# Supplementary material for: ECM remodeling-associated immune signatures and hub proteins: predictive markers and therapeutic targets for metastatic gastric cancer
Source: Front Immunol. 2026 Feb 6;17:1765095. doi: 10.3389/fimmu.2026.1765095 (PMC12920572; doi:10.3389/fimmu.2026.1765095)
Supplement: Supplementary file 4 [file Table1.xlsx]

## Sheet: deg
Proteins significantly upregulated and significantly downregulated in M0
	p	high_mean	low_mean	logFC	group	lable
SERPINF1	4.49791e-05	3.03031	4.51859	-0.576406	down	SERPINF1
ZAP70	5.06474e-05	0.925294	0.166637	2.4732	up	ZAP70
MGP	9.01915e-05	1.39788	2.96716	-1.08585	down	MGP
FOCAD	0.000135195	1.10711	0.477713	1.21258	up	FOCAD
DAB2	0.000242977	1.63277	0.957848	0.769455	up	DAB2
MXRA8	0.000245004	1.36222	0.33855	2.00852	up	MXRA8
IQGAP3	0.000494803	1.16561	0.533565	1.12734	up	IQGAP3
RPS29	0.000507492	2.1331	3.94511	-0.887117	down	RPS29
WNK4	0.000721348	0.125011	0.0244283	2.35543	up	WNK4
ABCB11	0.000733273	0.168823	0.604824	-1.84101	down	ABCB11
ALOX15B	0.00105098	0.424896	0.9657	-1.18446	down
TIMP1	0.0010591	2.35788	1.40645	0.745429	up
PKP4	0.00157415	0.314565	0.138744	1.18093	up
MFAP5	0.00164883	0.869388	1.59016	-0.871098	down
LOXL1	0.00179466	0.507504	1.74479	-1.78156	down
EPB41L4B	0.00224471	0.514141	0.203563	1.33669	up
NEXN	0.00240628	0.665673	1.18959	-0.837582	down
TJAP1	0.00251675	0.837532	1.78218	-1.08943	down
PDGFRB	0.00253976	2.67845	3.97425	-0.569286	down
PPFIA1	0.00274162	1.12443	0.67307	0.740366	up
BAIAP2L2	0.00279642	0.097768	0.144383	-0.562465	down
CLASP2	0.00327086	0.962124	1.45851	-0.600204	down
CLDN18	0.00334963	1.11782	1.92075	-0.780978	down
L1CAM	0.00343745	0.282952	0.603606	-1.09305	down
EFEMP2	0.00387338	0.483231	0.85951	-0.8308	down
CDC42EP1	0.00418866	1.80641	2.62512	-0.539259	down
ITGA4	0.00426118	0.0453753	0.0292768	0.63215	up
NF2	0.00466719	0.696294	0.0697442	3.31955	up
VAMP5	0.00475085	0.374931	0.0460041	3.02679	up
MPP1	0.00496466	1.86094	1.06796	0.801168	up
NCAM1	0.00562107	0.420846	0.167872	1.32594	up
BCAR1	0.00579774	0.948041	0.579874	0.709212	up
GPC6	0.00614793	0.866056	1.23727	-0.514628	down
CNTNAP1	0.00747492	0.0993163	0.20028	-1.01192	down
MPP7	0.00848786	0.470066	0.874188	-0.895081	down
TGFB1	0.00854642	0.423509	0.0676664	2.64588	up
ADAM17	0.00947418	0.902259	0.336624	1.42241	up
FERMT1	0.00974998	2.09547	3.24221	-0.629705	down
LRRC15	0.0101461	0.678232	0.263433	1.36434	up
CMA1	0.0111523	0.201474	0.383735	-0.929516	down
SIGMAR1	0.0118862	1.46852	2.16282	-0.558548	down
MFAP1	0.0121307	1.59784	0.947138	0.754474	up
DSC3	0.0127178	1.15339	1.81181	-0.65155	down
CILP	0.0168105	1.53522	0.94312	0.702929	up
CNKSR1	0.0169295	0.202403	0.0796336	1.34578	up
SHROOM3	0.0198497	0.217581	0.353768	-0.701248	down
PLSCR1	0.0199944	2.22135	1.31748	0.753652	up
ITGB6	0.0230457	0.931279	0.315937	1.55957	up
NOX1	0.0234806	0.174015	0.328124	-0.915027	down
PRKCG	0.0242501	0.224446	0.0763023	1.55657	up
LCP2	0.0243647	2.16259	1.22154	0.824057	up
TIMP2	0.0246377	0.722009	1.10599	-0.615245	down
ADAM9	0.0250699	0.354774	0.0849237	2.06266	up
DLG2	0.0256025	0.272151	0.125727	1.11411	up
HPN	0.0256879	0.802287	1.25862	-0.649654	down
ITIH5	0.0274465	0.847088	1.53847	-0.86091	down
HRNR	0.0281307	0.522605	0.785997	-0.588801	down
LIN7A	0.0305581	0.377578	0.672839	-0.833485	down
TRAF4	0.030653	0.373191	0.0999289	1.90094	up
COL10A1	0.0318105	0.920556	0.605591	0.604162	up
ANGPTL2	0.0318163	1.75364	1.10382	0.667847	up
TADA1	0.0326215	0.346621	0.145828	1.24909	up
EPB41L3	0.0340413	1.49539	2.23236	-0.578044	down
SHROOM2	0.0359173	0.126319	0.25981	-1.04039	down
SIPA1L3	0.0364108	0.135496	0.268128	-0.984673	down
CD99L2	0.0370306	0.486566	0.830532	-0.771401	down
PIK3R1	0.0380689	0.815311	0.32243	1.33837	up
MAP2K2	0.0392439	1.06297	0.749303	0.504485	up
APBB1IP	0.0403428	0.66386	0.424456	0.645263	up
RAI14	0.0403807	1.06044	0.727998	0.542664	up
PARD3	0.0427045	1.19296	1.75782	-0.559248	down
KIFC3	0.0445308	0.272444	0.0711407	1.93721	up
ITGB5	0.0451414	1.60008	2.41873	-0.596108	down
MICALL2	0.0494571	1.23719	1.93903	-0.648264	down
