# Supplementary material for: ECM remodeling-associated immune signatures and hub proteins: predictive markers and therapeutic targets for metastatic gastric cancer
Source: Front Immunol. 2026 Feb 6;17:1765095. doi: 10.3389/fimmu.2026.1765095 (PMC12920572; doi:10.3389/fimmu.2026.1765095)
Supplement: Supplementary file 5 [file Table2.xlsx]

## Sheet: de_result_0.05
	p	high_mean	low_mean
ELP4	1.32685e-06	0.175564	0.666448
RFFL	1.57045e-06	0.709219	2.33802
OCIAD2	5.20941e-06	0.933974	2.16398
ZNF806	6.97509e-06	0.0176408	0.11125
RABEP2	9.81156e-06	1.84844	3.13092
HMGCL	1.05401e-05	2.01464	3.03966
ZBTB21	1.28811e-05	0.11292	0.574706
RBMXL2	1.45075e-05	1.081	1.78967
MED13	1.54701e-05	0.013865	0.100533
C19orf25	1.89193e-05	0.436435	1.16368
TRIP4	2.05591e-05	0.87837	1.54788
TMPRSS13	2.21731e-05	0.62127	1.55773
GSTCD	2.3295e-05	0.0518694	0.143082
DNAJB4	2.36261e-05	2.05289	4.21826
LTV1	2.55675e-05	0.780706	1.53205
KDSR	2.6186e-05	1.29828	2.64928
LRRC16A	2.80446e-05	1.86046	1.31198
SCGN	2.98538e-05	0.950341	0.186801
PIGO	3.4957e-05	1.12924	0.325368
SPNS3	4.48129e-05	0.564392	0.0880584
ABCB10	4.49791e-05	1.02904	0.446816
SERPINF1	4.49791e-05	3.03031	4.51859
SCOC	4.61136e-05	0.523099	1.61988
SMEK2	4.80752e-05	1.43641	0.578827
ORC4	4.85165e-05	1.09092	3.47416
ZAP70	5.06474e-05	0.925294	0.166637
MSMO1	5.12073e-05	1.0384	2.56947
EIF5AL1	5.13726e-05	1.77307	2.85571
FLG2	6.41431e-05	0.23505	0.533554
ITM2C	6.59148e-05	1.68742	0.58144
CAPNS1	6.90475e-05	4.24945	4.92262
LYAR	7.00623e-05	0.922721	0.356027
DCAF5	7.51006e-05	0.287043	0.814059
GOLGA4	7.61213e-05	1.14611	0.604167
THOC3	7.91863e-05	1.1246	2.83646
CD300A	8.58698e-05	1.14187	2.32981
GIPC3	8.82688e-05	0.622038	1.17987
ITCH	8.94552e-05	1.56853	0.900871
MGP	9.01915e-05	1.39788	2.96716
PDRG1	9.05016e-05	2.39981	0.86072
TAB2	9.22373e-05	0.349705	0
ANXA11	9.53831e-05	5.342	4.7381
MIF	9.53831e-05	5.81963	6.81643
GPATCH4	9.79071e-05	0.36036	0.963294
ANP32C	9.84487e-05	2.79853	1.69161
L2HGDH	9.84844e-05	1.22764	1.95238
EMR2	0.000106137	0.142587	0.387105
RDH10	0.000127951	0.239614	0.781555
CPM	0.000131088	0.891644	2.08099
FOCAD	0.000135195	1.10711	0.477713
MADCAM1	0.000143132	0.498119	1.30985
KRT72	0.00014394	1.90225	1.25894
CCDC94	0.000144378	1.09445	0.351795
GNPDA1	0.00014851	4.30664	5.61748
VPS13D	0.000150292	0.227406	0.0264431
EIF5A2	0.000153111	1.67526	2.76079
ABHD11	0.000153216	4.1624	5.65353
BAZ1B	0.000153216	1.93623	0.910838
SERINC1	0.000153573	0.816792	0.17132
PES1	0.000158062	1.30507	2.00887
PDK4	0.000161205	0.40761	0.0433032
DERL1	0.000168191	3.02214	1.83682
MORF4L1	0.000178921	1.70962	2.85169
RHOG	0.000184534	2.97833	2.34919
TNFAIP8L2	0.000185303	0.582301	1.28158
GRTP1	0.000186288	0.907534	0.125692
TTLL12	0.000196247	3.4314	4.13712
CA8	0.000211801	3.58092	1.59376
SUZ12	0.00021826	0.185257	0.470392
WNK2	0.000224651	0.0529436	0.00483474
AP5B1	0.00022545	0.435291	0.0838539
GON4L	0.00023173	0.211049	0.0235806
ACN9	0.000242293	1.69674	0.443924
CCDC134	0.000242537	1.94308	0.920843
DAB2	0.000242977	1.63277	0.957848
MXRA8	0.000245004	1.36222	0.33855
LOC650157	0.000248803	0.16994	0.42808
EXT2	0.000250557	0.232902	0.750456
PRMT7	0.000251438	0.924842	2.59356
TPX2	0.000253525	0.742613	0.194996
POLR2B	0.000266042	2.11908	1.36442
YY1AP1	0.000270197	0.803896	0.142742
MMP3	0.000272461	0.654409	0.134001
FNTA	0.000274176	1.78083	2.78127
LUC7L	0.000282543	1.67267	1.05817
GBAS	0.000291148	2.81478	1.72059
RAP1GAP	0.000298066	0.62328	0.189193
SCAF8	0.000299809	0.430252	0.773834
MGAT2	0.000299809	1.14506	0.501524
RPA2	0.000308906	1.80063	2.87903
ATP5J2	0.0003091	4.92223	6.02731
MSH2	0.00031846	2.44881	1.6234
HDAC6	0.000337981	1.21218	0.511849
PIGX	0.000360701	0.35452	0.666384
CYTH4	0.000368264	0.961671	0.225851
MPV17	0.000368716	0.112916	0.311076
BRMS1L	0.000379629	0.310549	0.944777
PLXND1	0.000386052	0.162627	0.973326
CCDC18	0.000389413	0.561239	0.062499
LETM1	0.00039179	3.36578	2.77771
C2orf76	0.000392603	1.11483	2.43629
AP4M1	0.000394334	0.286174	0.826918
MAPK1IP1L	0.000398919	2.1249	0.91795
EFCAB4B	0.000401403	0.500558	1.5168
KRT80	0.000403471	1.81331	2.828
RPS7	0.000427814	4.33549	5.26913
SLC25A31	0.000440494	2.50542	1.34562
MICAL3	0.000450566	0.594455	1.9864
ALPP	0.000453523	1.97862	1.06203
COPS3	0.000453523	2.38839	3.79739
WLS	0.000456964	0.530478	0.130133
RBMXL3	0.000479876	0.22744	0.411325
SCAF11	0.000480612	0.57837	1.61283
SH3GL1	0.000480669	2.89942	2.32271
MUC3A	0.000486721	0.509393	0.132467
PAGR1	0.000491224	1.96983	0.368322
IQGAP3	0.000494803	1.16561	0.533565
CMPK1	0.000494803	4.51246	5.42607
NCAPD2	0.000494803	1.03255	0.58001
PCBP2	0.000494803	4.87147	4.30195
RPS29	0.000507492	2.1331	3.94511
HEBP2	0.000524241	3.5429	4.39565
IQGAP1	0.000524241	5.18302	4.75177
SPCS1	0.000529009	1.54661	2.75845
SMAD1	0.000534576	0.501979	0.207311
GALNT5	0.000539564	1.40409	0.7239
GBE1	0.000539564	1.78813	1.21483
MNDA	0.000555305	3.88497	3.1247
HNRNPUL2	0.000571471	3.82522	4.51114
PAFAH1B2	0.000588076	2.98399	3.79632
WNK1	0.000588076	0.807399	0.408873
SMAD2	0.000596528	1.48873	0.627444
FUT2	0.000600213	0.972236	1.54229
TOMM7	0.000610672	0.406659	1.0238
PRIM2	0.000640261	0.854703	0.412781
TARDBP	0.000640623	2.37272	3.27803
KIAA1598	0.000640623	2.4433	3.50893
KRT10	0.000640623	6.95811	8.02725
EIF2B3	0.000640623	2.31067	3.46534
SEPTIN9	0.000640623	3.99415	3.5708
SH3BGRL2	0.000677666	2.1007	3.26668
PPP6R1	0.000678045	1.39565	0.75247
KCTD10	0.000680467	0.542528	1.5768
PHKA1	0.000689934	0.158658	0.0154303
GAL3ST2	0.000691332	1.35947	0.543663
IL36G	0.000719381	1.4787	0.412508
WNK4	0.000721348	0.125011	0.0244283
ABCB11	0.000733273	0.168823	0.604824
TMEM40	0.000733701	0.674523	1.50677
SERPINB3	0.000738006	2.91292	2.19912
SEPTIN6	0.000738006	4.81187	3.12972
TMEM57	0.000739367	0.226665	0.0680102
SLC15A4	0.000749953	1.0469	0.180443
SMAD5	0.000751063	0.457983	0.23636
DRG1	0.000759062	3.33783	4.31227
TAPT1	0.000775979	0.670264	1.41415
PSMB10	0.000780676	3.65471	4.44042
CDC42	0.000802838	3.5934	4.58975
RRP12	0.00080286	1.56429	2.14428
DDX59	0.000803399	0.0378384	0.105616
ERCC3	0.00081327	0.418823	0.108554
BRE	0.00084066	0.83858	0.45625
TMEM184C	0.000874225	1.13514	0.463484
GP1BA	0.000874412	1.76187	0.679164
DIAPH1	0.000897574	2.87215	2.23648
RPL13A	0.000897574	6.33331	5.65099
SEC62	0.000921146	0.451656	1.58694
ANPEP	0.000922819	3.95169	4.80749
ADARB1	0.000930802	0.260739	0.800782
PDZK1	0.000945219	0.284784	0.658986
HPCAL1	0.000948721	1.78348	2.39039
SRBD1	0.000963749	1.23373	0.576898
MGEA5	0.000975269	1.51375	3.16997
UBA6	0.000975295	2.65363	3.34866
IGSF3	0.000979569	0.302257	0.562232
STMN3	0.00098889	0.225986	0.461055
SLC38A10	0.00100229	0.575695	1.1472
OARD1	0.00100584	0.403727	0.971569
ND2	0.0010079	0.843379	1.55585
POLR1D	0.00100879	0.746152	1.63652
STRA13	0.00101667	1.60934	4.77173
C2orf47	0.00103041	1.36226	2.57607
ALOX15B	0.00105098	0.424896	0.9657
REG1B	0.00105667	1.44504	2.539
TIMP1	0.0010591	2.35788	1.40645
ZCCHC6	0.00107836	0.595954	0.166344
ITM2B	0.0011036	2.37204	1.32667
TRMT112	0.00111719	2.90481	5.29612
MAP1LC3A	0.00111799	1.33115	0.351823
ACBD5	0.00111881	2.41674	3.83602
ILF3	0.00111881	4.75755	4.20751
SLC35B2	0.00112574	1.21113	0.549273
PIP	0.00113173	1.80942	2.69706
MRPL50	0.00114973	2.40831	3.49035
GULP1	0.00115099	0.651189	0.188833
WAC	0.00117467	0.168925	0.393345
PTPLAD1	0.0011815	3.00963	3.5021
MBP	0.001208	0.349704	0.0165803
TAF4	0.00120894	0.7468	0.207212
TMEM192	0.00121343	2.32396	1.34269
GOLGA2	0.00121405	2.46894	1.78831
EBNA1BP2	0.00124564	1.08238	0.610494
SEMG2	0.00124679	0.831106	1.78175
UNC45A	0.00124742	3.0766	2.53612
PIK3CB	0.00125534	0.610094	0.150294
SEC31A	0.00128164	3.4368	3.09275
CPS1	0.00128164	4.70142	3.73148
RBM25	0.00128164	1.91015	1.29757
ZNF511	0.00128801	0.530671	0.142113
DPY19L2	0.00130051	0.205142	0.0225192
MBD1	0.00133762	0.267308	0.591151
GPT	0.00134524	1.29024	0.622784
RBM6	0.00135036	0.628295	1.4561
SIRPA	0.00135201	1.15597	0.7834
PHF8	0.00137067	1.0051	1.88217
TRAM1	0.00138835	1.92303	1.22401
IGFALS	0.00138943	1.37605	2.10732
DCK	0.00138953	1.74044	1.02908
GCLC	0.00138956	2.98606	3.81469
ESRP1	0.00138956	2.30332	1.67869
TMCO4	0.00139627	0.158708	0.016013
FLVCR1	0.00144341	0.587789	1.21175
ECHDC2	0.00145293	1.79714	0.829321
C17orf62	0.00146538	1.87605	2.68554
CYGB	0.0014661	3.25295	5.0218
PSMD3	0.0014661	3.99502	5.09429
LONP2	0.0015027	0.937397	0.451075
ABCB7	0.00150581	1.92468	0.943624
ADCK5	0.00151097	0.472476	0.170646
CHRAC1	0.00151926	1.28052	0.469505
AKR7A3	0.00154651	4.83073	5.59813
GPNMB	0.00154985	1.2668	0.518872
GAL3ST4	0.00156356	0.584864	0.350683
TUBGCP5	0.00157294	0.175291	0.779767
PKP4	0.00157415	0.314565	0.138744
TACC1	0.00158822	1.61924	1.1008
HCCS	0.00159169	1.38593	2.38601
MED17	0.00160788	0.621919	0.160537
MPHOSPH8	0.00161664	0.334772	0.22773
MYO5A	0.00162958	0.616138	1.61496
PSMB7	0.00163057	1.44847	2.1189
ANP32A	0.00163097	4.15502	3.63463
MFAP5	0.00164883	0.869388	1.59016
CTH	0.00166587	1.25174	0.619621
AHNAK2	0.00167477	2.68782	2.31278
DCD	0.00167477	3.80086	4.81528
DOCK10	0.00167477	0.847595	0.486461
ASAH1	0.00167477	3.8762	4.29137
CCNDBP1	0.00170022	0.178104	0.669829
ATP5J2-PTCD1	0.00171965	1.15218	1.52989
FAM84A	0.00172334	0.950469	0.231031
DPH2	0.00172334	0.521084	0.0838063
LOXL1	0.00179466	0.507504	1.74479
MTR	0.00185662	0.453343	0.95135
ABRACL	0.00189169	3.06429	4.48345
IREB2	0.00190503	1.42874	0.46317
APOBEC3B	0.00191027	2.04551	0.85989
NCK2	0.00191045	1.73286	1.10704
POLG	0.00194117	0.297071	0.690771
KRT9	0.00196109	6.81094	7.93538
CTNNAL1	0.00197324	0.148626	0.00772781
TTC22	0.00199069	0.351904	0.195354
INSR	0.00205816	0.674704	0.208935
KIFC1	0.00208512	1.16603	2.14839
OSBPL1A	0.00208512	0.74248	0.412591
CLRN3	0.00210591	0.574003	1.25775
CYFIP2	0.00212052	1.65895	1.28595
TBC1D2B	0.00212052	1.35653	0.701039
KCMF1	0.00215344	1.29189	0.650561
STXBP3	0.00217624	2.29013	1.61623
MDC1	0.00217624	1.15423	1.54375
RAB27B	0.00217624	3.942	4.65951
ADH5	0.00217624	3.33384	3.77695
DGKZ	0.00219623	0.692347	1.36149
UBA5	0.00222715	0.755022	1.15007
NOP16	0.00223331	3.17955	4.20373
EPB41L4B	0.00224471	0.514141	0.203563
KDELR2	0.00225995	0.381828	0.0029573
CAMP	0.00228022	1.53628	2.55765
MAP2K3	0.00229175	2.13511	1.15388
PPIL4	0.00229175	1.75132	2.58369
HAS1	0.00231465	1.47536	0.501785
CHRD	0.0023187	0.409925	0.0750508
DTX3L	0.00235158	1.73433	0.96483
SUOX	0.00235158	1.23782	2.06859
SF3A3	0.00235158	3.88784	3.2301
MKLN1	0.00235796	0.461563	0.0775434
REG3A	0.00235929	0.74289	0.273809
NEXN	0.00240628	0.665673	1.18959
NAPB	0.00241284	1.34697	1.88589
POLE4	0.00247243	2.60374	1.50789
CKAP5	0.00247555	2.38236	1.8695
MPI	0.00247555	1.74442	1.10094
NOX3	0.00249605	0.226697	0.593892
NLRP13	0.00250382	0.0696098	0
FAM172A	0.00250382	0.138745	0
TJAP1	0.00251675	0.837532	1.78218
FLII	0.00253976	2.87582	2.34856
NELFA	0.00253976	1.80474	1.13114
ATP6V1B1	0.00253976	1.76126	1.3437
PDGFRB	0.00253976	2.67845	3.97425
TP53BP2	0.00257982	0.287463	0.739902
UBASH3B	0.00260432	1.09629	0.595265
SH3GL2	0.00260549	0.65602	0.409406
RPS23	0.00260549	4.78645	3.73349
SMIM15	0.00266229	2.27997	0.576906
PTGIS	0.00267276	3.11461	1.98215
CT47A7	0.00267645	0.180707	0.0549726
CT47A10	0.00267645	0.180707	0.0549726
CT47A12	0.00267645	0.180707	0.0549726
CT47A2	0.00267645	0.180707	0.0549726
CT47A1	0.00267645	0.180707	0.0549726
CT47A11	0.00267645	0.180707	0.0549726
CT47A9	0.00267645	0.180707	0.0549726
CT47A8	0.00267645	0.180707	0.0549726
CT47A6	0.00267645	0.180707	0.0549726
CT47A3	0.00267645	0.180707	0.0549726
CT47A5	0.00267645	0.180707	0.0549726
CT47A4	0.00267645	0.180707	0.0549726
CENPV	0.00271737	0.898862	0.39903
KCTD3	0.00272035	0.212054	0.0158677
PPFIA1	0.00274162	1.12443	0.67307
POLR1C	0.00274162	3.44753	2.43562
PLD3	0.00274162	2.98738	3.78727
STBD1	0.00275795	0.491307	0.867002
FAM46C	0.00278808	0.709016	1.2168
SMARCD1	0.00279442	0.531927	0.778244
BAIAP2L2	0.00279642	0.097768	0.144383
COPS7A	0.0028121	2.25676	1.71283
ATP6V1C1	0.0028121	3.05873	2.55001
RNF40	0.0028121	2.58656	1.64317
ZCCHC3	0.00285529	0.164241	0.215636
LAMP2	0.00288423	3.26357	3.91458
LIPT2	0.00290962	1.19541	1.93047
NEDD1	0.00292203	0.824354	0.356028
TUBGCP3	0.00295804	2.09307	2.78344
MYO1D	0.00295804	3.30144	4.76754
CASP2	0.00298084	0.974216	0.348625
INTS2	0.00300369	0.647822	1.62321
CERS3	0.00302989	1.89538	0.945105
KIAA0020	0.00303292	0.521033	0.760147
UBTF	0.00303358	1.93329	1.26293
CORO1C	0.00303358	2.47567	3.22134
FAM101B	0.00303448	1.20714	0.487848
TXN2	0.00307134	2.27678	1.37787
TMED3	0.00308851	0.562397	0.098098
UBXN1	0.00311087	3.20575	2.73739
MFI2	0.00315977	0.375846	0.875365
MCUR1	0.00318857	0.637303	0.240014
VTA1	0.00318995	3.58381	2.98639
APEH	0.00318995	3.28641	3.80124
EP400	0.00324081	0.100358	0.0218256
HDLBP	0.00327086	4.5062	4.12916
CLASP2	0.00327086	0.962124	1.45851
CLDN18	0.00334963	1.11782	1.92075
QKI	0.00335363	3.28703	2.65687
CBR4	0.00335363	2.11918	1.47509
UGT1A10	0.00335363	1.48367	2.35304
SOWAHC	0.00335363	1.78998	1.08668
GGA3	0.00341153	0.483227	0.188576
L1CAM	0.00343745	0.282952	0.603606
EEF1B2	0.00343831	5.6244	5.16741
HNRNPA1L2	0.00343831	3.72059	4.48179
MTTP	0.00343831	2.43154	3.10392
PRF1	0.00348064	1.35188	0.613497
SOAT1	0.00349119	0.921709	1.62161
APAF1	0.00351868	0.691036	1.00004
VPS33B	0.00361322	1.15711	0.631406
CHCHD3	0.00361353	3.2306	2.73855
RPL14	0.00361353	4.21599	5.13956
ACTL6A	0.00361353	3.44408	2.9092
ADD1	0.00361353	2.67654	2.23524
ATG4B	0.0036585	2.02257	1.34877
RANBP9	0.00370407	2.09226	1.22286
RAB8B	0.00370415	2.75675	2.2673
RAB10	0.00370415	3.17399	3.8831
FTCD	0.00370415	2.13015	1.08859
CHD1	0.00379629	0.1627	0.0103413
F8	0.00380719	0.055708	0.0945898
CTU2	0.00380779	0.563524	1.32544
TNIP2	0.00384041	0.412761	0.0467937
FILIP1L	0.0038633	0.4824	0.189497
EFEMP2	0.00387338	0.483231	0.85951
DNMT1	0.00389161	1.23622	0.771409
LAT2	0.00389683	0.671115	0.066125
HLA-DMB	0.00394363	1.07687	0.37144
GLTPD2	0.00395073	0.930092	0.0793835
ATPIF1	0.00396221	0.636326	1.17537
NOTUM	0.00396522	0.798925	0.246264
RSF1	0.00398567	0.750808	1.01074
EIF4G3	0.00398854	0.974117	1.51454
SLC38A5	0.00399273	0.52487	1.47797
ERAL1	0.00405279	0.285148	0.083108
UGT2A3	0.00408297	1.25497	0.799948
COX7A2L	0.00408732	2.73653	3.66063
APRT	0.00408766	5.17872	5.63047
SIPA1	0.00408766	1.27101	1.8207
SEC11A	0.00408766	2.95017	3.58406
GNG7	0.00418423	2.4339	3.344
CDC42EP1	0.00418866	1.80641	2.62512
SPATS2L	0.004189	2.6619	3.44452
SEPTIN2	0.004189	4.78301	5.24724
MAPRE2	0.004189	2.31461	1.68366
PRAM1	0.0042009	0.254792	0.578306
PLSCR4	0.00420309	0.604512	0.219529
ITGA4	0.00426118	0.0453753	0.0292768
MED15	0.00429088	0.952477	0.58076
GBP4	0.00429175	0.783385	1.75921
CREBBP	0.00429254	0.747745	0.275003
RASSF4	0.00438312	0.267869	0.102819
MUC4	0.00439856	1.47821	2.24128
CNPY2	0.00439856	3.39831	3.99246
DGKQ	0.00441297	0.551694	0.169757
DACH1	0.00446581	1.47108	2.55355
TLR2	0.00450938	0.434826	0.110679
CCPG1	0.0045127	0.274659	0.423115
MGST3	0.00461749	3.22484	3.89392
RPL38	0.00461758	5.64588	6.62073
CTNNBL1	0.00461758	3.11468	2.09501
PRKRA	0.00461758	2.57845	3.23147
PIGB	0.00465269	0.146296	0
HIST1H4G	0.00465269	0.508151	0
FAAH	0.00465439	0.994364	0.478699
USP6	0.00466564	0.136589	0.0323876
NF2	0.00466719	0.696294	0.0697442
DNAJC2	0.00472746	1.1229	0.531798
SUCLG1	0.00473075	2.9683	2.28523
VAMP5	0.00475085	0.374931	0.0460041
GPX7	0.00476414	1.09545	0.426221
CASP7	0.00483063	0.811655	1.31168
SAAL1	0.00493215	0.0878389	0.154046
PCGF6	0.0049335	1.39465	0.605514
NIPSNAP3B	0.00494451	0.457036	0.76819
RAPGEF1	0.00495578	0.030114	0.0468427
CIT	0.00495837	0.0728933	0.0593673
ZC3H15	0.00496466	1.89593	1.19426
MPP1	0.00496466	1.86094	1.06796
GNB4	0.00496466	2.43825	3.09918
RPL28	0.00496466	4.32897	5.03783
TTC7B	0.00506313	0.674872	0.192146
UBE4B	0.00508539	0.895264	0.452717
NIF3L1	0.00508549	2.46552	3.14159
GOLIM4	0.00520796	1.20661	2.06036
CNN1	0.00520897	5.31194	4.66875
ARF5	0.00520897	5.28182	5.89773
LRRC59	0.00520897	5.00358	4.4309
CYP4A11	0.00521388	0.609878	0.303416
RNF44	0.00530352	0.222456	0.627043
NME6	0.00532277	1.70965	1.03972
FBXL8	0.00533309	1.33474	2.57343
NCSTN	0.00533516	2.10868	1.71888
HAAO	0.00533516	2.77296	1.94757
DHFR	0.00536257	0.966352	2.00555
PPP3R2	0.00543472	0.397716	0.1312
NOM1	0.00543616	0.218726	0.132379
TRAPPC11	0.00546305	1.10661	0.472861
TBCB	0.0054641	2.18595	1.42079
APOE	0.0054641	3.18868	3.67987
MYO1E	0.0054641	2.25701	2.67613
RCL1	0.00555836	0.646582	1.24866
HNRNPA1	0.00559585	4.723	5.43751
MMP10	0.00560372	0.295017	0.0694094
KCNQ1	0.00561485	0.453852	0.161742
NCAM1	0.00562107	0.420846	0.167872
PIK3CG	0.00571413	0.167153	0.0377458
SELO	0.00573002	1.00119	1.44025
BCAR1	0.00579774	0.948041	0.579874
INTS6	0.00586798	1.59694	1.01608
MEX3A	0.00591483	0.286824	0.694189
MDP1	0.00599006	0.703371	0.179537
TCEA3	0.00599486	1.17776	0.821298
CENPF	0.00600807	0.0540596	0.0106454
PRKCA	0.00600846	1.42358	0.810258
UQCRB	0.00600846	4.85831	5.29333
GNAT3	0.00606096	0.567105	0.256272
M6PR	0.00612658	1.56212	2.32669
ELMSAN1	0.00614227	0.616447	1.04027
GPC6	0.00614793	0.866056	1.23727
TIMMDC1	0.00614966	1.15131	1.84448
CHML	0.00615152	0.21962	0.0272312
PRKDC	0.00615197	3.76107	3.37682
ATP1A3	0.00615197	2.93193	2.58994
CARD14	0.00622319	0.303524	0.00880478
HMG20A	0.00627269	1.51826	0.665562
LPIN2	0.00627269	0.501769	0.842984
PHYHD1	0.00629518	0.335267	0.517833
PSCA	0.00630775	0.665551	1.44079
BCL2L15	0.00638134	1.74186	2.6495
NR5A2	0.00638932	0.314359	0.0642351
SCO1	0.00643823	0.520773	0.919702
CDC42BPB	0.00644829	2.02347	1.50757
PSMA2	0.00644829	3.95503	4.42412
CSE1L	0.00644829	4.50015	5.87641
NSF	0.00644829	3.82543	3.45855
ASPN	0.00644829	2.65934	3.25301
TMEM126B	0.00649428	1.1754	0.290505
SVIP	0.00656634	2.84064	1.75901
ZMYM6NB	0.00656659	2.44015	1.14764
CD163	0.00657438	0.500984	0.907524
LSM7	0.00659877	2.42651	1.36017
NARS2	0.00660072	2.10722	1.31426
HINT1	0.00660121	3.62067	4.26891
C1R	0.00660121	0.72914	0.976911
SEC14L2	0.00661838	0.180612	0.411886
AZI1	0.00666235	0.266201	0.116047
DDX51	0.00667313	0.319757	0.833501
AP4S1	0.00672948	0.346373	0.501443
EFTUD1	0.00675739	1.32584	0.858369
DHX38	0.00675739	1.48984	1.99694
C18orf8	0.00675739	1.43646	0.967129
SYTL2	0.00675739	1.77317	2.53492
TRMT2B	0.00682544	0.17468	0.0258168
DGKI	0.00689095	0.0386132	0.0692692
MYRF	0.00689417	0.374734	0.0430849
GNB1L	0.00690617	0.309108	0.0424269
VPS52	0.00691687	1.85293	2.75735
ERAP2	0.00691687	1.68705	1.23055
GOLGA5	0.00691687	1.92429	1.16988
VDAC1	0.00691687	5.9215	5.53867
MED4	0.00693988	0.956695	1.57232
CCDC97	0.00697496	0.702789	0.331178
CASP14	0.00707961	2.14219	3.52131
IRF2BP2	0.00707973	2.189	1.78039
ATP6V1A	0.00707973	3.70578	4.11977
POLE3	0.00715153	1.94414	1.26855
MAGEA9	0.0072434	0.914456	0.474413
MAGEA9B	0.0072434	0.914456	0.474413
PDE4DIP	0.00724603	0.409123	0.206241
ABAT	0.00724603	1.63351	2.25983
FIBP	0.00724603	1.50268	2.46052
TMEM214	0.00724603	1.97139	2.42499
NAGA	0.00741582	2.70234	3.45245
PAPSS2	0.00741582	2.19617	3.67775
CNTNAP1	0.00747492	0.0993163	0.20028
PRCC	0.00758156	1.11736	1.94526
LMNA	0.00758917	6.32253	5.96303
YTHDC2	0.00758917	1.16577	1.53547
LARP7	0.00758917	1.66346	2.38811
PTER	0.00758917	2.84396	3.7533
GLMN	0.00767707	1.40875	0.739263
GZMM	0.00774675	0.499402	0.0877791
MAD1L1	0.00776131	0.689785	0.999721
VSIG1	0.00776477	2.25729	3.13891
TESC	0.00776615	3.24121	3.76734
P4HA1	0.00776615	2.45378	2.92212
PPME1	0.00776615	2.34575	2.72726
DCTN6	0.0078486	0.250617	0.722334
MFSD6	0.00787104	0.149683	0.476494
USP32	0.00788506	0.125281	0.0346195
TMEM63B	0.00788578	0.327951	0.913428
DNTTIP1	0.00791585	0.954672	1.6877
RNF31	0.00794668	0.799312	1.04334
GSTM1	0.00794668	1.25645	1.70457
SLC25A4	0.00794682	4.42418	3.88801
KLC1	0.00794682	2.90655	2.19057
NID1	0.00794682	3.86358	4.35657
ALDH5A1	0.00794682	1.92729	1.39991
KLC2	0.00794682	1.14491	1.50936
SERPINI2	0.00795182	0.0928877	0.156899
MTMR6	0.00813109	1.08665	0.526243
ARHGEF37	0.00815634	0.714449	0.290265
PABPC4L	0.00819012	0.36844	0.0624779
UNC50	0.00824149	0.297717	0.868019
ACSF2	0.00831933	1.6844	0.992204
EPN1	0.00831948	1.78434	1.35428
TAF15	0.00831948	2.62055	1.99222
PXDC1	0.00844907	0.307676	0.0837405
RBM38	0.00848339	0.343235	1.15568
RBM24	0.00848339	0.251672	0.877596
MPP7	0.00848786	0.470066	0.874188
GSTM5	0.00851102	0.654118	0.944
SKAP2	0.00854032	0.284418	0.0601473
TGFB1	0.00854642	0.423509	0.0676664
KIF9	0.00859774	0.700387	0.156368
SUPT20H	0.00860665	0.327363	0.563182
VARS2	0.00870468	1.43227	0.858437
KRI1	0.00870642	0.389806	0.139376
POGLUT1	0.00870755	1.40417	0.948502
ALDH3B1	0.0087077	1.478	0.951128
RAVER2	0.00873336	1.49278	0.556808
PRTFDC1	0.00877131	0.353294	0.638836
KRTCAP2	0.00888937	2.83572	2.31763
KRT222	0.00890782	1.37552	0.687715
CPNE3	0.00890782	3.06852	3.59861
COMMD1	0.00895043	0.977485	1.48449
CA5B	0.00899853	0.426694	0.982087
ATP8A1	0.00900398	0.623183	0.96835
GCC1	0.0090634	0.659769	0.262522
MORF4L2	0.00911047	0.746843	1.13958
VAMP7	0.00911203	2.77542	3.59564
SMARCA2	0.00911203	1.0467	1.71151
RRM1	0.00911203	1.55214	1.97326
SMEK1	0.00911203	2.02474	1.35929
IDH3B	0.00911203	2.53804	1.93345
LUC7L2	0.00911203	3.33996	2.92032
ITPKB	0.0091779	0.0732874	0.121238
FAM168B	0.00924392	0.453481	0.0208341
PHLPP1	0.00924392	0.123054	0.0199057
FLJ44635	0.00928527	1.38567	2.33422
ZNF148	0.00930132	0.802092	0.385117
RAB6C	0.00931723	0.691411	1.01844
SIGIRR	0.00931882	0.991228	1.48189
C2	0.00932042	2.49371	1.88129
ADAM17	0.00947418	0.902259	0.336624
CNOT11	0.00949745	1.39424	0.701587
NCOR2	0.00952397	0.465521	0.183138
APIP	0.00953142	1.8007	1.02767
PEX14	0.00953288	1.76816	2.62272
SLC5A5	0.00953304	1.59323	2.10483
IRGQ	0.00953304	2.47451	4.30441
RPP30	0.00953304	2.18308	2.72354
VSIG10L	0.00964035	0.532686	0.745707
KANK3	0.00967242	0.27104	0.575697
MAFF	0.00968975	0.469669	0.150357
GPD1	0.00974998	3.20704	2.42084
GFAP	0.00974998	3.93715	4.50896
FERMT1	0.00974998	2.09547	3.24221
CHERP	0.00974998	1.56633	1.12126
EIF2S2	0.00974998	3.51654	3.07542
PIGG	0.00985769	0.662878	0.263607
GPR128	0.00990446	0.0936461	0.182436
LOC100996819	0.00996543	0.184833	0.03909
RPS27A	0.00997131	6.60634	5.86647
UBB	0.00997131	6.86587	6.12385
UBC	0.00997131	6.6063	5.86647
UBA52	0.00997131	6.60658	5.86647
SENP8	0.0100282	0.420137	0.133282
BRD9	0.0100392	0.248847	0.0578172
F8A2	0.0100695	0.741648	0.401082
F8A3	0.0100695	0.741648	0.401082
F8A1	0.0100695	0.741648	0.401082
LRRC15	0.0101461	0.678232	0.263433
PIN4	0.0101861	0.897948	0.393414
SARNP	0.0101971	3.61022	4.44979
MTIF3	0.010258	0.230515	0.600231
ZNF468	0.0103895	0.0621802	0.00683388
COBLL1	0.0104129	0.48301	0.894317
MRC1	0.0104274	1.04081	0.694382
ALOXE3	0.0105581	0.201996	0.0936897
MFN1	0.0106562	0.665968	0.981368
LOC100996724	0.0106617	0.0496312	0.0197583
PPP2R2D	0.0106622	1.08446	0.381542
PCBD1	0.0106624	3.2447	2.38211
ISYNA1	0.0108725	1.04411	0.672638
COMMD3-BMI1	0.0108725	0.392282	0.49561
RCE1	0.0108971	1.1348	0.43449
POLR1B	0.0108985	0.584816	0.869303
PAF1	0.0109013	1.38467	1.7662
NAE1	0.010902	2.69715	2.1033
MAVS	0.010902	2.2779	1.73101
CALD1	0.010902	4.96044	4.59497
AOC1	0.010902	1.92116	2.5933
TSC22D4	0.010902	1.81588	3.37814
SLC3A2	0.010902	3.39222	2.96998
PAG1	0.0109396	1.09297	0.699909
ATP5I	0.0110235	5.43223	4.26781
TNNI2	0.011086	0.44628	0.174644
C1GALT1	0.0111164	1.48184	0.697139
ANAPC7	0.0111312	0.886863	0.478267
CXorf23	0.0111351	0.152815	0.53238
RPLP1	0.0111457	6.04962	7.20353
SELM	0.0111465	2.77839	3.4794
RPS27L	0.0111465	4.44497	5.1795
SIN3A	0.0111465	1.50421	1.06219
RRAS2	0.0111465	2.72171	3.5378
STOM	0.0111465	6.34824	5.95908
PPP1CC	0.0111465	2.30164	2.73311
CMA1	0.0111523	0.201474	0.383735
ACBD6	0.0111796	0.593074	1.45547
FAM207A	0.0112897	1.14035	0.542025
GLCE	0.0113539	0.44416	0.135953
DGCR14	0.0113616	0.952835	0.37288
LRSAM1	0.0113956	1.00346	0.622147
MCU	0.0113957	3.97485	4.46456
KIAA1468	0.0113957	1.20724	0.842651
RPL26	0.0113957	3.99285	4.78711
TRAPPC10	0.011616	0.320517	0.155185
MYO3B	0.0116372	0.0482122	0.0624076
RAB21	0.01165	3.59115	4.45022
HBE1	0.01165	4.92577	6.53631
SORBS2	0.01165	1.60561	2.1775
TBL1XR1	0.01165	2.03001	2.48999
TMOD1	0.01165	2.16996	2.94697
SRRM1	0.01165	1.69513	2.12628
COL7A1	0.01165	2.67868	2.06113
PEG10	0.0118236	0.392501	0.832304
DNASE2	0.0118543	0.822021	1.51947
SIGMAR1	0.0118862	1.46852	2.16282
HSPB11	0.0118985	2.51932	1.75169
FAM129A	0.0119092	1.26707	1.00367
UBE2I	0.0119092	3.69291	4.63934
MFAP1	0.0121307	1.59784	0.947138
LAMC1	0.0121735	3.42399	3.88304
SPTBN2	0.0121735	1.71266	1.3023
ESD	0.0121735	4.06427	3.59095
AK2	0.0121735	4.81616	5.09876
COX5A	0.0121735	5.28042	4.69467
S100A10	0.0121735	6.04117	6.93174
IFNGR1	0.012271	0.10876	0.236671
CRELD2	0.0122806	0.34831	0.747401
SIT1	0.0122847	0.298607	1.40004
AKT3	0.0122985	0.201957	0.35223
SH3BP5L	0.0123161	0.788024	1.48091
SNCG	0.0124361	1.99066	2.94401
ENSA	0.0124422	3.36455	2.50498
PACS1	0.0124428	1.61104	2.21026
LRPPRC	0.012443	4.23912	3.87397
IVL	0.012443	1.85212	1.25587
ALDH1A2	0.012443	1.75363	1.15457
ERO1L	0.012443	3.05534	3.36505
COPS7B	0.012563	1.40452	2.1178
PPAP2A	0.0126702	0.987349	1.57608
TMEM54	0.0126852	1.26918	0.271951
RGN	0.0127138	1.81596	1.13106
SLC12A2	0.0127178	2.93828	2.53809
SEPTIN11	0.0127178	2.91164	2.46998
DSC3	0.0127178	1.15339	1.81181
TFPI	0.0128811	0.681841	1.39847
RPS6KA5	0.0129299	0.0168663	0.0356011
FABP4	0.0129908	1.47299	2.00774
VPS53	0.0129978	0.966563	0.611505
ICAM1	0.012998	2.60578	2.15172
GAN	0.0131061	0.815269	0.830932
ANTXR2	0.0132507	0.401134	0.543745
POLR2H	0.0132815	1.89034	2.39185
NQO1	0.0132836	4.29887	3.55798
XPO7	0.0132836	2.23264	2.82936
RAVER1	0.0132836	2.65237	1.68244
NDUFB4	0.0132836	4.00996	4.83978
NASP	0.0132836	2.79658	3.27324
VBP1	0.0132836	2.26315	1.71208
COL4A3BP	0.013403	0.875992	0.213322
KIAA1279	0.013453	0.480247	1.25703
VPS72	0.0134645	0.97268	0.265677
TAF8	0.0134645	0.566915	1.00752
EPT1	0.0134683	0.91635	0.493904
HLA-DMA	0.0134941	1.07664	1.71431
WDR75	0.0135747	1.53643	0.880132
TBC1D9B	0.0135747	1.34209	0.949636
ANXA5	0.0135747	6.80296	7.20913
EXOC8	0.0135747	1.54017	1.06005
NIPSNAP3A	0.0135747	2.33185	2.85953
ALDH6A1	0.0135747	3.56274	3.04801
ACVR1C	0.0136997	1.02777	0.242785
LRRC19	0.0137322	0.169224	0.0325965
IGF1R	0.0138243	0.38614	0.133001
PGLYRP2	0.0138412	0.455812	0.710159
ADCK4	0.0138421	0.281716	0.535486
H6PD	0.0138715	2.7494	2.18918
PDCD6	0.0138715	4.50598	5.07342
ITPR2	0.0138715	0.613389	0.402452
AAGAB	0.0138753	1.01084	1.3914
TTN	0.0138803	0.0128579	0.0221765
DHRS1	0.0139238	0.95552	1.34655
CYB561D2	0.0139635	1.74682	2.34146
PLAUR	0.0140748	0.353044	0.490209
SAA2-SAA4	0.0141319	0.768446	1.12902
AGO4	0.0141371	0.0236702	0.036954
MRS2	0.0141463	0.352604	0.106389
COMMD3	0.0141737	1.58767	2.07313
MRPL47	0.0141739	1.87296	2.3421
NAT10	0.0141739	2.40308	1.93
RHEB	0.0141739	2.78045	2.25689
AZU1	0.0143271	2.85266	1.9927
SETMAR	0.0143357	0.179654	0.468576
BAG4	0.0143926	0.770004	0.467836
SAA4	0.0144014	0.908372	1.42365
PROM1	0.0144822	1.73223	1.24114
THEM6	0.0144822	2.95724	3.74321
PLEKHA4	0.0144864	0.189238	0.0497423
PDE3A	0.0145638	0.20603	0.0294235
MGAT5	0.0146086	0.200859	0.0244021
APOF	0.0147691	0.714476	1.37994
ABCB6	0.0147955	1.12713	0.580919
RPRD1B	0.0147964	3.34998	3.67891
PGM2	0.0147964	3.66156	3.23543
C16orf13	0.0149534	1.44979	0.902075
MAGEC2	0.0149755	0.227771	0.173017
AKTIP	0.0150749	0.667759	0.956044
RRAGB	0.0150973	1.76335	2.39836
TRIM32	0.0151085	0.668329	0.406435
NCKAP1L	0.0151165	2.23769	1.36273
CSTF1	0.0151165	2.75916	2.10438
WDR11	0.0151165	1.83123	1.50253
SYK	0.0151165	2.853	2.09811
FAM83A	0.0152373	0.503698	1.01111
ACVR1B	0.0152725	0.983653	0.231341
MED16	0.0154045	0.693031	0.996111
FAM134C	0.0154233	1.15856	1.66554
TECR	0.0154428	3.13993	3.57779
ALYREF	0.0154428	4.38209	3.96647
NELFB	0.0154428	2.1547	1.57158
YLPM1	0.0154428	0.869753	1.18669
ANAPC1	0.0154428	0.816249	0.547516
CAPN1	0.0154428	5.09889	4.6444
THEMIS2	0.0154428	1.87639	1.41945
HSPE1	0.0154428	6.04941	6.55512
RABGEF1	0.0155834	0.838225	0.327123
B4GALNT3	0.0156925	0.299438	0.560596
IRF9	0.0157168	0.614947	1.37351
SUPT7L	0.0157168	0.181033	0.0599606
PRSS1	0.0157749	3.03688	4.01741
BTF3L4	0.0157752	3.4562	2.65711
PTPN9	0.0158759	0.48212	0.72128
C5orf22	0.0159902	0.15899	0.31811
SMG9	0.0161129	1.50913	2.18781
NLE1	0.0161136	2.491	1.51039
YBX2	0.0161139	2.41298	1.71464
THOP1	0.0161139	1.74718	2.136
SPAG9	0.0161139	1.37858	1.64048
KIAA1671	0.0161139	0.558196	0.66303
EVA1B	0.0161644	0.386459	0.0518467
RHBDL2	0.0162371	0.484702	0.132031
RIC8B	0.0162479	0.169162	0.266449
CWC22	0.0162573	0.106838	0.221954
CHST14	0.0163973	1.41246	0.575872
TMED1	0.0164541	1.44498	1.949
DDC	0.016458	1.94829	1.46324
WWP2	0.016458	1.6219	0.958939
PATL1	0.0164587	1.95675	0.973268
NOL6	0.0164589	1.47693	2.04323
FTO	0.0164589	2.01023	1.3386
RPL31	0.0164589	6.2255	7.61787
GUCY1B3	0.0164589	2.01209	3.00436
MRPL19	0.0164589	2.52769	3.13604
MOCS3	0.0164589	1.38003	0.871468
ERAP1	0.0164589	3.11242	3.48976
JUP	0.0164589	4.37352	3.94527
HABP2	0.0164784	0.491955	0.705284
ABLIM3	0.0165133	0.265203	0.0975371
LRP10	0.0167273	0.556518	0.398854
ACOT8	0.0168019	1.26177	0.856995
KIF1C	0.0168105	1.26327	0.757105
YWHAQ	0.0168105	5.06696	5.4185
CUL4A	0.0168105	2.12681	1.57616
TINAGL1	0.0168105	1.77279	2.21104
CILP	0.0168105	1.53522	0.94312
C17orf104	0.01682	0.07176	0.0229488
CNKSR1	0.0169295	0.202403	0.0796336
DCAF8	0.0169477	2.06468	1.16419
FAM53C	0.0169528	0.351731	0.0764942
SPC24	0.0169631	0.391381	0.134746
AMDHD2	0.0169862	1.04178	0.640453
DPCR1	0.0169916	0.122059	0.23818
SLC25A46	0.0171562	0.5918	1.00744
STAM2	0.0171676	1.58446	2.16006
NUP155	0.0171686	2.5215	2.21154
RAP2B	0.0171686	2.01114	2.46371
UPF3B	0.0172781	0.440024	0.158547
FOXA2	0.0173338	0.2699	0.0139431
RAB20	0.0173413	1.4592	2.22814
PTGDS	0.0173608	2.43053	1.03748
GAL	0.0174728	1.28975	2.86026
RIOK1	0.0174874	0.235854	0.451032
CAMK1D	0.0175192	1.79716	1.21728
FIS1	0.0175334	2.18322	2.68252
RPL30	0.0175334	4.67452	5.19693
HGD	0.0175334	1.9638	1.41768
SGCD	0.0175334	1.6932	2.53088
POLR2I	0.0176116	0.940014	1.64388
ZNF28	0.0177527	0.013819	0.00248728
ZNF888	0.0177527	0.0170346	0.00308101
MRPS17	0.0178111	1.78542	2.55375
NUDT1	0.0178833	2.60175	4.11029
PLIN1	0.0178998	1.53792	2.18003
PFKFB3	0.017904	1.50363	0.845811
SARM1	0.017904	1.17593	1.82603
GIMAP1	0.017905	0.978741	1.33261
XPO5	0.017905	2.2262	2.77312
HSBP1	0.017905	4.39626	5.21224
GATM	0.017905	3.66279	2.89753
VPS54	0.0179588	0.374359	0.664283
RBP4	0.0180258	0.503368	0.181361
SFT2D1	0.0180442	0.148095	0.234014
TIMM23	0.0180908	1.17133	0.810189
PLCD3	0.0181881	0.944469	0.377444
ZC3H14	0.0182824	1.34719	0.881599
PHIP	0.0182824	0.713954	0.318593
MFAP4	0.0182835	2.46059	3.18643
PTBP2	0.0182835	2.18862	1.45177
NAPA	0.0182835	3.94312	4.62233
HPS6	0.018654	0.891101	1.57883
EXOSC3	0.0186662	2.20859	2.93765
WBSCR16	0.0186663	0.212509	0.547765
USH1C	0.0186678	0.885974	0.574492
GBP2	0.0186689	2.26666	1.75813
CACYBP	0.0186689	3.70703	3.06609
SMARCD3	0.0187921	0.0469459	0.0791557
ZC3HAV1L	0.0188279	0.105858	0.181099
ADIRF	0.019002	2.35982	3.24797
COQ7	0.019002	1.76961	0.986972
WDR81	0.0190387	0.473811	0.281242
CHST5	0.0190601	0.124583	0.158877
MRPS30	0.0190614	1.94333	1.19637
SIAE	0.0190614	2.08504	2.6929
DECR1	0.0190614	4.46972	4.03032
ARHGEF1	0.0190614	3.01096	2.72478
LOC101060522	0.0190614	2.83919	2.56966
ANKRD22	0.0190614	2.684	3.31077
SS18L2	0.0191288	0.794786	0.401506
NUDT13	0.019133	0.226116	0.0133069
ASAP1	0.0192509	1.00755	0.731803
GSKIP	0.0193615	1.98895	1.07449
CALML5	0.0194612	4.05459	4.77104
ACOT9	0.0194612	3.07365	3.60893
TNPO2	0.0194612	1.96187	2.71248
DLST	0.0194612	4.73529	5.3006
DHRS4L2	0.0195003	0.284033	0.431229
SHROOM3	0.0198497	0.217581	0.353768
HEATR3	0.0198526	1.42904	0.73419
MFF	0.0198626	1.87454	1.23593
ARHGAP18	0.0198682	2.51371	1.92944
ELAVL1	0.0198682	4.53924	4.30519
IARS2	0.0198682	3.78265	3.37653
C8G	0.0198682	3.05265	3.66488
PPIG	0.01992	0.408653	0.698816
PLSCR1	0.0199944	2.22135	1.31748
LOC100653358	0.0202615	0.510428	0.272759
LOC100286914	0.0202615	0.510428	0.272759
LOC101060626	0.0202615	0.366276	0.195465
LOC100288646	0.0202615	0.510428	0.272759
SEPTIN14	0.0202615	0.217717	0.115944
METTL7B	0.0202815	2.15895	1.39835
MRPL9	0.0202826	2.05122	1.5791
PNP	0.0202826	4.94208	5.25631
DIMT1	0.0202826	2.05005	1.47529
PPL	0.0202826	2.87414	2.38087
MYL6	0.0202826	7.13982	7.47965
MB21D1	0.0202826	1.01435	0.678104
EIF5A	0.0202826	4.25354	4.9122
TCF25	0.0203634	2.52781	0.751216
CD4	0.0205299	0.59755	0.104968
LOC728026	0.0206127	0.222896	0.246985
ZFAND5	0.0207045	0.80087	0.186427
ALPPL2	0.0207046	2.37075	1.75152
BTN3A3	0.0207046	1.58451	0.979361
GNAI2	0.0207046	5.09148	4.66193
DLD	0.0207046	3.71136	4.08212
QPRT	0.0207606	0.383078	0.707171
FAM105A	0.0209638	0.907102	0.384784
ZNF813	0.0210219	0.0175829	0.00318978
HLA-DPA1	0.0210285	1.11562	1.65503
BRAP	0.0211179	0.955062	0.613371
TBC1D23	0.0211313	1.11626	1.39328
PPP1R12C	0.0211331	1.04466	1.34577
ABCC3	0.0211342	2.14946	1.70051
RRAGC	0.0211342	1.76698	1.14975
ATP1A1	0.0211342	4.68456	4.41477
ADAM10	0.0211342	1.09039	0.814155
SRSF2	0.0211342	5.18037	4.99244
SNX4	0.0211342	2.19029	2.57229
WRAP53	0.021163	0.0730312	0.183181
VGF	0.0212672	0.174088	0.280451
ARL6IP4	0.0213314	1.31856	0.860043
ARHGAP9	0.021349	1.06391	2.0726
TANC1	0.0214643	0.295847	0.430396
SPI1	0.0214643	1.30377	0.882973
AMICA1	0.0215309	0.219922	0.0101904
INADL	0.0215519	0.334021	0.628623
CNOT7	0.0215657	1.55848	2.36702
YWHAB	0.0215716	5.55314	5.86952
PAFAH1B1	0.0215716	2.94976	2.51725
AKAP2	0.0215716	1.87663	1.34048
FIP1L1	0.0215716	1.77864	1.46304
KRT1	0.0215716	8.00643	8.79112
COBL	0.0216132	0.313515	0.683061
SYN2	0.0216739	0.359976	0.74646
ERN2	0.0217731	0.74433	0.384801
NUTF2	0.0220165	2.20509	2.66484
SLC25A13	0.0220168	3.65882	3.29837
ADPRH	0.0220168	1.30628	0.934455
GNAI3	0.0220168	2.66333	2.47203
ITGA2	0.0220168	2.64279	2.2609
INPPL1	0.0220168	1.62349	0.820928
PDLIM5	0.0220168	3.89387	4.37276
KCTD16	0.0220372	0.435715	0.638722
LOC101060478	0.0222469	0.244678	0.412178
RNF115	0.0222469	0.244678	0.412178
DHX58	0.0223293	0.111518	0.0265786
SLC16A3	0.022332	0.533937	0.785773
TMCO1	0.0224639	2.8979	3.87239
FLOT2	0.0224699	3.85966	4.36176
HPX	0.0224699	4.0047	4.55381
MAN2B1	0.0224699	2.10072	2.55009
SUPT6H	0.0224699	1.67293	1.28681
FAM151A	0.022573	0.716843	0.171542
BRD2	0.022628	0.336796	0.707398
DHRS3	0.022914	1.5671	2.10001
SLC44A2	0.0229281	0.630905	0.752389
SLC27A1	0.0229309	1.39548	2.42614
LNPEP	0.0229312	1.55718	1.8927
DHRS7	0.0229312	3.19263	3.55007
TWF1	0.0229312	3.32137	2.8377
ACSF3	0.0229312	1.21193	0.900577
ITGB6	0.0230457	0.931279	0.315937
TSPAN14	0.0231638	0.427667	0.0458721
IRF5	0.0233485	0.207776	0.0292144
NMNAT3	0.0233897	1.49977	2.09687
PRUNE	0.0234007	1.27083	0.802515
TUBB1	0.0234007	4.29945	4.84361
MRPL39	0.0234007	3.88548	2.81613
VPS16	0.0234007	1.88547	1.45083
ATL2	0.0234007	0.94993	1.29014
AGT	0.0234007	3.04582	2.23088
DYNC1LI2	0.0234007	2.80903	3.35283
NOX1	0.0234806	0.174015	0.328124
TTC17	0.0235347	0.2758	0.298378
NIP7	0.0235618	0.734217	0.270897
ARHGAP6	0.0237148	0.24256	0.0985504
STARD9	0.0238088	0.165521	0.0221805
TTC27	0.0238607	0.849551	1.27088
THRAP3	0.0238785	2.31765	2.67944
CANT1	0.0238785	2.36825	1.76035
TBC1D5	0.0238785	1.37801	0.966008
CYCS	0.0238785	5.30873	5.87349
RPS6KA1	0.0238785	2.5109	1.72783
HMGB3	0.0238785	4.0727	4.88104
NEK6	0.0240345	0.605114	0.254581
RDH11	0.0240679	1.50628	1.01754
RASSF5	0.0241505	0.236975	0.0692835
PRKCG	0.0242501	0.224446	0.0763023
ARHGEF40	0.0243467	0.826377	0.504052
SSSCA1	0.0243597	1.53849	2.28049
WDR7	0.0243615	0.481817	0.376213
U2AF1	0.0243644	2.80526	3.5263
LCP2	0.0243647	2.16259	1.22154
WDR36	0.0243647	1.28175	0.845185
ARID3B	0.0243849	0.0296801	0.127343
BSDC1	0.0245281	0.442623	0.666858
TIMP2	0.0246377	0.722009	1.10599
PRMT3	0.0247664	0.561592	0.324289
MON1B	0.024853	0.809753	0.52745
SRPK1	0.0248595	2.06085	2.68461
TPSD1	0.0248595	2.94026	3.8308
RAB11FIP5	0.0248595	1.04195	1.57559
CD72	0.0248874	1.73497	0.846471
INTS8	0.024919	0.128809	0.0496019
NFYC	0.0250164	1.27695	1.04609
ADAM9	0.0250699	0.354774	0.0849237
PLOD2	0.0251098	3.1621	1.79011
BUD13	0.0251122	0.397754	0.489188
SNAP47	0.0252607	0.292024	0.093462
SFXN4	0.0253514	2.31857	3.42065
RCN2	0.0253616	1.67091	1.10389
BLMH	0.0253629	2.21866	3.00092
LOC100996657	0.0253629	2.22294	2.63451
HARS	0.0253629	3.32126	3.0262
SRSF10	0.0253629	2.1996	2.60958
LAMA2	0.0253629	1.28345	1.61466
MTHFD1	0.0253629	4.11116	3.67801
HLA-A	0.0253629	4.47573	4.83393
CYP4A22	0.0255279	0.483546	0.309489
TRAPPC1	0.0255416	0.90662	0.552336
DLG2	0.0256025	0.272151	0.125727
HPN	0.0256879	0.802287	1.25862
SPG20	0.025723	0.455461	0.656681
A4GNT	0.0258016	1.34321	2.0086
PON1	0.0258749	1.82132	2.34796
DOCK7	0.0258752	1.47092	1.13584
PLCB2	0.0258752	1.17625	0.504751
KRT16	0.0258752	5.63565	5.07776
CSNK1D	0.0258752	2.1047	1.58145
HELZ2	0.0258752	1.19002	0.937766
ACOX1	0.0258752	1.81731	2.23832
HLA-DRB1	0.0258752	2.47757	3.10989
FAM160A2	0.0262065	0.446043	0.271491
STMN4	0.026233	0.248251	0.388966
WTH3DI	0.026395	0.853974	1.15984
TC2N	0.0263964	1.93981	1.47233
S100A11	0.0263964	5.49547	6.13903
CBFB	0.0263964	2.34871	3.04147
ACADSB	0.0263964	2.10012	2.63325
NDUFAF7	0.0263964	1.88571	1.44244
PITPNA	0.0263964	1.56834	1.85322
C2CD2L	0.0264519	1.06351	0.449249
CDC42SE2	0.0264956	0.742931	0.344861
FCGR3B	0.0265927	0.607744	0.660939
MRPS11	0.0266316	2.18309	2.95048
LIME1	0.0266484	2.3361	1.55695
ESF1	0.0266838	0.340049	0.164466
NUDT12	0.0267072	0.493037	0.217338
ATG2A	0.0267285	0.144357	0.0257772
B3GALT5	0.0267629	0.655061	0.242893
DCTD	0.0267629	0.733866	0.324939
CAPZB	0.0269266	4.94227	4.63894
CFH	0.0269266	2.21112	2.67051
SMS	0.0269266	1.87425	2.23849
HSPB2	0.0270455	0.305489	0.770675
ADI1	0.027138	1.5214	1.06486
CNPY3	0.0272766	0.232397	0.0329497
INTS12	0.0273609	0.329232	0.652332
ITIH5	0.0274465	0.847088	1.53847
HAT1	0.0274646	2.09747	2.69822
C7orf55-LUC7L2	0.027466	1.51989	1.18452
SYNPO	0.027466	1.61841	2.18991
TMEM65	0.027466	2.18961	1.73222
NADK2	0.027466	2.53834	3.04628
DNAJC9	0.027466	3.45638	2.83059
SEL1L	0.027466	1.83867	1.41261
ACTR3	0.027466	5.71139	6.30047
PC	0.027466	2.28779	2.72355
NDUFA8	0.027466	2.79927	3.45122
HS2ST1	0.0275458	0.438596	0.239085
DCAF11	0.0280076	1.32995	0.847634
KIF16B	0.0280144	0.832482	0.959994
CARS	0.0280147	3.20749	2.71095
AP3D1	0.0280147	2.41254	2.16783
KYNU	0.0280147	1.87603	2.53669
TMSB10	0.0280147	7.38972	6.70137
PRKCD	0.0280147	2.27637	2.64145
SGTA	0.0280147	3.07172	3.93054
PSMB3	0.0280147	5.38274	5.67024
RCC2	0.0280147	2.22414	2.5416
UBXN6	0.0280147	1.39533	2.29392
MMP12	0.0280147	1.61767	1.1098
SUMF2	0.0280147	3.1034	3.50209
HRNR	0.0281307	0.522605	0.785997
LEFTY1	0.0281652	0.589442	0.983729
LRCH3	0.0283304	0.289519	0.137209
GMEB2	0.0283644	0.719891	1.55549
UBE2A	0.0284425	2.55013	3.55235
CD209	0.0284726	0.856509	1.46974
EXOC7	0.0285728	1.05623	1.34253
HIST1H2AB	0.0285728	6.6245	5.8148
HIST1H2AE	0.0285728	6.6245	5.8148
ATP6V1G1	0.0285728	3.23733	3.9684
HIST3H2A	0.0285728	6.6245	5.8148
ASS1	0.0285728	3.54713	2.98525
SNX17	0.0285728	2.69782	3.31301
TMX3	0.0285728	1.94567	1.5209
BABAM1	0.0286104	0.886409	0.549389
COA6	0.0286414	1.29854	1.91391
POLR1A	0.0288518	0.843276	1.08438
HERC6	0.0288938	0.495486	0.656943
AVEN	0.0289171	0.360795	0.37822
CST3	0.029139	3.57794	4.35355
ARF4	0.0291405	5.79504	6.14373
AKAP12	0.0291405	2.08886	1.82361
PGRMC1	0.0291405	3.92	4.25773
PLEKHA5	0.0291405	1.88156	1.62609
BZW1	0.0291405	2.76633	2.25092
UGCG	0.0293262	0.322031	0.101222
NXT2	0.029478	0.263036	0.0719691
ANKRD13D	0.029478	0.0235783	0.0386412
TMEM102	0.0295098	0.680112	0.174053
IRS1	0.0296715	0.327978	0.699504
ARRB2	0.0297164	1.26904	1.71948
PGD	0.0297178	4.6741	4.36212
GNB2	0.0297178	2.51388	2.97963
RPAP3	0.0297178	1.4495	2.08459
TMEM2	0.0297178	1.32817	0.873272
IPO4	0.0297178	2.20101	2.57265
HDHD3	0.0297178	3.07805	3.6992
PHF21A	0.0298305	0.610649	1.35241
MNT	0.0300087	0.816376	0.232525
DAP	0.0301252	1.51762	2.49018
TARBP1	0.0302975	0.471837	0.222414
MYH6	0.0303035	0.374016	0.414499
AP3S1	0.0303046	2.57628	3.32551
ITGAX	0.030305	2.11384	1.45365
HIST1H2AC	0.030305	6.63056	5.84978
MARK3	0.030305	1.21479	1.60057
XRN1	0.030305	0.471823	0.70829
SNCA	0.030305	2.56692	1.99924
HNRNPU	0.030305	5.50558	5.16013
BAG6	0.030305	3.23953	2.59555
VWA5A	0.030305	2.59117	2.8479
SFT2D2	0.0303217	2.05343	1.10725
NSMAF	0.0303418	0.475686	0.814471
PPP2R5B	0.0303951	0.477737	0.242467
LIN7A	0.0305581	0.377578	0.672839
TRAF4	0.030653	0.373191	0.0999289
ERCC4	0.0308305	0.140233	0.0814515
CROT	0.0308567	0.601702	0.361149
EI24	0.0308889	1.90377	2.60009
WIPF1	0.0309021	1.91568	1.47315
SUN2	0.0309021	3.51661	4.05147
DBT	0.0309021	2.00488	1.53514
GMPPA	0.0309021	2.09199	2.46267
SNRPD3	0.0309021	5.47055	5.79678
RABEPK	0.0310445	0.341596	0.108043
YY1	0.0310736	0.548182	0.793602
CEP85	0.0313366	0.418987	0.195515
CEP44	0.031435	0.696275	0.919602
ARHGDIB	0.0315093	3.74969	4.38542
COX4I1	0.0315093	5.12589	4.75058
WDR82	0.0315093	1.5368	1.98028
VWA1	0.0315093	3.61374	4.14075
EEF2K	0.0315694	0.273196	0.371507
LOC101060570	0.0315694	0.273196	0.371507
PACS2	0.0316575	0.105522	0.177641
COL10A1	0.0318105	0.920556	0.605591
ANGPTL2	0.0318163	1.75364	1.10382
CHD2	0.031854	0.43221	0.108095
DROSHA	0.0320221	0.0895049	0.0285556
PEF1	0.0321262	2.1042	2.53287
ZC3HAV1	0.0321266	2.49426	2.80866
ATP2B3	0.0321266	0.364905	0.226856
RPL4	0.0321266	6.52025	6.2954
KPNA3	0.0321266	2.44911	2.11871
INTS1	0.0321266	1.06539	0.638866
GATAD2A	0.0321266	1.38959	1.74668
SAP18	0.0321266	2.81387	3.23756
HIST1H2AD	0.0321266	6.56882	5.79455
PNMA5	0.0321266	2.48004	3.14651
PSMD10	0.0321266	3.36017	3.97194
POC1B-GALNT4	0.0321266	2.13618	1.73532
SIDT2	0.032174	0.660851	0.383847
SNCB	0.032302	0.407273	0.38511
NXF5	0.0323668	0.299736	0.645334
HINT3	0.0323748	2.76797	1.85431
PHRF1	0.0324647	0.147486	0.0291795
SMIM22	0.0324804	1.67013	2.22622
TADA1	0.0326215	0.346621	0.145828
IL1B	0.0326981	0.472175	1.00212
ND1	0.0327406	2.43541	1.7262
CASP1	0.0327543	2.74723	2.04461
HIST2H2AC	0.0327543	6.57196	5.8251
KRT84	0.0327543	3.83708	3.2593
CUL5	0.0327543	2.00056	1.59359
YWHAH	0.0327543	5.16334	5.52019
FAM20B	0.0327814	0.339937	0.150059
CCHCR1	0.032782	0.240667	0.137951
N4BP1	0.0331698	0.617816	0.380771
DCUN1D5	0.0333072	0.388671	0.188181
LEO1	0.0333293	0.545674	0.311457
GOLT1B	0.0333702	2.46564	1.88984
OVCA2	0.0333846	1.47869	1.81131
LAMTOR3	0.0333921	3.80923	4.55441
OXSR1	0.0333925	3.06723	2.90502
H2AFJ	0.0333925	6.57165	5.81766
HADHB	0.0333925	4.6207	4.345
COPE	0.0333925	4.24216	4.57346
MYO1A	0.0333925	2.77347	3.51647
TLE4	0.0335825	0.113586	0.0475444
TMEM132A	0.0337512	0.511415	0.161343
NCOA7	0.0339699	0.441722	0.94976
AGFG2	0.0339748	1.21926	0.600823
FASTKD5	0.0339929	1.27213	0.680672
EPB41L3	0.0340413	1.49539	2.23236
HIST1H2AL	0.0340413	6.57478	5.83031
HIST1H2AK	0.0340413	6.57478	5.83031
HIST1H2AJ	0.0340413	6.57478	5.83031
HIST1H2AM	0.0340413	6.57478	5.83031
ALG2	0.0340413	2.9995	3.52692
HIST1H2AG	0.0340413	6.57478	5.83031
FRYL	0.0340413	0.899651	0.585819
GTF2I	0.0340413	3.39835	3.1068
PGK2	0.0340413	4.05509	3.72413
HIST1H2AI	0.0340413	6.57478	5.83031
PGRMC2	0.0340413	4.13701	4.64004
HIST1H2AH	0.0340413	6.57478	5.83031
VCP	0.0340413	5.78798	6.00556
PCBP1	0.0340413	5.10851	4.74724
SMARCAL1	0.0340929	0.49495	0.16244
CRYZL1	0.0344892	1.77323	0.616669
CCL21	0.0344892	1.56735	1.00685
HIST2H2AA4	0.0347009	6.57509	5.83766
HIST2H2AA3	0.0347009	6.57509	5.83766
CD74	0.0347009	4.82111	4.47277
SMARCD2	0.0347009	1.63235	1.22321
UQCRC2	0.0347009	5.29779	5.59692
TJP2	0.0347009	2.45914	2.19424
IGLL5	0.0347009	6.95046	6.39215
EXOSC9	0.0347009	1.26233	1.56379
SRC	0.0347009	2.53293	2.30131
MRPL37	0.0347009	2.28649	2.63884
NFXL1	0.0348478	0.577482	0.841137
DHODH	0.0350002	1.00577	1.43934
EXOSC8	0.035363	1.96636	2.7093
HTATSF1	0.0353696	0.894588	1.24812
PEA15	0.0353713	2.65825	3.20563
GOSR2	0.0353713	3.05783	3.74001
LTF	0.0353713	5.51851	5.01008
TEX10	0.0353713	1.78447	1.40698
FMR1	0.0353713	1.32565	1.05123
CD274	0.0358887	0.877537	0.437524
SHROOM2	0.0359173	0.126319	0.25981
MRPL12	0.0360527	3.27674	2.90311
BCLAF1	0.0360527	1.83507	1.32249
COL5A1	0.0360527	0.682104	0.580455
NFIB	0.0360527	0.976679	1.26434
RUVBL1	0.0360527	4.40703	4.11239
UBP1	0.0360527	2.58004	4.2254
ARFGAP1	0.0360527	3.30562	2.80277
CDHR2	0.0360527	1.1831	0.903875
HSD17B4	0.0360527	5.37418	4.71776
PHLDA1	0.0361359	0.11528	0.0552745
BRK1	0.0361823	1.47722	2.04693
SHPK	0.0362771	1.04987	0.642034
IPO13	0.0363883	0.451211	0.63564
SIPA1L3	0.0364108	0.135496	0.268128
FAM118A	0.0364468	0.718964	0.438521
TLE3	0.0364572	0.357422	0.181782
RPL36A	0.036547	0.659556	0.937037
MRPL21	0.036591	1.02414	0.694982
TMEM30A	0.0366124	0.661408	0.990467
DHX37	0.0367305	0.817029	1.00967
WDR55	0.0367368	0.82412	0.575894
SRSF12	0.0367449	0.392907	0.52094
RMND5A	0.036747	0.70965	1.21762
SAMD1	0.0368482	0.211788	0.0580846
CD99L2	0.0370306	0.486566	0.830532
ANKRD1	0.0370822	0.575506	0.212126
NXF2B	0.0371925	0.403455	0.823086
RPL36A-HNRNPH2	0.0372524	0.613821	0.874064
IAH1	0.0372815	0.912494	0.490995
OLFML1	0.0372871	0.612367	0.352117
IER3IP1	0.0373784	2.54715	2.10311
HDGF	0.0374492	4.3332	3.99566
SAR1A	0.0374492	3.15547	3.60445
ACTB	0.0374492	9.17481	9.45773
ACTG1	0.0374492	9.17488	9.45763
WDR5	0.0374492	2.93731	2.44503
ZFP36L2	0.0376459	0.219963	0.1128
CYB5R4	0.0377043	0.239199	0.141176
FBXO30	0.0379295	0.213055	0.170433
PTDSS2	0.0379419	0.253038	0.0195487
SLC44A4	0.0380403	1.08312	2.00792
NTMT1	0.0380689	1.6156	2.2062
PIK3R1	0.0380689	0.815311	0.32243
CDK9	0.0381493	0.780204	0.519533
ITGA11	0.0381602	0.863884	1.1882
AP3B1	0.0381646	2.30541	1.92256
STAT5A	0.0381646	1.57827	1.07542
MAT2B	0.0381646	3.41212	3.09781
SF3B1	0.0381646	3.71977	3.42403
ANKRD17	0.0381646	0.888911	0.581992
EXOC4	0.0381646	2.34037	2.72279
SLC9A3R2	0.0381646	2.47746	2.97818
LOC101059911	0.0381646	3.88142	4.68721
MINPP1	0.0382294	1.55147	2.95336
ARL6IP6	0.0384337	0.75339	1.3497
C11orf83	0.0384834	1.27539	1.92089
MAN1A1	0.0385113	0.996867	0.651247
PREPL	0.0387308	0.571164	0.253522
PTP4A1	0.0387947	0.99244	1.32462
POLD2	0.0388871	0.948603	0.978263
CKM	0.0388911	1.6106	2.09709
LSS	0.0388915	2.37499	2.13702
RANBP3	0.0388915	2.4555	2.79184
XPO1	0.0388915	3.69615	4.08545
FBXO22	0.0388915	2.25643	1.73314
METTL17	0.0389006	0.409953	0.618127
TP63	0.0392122	0.482761	0.750057
MAP2K2	0.0392439	1.06297	0.749303
PTP4A3	0.0394127	0.328412	0.0402527
EPHA1	0.0394409	0.232291	0.408298
MRPS18A	0.0395261	0.996127	0.219076
NGLY1	0.0396097	0.230094	0.290573
RBM3	0.0396212	2.91093	4.36207
MEPCE	0.0396212	1.01806	0.628269
MEMO1	0.0396257	1.1433	1.64055
STEAP3	0.0396302	1.95404	1.44135
PPP4R1	0.0396302	0.826747	0.585271
RDX	0.0396302	4.68655	5.07916
CAPG	0.0396302	5.43721	5.81788
DDX4	0.0401756	0.40718	0.22487
ENPP1	0.0401909	0.291044	0.51408
UBAP1	0.0403172	0.35622	0.117733
APBB1IP	0.0403428	0.66386	0.424456
HDHD2	0.0403649	1.27634	1.68194
C1orf198	0.0403717	2.85863	1.827
NAPG	0.0403789	1.59383	1.37248
RAI14	0.0403807	1.06044	0.727998
TLN1	0.0403807	5.08847	4.92372
TXNL4A	0.0403807	2.41588	3.04015
CRK	0.0403807	2.87066	2.42399
MTAP	0.0403807	2.80169	3.21537
ABCC1	0.0403807	1.46359	1.14927
KIAA1967	0.0403807	2.7352	3.04458
UBE2E3	0.0407207	0.327429	0.200528
UBE2E1	0.0407207	0.855052	0.534953
UBE2E2	0.0407207	0.327429	0.200528
DCBLD1	0.0408797	0.154519	0.00807066
TMOD2	0.0409772	1.0722	0.657009
MANSC1	0.0410127	1.66434	0.977358
MRM1	0.0410428	1.52465	2.21537
ERBB4	0.0410679	0.73365	0.984395
ZDHHC6	0.0411152	0.392887	0.106445
SERPINB9	0.0411432	3.56076	3.93192
PLOD1	0.0411432	2.22016	1.70823
RRAGD	0.0411432	0.878449	0.581268
PTRH2	0.0411432	2.7377	3.16452
URGCP	0.041215	0.136451	0.0323208
ZNF765	0.0413089	0.0273748	0.00942304
GANC	0.0413565	0.0550534	0.14596
GABPB1	0.041392	0.818395	0.411153
MRPL54	0.041396	0.529093	0.942732
UBLCP1	0.0413978	1.04521	0.680926
PGC	0.041513	3.92389	5.02183
EZH2	0.0416219	0.315058	0.16803
NXF2	0.0418038	0.20636	0.440455
DDX60L	0.0418921	0.433395	0.838704
PPIE	0.041918	2.97935	3.89939
NUP37	0.041918	2.48983	1.98496
PRKD2	0.041918	1.61489	1.92412
SMTN	0.041918	2.79512	3.31348
SNRPG	0.041918	4.82998	5.38299
DNAJC10	0.041918	2.35888	1.54764
RAB3IP	0.0419524	0.736804	0.326703
RAB9B	0.0419524	0.489924	0.661819
BAAT	0.0422525	1.47542	0.933135
COQ6	0.0422709	2.08531	3.52798
RPS6KA4	0.0423053	0.955075	1.45354
ASB15	0.0423348	0.165449	0.0200241
PISD	0.0425218	0.634946	0.310251
GRAMD4	0.0425349	0.983977	1.37905
WDR18	0.0426022	1.17248	1.59642
PARD3	0.0427045	1.19296	1.75782
HDGFRP2	0.042705	1.48371	1.26081
DHX29	0.042705	0.764044	0.521991
SRSF3	0.042705	5.09563	5.61983
PTRHD1	0.042753	0.968647	1.38948
MTG1	0.0428042	0.36103	0.732081
C17orf75	0.0430985	1.52633	1.00139
SYF2	0.0434004	2.52534	3.54425
SVEP1	0.0434598	0.240492	0.103244
ACE2	0.0434647	0.870976	1.03839
BASP1	0.0434879	1.6546	2.31661
PPID	0.0435026	1.86034	1.36442
EPN2	0.0435031	0.50777	0.775789
CIRH1A	0.043504	1.27536	1.72743
GGT5	0.0435045	2.22286	2.52902
DOCK11	0.0435045	0.942275	0.642799
DGKA	0.0435045	1.76378	1.48832
TFCP2	0.0435045	2.24979	2.85096
CHDH	0.0435045	2.00847	2.56227
ADA	0.0435045	1.64827	2.09811
SEC22B	0.0435045	5.12455	5.41369
COX17	0.043708	0.626656	0.128106
METTL14	0.043869	1.06868	1.55354
CACNA2D2	0.0438861	0.148434	0.0273321
YY2	0.044046	0.178584	0.21477
FAM208A	0.0443147	1.08148	1.45861
THEM4	0.0443147	1.31495	1.71128
GGA2	0.0443161	1.35151	1.81185
CFB	0.0443166	2.32521	2.68977
ALDH1A3	0.0443166	1.98748	2.41998
KRT74	0.0443166	0.8998	0.706824
WDR61	0.0443166	2.10611	2.52821
NRP1	0.0443166	1.31275	1.74045
COQ10B	0.0444296	0.451975	0.297315
VASN	0.0444982	1.07541	0.862337
KIFC3	0.0445308	0.272444	0.0711407
MORC2	0.04459	0.685645	0.188976
DYNLT1	0.0446869	3.52637	4.51077
CDC40	0.0446976	0.395479	0.671263
SHC2	0.0448214	0.0267368	0.0218661
ARL2BP	0.0448703	1.92997	1.19402
ANKK1	0.0448856	0.0348866	0.00378713
PLD1	0.0450871	0.522621	0.990394
WDR37	0.0451245	1.20217	0.84282
NDUFS2	0.0451414	4.69128	4.35959
RPS28	0.0451414	7.20945	7.47695
UBE2O	0.0451414	1.75552	2.26351
EGFR	0.0451414	2.81671	3.5922
PRODH	0.0451414	1.45795	1.11035
ITGB5	0.0451414	1.60008	2.41873
NAA15	0.0451414	1.95271	1.60168
PALLD	0.0451414	3.4069	3.03518
CTDSPL2	0.0452747	1.01989	0.754078
MBLAC2	0.045318	0.59305	0.255105
SMN1	0.0453284	0.682821	0.39769
SMN2	0.0453284	1.05066	0.634654
LOC100996283	0.0455538	0.461414	0.527094
EDF1	0.0455582	3.61427	2.97089
NFYB	0.045667	1.63088	2.37087
PRR4	0.0458264	1.10846	0.560524
PARP16	0.0458726	0.260332	0.135319
PLXDC2	0.045962	1.39888	1.95944
IFIT3	0.0459743	1.27533	1.67458
ATXN2	0.0459772	0.736101	0.889063
IST1	0.0459792	2.36617	2.88037
PPP5C	0.0459792	1.56801	1.28771
MANBA	0.0459792	1.61118	1.22642
POLDIP2	0.0459792	2.20234	2.61016
TAPBPL	0.0459792	3.10985	2.38681
BZW2	0.0459792	3.06248	2.64408
CHMP4A	0.0459792	3.81125	2.8059
REEP3	0.046028	0.424117	0.103452
IRF3	0.0465208	0.910374	1.41373
PTP4A2	0.0466496	1.38505	1.87956
MSH3	0.0468022	0.610941	0.879443
LILRA4	0.0468183	0.00670547	0.045099
RAB13	0.0468295	3.17197	2.8537
TARS2	0.04683	1.48679	1.06004
PCK2	0.04683	3.5979	3.26671
SPCS2	0.04683	3.46363	3.92708
XPNPEP1	0.04683	2.51896	2.7051
RBM39	0.04683	3.83809	3.56245
SPIN1	0.0469004	0.393227	0.131389
GIMAP8	0.0472553	0.727747	0.49903
XPC	0.0472852	0.295471	0.268397
AES	0.0472863	0.655371	0.456354
FBXO2	0.0473533	1.49888	1.02077
TAF4B	0.0474271	0.0956933	0.0135995
ZNF385A	0.0474602	0.768935	0.126994
CMPK2	0.047694	2.79285	3.3851
STAU2	0.047694	1.89397	1.28191
BACE2	0.047694	2.11801	2.64472
LARS2	0.047694	1.28624	0.937958
SLC30A9	0.047694	1.34255	0.957665
SEPTIN1	0.047694	1.51662	1.94971
PRRC2C	0.047694	1.14142	1.38026
KIF1B	0.047694	0.756019	0.898736
DUS3L	0.0479938	0.807511	0.401606
LOC390956	0.0479938	0.319161	0.143187
CRBN	0.048303	0.578785	0.227872
DTNB	0.0483868	0.805006	1.20756
MYO19	0.0484551	0.358782	0.108722
CBX7	0.0484579	0.495902	0.198207
MRPL52	0.0484779	1.95877	2.66168
IGFBP7	0.0485288	1.72632	2.20513
USP47	0.0485709	0.935037	1.17622
POGZ	0.0485714	1.08848	0.894416
ACSL1	0.0485714	3.25564	2.80031
KRT78	0.0485714	3.23645	3.94456
PPP2R1B	0.0485714	2.41068	2.7905
RBM47	0.0485714	2.2812	2.69604
PLRG1	0.0485714	1.84588	2.33519
ABI1	0.0485714	2.87806	3.27816
PSMB8	0.0485714	3.86548	3.46674
FGD2	0.0486685	0.847131	0.439063
PDGFRA	0.0486785	0.209968	0.373421
SETDB1	0.0486973	0.143298	0.0934909
PDE6D	0.0487832	1.25926	1.97062
GNG10	0.0491752	2.60798	3.40795
MICALL2	0.0494571	1.23719	1.93903
SPTBN4	0.0494571	0.425219	0.577367
COG7	0.0494623	1.97802	2.57351
TCEB1	0.0494623	3.15085	2.57237
PPT1	0.0494623	2.98983	3.4161
SLMAP	0.0494623	2.69488	3.33797
MRPS6	0.0495075	0.247393	0.472491

## Sheet: cox_results
	coef	se	z	p	HR	HRse	HRz	HRp	HRCILL	HRCIUL
CCDC88C	-1.832	0.495	-3.699	0	0.16	0.079	-10.592	0	0.071	0.362
RBM38	1.46	0.384	3.808	0	4.307	1.652	2.002	0.045	2.292	8.094
MED13	1.537	0.385	3.996	0	4.65	1.788	2.041	0.041	2.47	8.752
MCRS1	1.643	0.462	3.554	0	5.173	2.392	1.745	0.081	2.418	11.068
RBM24	1.46	0.384	3.808	0	4.307	1.652	2.002	0.045	2.292	8.094
ALG11	1.504	0.462	3.253	0.001	4.501	2.081	1.682	0.093	2.104	9.629
DOCK11	-1.486	0.461	-3.224	0.001	0.226	0.104	-7.421	0	0.106	0.483
GMPPA	1.444	0.447	3.23	0.001	4.236	1.893	1.709	0.087	2.031	8.835
C17orf75	-1.423	0.429	-3.313	0.001	0.241	0.104	-7.33	0	0.119	0.489
C19orf25	1.425	0.441	3.231	0.001	4.159	1.835	1.722	0.085	2.013	8.593
PI4K2A	-1.568	0.463	-3.385	0.001	0.209	0.097	-8.195	0	0.097	0.447
TNPO2	1.322	0.411	3.219	0.001	3.75	1.54	1.786	0.074	1.908	7.367
PIN1	1.482	0.439	3.373	0.001	4.403	1.935	1.759	0.079	2.137	9.071
ABI2	1.453	0.439	3.314	0.001	4.278	1.876	1.747	0.081	2.079	8.8
CAPN14	1.713	0.495	3.458	0.001	5.545	2.747	1.655	0.098	2.455	12.526
CRIP2	1.511	0.439	3.446	0.001	4.533	1.988	1.777	0.076	2.203	9.326
PPID	-1.311	0.41	-3.201	0.001	0.269	0.11	-6.619	0	0.137	0.529
KIF13B	1.445	0.444	3.256	0.001	4.24	1.881	1.723	0.085	2.044	8.796
GSTCD	1.3	0.383	3.394	0.001	3.668	1.405	1.9	0.057	1.954	6.886
ELP4	1.58	0.461	3.425	0.001	4.853	2.238	1.721	0.085	2.273	10.363
LIPT2	1.335	0.438	3.046	0.002	3.802	1.667	1.681	0.093	1.848	7.82
ITGAM	-1.258	0.403	-3.121	0.002	0.284	0.115	-6.247	0	0.147	0.552
FAM122B	1.201	0.382	3.142	0.002	3.323	1.27	1.829	0.067	1.772	6.229
IPO13	1.439	0.461	3.121	0.002	4.216	1.944	1.654	0.098	1.975	9.001
ANAPC7	-1.339	0.441	-3.035	0.002	0.262	0.116	-6.382	0	0.127	0.541
POLR2C	1.279	0.421	3.042	0.002	3.594	1.511	1.716	0.086	1.8	7.178
CLMN	-1.369	0.439	-3.12	0.002	0.254	0.112	-6.68	0	0.124	0.524
MCAM	1.363	0.438	3.115	0.002	3.907	1.71	1.701	0.089	1.902	8.025
ATP5J2-PTCD1	1.365	0.444	3.071	0.002	3.915	1.74	1.675	0.094	1.885	8.133
GBAS	-1.244	0.408	-3.045	0.002	0.288	0.118	-6.045	0	0.147	0.564
DNTTIP2	-1.269	0.405	-3.133	0.002	0.281	0.114	-6.314	0	0.144	0.547
DOCK10	-1.269	0.411	-3.085	0.002	0.281	0.116	-6.215	0	0.143	0.553
ALOX15B	1.278	0.408	3.13	0.002	3.589	1.466	1.767	0.077	1.834	7.025
PHF21A	1.258	0.407	3.094	0.002	3.518	1.431	1.76	0.078	1.802	6.867
NELFE	1.283	0.422	3.038	0.002	3.607	1.523	1.712	0.087	1.801	7.224
EXT2	1.221	0.385	3.172	0.002	3.391	1.306	1.831	0.067	1.8	6.389
VWA1	1.438	0.461	3.119	0.002	4.211	1.941	1.654	0.098	1.973	8.988
KANK3	1.312	0.432	3.038	0.002	3.714	1.604	1.692	0.091	1.825	7.559
EVPL	1.336	0.44	3.039	0.002	3.805	1.673	1.677	0.094	1.846	7.842
RAB11FIP4	1.429	0.461	3.098	0.002	4.173	1.925	1.649	0.099	1.954	8.912
ARHGAP21	1.221	0.399	3.062	0.002	3.389	1.351	1.768	0.077	1.759	6.529
MFSD4	-1.285	0.424	-3.03	0.002	0.277	0.117	-6.165	0	0.138	0.556
STK10	-1.246	0.422	-2.955	0.003	0.288	0.121	-5.872	0	0.144	0.576
FCRL5	1.136	0.386	2.945	0.003	3.113	1.2	1.76	0.078	1.651	5.87
POLR1C	-1.289	0.437	-2.947	0.003	0.276	0.121	-6.01	0	0.134	0.566
LY75-CD302	1.203	0.399	3.012	0.003	3.328	1.329	1.752	0.08	1.726	6.418
UBTF	-1.389	0.461	-3.013	0.003	0.249	0.115	-6.533	0	0.117	0.532
PODXL	1.143	0.384	2.974	0.003	3.136	1.205	1.772	0.076	1.667	5.901
GLCE	-1.256	0.42	-2.99	0.003	0.285	0.12	-5.98	0	0.143	0.568
EIF2S2	-1.207	0.408	-2.955	0.003	0.299	0.122	-5.739	0	0.153	0.585
GRTP1	-1.292	0.438	-2.949	0.003	0.275	0.12	-6.027	0	0.134	0.565
C12orf43	1.296	0.441	2.942	0.003	3.656	1.611	1.649	0.099	1.771	7.547
HINT3	-1.281	0.438	-2.927	0.003	0.278	0.122	-5.94	0	0.135	0.571
POLRMT	1.199	0.41	2.924	0.003	3.317	1.36	1.703	0.089	1.689	6.512
MRPS25	-1.203	0.41	-2.935	0.003	0.3	0.123	-5.683	0	0.153	0.589
NDUFS6	1.379	0.462	2.981	0.003	3.97	1.836	1.618	0.106	1.855	8.496
LRP10	-1.216	0.423	-2.875	0.004	0.296	0.125	-5.612	0	0.148	0.594
DNAJC2	-1.158	0.398	-2.907	0.004	0.314	0.125	-5.48	0	0.163	0.605
SFXN2	-1.149	0.402	-2.861	0.004	0.317	0.127	-5.366	0	0.164	0.614
ANKK1	-1.56	0.54	-2.887	0.004	0.21	0.114	-6.955	0	0.086	0.511
CCDC94	-1.2	0.413	-2.906	0.004	0.301	0.124	-5.62	0	0.153	0.594
SEH1L	1.159	0.407	2.85	0.004	3.186	1.295	1.688	0.091	1.632	6.219
SLC33A1	-1.218	0.421	-2.892	0.004	0.296	0.125	-5.652	0	0.148	0.591
PHLDA2	-1.225	0.423	-2.896	0.004	0.294	0.124	-5.683	0	0.147	0.589
PRR4	-1.253	0.44	-2.845	0.004	0.286	0.126	-5.678	0	0.139	0.589
RIOK1	1.147	0.397	2.885	0.004	3.148	1.251	1.717	0.086	1.637	6.053
POLD2	1.417	0.494	2.87	0.004	4.127	2.038	1.534	0.125	1.832	9.298
CDK20	-1.128	0.396	-2.851	0.004	0.324	0.128	-5.279	0	0.169	0.621
DERA	1.254	0.438	2.865	0.004	3.506	1.535	1.632	0.103	1.706	7.204
GPN3	-1.176	0.408	-2.883	0.004	0.309	0.126	-5.494	0	0.158	0.604
MAGI1	1.153	0.396	2.909	0.004	3.168	1.256	1.727	0.084	1.651	6.081
CMA1	1.091	0.385	2.834	0.005	2.976	1.145	1.725	0.084	1.58	5.605
COMMD1	1.164	0.419	2.777	0.005	3.203	1.342	1.641	0.101	1.607	6.381
MAGEC2	1.233	0.437	2.823	0.005	3.432	1.499	1.622	0.105	1.673	7.04
EIF2D	-1.132	0.407	-2.781	0.005	0.322	0.131	-5.164	0	0.165	0.63
SMARCAL1	-1.226	0.437	-2.802	0.005	0.294	0.128	-5.501	0	0.143	0.603
L2HGDH	1.288	0.461	2.795	0.005	3.627	1.672	1.571	0.116	1.699	7.741
RASAL1	1.289	0.462	2.793	0.005	3.63	1.675	1.57	0.116	1.699	7.755
KRT84	-1.188	0.42	-2.831	0.005	0.305	0.128	-5.434	0	0.153	0.608
CBX5	1.195	0.421	2.84	0.005	3.304	1.391	1.657	0.098	1.654	6.603
COMMD3-BMI1	1.292	0.463	2.792	0.005	3.641	1.685	1.567	0.117	1.7	7.795
AGPAT6	1.241	0.438	2.835	0.005	3.459	1.515	1.624	0.104	1.684	7.108
COL1A1	-1.235	0.438	-2.82	0.005	0.291	0.127	-5.568	0	0.141	0.598
EPM2AIP1	-1.231	0.441	-2.79	0.005	0.292	0.129	-5.495	0	0.141	0.603
LOC100653358	-1.154	0.419	-2.753	0.006	0.315	0.132	-5.18	0	0.158	0.628
LOC100286914	-1.154	0.419	-2.753	0.006	0.315	0.132	-5.18	0	0.158	0.628
HABP2	1.062	0.387	2.747	0.006	2.892	1.118	1.692	0.091	1.531	5.463
XPO7	1.1	0.4	2.749	0.006	3.003	1.201	1.668	0.095	1.555	5.798
FOCAD	-1.096	0.401	-2.735	0.006	0.334	0.134	-4.97	0	0.173	0.646
LOC101060626	-1.154	0.419	-2.753	0.006	0.315	0.132	-5.18	0	0.158	0.628
PDSS2	-1.094	0.396	-2.762	0.006	0.335	0.133	-5.015	0	0.174	0.642
TBC1D24	-1.167	0.421	-2.771	0.006	0.311	0.131	-5.252	0	0.156	0.622
LOC100288646	-1.154	0.419	-2.753	0.006	0.315	0.132	-5.18	0	0.158	0.628
SEPTIN14	-1.154	0.419	-2.753	0.006	0.315	0.132	-5.18	0	0.158	0.628
CPNE2	1.109	0.407	2.727	0.006	3.03	1.232	1.648	0.099	1.553	5.914
LMF2	1.167	0.426	2.743	0.006	3.214	1.368	1.618	0.106	1.596	6.473
COQ10B	-1.126	0.407	-2.765	0.006	0.324	0.132	-5.116	0	0.166	0.634
DOCK9	1.21	0.438	2.763	0.006	3.353	1.468	1.603	0.109	1.632	6.89
C11orf31	-1.158	0.419	-2.764	0.006	0.314	0.132	-5.212	0	0.158	0.626
SCO2	1.133	0.41	2.763	0.006	3.106	1.274	1.653	0.098	1.582	6.098
RPUSD3	1.054	0.385	2.736	0.006	2.87	1.106	1.691	0.091	1.523	5.409
UHRF1	1.126	0.421	2.675	0.007	3.082	1.297	1.605	0.108	1.543	6.157
CALB1	1.138	0.42	2.708	0.007	3.119	1.311	1.617	0.106	1.563	6.226
GNA11	1.133	0.419	2.702	0.007	3.106	1.303	1.616	0.106	1.558	6.192
SI	-1.063	0.392	-2.71	0.007	0.345	0.135	-4.831	0	0.181	0.658
APP	1.134	0.419	2.708	0.007	3.109	1.302	1.619	0.105	1.561	6.192
RPL6	1.09	0.403	2.705	0.007	2.975	1.199	1.647	0.1	1.533	5.773
MIEN1	-1.09	0.407	-2.68	0.007	0.336	0.137	-4.854	0	0.172	0.656
MPV17	1.021	0.379	2.696	0.007	2.775	1.05	1.69	0.091	1.489	5.172
C14orf119	1.099	0.41	2.677	0.007	3.001	1.231	1.625	0.104	1.528	5.893
LONP1	1.08	0.397	2.719	0.007	2.944	1.169	1.663	0.096	1.532	5.658
ERBB2	-1.25	0.461	-2.712	0.007	0.286	0.132	-5.403	0	0.134	0.611
PTP4A1	1.236	0.461	2.682	0.007	3.443	1.587	1.539	0.124	1.613	7.348
MSRA	1.131	0.419	2.697	0.007	3.098	1.299	1.615	0.106	1.554	6.175
MINPP1	1.11	0.41	2.709	0.007	3.034	1.243	1.636	0.102	1.546	5.951
NLRP2	1.174	0.438	2.683	0.007	3.235	1.416	1.579	0.114	1.575	6.645
CDV3	-1.155	0.425	-2.72	0.007	0.315	0.134	-5.12	0	0.157	0.633
TMEM184C	-1.179	0.438	-2.695	0.007	0.307	0.135	-5.148	0	0.15	0.631
ASAH1	1.178	0.439	2.685	0.007	3.247	1.424	1.578	0.115	1.578	6.679
EFNB2	1.143	0.423	2.7	0.007	3.136	1.327	1.609	0.108	1.563	6.29
N4BP1	-1.133	0.423	-2.677	0.007	0.322	0.136	-4.975	0	0.16	0.646
IQGAP1	-1.136	0.419	-2.711	0.007	0.321	0.135	-5.045	0	0.161	0.64
PET112	1.052	0.39	2.699	0.007	2.862	1.115	1.67	0.095	1.508	5.434
UBAP2	1.077	0.406	2.652	0.008	2.937	1.193	1.623	0.105	1.505	5.729
CHI3L1	-1.074	0.405	-2.655	0.008	0.342	0.138	-4.764	0	0.176	0.665
HDGF	-1.168	0.437	-2.673	0.008	0.311	0.136	-5.07	0	0.152	0.638
TERF2	1.116	0.419	2.662	0.008	3.053	1.28	1.604	0.109	1.532	6.083
PTCD3	1.165	0.438	2.657	0.008	3.206	1.406	1.569	0.117	1.559	6.594
MAP2K3	-1.065	0.402	-2.651	0.008	0.345	0.139	-4.731	0	0.178	0.668
PCSK1N	-1.116	0.419	-2.661	0.008	0.328	0.137	-4.894	0	0.164	0.653
WBP2	1.066	0.399	2.672	0.008	2.904	1.158	1.643	0.1	1.506	5.597
NOB1	-1.029	0.389	-2.648	0.008	0.357	0.139	-4.627	0	0.189	0.677
GINS3	-1.08	0.408	-2.649	0.008	0.339	0.138	-4.771	0	0.174	0.664
MED4	1.114	0.42	2.652	0.008	3.046	1.279	1.599	0.11	1.527	6.078
EHMT1	-1.08	0.409	-2.637	0.008	0.34	0.139	-4.748	0	0.173	0.666
NAA50	1.079	0.406	2.659	0.008	2.942	1.194	1.627	0.104	1.509	5.735
MAK	-1.026	0.388	-2.641	0.008	0.358	0.139	-4.608	0	0.189	0.679
GPATCH4	1.078	0.406	2.655	0.008	2.94	1.194	1.625	0.104	1.507	5.734
DCK	-1.08	0.406	-2.662	0.008	0.34	0.138	-4.794	0	0.174	0.662
ICK	-1.026	0.388	-2.641	0.008	0.358	0.139	-4.608	0	0.189	0.679
GCC1	-1.101	0.42	-2.623	0.009	0.333	0.14	-4.781	0	0.167	0.663
SORT1	1.062	0.409	2.594	0.009	2.891	1.183	1.599	0.11	1.475	5.667
SND1	-1.018	0.389	-2.615	0.009	0.361	0.141	-4.542	0	0.19	0.685
SPTBN2	-1.038	0.4	-2.596	0.009	0.354	0.142	-4.563	0	0.183	0.683
FTO	-1.06	0.407	-2.601	0.009	0.346	0.141	-4.63	0	0.177	0.677
TOM1L1	1.135	0.437	2.6	0.009	3.112	1.359	1.554	0.12	1.518	6.383
GOLGA5	-1.018	0.39	-2.613	0.009	0.361	0.141	-4.538	0	0.19	0.686
AKT2	-1.068	0.41	-2.606	0.009	0.344	0.141	-4.659	0	0.175	0.674
POLR2J2	-1.107	0.422	-2.622	0.009	0.33	0.14	-4.798	0	0.165	0.662
PRCC	1.067	0.406	2.627	0.009	2.907	1.18	1.615	0.106	1.49	5.669
EPHB3	1.096	0.42	2.611	0.009	2.991	1.255	1.586	0.113	1.5	5.965
MTA3	-1.211	0.461	-2.624	0.009	0.298	0.137	-5.106	0	0.14	0.637
FAM103A1	1.033	0.397	2.604	0.009	2.808	1.114	1.624	0.104	1.463	5.392
PIGS	1.037	0.398	2.608	0.009	2.82	1.121	1.624	0.104	1.467	5.423
POLR2J3	-1.107	0.422	-2.622	0.009	0.33	0.14	-4.798	0	0.165	0.662
HLA-DMB	-1.092	0.42	-2.604	0.009	0.335	0.141	-4.723	0	0.168	0.669
SLC29A3	0.984	0.379	2.599	0.009	2.674	1.012	1.654	0.098	1.435	4.984
ZHX2	1.009	0.385	2.617	0.009	2.742	1.057	1.649	0.099	1.455	5.168
ADAM8	0.986	0.38	2.597	0.009	2.681	1.018	1.651	0.099	1.436	5.007
C9orf116	1.051	0.404	2.598	0.009	2.86	1.156	1.608	0.108	1.47	5.561
PLEKHA4	-1.001	0.389	-2.571	0.01	0.368	0.143	-4.42	0	0.194	0.697
BTK	1.086	0.419	2.589	0.01	2.962	1.242	1.58	0.114	1.486	5.903
RAB3IP	-1.025	0.398	-2.577	0.01	0.359	0.143	-4.494	0	0.186	0.69
IFIT1	-1.017	0.397	-2.56	0.01	0.362	0.144	-4.442	0	0.188	0.695
DBI	0.989	0.385	2.567	0.01	2.689	1.036	1.63	0.103	1.427	5.069
GAL3ST2	-1.02	0.396	-2.575	0.01	0.361	0.143	-4.477	0	0.188	0.692
RASA3	1.044	0.407	2.566	0.01	2.84	1.155	1.593	0.111	1.454	5.546
TMEM63A	1.073	0.419	2.562	0.01	2.925	1.226	1.571	0.116	1.468	5.827
SPINT2	1.083	0.419	2.583	0.01	2.952	1.237	1.578	0.115	1.482	5.882
FLAD1	-1.022	0.396	-2.581	0.01	0.36	0.143	-4.492	0	0.188	0.69
PTGES3	1.102	0.427	2.583	0.01	3.011	1.285	1.565	0.118	1.492	6.076
SELRC1	1.032	0.406	2.538	0.011	2.805	1.14	1.584	0.113	1.438	5.474
HSD3B1	-1.023	0.401	-2.549	0.011	0.359	0.144	-4.439	0	0.186	0.696
PTP4A2	1.038	0.406	2.555	0.011	2.823	1.146	1.59	0.112	1.447	5.505
TRMT10C	1.044	0.408	2.557	0.011	2.84	1.16	1.587	0.113	1.451	5.559
SIL1	-1.011	0.399	-2.534	0.011	0.364	0.145	-4.383	0	0.189	0.701
GPA33	-1.039	0.407	-2.552	0.011	0.354	0.144	-4.487	0	0.181	0.691
HSD3B2	-1.023	0.401	-2.549	0.011	0.359	0.144	-4.439	0	0.186	0.696
CFL2	-1.074	0.42	-2.557	0.011	0.342	0.144	-4.588	0	0.171	0.682
SAA2	1.108	0.437	2.536	0.011	3.028	1.323	1.533	0.125	1.476	6.212
LONP2	-1.036	0.408	-2.541	0.011	0.355	0.145	-4.458	0	0.182	0.694
GATM	-1.042	0.408	-2.556	0.011	0.353	0.144	-4.502	0	0.18	0.69
C2	-1.171	0.461	-2.539	0.011	0.31	0.143	-4.826	0	0.145	0.662
ZCCHC10	0.974	0.383	2.544	0.011	2.649	1.014	1.625	0.104	1.411	4.973
STXBP3	-1.024	0.406	-2.525	0.012	0.359	0.146	-4.4	0	0.184	0.7
TUBB4A	1.015	0.405	2.506	0.012	2.76	1.118	1.574	0.115	1.417	5.374
MCCC2	1.051	0.42	2.503	0.012	2.861	1.201	1.549	0.121	1.434	5.708
NME6	-1.007	0.399	-2.525	0.012	0.365	0.146	-4.357	0	0.189	0.704
L1CAM	1.059	0.419	2.527	0.012	2.883	1.208	1.559	0.119	1.447	5.744
RAB10	1.026	0.41	2.504	0.012	2.791	1.144	1.566	0.117	1.422	5.476
ZC3HAV1L	0.949	0.381	2.487	0.013	2.582	0.985	1.606	0.108	1.379	4.836
ATG2A	-1.009	0.406	-2.488	0.013	0.365	0.148	-4.298	0	0.187	0.71
ANKRD1	-1.038	0.419	-2.478	0.013	0.354	0.148	-4.354	0	0.178	0.705
BCKDHB	1.038	0.419	2.479	0.013	2.823	1.182	1.542	0.123	1.418	5.622
PEX1	-1.007	0.405	-2.486	0.013	0.365	0.148	-4.29	0	0.188	0.711
IMP4	-1.011	0.405	-2.495	0.013	0.364	0.147	-4.315	0	0.187	0.709
DDRGK1	1.148	0.461	2.49	0.013	3.151	1.452	1.481	0.139	1.476	6.725
SORBS2	1.039	0.419	2.481	0.013	2.827	1.185	1.543	0.123	1.419	5.632
TBC1D2B	-0.983	0.396	-2.482	0.013	0.374	0.148	-4.224	0	0.195	0.718
FMO5	-0.981	0.396	-2.48	0.013	0.375	0.148	-4.213	0	0.196	0.719
CYP51A1	-1.041	0.419	-2.486	0.013	0.353	0.148	-4.374	0	0.177	0.703
ATP6V0D1	1.038	0.419	2.475	0.013	2.824	1.185	1.54	0.124	1.417	5.63
CC2D1A	1.088	0.437	2.489	0.013	2.967	1.296	1.517	0.129	1.446	6.087
PTPN6	-1.036	0.419	-2.472	0.013	0.355	0.149	-4.339	0	0.178	0.707
PHLPP1	0.943	0.38	2.481	0.013	2.567	0.975	1.606	0.108	1.374	4.795
CCDC51	-0.98	0.4	-2.45	0.014	0.375	0.15	-4.161	0	0.194	0.725
PDZD8	-0.963	0.392	-2.458	0.014	0.382	0.15	-4.135	0	0.2	0.727
BCL11B	-1.214	0.495	-2.453	0.014	0.297	0.147	-4.783	0	0.132	0.67
WFS1	1.028	0.419	2.452	0.014	2.796	1.173	1.532	0.126	1.403	5.575
PITPNB	0.976	0.397	2.457	0.014	2.654	1.054	1.569	0.117	1.381	5.1
KIAA1671	1.134	0.461	2.459	0.014	3.109	1.434	1.471	0.141	1.456	6.64
EZR	0.965	0.392	2.46	0.014	2.625	1.03	1.578	0.115	1.377	5.006
CD99L2	1.034	0.419	2.468	0.014	2.812	1.178	1.538	0.124	1.412	5.6
STEAP4	0.997	0.406	2.455	0.014	2.711	1.102	1.554	0.12	1.39	5.289
NDUFA8	1.027	0.419	2.453	0.014	2.794	1.17	1.533	0.125	1.403	5.565
AP4S1	0.959	0.389	2.464	0.014	2.61	1.017	1.584	0.113	1.376	4.953
GGT5	0.988	0.406	2.434	0.015	2.685	1.09	1.546	0.122	1.377	5.235
VPS26B	1.025	0.422	2.43	0.015	2.787	1.176	1.52	0.129	1.393	5.579
B3GNT3	0.966	0.399	2.422	0.015	2.627	1.047	1.553	0.12	1.363	5.061
LOC101060835	1.001	0.411	2.435	0.015	2.72	1.117	1.539	0.124	1.384	5.346
SH3GL1	-1.022	0.419	-2.438	0.015	0.36	0.151	-4.243	0	0.181	0.717
GALNT10	1.021	0.421	2.427	0.015	2.777	1.168	1.521	0.128	1.39	5.548
PLCD3	-0.949	0.39	-2.434	0.015	0.387	0.151	-4.06	0	0.204	0.735
APOH	0.948	0.389	2.439	0.015	2.581	1.003	1.576	0.115	1.362	4.892
HTRA3	-0.982	0.406	-2.421	0.015	0.375	0.152	-4.117	0	0.192	0.73
YLPM1	0.945	0.39	2.421	0.015	2.573	1.004	1.566	0.117	1.354	4.889
GATAD2A	0.959	0.396	2.421	0.015	2.609	1.034	1.557	0.12	1.36	5.007
C12orf4	-1.131	0.463	-2.443	0.015	0.323	0.149	-4.534	0	0.151	0.691
HNF4G	1.064	0.437	2.432	0.015	2.897	1.267	1.497	0.134	1.411	5.948
FAM208A	0.956	0.394	2.425	0.015	2.601	1.025	1.562	0.118	1.36	4.974
NEBL	0.988	0.407	2.426	0.015	2.687	1.095	1.541	0.123	1.375	5.252
SPHK1	-0.991	0.407	-2.434	0.015	0.371	0.151	-4.16	0	0.19	0.725
SDR9C7	-1.003	0.41	-2.445	0.015	0.367	0.15	-4.208	0	0.187	0.72
KIFAP3	0.964	0.397	2.425	0.015	2.621	1.041	1.557	0.12	1.363	5.038
NAPEPLD	1.061	0.437	2.427	0.015	2.888	1.262	1.496	0.135	1.408	5.926
ASPN	1.023	0.419	2.442	0.015	2.782	1.166	1.529	0.126	1.397	5.543
FBXO2	-0.984	0.407	-2.421	0.015	0.374	0.152	-4.121	0	0.191	0.729
STAP2	0.972	0.403	2.409	0.016	2.643	1.066	1.541	0.123	1.361	5.131
CYP4F8	0.948	0.395	2.401	0.016	2.582	1.02	1.551	0.121	1.348	4.944
TBL2	-0.96	0.398	-2.411	0.016	0.383	0.152	-4.049	0	0.199	0.737
KDM2A	0.939	0.391	2.402	0.016	2.556	0.999	1.558	0.119	1.344	4.861
SLC15A4	-0.96	0.4	-2.402	0.016	0.383	0.153	-4.033	0	0.198	0.739
CARS2	-0.987	0.409	-2.416	0.016	0.373	0.152	-4.12	0	0.19	0.73
MEPCE	-0.951	0.394	-2.417	0.016	0.386	0.152	-4.036	0	0.202	0.738
NADSYN1	0.937	0.39	2.404	0.016	2.553	0.995	1.56	0.119	1.344	4.848
LRRC8E	0.923	0.382	2.418	0.016	2.516	0.96	1.579	0.114	1.343	4.713
SEC61A2	-0.96	0.398	-2.41	0.016	0.383	0.153	-4.046	0	0.199	0.737
DCP1A	-1.015	0.419	-2.42	0.016	0.362	0.152	-4.196	0	0.182	0.722
ATP2C2	0.989	0.409	2.42	0.016	2.688	1.099	1.537	0.124	1.373	5.265
KIFC3	-0.989	0.409	-2.415	0.016	0.372	0.152	-4.122	0	0.19	0.73
NUPL2	0.931	0.388	2.4	0.016	2.538	0.985	1.561	0.118	1.34	4.805
NINJ1	0.914	0.381	2.4	0.016	2.494	0.95	1.573	0.116	1.333	4.666
CYB5R3	-0.939	0.395	-2.376	0.017	0.391	0.155	-3.943	0	0.204	0.749
DHRS3	0.984	0.411	2.394	0.017	2.674	1.099	1.523	0.128	1.36	5.257
AHCTF1	-0.949	0.399	-2.381	0.017	0.387	0.154	-3.972	0	0.201	0.746
RAPGEF3	1.001	0.419	2.386	0.017	2.72	1.141	1.508	0.132	1.365	5.423
PITHD1	0.97	0.406	2.387	0.017	2.637	1.071	1.528	0.127	1.352	5.144
ZNF800	0.999	0.419	2.386	0.017	2.717	1.138	1.508	0.131	1.364	5.411
LPCAT3	0.942	0.396	2.378	0.017	2.565	1.016	1.541	0.123	1.337	4.921
TGM4	0.927	0.389	2.381	0.017	2.527	0.984	1.552	0.121	1.332	4.794
SOAT1	0.968	0.405	2.391	0.017	2.634	1.067	1.531	0.126	1.353	5.128
CLRN3	0.915	0.382	2.397	0.017	2.497	0.953	1.57	0.116	1.332	4.679
FNBP1	-0.966	0.406	-2.38	0.017	0.381	0.154	-4.009	0	0.195	0.742
TLE4	-0.937	0.393	-2.382	0.017	0.392	0.154	-3.946	0	0.205	0.748
RBBP5	-0.947	0.397	-2.383	0.017	0.388	0.154	-3.97	0	0.202	0.746
GLIPR1	0.912	0.383	2.381	0.017	2.49	0.954	1.562	0.118	1.326	4.677
ABCC1	1.003	0.42	2.387	0.017	2.726	1.145	1.507	0.132	1.366	5.439
IRGQ	0.979	0.41	2.386	0.017	2.661	1.091	1.522	0.128	1.355	5.224
LILRA3	0.912	0.381	2.395	0.017	2.49	0.949	1.571	0.116	1.331	4.66
PIGT	0.965	0.406	2.376	0.017	2.626	1.067	1.524	0.127	1.346	5.123
ANKRD27	0.982	0.412	2.381	0.017	2.67	1.101	1.516	0.129	1.355	5.262
SETD7	-0.992	0.42	-2.363	0.018	0.371	0.156	-4.041	0	0.186	0.74
MRPS11	0.99	0.42	2.36	0.018	2.692	1.13	1.498	0.134	1.35	5.37
LSS	-0.934	0.396	-2.362	0.018	0.393	0.155	-3.907	0	0.205	0.753
SNAP47	-0.959	0.407	-2.357	0.018	0.383	0.156	-3.954	0	0.196	0.749
C1GALT1	-0.931	0.393	-2.367	0.018	0.394	0.155	-3.907	0	0.207	0.753
SASS6	-0.929	0.391	-2.376	0.018	0.395	0.154	-3.918	0	0.208	0.751
MAMDC2	-1	0.421	-2.375	0.018	0.368	0.155	-4.08	0	0.184	0.735
RAB9B	0.999	0.422	2.367	0.018	2.715	1.145	1.497	0.134	1.356	5.433
LRRFIP1	0.922	0.39	2.366	0.018	2.515	0.98	1.545	0.122	1.325	4.774
NUDT1	0.966	0.407	2.374	0.018	2.627	1.068	1.522	0.128	1.345	5.128
DIS3	1.031	0.437	2.361	0.018	2.804	1.224	1.473	0.141	1.367	5.75
SERINC1	-0.969	0.409	-2.369	0.018	0.379	0.155	-3.998	0	0.194	0.744
FCN2	-1.275	0.541	-2.357	0.018	0.279	0.151	-4.766	0	0.115	0.68
PPIA	0.913	0.39	2.344	0.019	2.492	0.971	1.537	0.124	1.313	4.73
OARD1	0.953	0.406	2.347	0.019	2.593	1.053	1.513	0.13	1.33	5.057
CA6	-0.95	0.406	-2.339	0.019	0.387	0.157	-3.905	0	0.198	0.754
TBC1D20	-0.953	0.407	-2.342	0.019	0.385	0.157	-3.917	0	0.197	0.753
GATAD1	0.959	0.407	2.355	0.019	2.609	1.062	1.515	0.13	1.335	5.096
CD34	-0.937	0.399	-2.345	0.019	0.392	0.157	-3.885	0	0.203	0.756
PALD1	0.934	0.396	2.355	0.019	2.544	1.009	1.531	0.126	1.325	4.885
PCDH7	-0.958	0.407	-2.353	0.019	0.384	0.156	-3.946	0	0.196	0.75
HLA-DMA	0.925	0.396	2.337	0.019	2.521	0.997	1.525	0.127	1.315	4.833
BLOC1S6	0.952	0.406	2.347	0.019	2.592	1.052	1.513	0.13	1.33	5.052
GNA13	-0.932	0.398	-2.345	0.019	0.394	0.157	-3.874	0	0.205	0.757
C1orf226	-0.983	0.419	-2.345	0.019	0.374	0.157	-3.99	0	0.188	0.746
THRAP3	0.949	0.407	2.328	0.02	2.582	1.052	1.504	0.133	1.321	5.047
PTBP1	0.926	0.397	2.332	0.02	2.524	1.002	1.521	0.128	1.314	4.851
GSTO1	-0.944	0.406	-2.328	0.02	0.389	0.158	-3.873	0	0.2	0.758
COX6C	0.928	0.401	2.317	0.02	2.53	1.013	1.51	0.131	1.309	4.89
TRIP4	0.928	0.398	2.333	0.02	2.53	1.006	1.52	0.129	1.315	4.867
TMX4	1.015	0.437	2.323	0.02	2.759	1.205	1.459	0.144	1.345	5.659
ZNF384	0.941	0.406	2.317	0.02	2.562	1.04	1.502	0.133	1.314	4.997
GALNT12	-0.924	0.398	-2.323	0.02	0.397	0.158	-3.819	0	0.206	0.764
NUP85	0.915	0.392	2.332	0.02	2.497	0.98	1.528	0.127	1.309	4.762
SCAF8	0.975	0.419	2.326	0.02	2.652	1.112	1.486	0.137	1.331	5.287
DHX38	0.919	0.396	2.318	0.02	2.506	0.993	1.516	0.129	1.306	4.809
EXOSC4	0.929	0.399	2.329	0.02	2.531	1.009	1.517	0.129	1.313	4.876
BRD2	0.907	0.392	2.317	0.02	2.478	0.97	1.523	0.128	1.301	4.717
SP100	0.918	0.393	2.334	0.02	2.503	0.984	1.527	0.127	1.311	4.779
SLC52A3	0.886	0.382	2.318	0.02	2.424	0.926	1.538	0.124	1.293	4.545
IRF3	0.894	0.387	2.307	0.021	2.444	0.946	1.526	0.127	1.292	4.621
AVEN	0.938	0.406	2.312	0.021	2.554	1.036	1.5	0.134	1.311	4.977
MUC21	-0.966	0.419	-2.305	0.021	0.381	0.16	-3.882	0	0.191	0.758
NARS2	-0.917	0.396	-2.316	0.021	0.4	0.158	-3.792	0	0.209	0.767
OLFML1	-0.913	0.397	-2.301	0.021	0.401	0.159	-3.76	0	0.209	0.771
BRE	-0.968	0.419	-2.308	0.021	0.38	0.159	-3.892	0	0.191	0.757
TACC3	0.916	0.397	2.307	0.021	2.5	0.993	1.511	0.131	1.301	4.804
FGFR2	-0.892	0.388	-2.302	0.021	0.41	0.159	-3.716	0	0.217	0.775
FGFR1	-0.892	0.388	-2.302	0.021	0.41	0.159	-3.716	0	0.217	0.775
FGFR3	-0.892	0.388	-2.302	0.021	0.41	0.159	-3.716	0	0.217	0.775
TMBIM1	0.898	0.389	2.306	0.021	2.454	0.955	1.522	0.128	1.294	4.654
RRP12	0.959	0.419	2.287	0.022	2.609	1.094	1.471	0.141	1.309	5.201
AP1G2	-0.908	0.397	-2.29	0.022	0.403	0.16	-3.731	0	0.21	0.774
SMC6	0.927	0.406	2.285	0.022	2.527	1.025	1.489	0.136	1.296	4.924
TBL1Y	-0.906	0.396	-2.291	0.022	0.404	0.16	-3.727	0	0.211	0.775
RELB	0.934	0.408	2.289	0.022	2.544	1.038	1.488	0.137	1.3	4.976
FIGNL1	0.891	0.388	2.297	0.022	2.436	0.944	1.521	0.128	1.288	4.609
SMNDC1	0.928	0.405	2.289	0.022	2.529	1.026	1.491	0.136	1.298	4.928
HMGCL	0.908	0.397	2.289	0.022	2.479	0.983	1.504	0.132	1.291	4.759
HNF4A	-0.898	0.391	-2.295	0.022	0.407	0.159	-3.718	0	0.214	0.775
NCALD	-0.912	0.398	-2.29	0.022	0.402	0.16	-3.739	0	0.209	0.774
ORC4	0.91	0.397	2.294	0.022	2.485	0.986	1.506	0.132	1.294	4.774
MUC13	-0.89	0.389	-2.286	0.022	0.411	0.16	-3.687	0	0.216	0.779
MAGT1	-0.929	0.406	-2.288	0.022	0.395	0.16	-3.773	0	0.203	0.77
CCDC58	0.908	0.395	2.297	0.022	2.479	0.98	1.509	0.131	1.294	4.749
SIGIRR	0.961	0.42	2.289	0.022	2.613	1.097	1.471	0.141	1.31	5.211
FDPS	-0.963	0.42	-2.295	0.022	0.382	0.16	-3.86	0	0.191	0.761
KIAA1967	0.899	0.393	2.289	0.022	2.457	0.965	1.51	0.131	1.288	4.689
FBXO22	-0.962	0.419	-2.296	0.022	0.382	0.16	-3.857	0	0.192	0.761
ACN9	-0.899	0.393	-2.289	0.022	0.407	0.16	-3.708	0	0.213	0.777
AP4M1	0.921	0.406	2.271	0.023	2.513	1.02	1.484	0.138	1.289	4.898
TUBAL3	-0.887	0.389	-2.279	0.023	0.412	0.16	-3.668	0	0.217	0.781
OCIAD2	0.958	0.423	2.267	0.023	2.606	1.101	1.458	0.145	1.3	5.222
BTRC	0.922	0.406	2.272	0.023	2.513	1.02	1.484	0.138	1.29	4.899
POLR1D	0.905	0.397	2.282	0.023	2.472	0.98	1.501	0.133	1.287	4.746
MAP3K7	-1.054	0.464	-2.274	0.023	0.348	0.162	-4.033	0	0.163	0.747
ARHGAP32	0.997	0.437	2.281	0.023	2.711	1.185	1.443	0.149	1.321	5.564
AAMP	-0.926	0.407	-2.276	0.023	0.396	0.161	-3.746	0	0.203	0.774
ZNF574	0.896	0.396	2.266	0.023	2.45	0.969	1.496	0.135	1.278	4.696
MUC3A	-0.889	0.391	-2.273	0.023	0.411	0.161	-3.663	0	0.216	0.782
OXCT2	0.923	0.405	2.277	0.023	2.517	1.021	1.487	0.137	1.292	4.904
COPZ2	0.954	0.419	2.274	0.023	2.595	1.088	1.466	0.143	1.302	5.172
NCSTN	-0.89	0.395	-2.251	0.024	0.411	0.162	-3.63	0	0.214	0.787
DHODH	0.881	0.39	2.257	0.024	2.413	0.942	1.501	0.133	1.27	4.584
SLC18B1	-0.987	0.437	-2.256	0.024	0.373	0.163	-3.847	0	0.182	0.765
PIP5K1B	0.871	0.387	2.251	0.024	2.389	0.924	1.503	0.133	1.264	4.513
COX2	0.917	0.406	2.261	0.024	2.502	1.015	1.48	0.139	1.284	4.877
CYP7B1	0.913	0.405	2.254	0.024	2.492	1.01	1.478	0.139	1.28	4.853
PHKG2	-0.905	0.402	-2.251	0.024	0.405	0.163	-3.66	0	0.209	0.784
TBC1D13	-0.891	0.396	-2.253	0.024	0.41	0.162	-3.637	0	0.214	0.786
KAL1	-0.913	0.405	-2.254	0.024	0.402	0.163	-3.682	0	0.206	0.781
FAM84A	-0.952	0.421	-2.26	0.024	0.386	0.163	-3.778	0	0.193	0.772
KDELR1	0.912	0.405	2.254	0.024	2.491	1.008	1.478	0.139	1.28	4.848
AP3M2	-0.89	0.396	-2.25	0.024	0.411	0.162	-3.627	0	0.214	0.787
TIMMDC1	0.951	0.42	2.264	0.024	2.589	1.088	1.461	0.144	1.297	5.166
UBE2V2	-0.872	0.387	-2.252	0.024	0.418	0.162	-3.594	0	0.221	0.79
LOC650157	0.855	0.379	2.255	0.024	2.352	0.892	1.516	0.13	1.26	4.389
MYH6	0.889	0.395	2.248	0.025	2.432	0.962	1.489	0.136	1.269	4.66
HSD17B10	0.909	0.405	2.243	0.025	2.482	1.006	1.473	0.141	1.274	4.836
PTPRS	-0.987	0.439	-2.248	0.025	0.373	0.164	-3.834	0	0.181	0.767
PTPRD	-0.987	0.439	-2.248	0.025	0.373	0.164	-3.834	0	0.181	0.767
ARID1B	0.88	0.391	2.249	0.025	2.411	0.944	1.496	0.135	1.267	4.589
CD38	0.89	0.396	2.248	0.025	2.435	0.964	1.489	0.137	1.27	4.669
VPS37C	0.894	0.398	2.248	0.025	2.445	0.972	1.486	0.137	1.271	4.703
RPL17	0.918	0.408	2.249	0.025	2.504	1.022	1.472	0.141	1.28	4.901
UBE2O	0.91	0.406	2.244	0.025	2.485	1.008	1.473	0.141	1.275	4.844
U2AF1	0.894	0.398	2.245	0.025	2.445	0.974	1.484	0.138	1.27	4.708
STBD1	0.912	0.406	2.249	0.025	2.49	1.01	1.475	0.14	1.278	4.853
EGFR	0.881	0.393	2.24	0.025	2.414	0.95	1.489	0.136	1.264	4.611
KIAA1522	0.908	0.405	2.242	0.025	2.48	1.004	1.473	0.141	1.274	4.827
GNE	-0.939	0.419	-2.241	0.025	0.391	0.164	-3.717	0	0.196	0.779
SPAG7	-0.909	0.405	-2.245	0.025	0.403	0.163	-3.66	0	0.207	0.784
FCER2	-0.867	0.388	-2.236	0.025	0.42	0.163	-3.558	0	0.222	0.795
IFI44L	0.916	0.408	2.248	0.025	2.5	1.019	1.472	0.141	1.279	4.888
SLC1A4	0.911	0.407	2.239	0.025	2.486	1.012	1.469	0.142	1.273	4.855
CRELD2	0.91	0.406	2.243	0.025	2.484	1.008	1.473	0.141	1.275	4.841
HLA-DRB1	0.912	0.406	2.247	0.025	2.489	1.01	1.474	0.14	1.277	4.852
SYN2	0.892	0.397	2.248	0.025	2.441	0.969	1.487	0.137	1.271	4.69
THOC3	0.908	0.406	2.239	0.025	2.48	1.006	1.471	0.141	1.273	4.833
RPL17-C18orf32	0.918	0.408	2.249	0.025	2.504	1.022	1.472	0.141	1.28	4.901
NRP2	0.889	0.396	2.244	0.025	2.433	0.964	1.486	0.137	1.268	4.669
TDRD3	-1.034	0.462	-2.238	0.025	0.356	0.164	-3.922	0	0.166	0.76
PIK3C2B	0.935	0.419	2.233	0.026	2.548	1.067	1.451	0.147	1.279	5.073
MRPL41	-0.884	0.396	-2.229	0.026	0.413	0.164	-3.582	0	0.215	0.793
ERGIC1	0.873	0.392	2.226	0.026	2.395	0.939	1.484	0.138	1.256	4.565
EPHA1	0.935	0.419	2.232	0.026	2.546	1.066	1.45	0.147	1.279	5.07
CCL21	-0.904	0.406	-2.225	0.026	0.405	0.165	-3.616	0	0.208	0.79
LARP1	0.881	0.396	2.222	0.026	2.413	0.957	1.477	0.14	1.257	4.633
POGLUT1	-0.901	0.406	-2.222	0.026	0.406	0.165	-3.606	0	0.208	0.791
GULP1	-0.91	0.409	-2.225	0.026	0.402	0.165	-3.63	0	0.205	0.789
SETDB1	-0.905	0.405	-2.232	0.026	0.405	0.164	-3.63	0	0.208	0.788
VPS37B	0.894	0.405	2.207	0.027	2.446	0.991	1.458	0.145	1.256	4.765
ZNF207	0.862	0.389	2.217	0.027	2.368	0.921	1.486	0.137	1.249	4.489
EDEM3	0.878	0.397	2.212	0.027	2.405	0.954	1.473	0.141	1.253	4.619
B4GALT4	0.895	0.405	2.208	0.027	2.448	0.993	1.459	0.145	1.257	4.769
ECM1	0.875	0.395	2.213	0.027	2.399	0.949	1.475	0.14	1.252	4.597
GNPTG	0.894	0.404	2.213	0.027	2.446	0.988	1.463	0.143	1.258	4.754
NUCB2	-0.894	0.405	-2.207	0.027	0.409	0.166	-3.567	0	0.21	0.796
CPA3	0.9	0.407	2.212	0.027	2.459	1	1.459	0.145	1.259	4.801
SIDT2	-0.857	0.388	-2.209	0.027	0.424	0.165	-3.496	0	0.224	0.803
OCIAD1	0.886	0.4	2.216	0.027	2.426	0.97	1.47	0.142	1.257	4.683
MGEA5	0.873	0.396	2.205	0.027	2.395	0.948	1.471	0.141	1.248	4.593
RAP1A	0.894	0.405	2.207	0.027	2.445	0.99	1.459	0.145	1.256	4.759
TAP1	-0.925	0.419	-2.205	0.027	0.397	0.166	-3.628	0	0.199	0.791
DERL1	-0.877	0.396	-2.215	0.027	0.416	0.165	-3.544	0	0.217	0.798
GEMIN6	-0.931	0.42	-2.215	0.027	0.394	0.166	-3.657	0	0.197	0.787
BAIAP2L2	0.839	0.38	2.21	0.027	2.314	0.879	1.495	0.135	1.239	4.323
CAV1	0.863	0.394	2.19	0.028	2.371	0.934	1.467	0.142	1.24	4.532
MDC1	0.92	0.419	2.194	0.028	2.509	1.052	1.435	0.151	1.259	5
POLR2H	0.869	0.397	2.19	0.028	2.385	0.946	1.463	0.143	1.242	4.58
ZNF579	0.862	0.393	2.192	0.028	2.367	0.931	1.469	0.142	1.24	4.519
PDE4DIP	-0.876	0.398	-2.2	0.028	0.416	0.166	-3.519	0	0.216	0.802
PTEN	-0.855	0.39	-2.191	0.028	0.425	0.166	-3.463	0.001	0.224	0.808
FABP6	0.895	0.406	2.202	0.028	2.447	0.994	1.455	0.146	1.254	4.773
TUBB1	0.855	0.388	2.204	0.028	2.351	0.912	1.482	0.138	1.242	4.449
C7orf50	0.891	0.406	2.195	0.028	2.437	0.989	1.453	0.146	1.25	4.751
UTP20	-0.928	0.422	-2.198	0.028	0.395	0.167	-3.622	0	0.197	0.792
ELP6	0.889	0.405	2.192	0.028	2.432	0.986	1.452	0.146	1.248	4.737
GAL3ST4	-0.872	0.396	-2.201	0.028	0.418	0.166	-3.513	0	0.218	0.802
KAT7	0.924	0.419	2.203	0.028	2.518	1.056	1.438	0.15	1.264	5.019
LAT2	-1.013	0.462	-2.195	0.028	0.363	0.168	-3.8	0	0.17	0.776
STIP1	-0.957	0.437	-2.191	0.028	0.384	0.168	-3.672	0	0.187	0.788
HAPLN3	-0.888	0.405	-2.193	0.028	0.411	0.167	-3.534	0	0.211	0.801
SMS	0.876	0.399	2.195	0.028	2.402	0.959	1.462	0.144	1.245	4.631
DCAF5	0.89	0.406	2.195	0.028	2.436	0.988	1.453	0.146	1.25	4.747
ZBTB21	0.834	0.38	2.196	0.028	2.302	0.874	1.49	0.136	1.233	4.297
ITPKB	0.833	0.38	2.193	0.028	2.3	0.874	1.488	0.137	1.231	4.296
TBCB	-0.888	0.406	-2.188	0.029	0.412	0.167	-3.523	0	0.211	0.802
CASP1	-0.885	0.406	-2.182	0.029	0.413	0.167	-3.509	0	0.212	0.804
TLE2	-0.887	0.405	-2.188	0.029	0.412	0.167	-3.521	0	0.211	0.802
TTPAL	-0.862	0.396	-2.177	0.029	0.422	0.167	-3.455	0.001	0.22	0.81
AKAP12	-0.853	0.391	-2.183	0.029	0.426	0.166	-3.446	0.001	0.224	0.81
KRI1	-0.855	0.392	-2.181	0.029	0.425	0.167	-3.447	0.001	0.223	0.81
MYO9B	-0.853	0.39	-2.184	0.029	0.426	0.166	-3.448	0.001	0.224	0.81
EDF1	-0.871	0.399	-2.184	0.029	0.419	0.167	-3.484	0	0.217	0.807
DHRS4	-0.875	0.401	-2.182	0.029	0.417	0.167	-3.488	0	0.216	0.806
F13A1	0.916	0.419	2.187	0.029	2.5	1.048	1.432	0.152	1.255	4.981
FAM83C	0.887	0.406	2.187	0.029	2.428	0.985	1.45	0.147	1.246	4.731
COBLL1	0.864	0.398	2.171	0.03	2.372	0.944	1.454	0.146	1.233	4.564
PABPC1L2A	-0.864	0.398	-2.173	0.03	0.421	0.168	-3.452	0.001	0.219	0.811
TSPY8	0.861	0.397	2.17	0.03	2.366	0.939	1.455	0.146	1.232	4.546
MADCAM1	0.86	0.397	2.168	0.03	2.362	0.937	1.454	0.146	1.23	4.535
C1orf109	-0.858	0.396	-2.165	0.03	0.424	0.168	-3.427	0.001	0.221	0.814
PABPC1L2B	-0.864	0.398	-2.173	0.03	0.421	0.168	-3.452	0.001	0.219	0.811
HPCAL1	0.882	0.406	2.172	0.03	2.416	0.981	1.443	0.149	1.239	4.712
COL1A2	-0.907	0.419	-2.167	0.03	0.404	0.169	-3.529	0	0.203	0.804
MARCKS	-0.858	0.396	-2.167	0.03	0.424	0.168	-3.431	0.001	0.221	0.813
OGDH	0.952	0.438	2.174	0.03	2.59	1.134	1.402	0.161	1.261	5.323
FUT2	0.909	0.419	2.171	0.03	2.482	1.039	1.426	0.154	1.247	4.942
C12orf57	0.878	0.406	2.164	0.03	2.405	0.976	1.44	0.15	1.234	4.688
EXOC8	-0.844	0.389	-2.168	0.03	0.43	0.167	-3.406	0.001	0.227	0.816
PNMA5	0.882	0.407	2.17	0.03	2.416	0.983	1.441	0.149	1.238	4.717
ANKHD1	0.859	0.396	2.171	0.03	2.361	0.934	1.457	0.145	1.231	4.525
LOC100996724	-0.88	0.405	-2.173	0.03	0.415	0.168	-3.484	0	0.213	0.807
LILRA6	0.833	0.383	2.174	0.03	2.301	0.882	1.475	0.14	1.225	4.321
LILRA4	0.833	0.383	2.174	0.03	2.301	0.882	1.475	0.14	1.225	4.321
FCN3	-0.879	0.407	-2.159	0.031	0.415	0.169	-3.46	0.001	0.213	0.811
LGALSL	-0.852	0.396	-2.152	0.031	0.427	0.169	-3.395	0.001	0.222	0.818
RPS27L	0.84	0.388	2.163	0.031	2.317	0.9	1.463	0.143	1.223	4.39
RPL38	0.876	0.407	2.154	0.031	2.401	0.976	1.435	0.151	1.23	4.685
DSG3	-0.943	0.437	-2.158	0.031	0.39	0.17	-3.587	0	0.19	0.799
RAB5A	0.903	0.419	2.158	0.031	2.468	1.034	1.421	0.155	1.239	4.915
PEG10	0.845	0.392	2.154	0.031	2.328	0.913	1.454	0.146	1.221	4.439
SFXN1	-0.878	0.406	-2.163	0.031	0.415	0.169	-3.465	0.001	0.213	0.81
CA5B	0.832	0.385	2.16	0.031	2.297	0.885	1.467	0.142	1.219	4.328
KDM2B	0.855	0.395	2.163	0.031	2.352	0.93	1.454	0.146	1.228	4.508
DNM1L	-0.901	0.419	-2.152	0.031	0.406	0.17	-3.492	0	0.204	0.809
PTBP2	-0.852	0.395	-2.157	0.031	0.427	0.168	-3.404	0.001	0.223	0.817
NCAM1	-0.858	0.398	-2.156	0.031	0.424	0.169	-3.414	0.001	0.22	0.816
NCF4	0.853	0.395	2.158	0.031	2.347	0.928	1.452	0.147	1.225	4.497
GHRL	-0.844	0.39	-2.163	0.031	0.43	0.168	-3.397	0.001	0.226	0.817
CCDC47	0.844	0.392	2.151	0.031	2.326	0.913	1.453	0.146	1.22	4.436
SLC38A9	0.824	0.383	2.149	0.032	2.279	0.874	1.464	0.143	1.213	4.282
GOLPH3L	-0.87	0.406	-2.144	0.032	0.419	0.17	-3.418	0.001	0.215	0.817
VGF	0.871	0.406	2.148	0.032	2.39	0.969	1.434	0.152	1.226	4.656
FAM46C	0.834	0.39	2.138	0.032	2.304	0.899	1.45	0.147	1.212	4.377
CAMSAP2	0.848	0.396	2.14	0.032	2.334	0.925	1.443	0.149	1.217	4.479
TNKS1BP1	0.85	0.395	2.149	0.032	2.339	0.925	1.448	0.148	1.22	4.483
TSPYL2	-0.837	0.391	-2.14	0.032	0.433	0.169	-3.349	0.001	0.227	0.824
CDK5RAP3	-0.829	0.386	-2.15	0.032	0.436	0.168	-3.348	0.001	0.231	0.823
TIMP1	-0.847	0.396	-2.138	0.032	0.429	0.17	-3.364	0.001	0.224	0.823
KLC2	0.869	0.406	2.141	0.032	2.385	0.968	1.43	0.153	1.223	4.65
DOHH	0.868	0.407	2.133	0.033	2.382	0.969	1.426	0.154	1.22	4.652
TMOD2	-0.824	0.387	-2.127	0.033	0.439	0.17	-3.304	0.001	0.232	0.829
ZC3H15	-0.845	0.397	-2.128	0.033	0.43	0.171	-3.343	0.001	0.224	0.826
LRWD1	0.862	0.405	2.13	0.033	2.369	0.959	1.427	0.154	1.217	4.61
KIAA1598	0.837	0.392	2.135	0.033	2.31	0.905	1.446	0.148	1.212	4.401
PTGS1	0.864	0.406	2.128	0.033	2.372	0.963	1.425	0.154	1.217	4.624
APOBEC3F	-0.862	0.405	-2.127	0.033	0.422	0.171	-3.376	0.001	0.217	0.822
TRAPPC2L	0.844	0.396	2.131	0.033	2.327	0.922	1.439	0.15	1.213	4.465
UBE3B	0.863	0.405	2.13	0.033	2.371	0.961	1.427	0.154	1.217	4.619
PTPRK	0.867	0.406	2.136	0.033	2.381	0.967	1.428	0.153	1.221	4.643
SCAMP2	-0.863	0.406	-2.126	0.033	0.422	0.171	-3.376	0.001	0.216	0.823
CORO1C	0.847	0.397	2.136	0.033	2.333	0.925	1.441	0.15	1.215	4.479
NUMB	0.858	0.402	2.136	0.033	2.359	0.948	1.434	0.152	1.218	4.569
SLCO2A1	-0.834	0.392	-2.127	0.033	0.434	0.17	-3.321	0.001	0.228	0.828
PCDHAC2	0.826	0.388	2.131	0.033	2.285	0.886	1.45	0.147	1.208	4.325
NR5A2	-0.845	0.396	-2.134	0.033	0.43	0.17	-3.354	0.001	0.224	0.824
CD3E	0.816	0.383	2.129	0.033	2.262	0.867	1.456	0.146	1.204	4.249
STXBP2	0.888	0.419	2.118	0.034	2.43	1.018	1.404	0.16	1.219	4.841
NFATC2IP	0.861	0.405	2.125	0.034	2.366	0.958	1.425	0.154	1.215	4.606
CYP4F12	-0.859	0.406	-2.117	0.034	0.424	0.172	-3.354	0.001	0.217	0.826
METTL14	0.837	0.395	2.118	0.034	2.309	0.912	1.435	0.151	1.206	4.423
ADIRF	0.885	0.418	2.116	0.034	2.424	1.014	1.404	0.16	1.218	4.824
MCU	0.819	0.385	2.124	0.034	2.267	0.874	1.45	0.147	1.203	4.274
AK5	0.86	0.405	2.122	0.034	2.362	0.957	1.423	0.155	1.213	4.599
STT3B	0.85	0.4	2.126	0.034	2.34	0.936	1.432	0.152	1.212	4.517
REPIN1	0.832	0.392	2.124	0.034	2.298	0.9	1.442	0.149	1.206	4.377
MGAT2	-0.82	0.387	-2.12	0.034	0.44	0.17	-3.285	0.001	0.233	0.832
KCTD14	-0.836	0.395	-2.117	0.034	0.433	0.171	-3.31	0.001	0.226	0.83
YWHAH	0.833	0.394	2.118	0.034	2.301	0.906	1.437	0.151	1.205	4.396
MPP7	0.848	0.4	2.118	0.034	2.335	0.935	1.428	0.153	1.209	4.512
MBD1	0.84	0.396	2.121	0.034	2.317	0.918	1.434	0.151	1.207	4.447
RIC8B	0.817	0.384	2.126	0.034	2.264	0.87	1.452	0.146	1.203	4.261
MFAP5	0.843	0.401	2.104	0.035	2.324	0.932	1.421	0.155	1.202	4.494
APOA4	0.857	0.406	2.112	0.035	2.355	0.955	1.418	0.156	1.208	4.59
QKI	-0.838	0.397	-2.11	0.035	0.432	0.172	-3.304	0.001	0.225	0.831
PICK1	-0.857	0.405	-2.113	0.035	0.425	0.172	-3.343	0.001	0.218	0.827
CLEC12A	-0.813	0.386	-2.104	0.035	0.444	0.171	-3.246	0.001	0.235	0.838
KIF15	-0.825	0.391	-2.108	0.035	0.438	0.171	-3.276	0.001	0.23	0.834
ERCC3	-0.831	0.395	-2.103	0.035	0.436	0.172	-3.279	0.001	0.227	0.834
AP4B1	-0.926	0.438	-2.111	0.035	0.396	0.174	-3.475	0.001	0.193	0.815
MTIF3	0.809	0.383	2.112	0.035	2.246	0.86	1.448	0.148	1.196	4.218
DNTTIP1	0.886	0.42	2.112	0.035	2.426	1.018	1.401	0.161	1.217	4.837
SLIT3	-0.823	0.391	-2.105	0.035	0.439	0.172	-3.267	0.001	0.231	0.835
UNC119	-0.853	0.405	-2.105	0.035	0.426	0.173	-3.322	0.001	0.219	0.83
PIGB	-2.151	1.02	-2.11	0.035	0.116	0.119	-7.446	0	0.022	0.623
FBLN5	0.85	0.405	2.098	0.036	2.34	0.948	1.413	0.158	1.202	4.557
SCGN	-0.821	0.392	-2.097	0.036	0.44	0.172	-3.251	0.001	0.231	0.838
RPAP3	0.828	0.395	2.094	0.036	2.289	0.905	1.424	0.154	1.195	4.388
IGSF3	0.813	0.388	2.093	0.036	2.255	0.876	1.432	0.152	1.19	4.272
MPI	-0.813	0.388	-2.095	0.036	0.444	0.172	-3.232	0.001	0.234	0.84
PLRG1	0.838	0.399	2.1	0.036	2.313	0.923	1.422	0.155	1.199	4.46
PPIG	0.829	0.395	2.099	0.036	2.29	0.904	1.427	0.154	1.196	4.384
PPOX	0.879	0.42	2.093	0.036	2.409	1.012	1.392	0.164	1.207	4.807
SOD2	-0.832	0.397	-2.096	0.036	0.435	0.173	-3.269	0.001	0.227	0.836
TMEM238	0.807	0.385	2.094	0.036	2.241	0.864	1.437	0.151	1.189	4.226
CHUK	-0.83	0.395	-2.102	0.036	0.436	0.172	-3.276	0.001	0.228	0.835
CD48	-0.879	0.419	-2.099	0.036	0.415	0.174	-3.365	0.001	0.208	0.827
NACA2	0.876	0.419	2.092	0.036	2.4	1.005	1.394	0.163	1.206	4.779
NFXL1	0.813	0.389	2.092	0.036	2.255	0.876	1.432	0.152	1.19	4.273
UXT	0.849	0.406	2.093	0.036	2.338	0.949	1.41	0.158	1.2	4.558
MED14	-0.847	0.405	-2.093	0.036	0.429	0.174	-3.293	0.001	0.22	0.834
PRPH	-0.832	0.397	-2.098	0.036	0.435	0.173	-3.273	0.001	0.227	0.835
PHYHD1	0.816	0.389	2.096	0.036	2.262	0.881	1.433	0.152	1.192	4.291
FLOT2	0.913	0.437	2.089	0.037	2.491	1.088	1.37	0.171	1.214	5.111
CARD6	-0.824	0.396	-2.081	0.037	0.439	0.174	-3.232	0.001	0.229	0.841
CYTH4	-0.843	0.405	-2.082	0.037	0.43	0.174	-3.269	0.001	0.221	0.838
HK3	0.847	0.405	2.091	0.037	2.333	0.945	1.41	0.158	1.198	4.544
CCNDBP1	0.791	0.378	2.089	0.037	2.205	0.834	1.444	0.149	1.183	4.109
BLOC1S3	0.846	0.406	2.081	0.037	2.329	0.946	1.405	0.16	1.194	4.544
RDH16	0.825	0.395	2.086	0.037	2.281	0.902	1.421	0.155	1.19	4.37
RAB1A	0.869	0.419	2.074	0.038	2.384	0.999	1.386	0.166	1.197	4.749
RPS29	0.803	0.387	2.076	0.038	2.231	0.863	1.428	0.153	1.181	4.214
NUP210	-0.815	0.392	-2.079	0.038	0.442	0.174	-3.213	0.001	0.232	0.843
TSPY10	0.825	0.397	2.079	0.038	2.283	0.906	1.416	0.157	1.188	4.385
MRPS18B	0.807	0.389	2.078	0.038	2.242	0.871	1.426	0.154	1.183	4.249
TSPY2	0.825	0.397	2.079	0.038	2.283	0.906	1.416	0.157	1.188	4.385
SLC25A12	0.814	0.393	2.072	0.038	2.258	0.887	1.418	0.156	1.183	4.309
GABARAPL2	0.827	0.398	2.074	0.038	2.285	0.911	1.412	0.158	1.187	4.402
CNOT7	0.803	0.388	2.07	0.038	2.232	0.866	1.423	0.155	1.179	4.224
NDUFB4	0.842	0.406	2.075	0.038	2.321	0.942	1.402	0.161	1.191	4.526
PLD2	0.843	0.405	2.079	0.038	2.323	0.942	1.405	0.16	1.192	4.525
ITPRIP	-0.811	0.39	-2.08	0.038	0.444	0.173	-3.206	0.001	0.234	0.844
TTC7B	-0.842	0.406	-2.074	0.038	0.431	0.175	-3.253	0.001	0.221	0.84
NEMF	-0.807	0.389	-2.073	0.038	0.446	0.174	-3.188	0.001	0.235	0.847
PHF5A	0.842	0.405	2.08	0.038	2.321	0.939	1.406	0.16	1.193	4.517
FYTTD1	0.824	0.397	2.079	0.038	2.281	0.904	1.416	0.157	1.188	4.379
TSPY4	0.825	0.397	2.079	0.038	2.283	0.906	1.416	0.157	1.188	4.385
TSPY3	0.825	0.397	2.079	0.038	2.283	0.906	1.416	0.157	1.188	4.385
TSPY1	0.825	0.397	2.079	0.038	2.283	0.906	1.416	0.157	1.188	4.385
PPIL3	-0.867	0.42	-2.065	0.039	0.42	0.176	-3.285	0.001	0.211	0.838
SPCS1	0.865	0.42	2.061	0.039	2.376	0.998	1.379	0.168	1.191	4.741
MGST2	0.815	0.395	2.062	0.039	2.258	0.892	1.41	0.159	1.179	4.325
FARP1	0.802	0.389	2.064	0.039	2.23	0.867	1.419	0.156	1.177	4.226
NR2F1	0.82	0.396	2.069	0.039	2.269	0.899	1.412	0.158	1.183	4.354
EMR2	0.846	0.411	2.061	0.039	2.331	0.957	1.391	0.164	1.187	4.579
LOC101060704	-0.82	0.398	-2.062	0.039	0.44	0.175	-3.194	0.001	0.229	0.847
SBDS	0.821	0.398	2.066	0.039	2.274	0.904	1.409	0.159	1.182	4.372
DPY19L2	-0.815	0.395	-2.064	0.039	0.443	0.175	-3.189	0.001	0.231	0.848
ROBO1	0.808	0.391	2.063	0.039	2.242	0.878	1.416	0.157	1.178	4.268
PPM1F	0.865	0.419	2.066	0.039	2.375	0.994	1.383	0.167	1.193	4.729
AHR	-0.83	0.402	-2.068	0.039	0.436	0.175	-3.222	0.001	0.225	0.844
OGFR	0.792	0.383	2.066	0.039	2.208	0.846	1.427	0.154	1.175	4.147
PIGX	0.797	0.386	2.064	0.039	2.219	0.857	1.423	0.155	1.176	4.188
ABHD11	0.813	0.396	2.055	0.04	2.254	0.892	1.406	0.16	1.176	4.321
MICU2	0.799	0.389	2.052	0.04	2.222	0.865	1.413	0.158	1.172	4.216
TPD52	0.813	0.396	2.049	0.04	2.254	0.894	1.403	0.161	1.174	4.326
RFFL	0.811	0.395	2.052	0.04	2.25	0.889	1.406	0.16	1.174	4.309
ARPC2	-0.812	0.395	-2.055	0.04	0.444	0.175	-3.17	0.002	0.232	0.85
CEBPB	0.835	0.406	2.059	0.04	2.305	0.935	1.396	0.163	1.183	4.493
POLR1B	0.815	0.396	2.057	0.04	2.259	0.895	1.407	0.159	1.178	4.335
NCL	-0.833	0.405	-2.054	0.04	0.435	0.176	-3.205	0.001	0.223	0.847
PLVAP	-0.815	0.397	-2.054	0.04	0.443	0.176	-3.174	0.002	0.23	0.85
AOC1	0.811	0.396	2.049	0.04	2.251	0.891	1.404	0.16	1.174	4.316
MBD3	0.858	0.419	2.05	0.04	2.359	0.988	1.376	0.169	1.185	4.698
NCK2	-0.8	0.39	-2.05	0.04	0.449	0.175	-3.142	0.002	0.236	0.854
TATDN1	-0.802	0.39	-2.054	0.04	0.448	0.175	-3.15	0.002	0.236	0.852
CHMP4C	0.814	0.395	2.058	0.04	2.256	0.892	1.409	0.159	1.178	4.322
CLTA	-0.799	0.388	-2.058	0.04	0.45	0.175	-3.151	0.002	0.238	0.852
ATP6V1A	0.9	0.438	2.054	0.04	2.459	1.077	1.355	0.176	1.196	5.054
SUZ12	0.785	0.382	2.054	0.04	2.193	0.839	1.423	0.155	1.169	4.113
TMUB1	0.86	0.419	2.056	0.04	2.364	0.99	1.379	0.168	1.188	4.706
HSD17B6	0.813	0.395	2.057	0.04	2.255	0.892	1.408	0.159	1.177	4.322
CCZ1B	0.808	0.396	2.042	0.041	2.243	0.887	1.401	0.161	1.17	4.3
SLC39A7	-0.83	0.405	-2.048	0.041	0.436	0.177	-3.192	0.001	0.224	0.849
MAATS1	-0.806	0.395	-2.041	0.041	0.446	0.176	-3.138	0.002	0.233	0.855
CDCA2	-0.792	0.388	-2.039	0.041	0.453	0.176	-3.109	0.002	0.239	0.858
LRSAM1	-0.827	0.405	-2.041	0.041	0.438	0.177	-3.174	0.002	0.225	0.852
PARD3	0.793	0.388	2.043	0.041	2.211	0.859	1.41	0.158	1.167	4.188
CHST13	0.809	0.396	2.045	0.041	2.245	0.888	1.402	0.161	1.171	4.303
CCZ1	0.808	0.396	2.042	0.041	2.243	0.887	1.401	0.161	1.17	4.3
SDC1	-0.812	0.396	-2.048	0.041	0.444	0.176	-3.158	0.002	0.231	0.852
KIF20B	-0.796	0.389	-2.047	0.041	0.451	0.175	-3.128	0.002	0.238	0.855
TAF5	-0.809	0.396	-2.045	0.041	0.445	0.176	-3.15	0.002	0.232	0.854
PDZK1	0.793	0.388	2.043	0.041	2.211	0.859	1.41	0.158	1.167	4.188
PLAT	-0.808	0.396	-2.042	0.041	0.446	0.176	-3.142	0.002	0.232	0.855
RAI14	-0.793	0.391	-2.03	0.042	0.453	0.177	-3.097	0.002	0.238	0.86
ZMYM6NB	-0.784	0.386	-2.03	0.042	0.457	0.176	-3.083	0.002	0.242	0.862
USP47	0.854	0.419	2.035	0.042	2.348	0.985	1.369	0.171	1.178	4.681
NSMCE4A	-0.792	0.389	-2.038	0.042	0.453	0.176	-3.108	0.002	0.239	0.858
GNPDA1	0.79	0.389	2.029	0.042	2.203	0.858	1.403	0.161	1.161	4.18
TOMM40L	-0.831	0.408	-2.035	0.042	0.436	0.178	-3.173	0.002	0.223	0.853
PVRL2	-0.781	0.385	-2.032	0.042	0.458	0.176	-3.08	0.002	0.243	0.862
ZNF806	0.806	0.397	2.032	0.042	2.24	0.889	1.395	0.163	1.166	4.303
HELZ	-0.803	0.396	-2.03	0.042	0.448	0.177	-3.115	0.002	0.234	0.859
COTL1	-0.824	0.405	-2.035	0.042	0.439	0.178	-3.16	0.002	0.225	0.854
SRPX2	-0.81	0.399	-2.031	0.042	0.445	0.177	-3.129	0.002	0.231	0.857
APOE	0.8	0.393	2.036	0.042	2.226	0.875	1.401	0.161	1.166	4.248
POLB	0.781	0.384	2.033	0.042	2.184	0.84	1.411	0.158	1.161	4.11
TAF4B	-0.939	0.461	-2.035	0.042	0.391	0.18	-3.376	0.001	0.183	0.835
COBL	0.795	0.393	2.025	0.043	2.215	0.87	1.397	0.163	1.161	4.227
CAD	-0.802	0.396	-2.027	0.043	0.448	0.177	-3.109	0.002	0.234	0.86
KLK10	0.806	0.398	2.024	0.043	2.238	0.891	1.39	0.165	1.163	4.308
LY75	0.786	0.389	2.021	0.043	2.195	0.854	1.4	0.162	1.158	4.162
LOC100996752	0.849	0.419	2.026	0.043	2.336	0.979	1.365	0.172	1.173	4.654
NCOR1	0.789	0.39	2.021	0.043	2.201	0.859	1.398	0.162	1.158	4.181
RAB15	-0.819	0.405	-2.024	0.043	0.441	0.178	-3.134	0.002	0.227	0.858
LOC101060261	0.849	0.419	2.026	0.043	2.336	0.979	1.365	0.172	1.173	4.654
RTN4	0.799	0.395	2.022	0.043	2.223	0.878	1.393	0.164	1.161	4.257
MYO19	-0.787	0.389	-2.021	0.043	0.455	0.177	-3.073	0.002	0.24	0.864
RAD1	0.769	0.38	2.026	0.043	2.158	0.819	1.413	0.158	1.156	4.03
GBF1	-0.79	0.39	-2.026	0.043	0.454	0.177	-3.085	0.002	0.239	0.862
UGT2A3	-0.82	0.405	-2.023	0.043	0.44	0.179	-3.134	0.002	0.226	0.858
ANK3	-0.819	0.405	-2.021	0.043	0.441	0.179	-3.13	0.002	0.226	0.859
ZNF326	0.801	0.395	2.027	0.043	2.227	0.88	1.395	0.163	1.163	4.266
MYO1F	0.807	0.4	2.021	0.043	2.242	0.896	1.386	0.166	1.162	4.326
TMPPE	0.808	0.399	2.023	0.043	2.243	0.896	1.388	0.165	1.163	4.326
TMTC3	0.803	0.396	2.027	0.043	2.231	0.883	1.394	0.163	1.163	4.279
LOC101060478	0.782	0.388	2.016	0.044	2.186	0.848	1.399	0.162	1.155	4.137
FAM136A	-0.783	0.388	-2.016	0.044	0.457	0.177	-3.059	0.002	0.241	0.866
AOX1	-0.8	0.397	-2.018	0.044	0.449	0.178	-3.091	0.002	0.234	0.863
PPIL1	0.795	0.395	2.013	0.044	2.215	0.875	1.389	0.165	1.157	4.242
UBL5	0.784	0.39	2.01	0.044	2.19	0.855	1.393	0.164	1.153	4.161
MEX3A	0.781	0.388	2.01	0.044	2.183	0.848	1.395	0.163	1.152	4.136
CREBBP	-0.787	0.39	-2.016	0.044	0.455	0.178	-3.066	0.002	0.24	0.865
MME	-0.846	0.421	-2.01	0.044	0.429	0.181	-3.161	0.002	0.215	0.858
SPDEF	0.785	0.39	2.012	0.044	2.192	0.855	1.394	0.163	1.154	4.165
NASP	0.818	0.406	2.013	0.044	2.266	0.921	1.375	0.169	1.161	4.423
TTC1	0.798	0.395	2.017	0.044	2.22	0.878	1.39	0.164	1.159	4.254
RNF115	0.782	0.388	2.016	0.044	2.186	0.848	1.399	0.162	1.155	4.137
EIF2S1	-0.775	0.384	-2.019	0.044	0.461	0.177	-3.049	0.002	0.245	0.866
H3F3C	-0.773	0.383	-2.019	0.044	0.462	0.177	-3.045	0.002	0.246	0.867
TMEM115	0.765	0.38	2.013	0.044	2.148	0.816	1.407	0.159	1.15	4.012
IL1B	0.817	0.405	2.016	0.044	2.264	0.918	1.377	0.168	1.162	4.41
KIAA1211	-0.991	0.495	-2.003	0.045	0.371	0.184	-3.425	0.001	0.164	0.837
PRKRIR	0.782	0.39	2.005	0.045	2.186	0.853	1.391	0.164	1.151	4.153
LRRC19	-0.933	0.465	-2.009	0.045	0.393	0.183	-3.32	0.001	0.183	0.844
SUGP2	-0.811	0.406	-2.001	0.045	0.444	0.18	-3.085	0.002	0.228	0.866
CRABP2	-0.818	0.407	-2.008	0.045	0.441	0.18	-3.108	0.002	0.226	0.862
TALDO1	0.801	0.399	2.008	0.045	2.227	0.888	1.381	0.167	1.156	4.292
SELO	0.793	0.396	2.003	0.045	2.211	0.876	1.382	0.167	1.152	4.242
SKAP2	-0.8	0.399	-2.006	0.045	0.449	0.179	-3.074	0.002	0.233	0.866
BASP1	0.779	0.389	2	0.045	2.179	0.848	1.39	0.165	1.148	4.133
CCDC127	0.777	0.388	2.002	0.045	2.175	0.844	1.392	0.164	1.149	4.118
TPCN1	-0.798	0.398	-2.005	0.045	0.45	0.179	-3.068	0.002	0.234	0.867
FAM151A	-0.792	0.396	-2.003	0.045	0.453	0.179	-3.055	0.002	0.236	0.868
MFAP1	-0.835	0.419	-1.994	0.046	0.434	0.182	-3.116	0.002	0.218	0.864
RILPL1	0.81	0.405	1.998	0.046	2.247	0.911	1.369	0.171	1.154	4.376
POLR2B	-0.791	0.395	-2	0.046	0.453	0.179	-3.048	0.002	0.237	0.869
UBXN2A	0.787	0.395	1.992	0.046	2.196	0.867	1.379	0.168	1.147	4.204
TFCP2	0.777	0.39	1.995	0.046	2.175	0.847	1.387	0.165	1.146	4.129
COPS3	0.792	0.396	2	0.046	2.208	0.875	1.381	0.167	1.151	4.237
IMPDH1	0.809	0.405	1.997	0.046	2.246	0.91	1.37	0.171	1.154	4.372
FAM118B	-0.876	0.438	-1.999	0.046	0.416	0.183	-3.198	0.001	0.202	0.856
ATP6V1B1	-0.774	0.388	-1.995	0.046	0.461	0.179	-3.012	0.003	0.244	0.873
TSC2	-0.777	0.389	-1.996	0.046	0.46	0.179	-3.017	0.003	0.242	0.872
AK4	0.808	0.406	1.989	0.047	2.243	0.911	1.365	0.172	1.15	4.376
URGCP	-0.767	0.386	-1.985	0.047	0.464	0.179	-2.985	0.003	0.246	0.877
SLC5A1	0.776	0.39	1.989	0.047	2.173	0.848	1.383	0.167	1.144	4.128
SH3BGRL2	0.773	0.389	1.988	0.047	2.167	0.843	1.384	0.166	1.143	4.109
FAM83A	0.804	0.405	1.986	0.047	2.235	0.905	1.364	0.172	1.148	4.352
PRKCB	-0.787	0.396	-1.99	0.047	0.455	0.18	-3.027	0.002	0.237	0.872
LOC100507855	0.808	0.406	1.989	0.047	2.243	0.911	1.365	0.172	1.15	4.376
TINAGL1	0.807	0.405	1.991	0.047	2.24	0.908	1.366	0.172	1.15	4.362
AAR2	0.807	0.406	1.987	0.047	2.242	0.911	1.363	0.173	1.149	4.374
UBP1	0.806	0.406	1.986	0.047	2.238	0.908	1.364	0.173	1.148	4.362
CWF19L1	0.788	0.396	1.99	0.047	2.199	0.871	1.377	0.168	1.147	4.218
OSBPL6	0.767	0.387	1.983	0.047	2.154	0.833	1.385	0.166	1.14	4.071
OSBPL9	0.771	0.388	1.987	0.047	2.161	0.838	1.386	0.166	1.142	4.09
TUBGCP4	-0.773	0.389	-1.988	0.047	0.461	0.18	-3	0.003	0.243	0.875
ATXN10	-0.786	0.396	-1.986	0.047	0.455	0.18	-3.019	0.003	0.237	0.874
LYSMD3	0.786	0.396	1.983	0.047	2.194	0.87	1.373	0.17	1.143	4.211
PIPOX	0.805	0.406	1.982	0.048	2.237	0.909	1.361	0.173	1.147	4.364
IRS1	0.83	0.419	1.982	0.048	2.292	0.96	1.347	0.178	1.151	4.564
TRAPPC10	-0.769	0.389	-1.977	0.048	0.463	0.18	-2.977	0.003	0.244	0.879
FHIT	-0.771	0.389	-1.979	0.048	0.463	0.18	-2.982	0.003	0.244	0.878
LAIR1	-0.78	0.395	-1.974	0.048	0.458	0.181	-2.99	0.003	0.239	0.878
ZBTB1	0.802	0.405	1.979	0.048	2.229	0.903	1.362	0.173	1.145	4.339
HIST1H1D	-0.8	0.406	-1.97	0.049	0.449	0.182	-3.018	0.003	0.23	0.876
SCOC	0.777	0.395	1.968	0.049	2.175	0.859	1.368	0.171	1.136	4.163
ITM2B	-0.783	0.397	-1.971	0.049	0.457	0.182	-2.991	0.003	0.238	0.879
CTTNBP2NL	-0.771	0.392	-1.969	0.049	0.462	0.181	-2.968	0.003	0.243	0.881
SPI1	-0.781	0.396	-1.972	0.049	0.458	0.181	-2.989	0.003	0.239	0.878
CYB561D2	0.78	0.396	1.97	0.049	2.181	0.863	1.368	0.171	1.137	4.181
PKLR	0.78	0.396	1.971	0.049	2.181	0.863	1.369	0.171	1.138	4.18
CKMT2	-0.763	0.388	-1.966	0.049	0.466	0.181	-2.951	0.003	0.246	0.883
PPCS	-0.784	0.397	-1.972	0.049	0.457	0.181	-2.994	0.003	0.237	0.878
ARL6IP6	-0.77	0.391	-1.969	0.049	0.463	0.181	-2.967	0.003	0.243	0.881
B3GNT6	-0.799	0.406	-1.968	0.049	0.45	0.183	-3.013	0.003	0.231	0.877
MFSD6	0.767	0.389	1.971	0.049	2.153	0.838	1.376	0.169	1.135	4.084
RDH10	0.763	0.387	1.97	0.049	2.145	0.831	1.378	0.168	1.134	4.057
F8	0.748	0.381	1.966	0.049	2.113	0.804	1.384	0.166	1.13	3.952

## Sheet: de_result∩cox
Prognosis-associated differentially expressed proteins
	p	high_mean	low_mean
ELP4	1.32685e-06	0.175564	0.666448
RFFL	1.57045e-06	0.709219	2.33802
OCIAD2	5.20941e-06	0.933974	2.16398
ZNF806	6.97509e-06	0.0176408	0.11125
HMGCL	1.05401e-05	2.01464	3.03966
ZBTB21	1.28811e-05	0.11292	0.574706
MED13	1.54701e-05	0.013865	0.100533
C19orf25	1.89193e-05	0.436435	1.16368
TRIP4	2.05591e-05	0.87837	1.54788
GSTCD	2.3295e-05	0.0518694	0.143082
SCGN	2.98538e-05	0.950341	0.186801
SCOC	4.61136e-05	0.523099	1.61988
ORC4	4.85165e-05	1.09092	3.47416
DCAF5	7.51006e-05	0.287043	0.814059
THOC3	7.91863e-05	1.1246	2.83646
GPATCH4	9.79071e-05	0.36036	0.963294
L2HGDH	9.84844e-05	1.22764	1.95238
EMR2	0.000106137	0.142587	0.387105
RDH10	0.000127951	0.239614	0.781555
FOCAD	0.000135195	1.10711	0.477713
MADCAM1	0.000143132	0.498119	1.30985
CCDC94	0.000144378	1.09445	0.351795
GNPDA1	0.00014851	4.30664	5.61748
ABHD11	0.000153216	4.1624	5.65353
SERINC1	0.000153573	0.816792	0.17132
DERL1	0.000168191	3.02214	1.83682
GRTP1	0.000186288	0.907534	0.125692
SUZ12	0.00021826	0.185257	0.470392
ACN9	0.000242293	1.69674	0.443924
LOC650157	0.000248803	0.16994	0.42808
EXT2	0.000250557	0.232902	0.750456
POLR2B	0.000266042	2.11908	1.36442
GBAS	0.000291148	2.81478	1.72059
SCAF8	0.000299809	0.430252	0.773834
MGAT2	0.000299809	1.14506	0.501524
PIGX	0.000360701	0.35452	0.666384
CYTH4	0.000368264	0.961671	0.225851
MPV17	0.000368716	0.112916	0.311076
AP4M1	0.000394334	0.286174	0.826918
COPS3	0.000453523	2.38839	3.79739
SH3GL1	0.000480669	2.89942	2.32271
MUC3A	0.000486721	0.509393	0.132467
RPS29	0.000507492	2.1331	3.94511
IQGAP1	0.000524241	5.18302	4.75177
SPCS1	0.000529009	1.54661	2.75845
FUT2	0.000600213	0.972236	1.54229
KIAA1598	0.000640623	2.4433	3.50893
SH3BGRL2	0.000677666	2.1007	3.26668
GAL3ST2	0.000691332	1.35947	0.543663
SLC15A4	0.000749953	1.0469	0.180443
RRP12	0.00080286	1.56429	2.14428
ERCC3	0.00081327	0.418823	0.108554
BRE	0.00084066	0.83858	0.45625
TMEM184C	0.000874225	1.13514	0.463484
PDZK1	0.000945219	0.284784	0.658986
HPCAL1	0.000948721	1.78348	2.39039
MGEA5	0.000975269	1.51375	3.16997
IGSF3	0.000979569	0.302257	0.562232
OARD1	0.00100584	0.403727	0.971569
POLR1D	0.00100879	0.746152	1.63652
ALOX15B	0.00105098	0.424896	0.9657
TIMP1	0.0010591	2.35788	1.40645
ITM2B	0.0011036	2.37204	1.32667
GULP1	0.00115099	0.651189	0.188833
DPY19L2	0.00130051	0.205142	0.0225192
MBD1	0.00133762	0.267308	0.591151
DCK	0.00138953	1.74044	1.02908
LONP2	0.0015027	0.937397	0.451075
GAL3ST4	0.00156356	0.584864	0.350683
MFAP5	0.00164883	0.869388	1.59016
DOCK10	0.00167477	0.847595	0.486461
ASAH1	0.00167477	3.8762	4.29137
CCNDBP1	0.00170022	0.178104	0.669829
ATP5J2-PTCD1	0.00171965	1.15218	1.52989
FAM84A	0.00172334	0.950469	0.231031
NCK2	0.00191045	1.73286	1.10704
CLRN3	0.00210591	0.574003	1.25775
TBC1D2B	0.00212052	1.35653	0.701039
STXBP3	0.00217624	2.29013	1.61623
MDC1	0.00217624	1.15423	1.54375
MAP2K3	0.00229175	2.13511	1.15388
MPI	0.00247555	1.74442	1.10094
ATP6V1B1	0.00253976	1.76126	1.3437
POLR1C	0.00274162	3.44753	2.43562
STBD1	0.00275795	0.491307	0.867002
FAM46C	0.00278808	0.709016	1.2168
BAIAP2L2	0.00279642	0.097768	0.144383
LIPT2	0.00290962	1.19541	1.93047
UBTF	0.00303358	1.93329	1.26293
CORO1C	0.00303358	2.47567	3.22134
QKI	0.00335363	3.28703	2.65687
L1CAM	0.00343745	0.282952	0.603606
SOAT1	0.00349119	0.921709	1.62161
RAB10	0.00370415	3.17399	3.8831
F8	0.00380719	0.055708	0.0945898
LAT2	0.00389683	0.671115	0.066125
HLA-DMB	0.00394363	1.07687	0.37144
UGT2A3	0.00408297	1.25497	0.799948
CREBBP	0.00429254	0.747745	0.275003
RPL38	0.00461758	5.64588	6.62073
PIGB	0.00465269	0.146296	0
DNAJC2	0.00472746	1.1229	0.531798
ZC3H15	0.00496466	1.89593	1.19426
TTC7B	0.00506313	0.674872	0.192146
NME6	0.00532277	1.70965	1.03972
NCSTN	0.00533516	2.10868	1.71888
TBCB	0.0054641	2.18595	1.42079
APOE	0.0054641	3.18868	3.67987
NCAM1	0.00562107	0.420846	0.167872
SELO	0.00573002	1.00119	1.44025
MEX3A	0.00591483	0.286824	0.694189
TIMMDC1	0.00614966	1.15131	1.84448
PHYHD1	0.00629518	0.335267	0.517833
NR5A2	0.00638932	0.314359	0.0642351
ASPN	0.00644829	2.65934	3.25301
ZMYM6NB	0.00656659	2.44015	1.14764
NARS2	0.00660072	2.10722	1.31426
AP4S1	0.00672948	0.346373	0.501443
DHX38	0.00675739	1.48984	1.99694
GOLGA5	0.00691687	1.92429	1.16988
MED4	0.00693988	0.956695	1.57232
ATP6V1A	0.00707973	3.70578	4.11977
PDE4DIP	0.00724603	0.409123	0.206241
PRCC	0.00758156	1.11736	1.94526
MFSD6	0.00787104	0.149683	0.476494
DNTTIP1	0.00791585	0.954672	1.6877
KLC2	0.00794682	1.14491	1.50936
RBM38	0.00848339	0.343235	1.15568
RBM24	0.00848339	0.251672	0.877596
MPP7	0.00848786	0.470066	0.874188
SKAP2	0.00854032	0.284418	0.0601473
KRI1	0.00870642	0.389806	0.139376
POGLUT1	0.00870755	1.40417	0.948502
COMMD1	0.00895043	0.977485	1.48449
CA5B	0.00899853	0.426694	0.982087
GCC1	0.0090634	0.659769	0.262522
ITPKB	0.0091779	0.0732874	0.121238
PHLPP1	0.00924392	0.123054	0.0199057
SIGIRR	0.00931882	0.991228	1.48189
C2	0.00932042	2.49371	1.88129
IRGQ	0.00953304	2.47451	4.30441
KANK3	0.00967242	0.27104	0.575697
EIF2S2	0.00974998	3.51654	3.07542
MTIF3	0.010258	0.230515	0.600231
COBLL1	0.0104129	0.48301	0.894317
LOC100996724	0.0106617	0.0496312	0.0197583
COMMD3-BMI1	0.0108725	0.392282	0.49561
POLR1B	0.0108985	0.584816	0.869303
AOC1	0.010902	1.92116	2.5933
C1GALT1	0.0111164	1.48184	0.697139
ANAPC7	0.0111312	0.886863	0.478267
RPS27L	0.0111465	4.44497	5.1795
CMA1	0.0111523	0.201474	0.383735
GLCE	0.0113539	0.44416	0.135953
LRSAM1	0.0113956	1.00346	0.622147
MCU	0.0113957	3.97485	4.46456
TRAPPC10	0.011616	0.320517	0.155185
SORBS2	0.01165	1.60561	2.1775
PEG10	0.0118236	0.392501	0.832304
MFAP1	0.0121307	1.59784	0.947138
SPTBN2	0.0121735	1.71266	1.3023
CRELD2	0.0122806	0.34831	0.747401
POLR2H	0.0132815	1.89034	2.39185
XPO7	0.0132836	2.23264	2.82936
NDUFB4	0.0132836	4.00996	4.83978
NASP	0.0132836	2.79658	3.27324
HLA-DMA	0.0134941	1.07664	1.71431
EXOC8	0.0135747	1.54017	1.06005
LRRC19	0.0137322	0.169224	0.0325965
CYB561D2	0.0139635	1.74682	2.34146
PLEKHA4	0.0144864	0.189238	0.0497423
MAGEC2	0.0149755	0.227771	0.173017
FAM83A	0.0152373	0.503698	1.01111
YLPM1	0.0154428	0.869753	1.18669
KIAA1671	0.0161139	0.558196	0.66303
RIC8B	0.0162479	0.169162	0.266449
FTO	0.0164589	2.01023	1.3386
HABP2	0.0164784	0.491955	0.705284
LRP10	0.0167273	0.556518	0.398854
TINAGL1	0.0168105	1.77279	2.21104
RIOK1	0.0174874	0.235854	0.451032
NUDT1	0.0178833	2.60175	4.11029
GATM	0.017905	3.66279	2.89753
PLCD3	0.0181881	0.944469	0.377444
PTBP2	0.0182835	2.18862	1.45177
ZC3HAV1L	0.0188279	0.105858	0.181099
ADIRF	0.019002	2.35982	3.24797
TNPO2	0.0194612	1.96187	2.71248
PPIG	0.01992	0.408653	0.698816
LOC100653358	0.0202615	0.510428	0.272759
LOC100286914	0.0202615	0.510428	0.272759
LOC101060626	0.0202615	0.366276	0.195465
LOC100288646	0.0202615	0.510428	0.272759
SEPTIN14	0.0202615	0.217717	0.115944
VGF	0.0212672	0.174088	0.280451
SPI1	0.0214643	1.30377	0.882973
CNOT7	0.0215657	1.55848	2.36702
COBL	0.0216132	0.313515	0.683061
SYN2	0.0216739	0.359976	0.74646
LOC101060478	0.0222469	0.244678	0.412178
RNF115	0.0222469	0.244678	0.412178
FLOT2	0.0224699	3.85966	4.36176
FAM151A	0.022573	0.716843	0.171542
BRD2	0.022628	0.336796	0.707398
DHRS3	0.022914	1.5671	2.10001
TUBB1	0.0234007	4.29945	4.84361
THRAP3	0.0238785	2.31765	2.67944
U2AF1	0.0243644	2.80526	3.5263
SNAP47	0.0252607	0.292024	0.093462
HLA-DRB1	0.0258752	2.47757	3.10989
MRPS11	0.0266316	2.18309	2.95048
ATG2A	0.0267285	0.144357	0.0257772
SMS	0.0269266	1.87425	2.23849
NDUFA8	0.027466	2.79927	3.45122
AVEN	0.0289171	0.360795	0.37822
AKAP12	0.0291405	2.08886	1.82361
IRS1	0.0296715	0.327978	0.699504
RPAP3	0.0297178	1.4495	2.08459
PHF21A	0.0298305	0.610649	1.35241
MYH6	0.0303035	0.374016	0.414499
GMPPA	0.0309021	2.09199	2.46267
VWA1	0.0315093	3.61374	4.14075
GATAD2A	0.0321266	1.38959	1.74668
PNMA5	0.0321266	2.48004	3.14651
SIDT2	0.032174	0.660851	0.383847
HINT3	0.0323748	2.76797	1.85431
IL1B	0.0326981	0.472175	1.00212
CASP1	0.0327543	2.74723	2.04461
KRT84	0.0327543	3.83708	3.2593
YWHAH	0.0327543	5.16334	5.52019
N4BP1	0.0331698	0.617816	0.380771
TLE4	0.0335825	0.113586	0.0475444
SMARCAL1	0.0340929	0.49495	0.16244
CCL21	0.0344892	1.56735	1.00685
NFXL1	0.0348478	0.577482	0.841137
DHODH	0.0350002	1.00577	1.43934
UBP1	0.0360527	2.58004	4.2254
IPO13	0.0363883	0.451211	0.63564
CD99L2	0.0370306	0.486566	0.830532
ANKRD1	0.0370822	0.575506	0.212126
OLFML1	0.0372871	0.612367	0.352117
HDGF	0.0374492	4.3332	3.99566
MINPP1	0.0382294	1.55147	2.95336
ARL6IP6	0.0384337	0.75339	1.3497
PTP4A1	0.0387947	0.99244	1.32462
POLD2	0.0388871	0.948603	0.978263
LSS	0.0388915	2.37499	2.13702
FBXO22	0.0388915	2.25643	1.73314
EPHA1	0.0394409	0.232291	0.408298
MEPCE	0.0396212	1.01806	0.628269
RAI14	0.0403807	1.06044	0.727998
ABCC1	0.0403807	1.46359	1.14927
KIAA1967	0.0403807	2.7352	3.04458
TMOD2	0.0409772	1.0722	0.657009
URGCP	0.041215	0.136451	0.0323208
RAB3IP	0.0419524	0.736804	0.326703
RAB9B	0.0419524	0.489924	0.661819
PARD3	0.0427045	1.19296	1.75782
C17orf75	0.0430985	1.52633	1.00139
BASP1	0.0434879	1.6546	2.31661
PPID	0.0435026	1.86034	1.36442
GGT5	0.0435045	2.22286	2.52902
DOCK11	0.0435045	0.942275	0.642799
TFCP2	0.0435045	2.24979	2.85096
METTL14	0.043869	1.06868	1.55354
FAM208A	0.0443147	1.08148	1.45861
COQ10B	0.0444296	0.451975	0.297315
KIFC3	0.0445308	0.272444	0.0711407
ANKK1	0.0448856	0.0348866	0.00378713
UBE2O	0.0451414	1.75552	2.26351
EGFR	0.0451414	2.81671	3.5922
EDF1	0.0455582	3.61427	2.97089
PRR4	0.0458264	1.10846	0.560524
IRF3	0.0465208	0.910374	1.41373
PTP4A2	0.0466496	1.38505	1.87956
LILRA4	0.0468183	0.00670547	0.045099
FBXO2	0.0473533	1.49888	1.02077
TAF4B	0.0474271	0.0956933	0.0135995
MYO19	0.0484551	0.358782	0.108722
USP47	0.0485709	0.935037	1.17622
PLRG1	0.0485714	1.84588	2.33519
SETDB1	0.0486973	0.143298	0.0934909
