# Supplementary material for: ECM remodeling-associated immune signatures and hub proteins: predictive markers and therapeutic targets for metastatic gastric cancer
Source: Front Immunol. 2026 Feb 6;17:1765095. doi: 10.3389/fimmu.2026.1765095 (PMC12920572; doi:10.3389/fimmu.2026.1765095)
Supplement: Supplementary file 6 [file Table3.xlsx]

## Sheet: network
Interacting protein network
protein2	protein1	combined_score
GAL3ST2	SRPX2	258
GAL3ST2	TINAGL1	161
GAL3ST2	ABI2	154
MADCAM1	CD3E	196
MADCAM1	PODXL	333
MADCAM1	NCAM1	157
ABHD11	ANK3	172
ABHD11	SH3GL1	207
SPCS1	RPL6	512
SPCS1	RPS29	482
SPCS1	APOE	160
SPCS1	RPL38	463
SPCS1	PPIA	192
RDH10	EFNB2	194
RDH10	ANK3	156
RDH10	RAI14	163
RDH10	FGFR2	158
RDH10	COL1A1	163
RDH10	COL1A2	280
RDH10	PPIA	209
CYTH4	EZR	202
CYTH4	F13A1	212
CYTH4	PTPN6	309
CYTH4	KIFC3	163
DERL1	CAV1	315
DERL1	RTN4	637
DERL1	EGFR	325
TRIP4	APOE	202
TRIP4	APP	181
TRIP4	IQGAP1	159
TRIP4	NUMB	185
TRIP4	SH3GL1	174
TRIP4	MFAP1	150
THOC3	HDGF	322
SLC15A4	RTN4	341
SLC15A4	ECM1	279
SLC15A4	RPS29	157
SLC15A4	DSG3	165
L2HGDH	CORO1C	200
L2HGDH	FLOT2	189
IQGAP1	GNA13	333
IQGAP1	MCAM	429
IQGAP1	NUMB	415
IQGAP1	ANK3	175
IQGAP1	ABI2	435
IQGAP1	SPTBN2	165
IQGAP1	ARPC2	360
IQGAP1	SORBS2	217
IQGAP1	RPL6	176
IQGAP1	CORO1C	683
IQGAP1	EZR	938
IQGAP1	PODXL	425
IQGAP1	RAI14	189
IQGAP1	FLOT2	446
IQGAP1	RAB10	193
IQGAP1	CAV1	541
IQGAP1	MAGI1	316
IQGAP1	PTPRK	161
IQGAP1	MARCKS	339
IQGAP1	APP	414
IQGAP1	ARHGAP21	350
IQGAP1	MPP7	416
IQGAP1	EGFR	850
IQGAP1	YWHAH	326
IQGAP1	RAP1A	811
COPS3	ABI2	178
SH3GL1	BAIAP2L2	183
SH3GL1	ANK3	204
SH3GL1	EZR	239
SH3GL1	EGFR	711
SH3GL1	FGFR2	655
SH3GL1	RAB10	321
SH3GL1	FGFR3	662
SH3GL1	CAV1	181
SH3GL1	APP	267
SH3GL1	ARPC2	298
PIGX	RPS29	519
PIGX	GNA13	163
ZBTB21	APP	195
ZBTB21	YWHAH	358
SUZ12	FGFR2	163
SUZ12	NCAM1	153
SUZ12	MME	220
SUZ12	FGFR3	167
SUZ12	PTPRK	159
SUZ12	EGFR	311
RFFL	GNA13	164
RFFL	RAB10	171
SERINC1	TLE2	199
SERINC1	APP	152
SERINC1	GNA13	178
SERINC1	RTN4	318
SH3BGRL2	PTPRK	325
HMGCL	FCN3	208
GRTP1	RAP1A	161
GRTP1	RAB10	320
SCGN	TNKS1BP1	195
SCGN	EVPL	156
SCGN	SRPX2	379
SCGN	ABI2	165
SCGN	IQGAP1	185
SCGN	NCAM1	191
MUC3A	ARPC2	386
MUC3A	CD99L2	165
MUC3A	EGFR	220
MUC3A	MCAM	291
MPV17	EGFR	268
FOCAD	ARHGAP21	223
POLR2B	HAPLN3	194
POLR2B	MFAP1	191
POLR2B	FBLN5	282
POLR2B	RPS29	823
POLR2B	MDC1	533
POLR2B	ANK3	168
POLR2B	FGFR2	508
POLR2B	TNKS1BP1	801
POLR2B	MPP7	176
EXT2	COL1A1	179
EXT2	FGFR3	179
EXT2	NCAM1	173
ELP4	FLOT2	217
ELP4	MARCKS	189
ELP4	TLE2	160
ELP4	SRPX2	496
RPS29	ECM1	302
RPS29	PPIA	379
RPS29	COL1A1	216
RPS29	COL1A2	212
RPS29	RPL6	999
RPS29	AOC1	258
RPS29	MFAP5	222
RPS29	RAP1A	389
RPS29	MFAP1	273
RPS29	RPL38	999
FUT2	APOE	152
FUT2	MCAM	358
FUT2	RAB10	194
FUT2	EGFR	167
GPATCH4	MFAP1	247
AP4M1	BAIAP2L2	360
AP4M1	RAB10	215
AP4M1	L1CAM	258
AP4M1	APP	823
SCAF8	PTPRK	222
SCAF8	MFAP1	198
GNPDA1	EZR	285
GNPDA1	GNA13	176
GNPDA1	PPIA	158
ORC4	AKAP12	225
SCOC	NCAM1	256

## Sheet: network_cytoHubba
node_name	MCC	DMNC	MNC	Degree	EPC	BottleNeck	EcCentricity	Closeness	Radiality	Betweenness	Stress	ClusteringCoefficient
SCOC	1	0	1	1	17.952	1	0.15625	23.0833	3.64466	0	0	0
AKAP12	1	0	1	1	1.445	1	0.02083	1	0.0625	0	0	0
ORC4	1	0	1	1	1.445	1	0.02083	1	0.0625	0	0	0
GNPDA1	3	0	1	3	38.714	2	0.1875	30.2	4.52949	101.011	506	0
SCAF8	2	0	1	2	30.311	1	0.1875	28.8	4.42416	28.2111	80	0
L1CAM	1	0	1	1	19.835	1	0.15625	21.45	3.31812	0	0	0
AP4M1	4	0	1	4	39.29	3	0.1875	28.8333	4.24508	201.826	1028	0
GPATCH4	1	0	1	1	21.299	1	0.15625	24.6	3.8764	0	0	0
FUT2	4	0	1	4	45.037	1	0.1875	30.45	4.45576	59.6369	240	0
MFAP5	1	0	1	1	23.456	1	0.15625	26.35	4.00281	0	0	0
AOC1	1	0	1	1	25.281	1	0.15625	26.35	4.00281	0	0	0
ELP4	4	0	1	4	33.492	2	0.1875	27.7667	4.12921	85.4044	344	0
EXT2	3	0	1	3	34.863	3	0.1875	28.7167	4.35042	116.51	320	0
MDC1	1	0	1	1	23.905	1	0.15625	25.2333	3.90801	0	0	0
FBLN5	1	0	1	1	23.294	1	0.15625	25.2333	3.90801	0	0	0
HAPLN3	1	0	1	1	23.503	1	0.15625	25.2333	3.90801	0	0	0
POLR2B	9	0.30779	2	9	49.129	7	0.1875	36.6833	4.83497	765.685	2196	0.02778
FOCAD	1	0	1	1	13.333	1	0.15625	23.9333	3.8448	0	0	0
MPV17	1	0	1	1	24.007	1	0.1875	26.4167	4.15028	0	0	0
CD99L2	1	0	1	1	18.031	1	0.15625	21.2333	3.28652	0	0	0
MUC3A	4	0	1	4	40.051	2	0.1875	28.4167	4.21348	184.663	986	0
EVPL	1	0	1	1	21.92	1	0.15625	26.1167	4.12921	0	0	0
TNKS1BP1	2	0	1	2	34.491	1	0.1875	30.5	4.5927	77.9804	214	0
SCGN	6	0.30779	2	6	44.49	7	0.1875	37.7	5.05618	706.403	1268	0.06667
GRTP1	2	0	1	2	33.415	1	0.1875	28.3333	4.37149	12.8817	70	0
FCN3	1	0	1	1	1.478	1	0.02083	1	0.0625	0	0	0
HMGCL	1	0	1	1	1.478	1	0.02083	1	0.0625	0	0	0
SH3BGRL2	1	0	1	1	18.658	1	0.15625	25.15	4.00281	0	0	0
TLE2	2	0	1	2	27.451	1	0.15625	24.4	3.7184	23.2732	68	0
SERINC1	4	0	1	4	40.325	3	0.1875	30.4	4.44522	214.944	844	0
RFFL	2	0	1	2	33.477	1	0.1875	27.9667	4.28722	9.9923	64	0
MME	1	0	1	1	22.576	1	0.15625	23.8333	3.76053	0	0	0
SUZ12	6	0	1	6	46.736	3	0.1875	33.4	4.6875	379.805	1344	0
ZBTB21	2	0	1	2	31.01	1	0.1875	26.75	4.13975	4.67071	22	0
PIGX	2	0	1	2	34.42	1	0.1875	30.6667	4.55056	55.0251	112	0
FGFR3	3	0	1	3	40.624	1	0.15625	29.7833	4.40309	87.7931	318	0
BAIAP2L2	2	0	1	2	33.915	1	0.15625	27.2	4.10815	24.4227	192	0
COPS3	1	0	1	1	17.81	1	0.15625	24.9167	3.96067	0	0	0
RAP1A	3	0	1	3	40.339	8	0.23438	36.9167	5.09831	358.551	1202	0
YWHAH	2	0	1	2	32.774	2	0.1875	32.8667	4.77177	56.5487	216	0
MPP7	2	0	1	2	38.389	5	0.23438	35.1667	4.99298	122.522	546	0
ARHGAP21	2	0	1	2	26.447	2	0.1875	32.8667	4.77177	176	352	0
MARCKS	2	0	1	2	32.809	3	0.1875	33.2833	4.80337	83.8968	420	0
PTPRK	4	0	1	4	39.307	3	0.1875	35.5333	4.92978	356.955	912	0
MAGI1	1	0	1	1	26.704	1	0.1875	32.2	4.7507	0	0	0
RAB10	6	0	1	6	49.202	3	0.1875	36.95	4.97191	377.312	1802	0
SORBS2	1	0	1	1	25.812	1	0.1875	32.2	4.7507	0	0	0
ARPC2	3	0	1	3	42.185	1	0.1875	34.7833	4.89817	120.969	848	0
SPTBN2	1	0	1	1	25.382	1	0.1875	32.2	4.7507	0	0	0
MCAM	3	0	1	3	40.489	3	0.1875	33.95	4.82444	106.743	590	0
GNA13	5	0	1	5	43.866	6	0.23438	36.4167	4.99298	354.933	1160	0
FLOT2	3	0	1	3	34.997	2	0.1875	33.95	4.82444	176.275	774	0
CORO1C	2	0	1	2	30.151	1	0.1875	32.8667	4.77177	82.6889	334	0
L2HGDH	2	0	1	2	23.403	1	0.15625	25.0667	3.91854	2.06667	6	0
DSG3	1	0	1	1	17.567	1	0.13393	21.6643	3.29705	0	0	0
ECM1	2	0.30779	2	2	32.604	1	0.15625	27.4	4.06601	0	0	1
SLC15A4	4	0.30779	2	4	36.097	3	0.15625	29.3833	4.22402	265.737	486	0.16667
HDGF	1	0	1	1	1.477	1	0.02083	1	0.0625	0	0	0
THOC3	1	0	1	1	1.477	1	0.02083	1	0.0625	0	0	0
MFAP1	5	0.30779	2	5	44.354	3	0.1875	34.7333	4.80337	315.156	654	0.1
NUMB	2	0.30779	2	2	38.057	1	0.1875	33.5333	4.83497	0	0	1
IQGAP1	28	0.30898	3	27	53.607	81	0.23438	53.0833	5.67767	4473.05	12844	0.00855
APP	7	0.30898	3	6	49.071	4	0.23438	37.6667	5.04565	460.31	2088	0.13333
TRIP4	8	0.2842	4	6	49.829	5	0.23438	39	5.18258	391.261	962	0.2
EGFR	7	0	1	7	49.797	6	0.23438	38.5	5.07725	622.496	2622	0
RTN4	3	0	1	3	34.617	2	0.15625	27.5833	4.13975	119.724	258	0
CAV1	3	0	1	3	41.721	1	0.23438	34.9167	4.91924	95.8534	554	0
DERL1	3	0	1	3	37.858	1	0.1875	29.0333	4.37149	99.2498	338	0
KIFC3	1	0	1	1	10.569	1	0.13393	20.7262	3.19171	0	0	0
PTPN6	1	0	1	1	11.491	1	0.13393	20.7262	3.19171	0	0	0
F13A1	1	0	1	1	10.549	1	0.13393	20.7262	3.19171	0	0	0
EZR	4	0	1	4	43.229	5	0.1875	36.2	4.98244	774.865	2214	0
CYTH4	4	0	1	4	21.709	4	0.15625	27.5	4.11868	522	1242	0
COL1A2	2	0	1	2	36.652	1	0.15625	28.2	4.13975	18.3635	74	0
COL1A1	3	0	1	3	40.328	2	0.15625	29.9	4.29775	147.698	298	0
FGFR2	4	0	1	4	46.799	3	0.15625	33.9167	4.7507	250.327	1094	0
RAI14	2	0	1	2	37.476	1	0.1875	34.2	4.88764	116.11	616	0
EFNB2	1	0	1	1	22.523	1	0.15625	23.3833	3.66573	0	0	0
RDH10	7	0	1	7	48.628	3	0.1875	32.7667	4.5927	374.747	1840	0
PPIA	4	0.30779	2	4	45.23	4	0.15625	30.6333	4.33989	120.419	356	0.16667
RPL38	2	0.30779	2	2	35.782	1	0.15625	27.1	4.03441	0	0	1
APOE	3	0	1	3	42.14	1	0.1875	30.95	4.5927	59.6106	186	0
RPS29	16	0.2842	4	14	51.213	11	0.1875	39.7333	4.92978	1338.42	3226	0.05495
RPL6	3	0.30779	2	3	43.062	2	0.23438	36.9167	5.09831	373.24	1282	0.33333
SPCS1	7	0.2842	4	5	46.095	1	0.1875	32.3333	4.5927	107.432	378	0.3
SH3GL1	12	0.30779	2	12	53.322	5	0.1875	39.1	4.99298	813.188	4128	0.0303
ANK3	5	0.30779	2	5	49.665	2	0.23438	38.5	5.16152	471.215	2136	0.1
ABHD11	2	0.30779	2	2	36.243	1	0.1875	30.3833	4.58216	0	0	1
NCAM1	5	0	1	5	39.61	5	0.1875	31.8667	4.57163	372.787	750	0
PODXL	2	0	1	2	30.185	3	0.1875	33.45	4.82444	247.01	544	0
CD3E	1	0	1	1	12.516	1	0.13393	20.7095	3.20225	0	0	0
MADCAM1	3	0	1	3	25.87	2	0.15625	27.2833	4.12921	184.2	420	0
ABI2	4	0.30779	2	4	37.893	4	0.1875	35.1167	4.88764	478.184	1108	0.16667
TINAGL1	1	0	1	1	13.416	1	0.13393	20.3262	3.11798	0	0	0
SRPX2	3	0	1	3	33.678	1	0.15625	28.5	4.26615	70.0868	186	0
GAL3ST2	3	0	1	3	26.915	2	0.15625	26.6333	4.04494	179.667	430	0
