# Supplementary material for: ECM remodeling-associated immune signatures and hub proteins: predictive markers and therapeutic targets for metastatic gastric cancer
Source: Front Immunol. 2026 Feb 6;17:1765095. doi: 10.3389/fimmu.2026.1765095 (PMC12920572; doi:10.3389/fimmu.2026.1765095)
Supplement: Supplementary file 7 [file Table4.xlsx]

## Sheet: Sheet1
Cell subtypes identified through single-cell sequencing
T cells/Natural killer cells (NK cells)								Myeloid cells								Epithelial cells								B cells								Endothelial cells								Fibroblasts								Plasma cells
gene	p_val	avg_log2FC	pct.1	pct.2	p_val_adj	cluster		gene	p_val	avg_log2FC	pct.1	pct.2	p_val_adj	cluster		gene	p_val	avg_log2FC	pct.1	pct.2	p_val_adj	cluster		gene	p_val	avg_log2FC	pct.1	pct.2	p_val_adj	cluster		gene	p_val	avg_log2FC	pct.1	pct.2	p_val_adj	cluster		gene	p_val	avg_log2FC	pct.1	pct.2	p_val_adj	cluster		gene	p_val
CCL5	0	3.3151	0.888	0.596	0	0		G0S2	0	4.75897	0.905	0.621	0	1		KRT18	0	4.05948	0.927	0.8	0	2		MS4A1	0	1.97016	0.873	0.353	0	3		COL4A1	0	3.95891	0.971	0.676	0	4		COL1A1	0	6.50819	0.989	0.784	0	5		MZB1	0
GNLY	0	3.22125	0.797	0.59	0	0		IL1B	0	4.62891	0.809	0.55	0	1		KRT19	0	3.97224	0.928	0.799	0	2		HLA-DQA1	0	1.94857	0.98	0.614	0	3		SPARCL1	0	3.944	0.906	0.572	0	4		COL3A1	0	6.17833	0.99	0.797	0	5		SSR4	0
GZMA	0	2.46723	0.843	0.512	0	0		S100A9	0	4.59808	0.917	0.577	0	1		KRT8	0	3.95404	0.931	0.784	0	2		CD74	0	1.75584	1	0.894	0	3		VWF	0	3.55927	0.895	0.466	0	4		COL1A2	0	6.04682	0.989	0.775	0	5		XBP1	0
NKG7	0	2.35792	0.746	0.498	0	0		S100A8	0	4.02193	0.824	0.555	0	1		AGR2	0	3.78406	0.921	0.782	0	2		HLA-DRA	0	1.62161	0.998	0.81	0	3		IGFBP7	0	3.46955	0.959	0.643	0	4		COL6A3	0	4.8992	0.95	0.694	0	5		DERL3	0
GZMB	0	1.97623	0.79	0.517	0	0		SOD2	0	3.82872	0.987	0.725	0	1		PIGR	0	3.76807	0.918	0.794	0	2		IRF8	0	1.56597	0.964	0.593	0	3		HSPG2	0	3.39091	0.945	0.687	0	4		CALD1	0	4.81252	0.994	0.7	0	5		FKBP11	0
IL32	0	1.9178	0.968	0.83	0	0		PLEK	0	3.66039	0.923	0.672	0	1		S100P	0	3.56281	0.912	0.71	0	2		CD83	0	1.49957	0.94	0.607	0	3		A2M	0	3.36769	0.876	0.619	0	4		LUM	0	4.73641	0.913	0.639	0	5		SEC11C	0
IL7R	0	1.6057	0.739	0.629	0	0		PTGS2	0	3.49823	0.792	0.619	0	1		GPRC5A	0	3.16881	0.904	0.764	0	2		HLA-DPB1	0	1.44434	0.985	0.687	0	3		IGFBP5	0	3.30617	0.891	0.652	0	4		FN1	0	4.65958	0.975	0.75	0	5		HSP90B1	0
PRF1	0	1.53025	0.708	0.513	0	0		PLAUR	0	3.30668	0.92	0.709	0	1		MUC1	0	3.0259	0.909	0.767	0	2		HLA-DQB1	0	1.28822	0.982	0.763	0	3		PLVAP	0	3.30295	0.862	0.533	0	4		SPARC	0	4.65532	0.984	0.738	0	5		HERPUD1	0
CTLA4	0	1.51027	0.82	0.606	0	0		APOE	0	3.30349	0.697	0.432	0	1		TSPAN8	0	2.93971	0.891	0.687	0	2		CCL22	0	1.27923	0.927	0.461	0	3		STC1	0	3.28532	0.878	0.529	0	4		COL6A1	0	4.65237	0.99	0.755	0	5		ITM2C	0
GZMK	0	1.48075	0.622	0.416	0	0		BCL2A1	0	3.24107	0.904	0.533	0	1		ATP1B1	0	2.85346	0.906	0.757	0	2		BANK1	0	1.24775	0.777	0.48	0	3		CALCRL	0	3.28435	0.981	0.6	0	4		DCN	0	4.6512	0.889	0.611	0	5		PIM2	0
KLRD1	0	1.32865	0.774	0.595	0	0		IL1RN	0	3.16088	0.701	0.639	0	1		LCN2	0	2.84751	0.828	0.711	0	2		CD79A	0	1.23812	0.823	0.303	0	3		COL4A2	0	3.14734	0.948	0.621	0	4		POSTN	0	4.41874	0.925	0.728	0	5		PRDX4	0
TIGIT	0	1.32842	0.768	0.546	0	0		FCGR3B	0	3.14342	0.812	0.66	0	1		FXYD3	0	2.78308	0.855	0.679	0	2		HLA-DPA1	0	1.23013	0.967	0.669	0	3		AQP1	0	3.13774	0.833	0.507	0	4		TAGLN	0	4.38186	0.945	0.639	0	5		LMAN1	0
RGS1	0	1.26293	0.925	0.677	0	0		FCGR2A	0	3.08766	0.863	0.628	0	1		S100A6	0	2.65684	0.989	0.946	0	2		TCF4	0	1.21128	0.986	0.664	0	3		TCF4	0	3.07052	0.979	0.68	0	4		COL5A2	0	4.0167	0.958	0.701	0	5		SSR3	0
GZMH	0	1.22885	0.698	0.503	0	0		PPIF	0	3.07881	0.866	0.707	0	1		CLDN18	0	2.64387	0.861	0.724	0	2		VPREB3	0	1.19447	0.789	0.369	0	3		ENG	0	2.91053	0.903	0.549	0	4		ACTA2	0	3.86081	0.88	0.632	0	5		FKBP2	0
IFNG	0	1.21491	0.685	0.484	0	0		GLUL	0	2.92265	0.87	0.65	0	1		EPCAM	0	2.55643	0.876	0.721	0	2		LTB	0	0.947056	0.935	0.477	0	3		COL15A1	0	2.8649	0.938	0.613	0	4		MYL9	0	3.77886	0.977	0.58	0	5		FCRL5	0
CTSW	0	1.17257	0.637	0.52	0	0		OLR1	0	2.89752	0.774	0.591	0	1		GABRP	0	2.4907	0.883	0.768	0	2		HLA-DRB5	0	0.920745	0.995	0.827	0	3		PCDH17	0	2.79035	0.893	0.397	0	4		COL6A2	0	3.71793	0.986	0.604	0	5		SLAMF7	0
ICOS	0	1.14152	0.671	0.458	0	0		FTH1	0	2.87618	0.998	0.963	0	1		TMC5	0	2.46019	0.884	0.741	0	2		FSCN1	0	0.848196	0.929	0.51	0	3		GNG11	0	2.76798	0.848	0.443	0	4		IGFBP7	0	3.65364	0.988	0.643	0	5		CD38	0
KLRC1	0	1.13294	0.762	0.606	0	0		CTSB	0	2.82757	0.816	0.775	0	1		ELF3	0	2.44596	0.872	0.674	0	2		HLA-DMB	0	0.845671	0.875	0.635	0	3		INSR	0	2.73717	0.941	0.663	0	4		BGN	0	3.61869	0.952	0.631	0	5		RRBP1	0
ZNF683	0	1.11333	0.801	0.638	0	0		C15orf48	0	2.82671	0.837	0.587	0	1		S100A14	0	2.40948	0.865	0.698	0	2		LAMP3	0	0.837736	0.969	0.573	0	3		RAMP2	0	2.6736	0.857	0.454	0	4		COL12A1	0	3.59512	0.947	0.694	0	5		PPIB	0
LAG3	0	1.08656	0.648	0.563	0	0		C5AR1	0	2.80008	0.791	0.611	0	1		ANXA2	0	2.37268	0.967	0.827	0	2		TCL1A	0	0.77232	0.933	0.303	0	3		CRIP2	0	2.65699	0.853	0.491	0	4		FSTL1	0	3.5705	0.973	0.657	0	5		RAB30	0
CXCL13	0	1.06775	0.769	0.588	0	0		CEBPB	0	2.79667	0.902	0.664	0	1		TFF1	0	2.29736	0.651	0.59	0	2		WDFY4	0	0.697443	0.952	0.494	0	3		CD93	0	2.62851	0.851	0.563	0	4		TPM2	0	3.54186	0.964	0.564	0	5		TPD52	0
CRTAM	0	1.06629	0.755	0.572	0	0		C1QA	0	2.76571	0.698	0.562	0	1		KRT7	0	2.28567	0.835	0.738	0	2		HLA-DRB1	0	0.687076	0.99	0.832	0	3		NFIB	0	2.60492	0.941	0.644	0	4		COL5A1	0	3.52368	0.951	0.678	0	5		BHLHE41	0
TNFRSF18	0	0.990479	0.69	0.459	0	0		OSM	0	2.73849	0.782	0.603	0	1		CYSTM1	0	2.28019	0.896	0.589	0	2		PLAC8	0	0.584504	0.897	0.485	0	3		CD34	0	2.59531	0.957	0.512	0	4		SULF1	0	3.51195	0.94	0.676	0	5		RASSF6	0
CORO1A	0	0.97353	0.756	0.531	0	0		GK	0	2.72326	0.846	0.674	0	1		SLC12A2	0	2.25753	0.868	0.721	0	2		CCL17	0	0.582442	0.861	0.299	0	3		CAV1	0	2.55858	0.899	0.637	0	4		C11orf96	0	3.39738	0.96	0.558	0	5		CXorf21	0
XCL2	0	0.961519	0.672	0.459	0	0		MNDA	0	2.69015	0.848	0.631	0	1		CLDN4	0	2.23619	0.85	0.707	0	2		BASP1	0	0.58074	0.938	0.649	0	3		ADAMTS1	0	2.54717	0.921	0.542	0	4		RARRES2	0	3.29836	0.844	0.497	0	5		RAB3B	0
CCL4	0	0.944817	0.818	0.553	0	0		CSF3R	0	2.68685	0.868	0.655	0	1		PDZK1IP1	0	2.17994	0.807	0.715	0	2		PLD4	0	0.562324	0.87	0.346	0	3		IGFBP3	0	2.51278	0.843	0.486	0	4		TPM1	0	3.27194	0.976	0.761	0	5		BRCA2	5.99574e-305
BATF	0	0.930838	0.695	0.53	0	0		FTL	0	2.65348	0.967	0.914	0	1		LGALS4	0	2.14322	0.83	0.642	0	2		IDO1	0	0.555458	0.962	0.607	0	3		FLT1	0	2.43069	0.953	0.596	0	4		CCDC80	0	3.26892	0.915	0.592	0	5		CD79A	4.91727e-304
MAF	0	0.836598	0.743	0.657	0	0		CTSL	0	2.62824	0.797	0.618	0	1		CCND1	0	2.10124	0.866	0.756	0	2		EBI3	0	0.55471	0.947	0.39	0	3		CDH5	0	2.42991	0.864	0.471	0	4		C1S	0	3.23689	0.959	0.588	0	5		POU2AF1	4.59823e-303
KLRC2	0	0.70135	0.76	0.571	0	0		EREG	0	2.61847	0.678	0.401	0	1		MYH14	0	2.10064	0.872	0.742	0	2		LILRA4	0	0.540576	0.971	0.315	0	3		EPAS1	0	2.3463	0.908	0.605	0	4		THBS2	0	3.17966	0.914	0.658	0	5		SDF2L1	2.91174e-299
XCL1	0	0.618261	0.626	0.445	0	0		IFIT2	0	2.58638	0.789	0.659	0	1		S100A16	0	2.08036	0.844	0.725	0	2		CD70	0	0.51981	0.795	0.474	0	3		CD59	0	2.33537	0.926	0.539	0	4		C1R	0	3.15964	0.964	0.659	0	5		SSPN	3.08896e-284
TNFRSF9	0	0.578339	0.73	0.595	0	0		FCER1G	0	2.56765	0.835	0.551	0	1		MMP7	0	2.07099	0.686	0.728	0	2		GPR157	0	0.516482	0.935	0.487	0	3		MCAM	0	2.33043	0.951	0.593	0	4		TIMP1	0	3.14265	0.967	0.701	0	5		PRDM1	1.68163e-281
KRT86	0	0.49416	0.695	0.437	0	0		TNFAIP6	0	2.55487	0.694	0.619	0	1		ANXA4	0	2.06621	0.88	0.711	0	2		CCL19	0	0.490354	0.875	0.282	0	3		EMP1	0	2.28756	0.924	0.692	0	4		AEBP1	0	3.12468	0.967	0.593	0	5		ANKRD28	4.7049e-280
LAIR2	0	0.462908	0.651	0.508	0	0		PHACTR1	0	2.54934	0.801	0.617	0	1		TFF3	0	2.03746	0.699	0.702	0	2		PTGDS	0	0.464287	0.961	0.404	0	3		EFNB2	0	2.28588	0.917	0.598	0	4		MMP2	0	3.10784	0.861	0.622	0	5		PIP5K1B	7.8828e-278
PRDM1	0	0.422783	0.805	0.71	0	0		TYROBP	0	2.54922	0.848	0.589	0	1		GPX2	0	2.03324	0.819	0.691	0	2		TSPAN13	0	0.455729	0.88	0.629	0	3		ADAMTS9	0	2.25327	0.931	0.507	0	4		SPON2	0	3.07476	0.931	0.514	0	5		GLRX	8.97806e-261
TNIP3	0	0.315	0.722	0.573	0	0		CYBB	0	2.54824	0.859	0.634	0	1		IFI27	0	2.02391	0.91	0.792	0	2		RAB30	0	0.443037	0.874	0.574	0	3		TGM2	0	2.22849	0.967	0.676	0	4		MEG3	0	3.05269	0.906	0.602	0	5		MYBL2	3.64178e-255
RTKN2	1.42632e-297	0.404713	0.68	0.608	2.85264e-294	0		AQP9	0	2.54341	0.805	0.586	0	1		TSPAN3	0	2.02083	0.887	0.782	0	2		MPEG1	0	0.421521	0.97	0.579	0	3		HEG1	0	2.22846	0.94	0.664	0	4		THY1	0	3.04067	0.916	0.595	0	5		CKAP4	7.14685e-248
IL2RA	4.20872e-264	0.673899	0.65	0.469	8.41743e-261	0		GBP1	0	2.49693	0.924	0.819	0	1		KLF5	0	2.0187	0.857	0.682	0	2		MIR155HG	0	0.394232	0.9	0.509	0	3		ESAM	0	2.21079	0.819	0.444	0	4		TIMP3	0	3.02064	0.881	0.598	0	5		GSTP1	4.48844e-229
HOPX	2.26823e-222	0.864801	0.64	0.506	4.53646e-219	0		SERPINA1	0	2.42473	0.855	0.672	0	1		CLDN7	0	2.0159	0.871	0.714	0	2		CSF2RA	0	0.387814	0.957	0.452	0	3		EMCN	0	2.18596	0.817	0.493	0	4		ASPN	0	2.96262	0.844	0.618	0	5		FTL	2.42559e-223
CD8A	9.90924e-207	1.03925	0.552	0.443	1.98185e-203	0		LYZ	0	2.41301	0.759	0.788	0	1		LMO7	0	1.98968	0.849	0.731	0	2		SMPD3	0	0.350818	0.972	0.599	0	3		EGFL7	0	2.16774	0.822	0.45	0	4		CTHRC1	0	2.94952	0.872	0.641	0	5		GLA	2.67111e-221
DUSP5	3.77946e-201	0.260195	0.733	0.554	7.55893e-198	0		ICAM1	0	2.35429	0.855	0.638	0	1		MUC5B	0	1.95597	0.773	0.761	0	2		PPP1R14B	0	0.327025	0.975	0.758	0	3		WWTR1	0	2.15287	0.933	0.643	0	4		VCAN	0	2.94559	0.937	0.7	0	5		HIST1H2BG	8.44524e-210
LTB	9.45863e-196	0.915426	0.612	0.462	1.89173e-192	0		IGSF6	0	2.34854	0.758	0.617	0	1		LGALS3	0	1.9527	0.931	0.798	0	2		TIAM2	0	0.306429	0.959	0.557	0	3		APP	0	2.14797	0.948	0.726	0	4		MXRA5	0	2.88958	0.893	0.736	0	5		TXNDC11	3.18125e-196
CCR6	8.47879e-161	0.528449	0.641	0.535	1.69576e-157	0		CCL3	0	2.31804	0.69	0.471	0	1		TSPAN1	0	1.94129	0.833	0.697	0	2		IL3RA	0	0.287667	0.969	0.441	0	3		SPARC	0	2.13526	0.927	0.74	0	4		IGFBP4	0	2.88227	0.979	0.671	0	5		SRM	6.61135e-192
PHLDA1	7.55442e-148	0.454847	0.712	0.601	1.51088e-144	0		FPR1	0	2.30831	0.785	0.59	0	1		ITGA6	0	1.93478	0.884	0.713	0	2		MYBL2	0	0.268522	0.964	0.599	0	3		VWA1	0	2.13261	0.869	0.608	0	4		FILIP1L	0	2.84283	0.947	0.639	0	5		ITGA6	2.41758e-188
FOXP3	1.15078e-105	0.441071	0.618	0.515	2.30156e-102	0		IFIT3	0	2.29539	0.835	0.716	0	1		MT1E	0	1.91378	0.828	0.676	0	2		CLIC2	0	0.259758	0.96	0.5	0	3		PALMD	0	2.0862	0.949	0.509	0	4		PALLD	0	2.83078	0.951	0.71	0	5		VPREB3	1.05455e-187
KLRB1	5.98755e-103	1.11299	0.492	0.381	1.19751e-99	0		CD14	0	2.26822	0.629	0.418	0	1		MAL2	0	1.88623	0.822	0.689	0	2		CD40	3.70572e-282	0.664717	0.773	0.38	7.41143e-279	3		PTPRB	0	2.07336	0.928	0.583	0	4		THBS1	0	2.7874	0.91	0.55	0	5		DNAAF1	3.28797e-181
UBE2S	6.40111e-86	0.290831	0.714	0.676	1.28022e-82	0		AIF1	0	2.26292	0.676	0.464	0	1		DSP	0	1.85138	0.85	0.733	0	2		GPR183	7.37409e-281	1.35725	0.917	0.597	1.47482e-277	3		APLNR	0	2.04812	0.872	0.502	0	4		GREM1	0	2.77209	0.839	0.622	0	5		HSPA5	6.48069e-179
TNFRSF4	2.34519e-79	0.641474	0.493	0.392	4.69039e-76	0		CCL3L1	0	2.22294	0.637	0.537	0	1		RPL8	0	1.84469	0.984	0.919	0	2		NR4A3	7.74792e-269	0.398635	0.95	0.693	1.54958e-265	3		CRIM1	0	2.02342	0.955	0.7	0	4		FBLN1	0	2.77086	0.83	0.486	0	5		SDC1	3.17095e-178
CD27	9.99559e-41	0.514646	0.521	0.467	1.99912e-37	0		FCGR3A	0	2.22173	0.72	0.601	0	1		DSG2	0	1.84141	0.845	0.743	0	2		CTSH	5.30044e-250	0.419405	0.875	0.561	1.06009e-246	3		RAI14	0	2.02219	0.881	0.543	0	4		SERPINH1	0	2.76984	0.956	0.668	0	5		LMTK3	1.19799e-177
TNF	5.96728e-35	0.322419	0.506	0.437	1.19346e-31	0		PSAP	0	2.20181	0.814	0.767	0	1		PHLDA2	0	1.83757	0.834	0.693	0	2		TNFSF9	3.87852e-249	0.300261	0.825	0.549	7.75703e-246	3		SPTBN1	0	2.00724	0.964	0.757	0	4		LGALS1	0	2.68912	0.977	0.747	0	5		RPN2	2.96087e-176
AQP3	1.80979e-23	0.299344	0.399	0.467	3.61958e-20	0		DSE	0	2.1567	0.803	0.634	0	1		SPINT2	0	1.83368	0.85	0.615	0	2		STMN1	1.58977e-232	0.353341	0.891	0.563	3.17954e-229	3		SOX18	0	1.9657	0.877	0.508	0	4		PRRX1	0	2.65058	0.935	0.613	0	5		TEX14	3.71975e-175
PGC	8.02266e-22	0.357757	0.399	0.297	1.60453e-18	0		CLEC7A	0	2.1494	0.759	0.544	0	1		NQO1	0	1.81862	0.825	0.66	0	2		POU2AF1	6.90307e-232	0.328989	0.722	0.363	1.38061e-228	3		IFI27	0	1.9543	0.937	0.803	0	4		CTSK	0	2.5662	0.864	0.626	0	5		ANKRD37	3.5233e-174
CCR7	1.59234e-12	0.443277	0.483	0.457	3.18469e-09	0		LST1	0	2.14772	0.739	0.5	0	1		TM4SF1	0	1.76824	0.808	0.676	0	2		NR4A1	5.06488e-162	0.30896	0.956	0.757	1.01298e-158	3		KDR	0	1.89942	0.805	0.404	0	4		FBN1	0	2.53666	0.932	0.62	0	5		TRIB1	2.5493e-162
								NCF2	0	2.14439	0.768	0.621	0	1		CAMK2N1	0	1.74875	0.82	0.739	0	2		CCR7	2.76499e-145	1.26978	0.707	0.442	5.52998e-142	3		NRP1	0	1.86941	0.925	0.617	0	4		CDH11	0	2.53118	0.934	0.608	0	5		IGF1	1.28483e-154
								FGL2	0	2.13827	0.729	0.589	0	1		PERP	0	1.71273	0.831	0.584	0	2		HERPUD1	1.52881e-128	0.370023	0.885	0.616	3.05761e-125	3		PXDN	0	1.81314	0.902	0.621	0	4		PCOLCE	0	2.53096	0.896	0.504	0	5		GADD45A	9.54414e-153
								IER3	0	2.06241	0.866	0.759	0	1		CXCL3	0	1.69896	0.856	0.656	0	2		PKIG	1.01106e-107	0.407488	0.678	0.434	2.02212e-104	3		LAMB1	0	1.80399	0.945	0.58	0	4		SERPINF1	0	2.51995	0.89	0.539	0	5		CADM1	1.0797e-132
								MARCKS	0	2.05061	0.834	0.738	0	1		S100A10	0	1.66769	0.954	0.832	0	2		SPIB	6.60109e-74	0.889397	0.608	0.302	1.32022e-70	3		FAM198B	0	1.78583	0.937	0.646	0	4		MFGE8	0	2.50964	0.945	0.589	0	5		JSRP1	1.61064e-132
								SLC11A1	0	2.0333	0.676	0.479	0	1		GOLM1	0	1.65102	0.843	0.752	0	2		LY9	6.83697e-60	0.898108	0.597	0.306	1.36739e-56	3		SYNPO	0	1.7841	0.92	0.531	0	4		MYLK	0	2.50366	0.898	0.65	0	5		ECI1	4.57843e-132
								GPNMB	0	1.97313	0.706	0.568	0	1		LGALS3BP	0	1.64693	0.879	0.741	0	2		MARCKSL1	6.92444e-21	0.445112	0.665	0.508	1.38489e-17	3		LAMA4	0	1.73533	0.923	0.579	0	4		PDLIM3	0	2.50334	0.917	0.541	0	5		BASP1	1.68858e-131
								ITGAX	0	1.96737	0.752	0.651	0	1		ASS1	0	1.64351	0.795	0.701	0	2		IGLL5	6.00145e-13	0.304256	0.537	0.321	1.20029e-09	3		HTRA1	0	1.7321	0.919	0.647	0	4		TIMP2	0	2.4736	0.949	0.72	0	5		HIST1H1C	1.32995e-130
								C1QC	0	1.95918	0.682	0.398	0	1		HMGA1	0	1.62512	0.881	0.628	0	2										NR2F2	0	1.73103	0.933	0.706	0	4		PLOD2	0	2.47066	0.924	0.642	0	5		DUSP5	1.14737e-123
								TNFAIP2	0	1.93791	0.837	0.776	0	1		C19orf33	0	1.62159	0.789	0.667	0	2										ZNF385D	0	1.72116	0.89	0.484	0	4		CALU	0	2.40651	0.95	0.739	0	5		PSAP	3.53251e-123
								TREM1	0	1.92557	0.62	0.515	0	1		JUP	0	1.60746	0.845	0.727	0	2										THSD7A	0	1.71008	0.886	0.46	0	4		IGFBP5	0	2.39431	0.842	0.656	0	5		KCNQ1OT1	1.58036e-116
								HCAR3	0	1.90879	0.669	0.613	0	1		ITGB4	0	1.59796	0.82	0.728	0	2										COL18A1	0	1.70529	0.928	0.501	0	4		CNN3	0	2.35433	0.941	0.524	0	5		HIST1H4C	2.84887e-114
								HCAR2	0	1.83798	0.694	0.639	0	1		CTSE	0	1.59333	0.781	0.677	0	2										GJA1	0	1.68348	0.849	0.563	0	4		TNC	0	2.3283	0.847	0.639	0	5		PDIA4	1.32921e-112
								RGS2	0	1.81763	0.845	0.7	0	1		SMIM22	0	1.5933	0.797	0.65	0	2										IFITM3	0	1.6617	0.962	0.801	0	4		COL4A1	0	2.31449	0.931	0.679	0	5		DNAJC15	1.058e-109
								TNFSF13B	0	1.79915	0.75	0.601	0	1		SOX9	0	1.58403	0.805	0.725	0	2										RHOJ	0	1.65135	0.945	0.429	0	4		EMILIN1	0	2.29364	0.913	0.605	0	5		PPA1	1.03915e-108
								RSAD2	0	1.78848	0.792	0.712	0	1		HSPD1	0	1.58171	0.951	0.83	0	2										MAP1B	0	1.64791	0.922	0.558	0	4		SERPING1	0	2.28442	0.942	0.651	0	5		TNFRSF17	6.55015e-103
								HLA-DRA	0	1.78316	0.877	0.814	0	1		SPTBN1	0	1.57631	0.918	0.741	0	2										SELP	0	1.63045	0.813	0.46	0	4		INHBA	0	2.2835	0.887	0.666	0	5		RPL8	1.28536e-102
								CXCL9	0	1.77986	0.755	0.684	0	1		KLK10	0	1.57266	0.738	0.719	0	2										SERPINH1	0	1.61191	0.932	0.668	0	4		PDGFRB	0	2.27493	0.922	0.507	0	5		CHST2	7.73133e-102
								ABCA1	0	1.75653	0.781	0.544	0	1		TXN	0	1.55266	0.93	0.732	0	2										CXorf36	0	1.61168	0.901	0.515	0	4		COL4A2	0	2.26667	0.945	0.622	0	5		LGALS1	3.38358e-99
								TLR2	0	1.72948	0.75	0.575	0	1		FAT1	0	1.54269	0.835	0.748	0	2										ERG	0	1.56067	0.858	0.492	0	4		NNMT	0	2.25362	0.865	0.502	0	5		CHCHD10	4.35766e-99
								CXCL10	0	1.7047	0.751	0.684	0	1		MDK	0	1.53547	0.805	0.677	0	2										THBS1	0	1.54023	0.906	0.549	0	4		ANTXR1	0	2.22539	0.912	0.59	0	5		SGK1	1.01046e-91
								NEAT1	0	1.68992	0.994	0.99	0	1		ERBB3	0	1.52645	0.812	0.684	0	2										SHANK3	0	1.53491	0.931	0.582	0	4		MRC2	0	2.2179	0.917	0.662	0	5		HSPA1A	4.45661e-90
								THBD	0	1.66474	0.642	0.539	0	1		SFN	0	1.50215	0.777	0.662	0	2										ADAMTS4	0	1.50686	0.852	0.518	0	4		DSTN	0	2.21579	0.974	0.816	0	5		NDUFAB1	9.0904e-87
								CD163	0	1.64504	0.762	0.573	0	1		MUC13	0	1.49851	0.776	0.68	0	2										ROBO4	0	1.50338	0.839	0.441	0	4		LAMA4	0	2.16942	0.929	0.58	0	5		KLK1	2.84784e-86
								CCR1	0	1.61991	0.687	0.645	0	1		CXCL1	0	1.48992	0.84	0.659	0	2										ACVRL1	0	1.4874	0.908	0.581	0	4		ISLR	0	2.15825	0.842	0.626	0	5		RGS1	7.99164e-85
								FOS	0	1.60745	0.937	0.824	0	1		PLA2G16	0	1.47006	0.865	0.691	0	2										DPYSL2	0	1.4812	0.953	0.739	0	4		NOTCH3	0	2.12252	0.817	0.497	0	5		ZNF165	4.43314e-82
								HBEGF	0	1.6007	0.679	0.604	0	1		SERPINB5	0	1.46285	0.762	0.732	0	2										UACA	0	1.46036	0.911	0.703	0	4		ADAMTS2	0	2.09693	0.898	0.625	0	5		ZBP1	1.75799e-80
								HCK	0	1.57863	0.659	0.596	0	1		SHROOM3	0	1.45805	0.814	0.73	0	2										DPYSL3	0	1.44935	0.927	0.593	0	4		LOXL2	0	2.02567	0.884	0.637	0	5		UQCRH	1.64858e-78
								MS4A6A	0	1.5701	0.655	0.461	0	1		PPA1	0	1.45723	0.921	0.776	0	2										SERPINE1	0	1.44414	0.852	0.489	0	4		CRISPLD2	0	2.02477	0.899	0.518	0	5		TYMP	4.50411e-68
								CSF2RB	0	1.54135	0.719	0.632	0	1		DSTN	0	1.44766	0.914	0.808	0	2										LAMC1	0	1.43334	0.925	0.577	0	4		LTBP1	0	2.00737	0.899	0.657	0	5		DPEP1	7.43665e-67
								CCL2	0	1.53731	0.666	0.513	0	1		LAMB3	0	1.43343	0.788	0.617	0	2										CNKSR3	0	1.42337	0.877	0.58	0	4		PRSS23	0	1.95949	0.877	0.634	0	5		NR4A1	4.45271e-63
								MS4A7	0	1.53374	0.772	0.464	0	1		PLS1	0	1.43303	0.801	0.719	0	2										RCAN1	0	1.42172	0.91	0.604	0	4		TGFBI	0	1.94807	0.899	0.631	0	5		HSPA1B	2.021e-59
								ETS2	0	1.53267	0.75	0.746	0	1		TRIM31	0	1.43163	0.725	0.684	0	2										CDH13	0	1.41621	0.891	0.561	0	4		DDR2	0	1.93539	0.923	0.522	0	5		CALU	1.42537e-58
								BASP1	0	1.50934	0.735	0.66	0	1		PRSS3	0	1.42481	0.761	0.662	0	2										TFPI	0	1.41333	0.899	0.568	0	4		COL18A1	0	1.92982	0.85	0.506	0	5		HIST1H2BJ	3.76549e-56
								MRC1	0	1.48537	0.774	0.625	0	1		TRIM29	0	1.42216	0.794	0.71	0	2										PREX2	0	1.39285	0.917	0.46	0	4		DST	0	1.89445	0.922	0.693	0	5		MRPS34	1.66874e-55
								FCN1	0	1.47207	0.687	0.361	0	1		TXNDC17	0	1.41085	0.877	0.665	0	2										NUAK1	0	1.3831	0.86	0.62	0	4		ITGAV	0	1.88041	0.934	0.715	0	5		NPC2	8.46908e-55
								INHBA	0	1.47077	0.715	0.665	0	1		SDC4	0	1.41067	0.8	0.67	0	2										NID1	0	1.37642	0.926	0.6	0	4		MMP14	0	1.86581	0.89	0.661	0	5		MPC2	2.80635e-52
								FPR3	0	1.41674	0.779	0.585	0	1		CTNND1	0	1.39924	0.853	0.733	0	2										FSTL1	0	1.28979	0.928	0.657	0	4		SDC2	0	1.86285	0.877	0.474	0	5		SQSTM1	6.75189e-51
								MSR1	0	1.40438	0.765	0.499	0	1		MT2A	0	1.37635	0.899	0.762	0	2										PKIG	0	1.28055	0.85	0.438	0	4		LOX	0	1.84836	0.872	0.638	0	5		IFI6	6.45506e-49
								VCAN	0	1.39723	0.751	0.699	0	1		TSTA3	0	1.3702	0.826	0.591	0	2										MMRN1	0	1.27795	0.853	0.582	0	4		LAMC1	0	1.82361	0.904	0.58	0	5		PARM1	2.62193e-48
								SELL	0	1.39422	0.742	0.579	0	1		AL121761.2	0	1.36574	0.749	0.728	0	2										NCKAP1	0	1.27718	0.941	0.729	0	4		MXRA8	0	1.80863	0.855	0.466	0	5		NDUFC1	4.19533e-48
								PLAU	0	1.37901	0.712	0.645	0	1		RND3	0	1.36499	0.774	0.732	0	2										F2R	0	1.27208	0.905	0.576	0	4		COL8A1	0	1.76552	0.837	0.57	0	5		PRDX1	6.01719e-46
								IFITM3	0	1.36137	0.892	0.785	0	1		LDLR	0	1.36392	0.855	0.769	0	2										RGS3	0	1.26161	0.885	0.615	0	4		CFH	0	1.6933	0.862	0.602	0	5		RGS16	1.00818e-45
								CD83	0	1.36022	0.812	0.589	0	1		APOL1	0	1.36073	0.799	0.76	0	2										CLIC2	0	1.25952	0.86	0.528	0	4		CD63	0	1.66391	0.969	0.804	0	5		P4HB	2.95231e-44
								TGFBI	0	1.35899	0.771	0.606	0	1		TACSTD2	0	1.35088	0.745	0.608	0	2										FILIP1	0	1.24229	0.896	0.553	0	4		ENAH	0	1.66193	0.899	0.715	0	5		UQCRQ	1.41393e-39
								NPC2	0	1.35741	0.759	0.545	0	1		LAMA3	0	1.34498	0.744	0.708	0	2										RASGRP3	0	1.2408	0.863	0.514	0	4		COL15A1	0	1.66032	0.847	0.618	0	5		COX5A	1.51416e-39
								PLXDC2	0	1.35507	0.778	0.652	0	1		NET1	0	1.34422	0.828	0.707	0	2										NRP2	0	1.22854	0.895	0.624	0	4		LRP1	0	1.65788	0.87	0.599	0	5		HIST1H2BC	1.6394e-33
								CD300E	0	1.33621	0.736	0.47	0	1		HSPA1B	0	1.33859	0.903	0.728	0	2										ADAMTS5	0	1.20483	0.87	0.527	0	4		RAB31	0	1.63086	0.929	0.594	0	5		ATF3	2.97077e-33
								LILRB2	0	1.32947	0.661	0.558	0	1		SLC44A4	0	1.33439	0.776	0.636	0	2										FZD4	0	1.19965	0.859	0.553	0	4		LAMB1	0	1.61852	0.905	0.584	0	5		PYCR1	2.08855e-32
								TMEM176B	0	1.3121	0.786	0.557	0	1		HMGN2	0	1.32664	0.925	0.809	0	2										HECW2	0	1.18854	0.898	0.493	0	4		CD248	0	1.61637	0.846	0.537	0	5		LY96	9.41331e-30
								IFIT1	0	1.3083	0.745	0.583	0	1		ITGA2	0	1.32334	0.785	0.767	0	2										CFH	0	1.18849	0.92	0.598	0	4		HTRA1	0	1.61623	0.861	0.651	0	5		NEAT1	9.52045e-30
								NR4A3	0	1.2815	0.814	0.69	0	1		MISP	0	1.31106	0.789	0.653	0	2										CALD1	0	1.13907	0.952	0.701	0	4		NEXN	0	1.57301	0.859	0.674	0	5		CHPF	3.60498e-28
								SLC16A10	0	1.26317	0.694	0.403	0	1		MT-ND4	0	1.30473	0.993	0.988	0	2										BCL6B	0	1.12895	0.903	0.493	0	4		NID1	0	1.57248	0.853	0.605	0	5		YIF1A	4.49663e-28
								FCGR2B	0	1.25435	0.763	0.495	0	1		MT-CYB	0	1.29433	0.993	0.979	0	2										OAF	0	1.12805	0.888	0.636	0	4		SOX4	0	1.5601	0.933	0.691	0	5		FBXO32	1.05958e-26
								NLRP3	0	1.23816	0.664	0.47	0	1		BLVRB	0	1.29311	0.816	0.598	0	2										EHD2	0	1.12113	0.867	0.653	0	4		CAV1	0	1.55216	0.854	0.64	0	5		FAM92B	2.94854e-25
								S100A11	0	1.231	0.896	0.868	0	1		CDH1	0	1.29001	0.79	0.703	0	2										COL6A2	0	1.11827	0.914	0.606	0	4		PLAT	0	1.54792	0.854	0.575	0	5		AQP3	6.94236e-25
								KYNU	0	1.22839	0.752	0.511	0	1		FERMT1	0	1.28517	0.764	0.707	0	2										TNXB	0	1.09403	0.823	0.401	0	4		FAP	0	1.49998	0.859	0.605	0	5		GGH	7.95759e-25
								PTAFR	0	1.15155	0.659	0.611	0	1		C1QBP	0	1.27878	0.832	0.614	0	2										CD109	0	1.08902	0.892	0.662	0	4		VIM	0	1.48388	0.992	0.844	0	5		PTP4A3	5.6578e-23
								CD68	0	1.13146	0.699	0.388	0	1		ENO1	0	1.2697	0.95	0.801	0	2										MATN2	0	1.08753	0.844	0.369	0	4		FAM114A1	0	1.47117	0.895	0.646	0	5		CD27	1.63901e-20
								CCRL2	0	1.12827	0.664	0.518	0	1		CYP3A5	0	1.26311	0.735	0.677	0	2										ROBO1	0	1.07462	0.904	0.556	0	4		EHD2	0	1.4493	0.87	0.654	0	5		MRPL20	1.57818e-18
								MMP19	0	1.10933	0.711	0.459	0	1		CYC1	0	1.25697	0.827	0.573	0	2										TEK	0	1.06552	0.857	0.546	0	4		IL1R1	0	1.44557	0.863	0.606	0	5		RASGRP3	3.62299e-18
								KCTD12	0	1.08559	0.792	0.69	0	1		EHF	0	1.22328	0.781	0.697	0	2										VEGFC	0	1.05601	0.776	0.483	0	4		FKBP10	0	1.44484	0.867	0.505	0	5		NME1	5.10336e-17
								CTSH	0	1.05096	0.741	0.548	0	1		MT-ATP8	0	1.21674	0.922	0.829	0	2										FERMT2	0	1.01781	0.869	0.563	0	4		APP	0	1.44381	0.946	0.727	0	5		NDUFC2	2.06967e-16
								PLIN2	0	1.03134	0.747	0.534	0	1		MT-CO2	0	1.21093	0.991	0.989	0	2										PON2	0	0.995979	0.914	0.691	0	4		RHOBTB3	0	1.4402	0.866	0.617	0	5		CLIC4	3.25635e-16
								CLEC5A	0	1.02972	0.668	0.468	0	1		STARD10	0	1.20975	0.783	0.58	0	2										F2RL3	0	0.954581	0.851	0.449	0	4		CKAP4	0	1.42952	0.905	0.684	0	5		AC104699.1	9.74313e-16
								RETN	0	1.02743	0.716	0.512	0	1		GALNT3	0	1.2088	0.796	0.681	0	2										STAB1	0	0.943029	0.887	0.548	0	4		FERMT2	0	1.42341	0.889	0.564	0	5		ODC1	1.85657e-14
								CSF1R	0	1.02608	0.777	0.537	0	1		CMBL	0	1.1927	0.783	0.728	0	2										CPXM2	0	0.942938	0.86	0.532	0	4		TCF4	0	1.38481	0.965	0.682	0	5		ISOC2	1.39366e-13
								MPEG1	0	1.00064	0.742	0.581	0	1		TMPRSS4	0	1.1917	0.761	0.701	0	2										PDGFB	0	0.935853	0.859	0.588	0	4		CHN1	0	1.37037	0.833	0.568	0	5		IGLL5	3.80773e-13
								CD86	0	0.968014	0.716	0.518	0	1		MLPH	0	1.19088	0.781	0.712	0	2										MMP2	0	0.845199	0.88	0.62	0	4		CERCAM	0	1.36056	0.838	0.517	0	5		LY9	3.76392e-12
								MAFB	0	0.926655	0.695	0.443	0	1		OCIAD2	0	1.18938	0.829	0.58	0	2										MYO1B	0	0.842241	0.901	0.651	0	4		RBPMS	0	1.33833	0.851	0.477	0	5		CCR10	2.85078e-09
								PLA2G7	0	0.909892	0.641	0.402	0	1		BACE2	0	1.18201	0.794	0.72	0	2										OLFM1	0	0.83985	0.845	0.537	0	4		RCN3	0	1.32923	0.822	0.47	0	5		COMTD1	1.68461e-08
								MS4A4A	0	0.90023	0.728	0.502	0	1		ASPH	0	1.1799	0.828	0.747	0	2										P2RY6	0	0.795442	0.865	0.544	0	4		CLIC4	0	1.32692	0.877	0.615	0	5		CITED2	9.53068e-07
								CPVL	0	0.898908	0.686	0.439	0	1		DDR1	0	1.17898	0.765	0.673	0	2										PCDH12	0	0.789675	0.807	0.506	0	4		PLS3	0	1.32667	0.855	0.694	0	5		GADD45B	5.56941e-06
								FNIP2	0	0.876771	0.763	0.615	0	1		ADAM9	0	1.1677	0.818	0.714	0	2										MEOX1	0	0.755908	0.816	0.551	0	4		RCN1	0	1.30405	0.843	0.558	0	5		MIR155HG	8.59087e-06
								LILRB4	0	0.87661	0.687	0.421	0	1		MT-ND5	0	1.16575	0.979	0.938	0	2										GPR4	0	0.731212	0.855	0.488	0	4		BMP1	0	1.28329	0.869	0.664	0	5		THAP2	2.01246e-05
								LAIR1	0	0.81616	0.734	0.396	0	1		TPM1	0	1.16368	0.867	0.754	0	2										CASC15	0	0.715807	0.825	0.513	0	4		MSRB3	0	1.25914	0.854	0.563	0	5
								SLCO2B1	0	0.812602	0.737	0.48	0	1		CDCP1	0	1.15654	0.777	0.739	0	2										STC2	0	0.68992	0.805	0.454	0	4		TGFB1I1	0	1.25716	0.806	0.499	0	5
								GM2A	0	0.79361	0.769	0.656	0	1		CXCL2	0	1.15626	0.803	0.682	0	2										CCDC3	0	0.643999	0.807	0.498	0	4		COL5A3	0	1.25652	0.802	0.552	0	5
								ADAMDEC1	0	0.792326	0.695	0.376	0	1		TUBA1B	0	1.15413	0.916	0.758	0	2										EDIL3	0	0.637322	0.86	0.577	0	4		FBLN2	0	1.24494	0.783	0.47	0	5
								FCGR1A	0	0.789093	0.683	0.524	0	1		UQCRQ	0	1.15377	0.887	0.722	0	2										LYVE1	0	0.563791	0.763	0.44	0	4		PXDN	0	1.22969	0.85	0.624	0	5
								TMEM176A	0	0.782083	0.768	0.467	0	1		GSTP1	0	1.15335	0.882	0.687	0	2										FAP	0	0.462752	0.853	0.604	0	4		PBX1	0	1.21912	0.833	0.545	0	5
								ABL2	0	0.764898	0.767	0.597	0	1		RRBP1	0	1.15298	0.916	0.812	0	2										DACH1	0	0.352414	0.818	0.504	0	4		RAI14	0	1.20385	0.875	0.544	0	5
								C3AR1	0	0.763336	0.708	0.538	0	1		RAB11FIP1	0	1.14921	0.909	0.776	0	2										NPNT	0	0.352246	0.822	0.536	0	4		VGLL3	0	1.18056	0.803	0.554	0	5
								LHFPL2	0	0.750069	0.728	0.642	0	1		CDC42EP1	0	1.14762	0.775	0.679	0	2										HSPB8	0	0.318278	0.815	0.526	0	4		GPX8	0	1.14652	0.823	0.562	0	5
								SCPEP1	0	0.735143	0.692	0.432	0	1		LIPH	0	1.14251	0.738	0.722	0	2										ARHGAP29	1.28429e-307	2.30986	0.831	0.607	2.56858e-304	4		LMCD1	0	1.14601	0.815	0.562	0	5
								ACTB	0	0.724134	0.971	0.979	0	1		CXADR	0	1.12503	0.768	0.691	0	2										FBN1	3.48306e-307	1.09665	0.855	0.623	6.96611e-304	4		WLS	0	1.08792	0.822	0.6	0	5
								C1orf162	0	0.713422	0.714	0.485	0	1		CD151	0	1.12202	0.838	0.578	0	2										THY1	1.26022e-306	0.407743	0.845	0.597	2.52044e-303	4		NID2	0	1.07882	0.809	0.577	0	5
								FBP1	0	0.696285	0.695	0.516	0	1		MT-ATP6	0	1.12121	0.996	0.991	0	2										HYAL2	2.00418e-303	2.27164	0.822	0.517	4.00835e-300	4		ADAMTS12	0	1.05413	0.794	0.48	0	5
								DAB2	0	0.675933	0.759	0.556	0	1		LLGL2	0	1.11415	0.774	0.681	0	2										FLRT2	1.52691e-302	0.480516	0.79	0.456	3.05382e-299	4		NTM	4.29746e-305	1.11172	0.786	0.546	8.59493e-302	5
								VSIG4	0	0.641824	0.713	0.49	0	1		TUBB	0	1.1131	0.877	0.748	0	2										SLCO2A1	9.11379e-302	2.21084	0.808	0.474	1.82276e-298	4		HSPB1	1.33209e-304	1.68421	0.952	0.724	2.66417e-301	5
								LGALS2	0	0.637466	0.643	0.417	0	1		CTTN	0	1.10804	0.786	0.681	0	2										SOX4	2.56007e-299	1.84322	0.923	0.691	5.12014e-296	4		PDPN	5.29873e-303	1.64106	0.817	0.575	1.05975e-299	5
								SERPING1	0	0.609988	0.775	0.632	0	1		MYO6	0	1.10728	0.797	0.718	0	2										OSMR	4.63059e-293	0.562456	0.819	0.535	9.26118e-290	4		MRVI1	7.48926e-303	1.03892	0.779	0.535	1.49785e-299	5
								CCL8	0	0.596622	0.709	0.496	0	1		PRSS8	0	1.10454	0.723	0.702	0	2										TM4SF18	1.85502e-291	1.55504	0.787	0.461	3.71003e-288	4		MARCKS	4.63623e-301	1.30229	0.968	0.75	9.27246e-298	5
								RASSF4	0	0.595777	0.74	0.456	0	1		HMGCS1	0	1.09904	0.765	0.677	0	2										PRSS23	2.75996e-288	1.81016	0.845	0.634	5.51992e-285	4		DPYSL3	2.84478e-300	1.42259	0.823	0.599	5.68957e-297	5
								MARCO	0	0.569398	0.66	0.421	0	1		ABHD2	0	1.09181	0.84	0.741	0	2										CTNND1	3.11489e-288	1.00619	0.936	0.741	6.22978e-285	4		IFITM3	8.68591e-300	1.42853	0.975	0.801	1.73718e-296	5
								IL4I1	0	0.568059	0.716	0.463	0	1		IDH1	0	1.08788	0.793	0.678	0	2										CLIC4	4.71131e-288	1.50856	0.898	0.613	9.42262e-285	4		GNG12	1.44172e-298	1.09279	0.85	0.663	2.88343e-295	5
								PLTP	0	0.533218	0.627	0.318	0	1		SLC25A5	0	1.08558	0.884	0.678	0	2										GPX8	3.23367e-287	0.390694	0.818	0.561	6.46734e-284	4		CSRP1	6.97544e-296	1.43045	0.843	0.588	1.39509e-292	5
								LRP1	0	0.529333	0.77	0.565	0	1		CCL28	0	1.08542	0.634	0.634	0	2										TJP1	1.16855e-286	1.60389	0.841	0.67	2.3371e-283	4		EFEMP2	9.31146e-296	1.29286	0.789	0.494	1.86229e-292	5
								NRP1	0	0.525292	0.738	0.602	0	1		SLPI	0	1.07953	0.692	0.619	0	2										PDLIM3	5.32964e-286	0.2704	0.817	0.544	1.06593e-282	4		YAP1	7.04823e-290	1.07454	0.841	0.707	1.40965e-286	5
								SPRED1	0	0.523947	0.737	0.629	0	1		EPHA2	0	1.07726	0.713	0.722	0	2										INHBB	2.5373e-285	0.62899	0.772	0.474	5.0746e-282	4		LMAN1	1.37312e-289	1.18558	0.901	0.665	2.74625e-286	5
								SLAMF8	0	0.519121	0.731	0.55	0	1		C12orf75	0	1.07347	0.821	0.722	0	2										MGP	4.74532e-281	2.59707	0.817	0.454	9.49063e-278	4		COL10A1	1.95488e-289	1.74083	0.791	0.562	3.90977e-286	5
								PAPSS2	0	0.507168	0.668	0.576	0	1		FKBP4	0	1.07011	0.8	0.639	0	2										TM4SF1	3.44644e-279	2.2012	0.853	0.687	6.89288e-276	4		BARX1	2.74884e-288	0.730032	0.74	0.438	5.49769e-285	5
								ADAP2	0	0.502117	0.749	0.556	0	1		PTPRF	0	1.07008	0.753	0.7	0	2										IGFBP4	8.98774e-277	2.3215	0.849	0.677	1.79755e-273	4		DIO2	3.07189e-288	1.45973	0.699	0.331	6.14378e-285	5
								CPM	0	0.462731	0.725	0.528	0	1		LYZ	0	1.06472	0.899	0.762	0	2										ANGPTL2	7.65912e-273	0.769098	0.803	0.549	1.53182e-269	4		PAPPA	3.16884e-288	1.38683	0.776	0.572	6.33768e-285	5
								C2	0	0.452267	0.713	0.505	0	1		CLTB	0	1.06109	0.816	0.571	0	2										TPBG	2.48877e-272	0.404765	0.836	0.589	4.97754e-269	4		DKK3	1.38284e-287	1.56411	0.783	0.467	2.76567e-284	5
								CXCL11	0	0.447603	0.714	0.637	0	1		MT-ND2	0	1.05801	0.99	0.982	0	2										LMO2	9.28066e-271	1.20019	0.833	0.568	1.85613e-267	4		TMEM45A	4.66461e-287	0.693768	0.734	0.391	9.32922e-284	5
								TREM2	0	0.415476	0.588	0.329	0	1		SERPINB1	0	1.05718	0.89	0.748	0	2										FN1	1.77298e-270	0.32552	0.921	0.752	3.54596e-267	4		ROBO1	7.30079e-287	0.838474	0.796	0.563	1.46016e-283	5
								STAB1	0	0.405849	0.667	0.534	0	1		SDCBP2	0	1.05145	0.682	0.553	0	2										MYCT1	8.14804e-270	1.45912	0.776	0.407	1.62961e-266	4		SNAI2	1.62415e-282	0.936818	0.754	0.5	3.2483e-279	5
								HAVCR2	0	0.390759	0.763	0.631	0	1		RASEF	0	1.0479	0.726	0.69	0	2										FILIP1L	2.31813e-269	0.436765	0.856	0.642	4.63626e-266	4		COX7A1	9.87653e-281	1.59612	0.784	0.472	1.97531e-277	5
								CD36	0	0.374883	0.678	0.452	0	1		LAD1	0	1.04696	0.742	0.669	0	2										APLN	6.07964e-269	0.527977	0.748	0.5	1.21593e-265	4		MFAP2	1.9333e-278	1.24608	0.798	0.611	3.8666e-275	5
								KCNMA1	0	0.373474	0.697	0.361	0	1		RAB25	0	1.04488	0.729	0.607	0	2										RBPMS	1.37735e-268	1.03602	0.81	0.477	2.7547e-265	4		PAPSS2	3.32527e-278	0.833868	0.805	0.587	6.65054e-275	5
								MERTK	0	0.361534	0.71	0.415	0	1		SERPINB6	0	1.04479	0.824	0.682	0	2										BGN	1.39993e-267	0.292009	0.826	0.636	2.79985e-264	4		FOXF1	5.88316e-278	0.686335	0.712	0.374	1.17663e-274	5
								NR1H3	0	0.334482	0.676	0.445	0	1		PKP3	0	1.04328	0.753	0.666	0	2										LTBP1	1.52642e-267	0.823205	0.863	0.658	3.05283e-264	4		OSMR	6.61761e-278	0.950509	0.774	0.539	1.32352e-274	5
								KMO	0	0.32886	0.638	0.34	0	1		CSTB	0	1.02901	0.9	0.781	0	2										BMP1	2.67711e-264	0.503726	0.859	0.664	5.35421e-261	4		SRPX2	1.13427e-277	0.966022	0.783	0.605	2.26854e-274	5
								NRP2	0	0.328621	0.738	0.608	0	1		COX6C	0	1.02422	0.909	0.777	0	2										ITGAV	2.69558e-264	0.846098	0.923	0.714	5.39115e-261	4		WNT5A	2.51515e-277	1.87698	0.801	0.65	5.0303e-274	5
								SIGLEC1	0	0.327717	0.719	0.298	0	1		PRDX1	0	1.02419	0.896	0.699	0	2										NCOA7	2.1761e-263	1.66563	0.946	0.784	4.3522e-260	4		EPAS1	7.01426e-276	1.18628	0.849	0.609	1.40285e-272	5
								CCL13	0	0.325927	0.685	0.449	0	1		ECHS1	0	1.02164	0.808	0.666	0	2										FOXC1	1.09644e-261	0.897197	0.829	0.646	2.19289e-258	4		SFRP2	1.11218e-272	3.0016	0.79	0.567	2.22437e-269	5
								F13A1	0	0.297635	0.689	0.399	0	1		ESRP1	0	1.01352	0.741	0.709	0	2										LOXL2	8.76281e-261	0.475023	0.832	0.639	1.75256e-257	4		MRGPRF	1.87002e-272	0.835424	0.705	0.365	3.74005e-269	5
								CD40	0	0.293028	0.684	0.341	0	1		KCNK1	0	1.01338	0.735	0.694	0	2										ITIH5	4.52936e-259	0.591191	0.773	0.517	9.05872e-256	4		FAM198B	1.36142e-270	1.07592	0.828	0.653	2.72283e-267	5
								SLC1A3	0	0.286956	0.716	0.554	0	1		DGAT1	0	1.01237	0.779	0.678	0	2										APOL1	1.20148e-256	0.714555	0.926	0.757	2.40297e-253	4		HSPA1A	3.00499e-270	1.78144	0.932	0.682	6.00999e-267	5
								NUPR1	0	0.270538	0.694	0.49	0	1		CHCHD10	0	1.00704	0.808	0.584	0	2										CYYR1	5.60481e-256	1.65213	0.784	0.501	1.12096e-252	4		RRBP1	4.18903e-270	1.18395	0.949	0.822	8.37807e-267	5
								SUCNR1	0	0.258197	0.678	0.473	0	1		SYT13	0	1.00591	0.737	0.731	0	2										JAG1	8.66926e-256	1.18611	0.891	0.718	1.73385e-252	4		ANGPTL2	9.62466e-270	1.0583	0.774	0.551	1.92493e-266	5
								SLC7A8	0	0.256588	0.704	0.332	0	1		ERBB2	0	1.00423	0.733	0.692	0	2										BACE2	7.50499e-253	0.783353	0.904	0.722	1.501e-249	4		TPBG	2.28849e-269	1.03591	0.793	0.592	4.57698e-266	5
								CYP27A1	0	0.254142	0.62	0.433	0	1		COX5B	0	1.0033	0.885	0.706	0	2										TP53I11	2.80233e-248	0.706486	0.862	0.63	5.60467e-245	4		ID4	5.0944e-269	1.49976	0.759	0.521	1.01888e-265	5
								B3GNT5	1.52398e-304	1.4607	0.677	0.662	3.04796e-301	1		NDUFB9	0	0.99917	0.836	0.586	0	2										MSRB3	1.61608e-247	0.628605	0.793	0.565	3.23216e-244	4		SPATS2L	5.7554e-269	1.1672	0.91	0.786	1.15108e-265	5
								THAP2	4.12649e-304	0.335435	0.57	0.325	8.25299e-301	1		FAM83H	0	0.997336	0.72	0.672	0	2										VIM	1.13874e-246	1.43287	0.949	0.845	2.27747e-243	4		TMEM158	4.97599e-268	1.27495	0.796	0.654	9.95199e-265	5
								IFI30	2.77362e-296	1.05647	0.613	0.45	5.54724e-293	1		CDC42EP5	0	0.996083	0.743	0.709	0	2										PBX1	2.90429e-245	0.623755	0.818	0.545	5.80858e-242	4		PDGFRA	1.56002e-267	1.59944	0.75	0.439	3.12003e-264	5
								HLA-DMB	5.91803e-291	0.872874	0.767	0.627	1.18361e-287	1		P4HB	0	0.98686	0.881	0.679	0	2										ITGA6	3.96465e-245	1.33036	0.919	0.729	7.9293e-242	4		MEDAG	3.00352e-266	0.82833	0.705	0.391	6.00705e-263	5
								RAB20	7.99368e-287	0.738523	0.623	0.521	1.59874e-283	1		CD9	0	0.986713	0.78	0.665	0	2										GOLM1	4.11318e-245	0.499569	0.922	0.757	8.22637e-242	4		COL7A1	1.03498e-262	1.34257	0.774	0.609	2.06996e-259	5
								CTSZ	4.75359e-284	1.82079	0.787	0.705	9.50719e-281	1		DDAH1	0	0.98659	0.743	0.698	0	2										SERPING1	5.44844e-245	0.927024	0.885	0.653	1.08969e-241	4		TNFRSF12A	3.6518e-261	1.28561	0.815	0.532	7.3036e-258	5
								CD4	2.08281e-278	0.471436	0.737	0.6	4.16562e-275	1		ACTG1	0	0.984961	0.984	0.921	0	2										RCN1	1.39853e-241	1.03891	0.848	0.556	2.79707e-238	4		FNDC1	9.0925e-261	1.60907	0.79	0.603	1.8185e-257	5
								RBM47	1.68082e-272	1.29246	0.716	0.763	3.36164e-269	1		GMDS	0	0.984747	0.74	0.56	0	2										SPRY1	5.52354e-240	1.90433	0.845	0.64	1.10471e-236	4		DPYSL2	3.52803e-260	0.987528	0.899	0.742	7.05607e-257	5
								CST3	4.63215e-272	1.28857	0.813	0.757	9.26431e-269	1		PPDPF	0	0.98213	0.816	0.512	0	2										SEMA6A	3.97577e-235	0.927358	0.757	0.469	7.95153e-232	4		RRAS	1.01415e-257	0.911838	0.823	0.655	2.0283e-254	5
								KLF4	1.42706e-269	0.714667	0.75	0.632	2.85411e-266	1		ABHD17C	0	0.981017	0.746	0.676	0	2										PDLIM1	3.08237e-233	1.83968	0.859	0.666	6.16474e-230	4		CTGF	7.76926e-256	2.53934	0.804	0.619	1.55385e-252	5
								SLC8A1	1.27291e-265	0.922051	0.651	0.625	2.54581e-262	1		RANBP1	0	0.978328	0.81	0.533	0	2										SAMD5	3.14083e-233	0.297771	0.84	0.682	6.28166e-230	4		WISP1	3.0701e-255	0.934952	0.757	0.59	6.1402e-252	5
								SPP1	1.0558e-259	3.13265	0.614	0.522	2.11161e-256	1		KLK11	0	0.977891	0.693	0.72	0	2										FGFR1	1.91023e-230	0.69149	0.804	0.482	3.82045e-227	4		COL16A1	1.40713e-254	0.978253	0.761	0.537	2.81427e-251	5
								RNASE1	1.78827e-259	0.995152	0.699	0.578	3.57655e-256	1		TSPO	0	0.977306	0.886	0.709	0	2										PODXL	5.15376e-230	2.37131	0.801	0.655	1.03075e-226	4		HTRA3	6.6152e-253	1.70406	0.772	0.587	1.32304e-249	5
								ALOX5AP	1.90211e-259	1.5195	0.765	0.686	3.80423e-256	1		RAB27B	0	0.975319	0.728	0.679	0	2										MECOM	8.68275e-228	1.11582	0.845	0.682	1.73655e-224	4		ADAMTS4	2.54045e-252	1.80336	0.775	0.523	5.08089e-249	5
								BRI3	2.27633e-257	1.38201	0.755	0.763	4.55266e-254	1		HDGF	0	0.970654	0.873	0.792	0	2										GPRC5B	4.13354e-226	0.814576	0.734	0.491	8.26709e-223	4		EDNRA	2.78828e-251	1.21556	0.752	0.586	5.57655e-248	5
								GRN	9.015e-255	1.86927	0.735	0.712	1.803e-251	1		TUBA1C	0	0.960763	0.812	0.674	0	2										CTHRC1	8.62874e-226	0.347029	0.827	0.642	1.72575e-222	4		PPIC	1.37654e-250	1.35723	0.819	0.677	2.75309e-247	5
								C1QB	2.39041e-252	2.76701	0.692	0.561	4.78082e-249	1		RASSF6	0	0.958262	0.717	0.71	0	2										MMRN2	1.09643e-223	1.83742	0.754	0.422	2.19286e-220	4		CHPF	3.35812e-248	1.0259	0.817	0.622	6.71624e-245	5
								GPR34	1.26142e-250	0.257955	0.636	0.435	2.52284e-247	1		LSM4	0	0.955822	0.783	0.524	0	2										ASPH	1.2762e-223	0.878338	0.94	0.75	2.5524e-220	4		RSPO3	4.35062e-248	0.817499	0.742	0.518	8.70124e-245	5
								ATF3	9.89829e-248	0.614985	0.818	0.722	1.97966e-244	1		EPS8	0	0.954215	0.784	0.648	0	2										WLS	1.74198e-223	0.408429	0.824	0.599	3.48397e-220	4		SSPN	5.04877e-248	1.16488	0.773	0.584	1.00975e-244	5
								FUCA1	3.14398e-239	0.354595	0.698	0.46	6.28795e-236	1		COX8A	0	0.949661	0.902	0.714	0	2										HES1	2.80046e-223	2.18534	0.84	0.655	5.60092e-220	4		ZNF503	9.81337e-248	1.05507	0.769	0.552	1.96267e-244	5
								TIMP1	1.95041e-237	0.679164	0.794	0.689	3.90082e-234	1		TMPO	0	0.947205	0.805	0.761	0	2										RNASE1	1.20064e-220	1.93325	0.791	0.595	2.40128e-217	4		EGFL6	1.48158e-246	0.726006	0.661	0.366	2.96315e-243	5
								HLA-DQB1	5.01599e-237	1.41377	0.83	0.771	1.0032e-233	1		NBL1	0	0.939573	0.796	0.639	0	2										FAM213A	2.84579e-218	0.735904	0.826	0.574	5.69157e-215	4		PLAU	6.11974e-246	1.38937	0.825	0.652	1.22395e-242	5
								WARS	2.08446e-235	0.847645	0.798	0.758	4.16892e-232	1		EFNA1	0	0.938806	0.709	0.574	0	2										SEMA3A	3.68125e-217	0.26451	0.716	0.5	7.36249e-214	4		UNC5B	1.80308e-245	0.849162	0.783	0.668	3.60616e-242	5
								CXCL2	1.19926e-215	1.3546	0.726	0.692	2.39853e-212	1		LAMC2	0	0.931569	0.668	0.671	0	2										RAMP3	1.20663e-214	2.10086	0.75	0.356	2.41326e-211	4		VCAM1	1.09194e-243	0.912282	0.794	0.625	2.18387e-240	5
								SGK1	7.27619e-212	1.67959	0.641	0.55	1.45524e-208	1		DHCR24	0	0.929473	0.718	0.682	0	2										ACOT7	4.36901e-213	0.31127	0.838	0.561	8.73802e-210	4		DLC1	2.92313e-243	0.912564	0.75	0.475	5.84625e-240	5
								CREG1	8.09935e-210	1.15238	0.693	0.604	1.61987e-206	1		TM9SF3	0	0.927801	0.883	0.789	0	2										NEURL1B	9.09796e-213	0.796431	0.762	0.564	1.81959e-209	4		NUAK1	1.08691e-242	1.05099	0.779	0.625	2.17382e-239	5
								CLEC10A	2.85839e-205	0.406196	0.562	0.39	5.71677e-202	1		KCNE3	0	0.922744	0.714	0.694	0	2										CD200	1.1773e-211	1.19224	0.768	0.554	2.3546e-208	4		NCKAP1	2.8583e-242	0.906554	0.855	0.734	5.7166e-239	5
								SPI1	2.34225e-204	1.50157	0.587	0.499	4.6845e-201	1		MGST3	0	0.918887	0.807	0.586	0	2										CALU	4.00708e-209	0.712165	0.93	0.739	8.01415e-206	4		PHLDA3	1.11497e-241	0.931346	0.77	0.625	2.22995e-238	5
								BCAT1	3.14226e-199	0.539944	0.647	0.584	6.28451e-196	1		FDFT1	0	0.914427	0.771	0.587	0	2										SERPINB6	1.54298e-208	0.914747	0.931	0.691	3.08596e-205	4		FKBP9	1.54748e-240	0.915012	0.793	0.62	3.09496e-237	5
								IDO1	3.83955e-197	0.630258	0.7	0.624	7.67911e-194	1		ZG16B	0	0.912979	0.62	0.619	0	2										CLEC14A	3.67723e-208	2.02837	0.75	0.451	7.35445e-205	4		MYO1B	2.22271e-238	1.00378	0.799	0.657	4.44543e-235	5
								MMP14	1.83509e-193	0.610141	0.689	0.666	3.67018e-190	1		UQCRH	0	0.912606	0.884	0.707	0	2										VCAM1	1.38591e-207	0.862707	0.838	0.622	2.77181e-204	4		ECM1	1.19181e-236	1.08416	0.805	0.681	2.38361e-233	5
								TYMP	3.59058e-188	1.23574	0.753	0.769	7.18116e-185	1		GCNT3	0	0.910148	0.685	0.67	0	2										C7	2.80713e-206	0.905346	0.694	0.335	5.61426e-203	4		PPIB	1.28181e-236	1.30577	0.951	0.784	2.56363e-233	5
								TRIB1	6.22794e-180	1.20919	0.705	0.693	1.24559e-176	1		PDLIM1	0	0.903225	0.8	0.654	0	2										ETS2	5.70185e-205	1.17846	0.919	0.738	1.14037e-201	4		DSEL	2.11336e-232	0.561737	0.663	0.371	4.22671e-229	5
								RAB31	2.37341e-178	1.2741	0.628	0.604	4.74683e-175	1		PAICS	0	0.895875	0.744	0.672	0	2										POSTN	1.26607e-204	0.811181	0.883	0.729	2.53214e-201	4		LGALS3BP	3.60355e-230	1.12814	0.896	0.755	7.20711e-227	5
								LIPA	7.41778e-175	0.590919	0.652	0.481	1.48356e-171	1		TRIM2	0	0.88829	0.722	0.687	0	2										GNG12	2.06438e-202	0.563935	0.855	0.662	4.12877e-199	4		FAT1	4.71709e-226	0.891191	0.851	0.756	9.43419e-223	5
								MMP9	9.14983e-174	1.91292	0.606	0.594	1.82997e-170	1		FOXQ1	0	0.884731	0.667	0.711	0	2										MARCKS	1.26004e-201	0.752542	0.968	0.749	2.52008e-198	4		MMP11	3.30983e-225	0.979916	0.661	0.377	6.61966e-222	5
								UNC93B1	3.07466e-172	0.295591	0.679	0.571	6.14933e-169	1		PRR15L	0	0.882735	0.689	0.713	0	2										WARS	2.70653e-201	1.24029	0.938	0.758	5.41306e-198	4		TBX2	1.19844e-224	0.786235	0.64	0.314	2.39689e-221	5
								RNASE6	1.76401e-170	0.595444	0.571	0.447	3.52803e-167	1		MT-CO1	0	0.881938	0.993	0.984	0	2										GRN	6.1722e-200	0.752568	0.952	0.705	1.23444e-196	4		FIBIN	5.15263e-223	0.90885	0.695	0.419	1.03053e-219	5
								ALDH2	3.5519e-167	0.388705	0.729	0.676	7.10379e-164	1		TPD52	0	0.8819	0.769	0.62	0	2										PLOD2	1.07577e-199	0.307947	0.801	0.647	2.15153e-196	4		DAB2	4.5094e-222	1.06998	0.805	0.592	9.0188e-219	5
								HLA-DQA1	7.99537e-163	1.15446	0.753	0.619	1.59907e-159	1		ECI1	0	0.880883	0.776	0.705	0	2										STOM	1.91743e-194	1.82979	0.835	0.706	3.83485e-191	4		EMP1	1.51627e-220	1.3252	0.869	0.696	3.03254e-217	5
								PLD3	2.62038e-161	1.03713	0.712	0.563	5.24075e-158	1		PCBD1	0	0.87953	0.713	0.614	0	2										ZNF503	2.30481e-193	0.528424	0.785	0.55	4.60962e-190	4		UACA	9.61795e-220	1.4274	0.814	0.709	1.92359e-216	5
								LGMN	7.48114e-159	1.39258	0.67	0.528	1.49623e-155	1		ID1	0	0.876948	0.734	0.574	0	2										NES	8.94862e-191	1.24667	0.741	0.526	1.78972e-187	4		GJA1	4.86824e-219	1.04575	0.756	0.568	9.73647e-216	5
								SDS	1.42813e-155	0.686159	0.503	0.311	2.85626e-152	1		PCNA	0	0.87114	0.706	0.521	0	2										PTP4A3	3.61934e-190	0.709791	0.741	0.421	7.23869e-187	4		FBXO32	5.24753e-219	0.89035	0.742	0.516	1.04951e-215	5
								APOC1	3.69924e-155	2.4782	0.666	0.571	7.39848e-152	1		LINC01133	0	0.869559	0.649	0.659	0	2										NPDC1	1.63782e-188	1.71213	0.769	0.624	3.27565e-185	4		WWTR1	6.37342e-219	0.873043	0.796	0.65	1.27468e-215	5
								CAPG	8.67312e-155	0.983587	0.712	0.621	1.73462e-151	1		MYC	0	0.866013	0.697	0.45	0	2										DUSP6	3.87975e-187	1.23774	0.847	0.642	7.75949e-184	4		EGR1	2.97682e-217	1.46466	0.902	0.72	5.95364e-214	5
								TGM2	7.87015e-154	0.284194	0.7	0.688	1.57403e-150	1		ST14	0	0.864409	0.721	0.672	0	2										RHOB	9.19311e-185	1.29792	0.884	0.601	1.83862e-181	4		KCNQ1OT1	3.76887e-217	1.5392	0.898	0.727	7.53773e-214	5
								CCL4L2	1.1249e-152	2.21744	0.662	0.672	2.24979e-149	1		TMEM45B	0	0.862334	0.665	0.651	0	2										SPRED1	1.20076e-184	0.369505	0.825	0.644	2.40151e-181	4		HES1	5.62061e-217	1.7155	0.836	0.656	1.12412e-213	5
								MUCL1	2.29673e-152	0.665974	0.418	0.207	4.59347e-149	1		PDIA4	0	0.857088	0.833	0.734	0	2										PLA1A	6.54403e-184	0.60555	0.677	0.461	1.30881e-180	4		CST3	3.13521e-216	1.08045	0.937	0.762	6.27042e-213	5
								ANPEP	1.24712e-148	1.07314	0.556	0.492	2.49423e-145	1		MARCKSL1	0	0.856616	0.802	0.476	0	2										IL1R1	8.59823e-180	0.964526	0.858	0.605	1.71965e-176	4		PMP22	1.53193e-215	1.22814	0.818	0.649	3.06386e-212	5
								EGR1	1.92255e-147	1.20441	0.751	0.722	3.8451e-144	1		MT1X	0	0.856591	0.683	0.501	0	2										JUP	1.45934e-179	0.540833	0.888	0.737	2.91869e-176	4		CNN1	7.26504e-214	1.16514	0.723	0.572	1.45301e-210	5
								CLEC4E	1.4275e-146	1.64319	0.562	0.512	2.855e-143	1		HSPB1	0	0.853083	0.842	0.715	0	2										ADAM15	4.74442e-179	1.84761	0.789	0.668	9.48884e-176	4		FGFR1	7.81786e-212	1.0479	0.738	0.487	1.56357e-208	5
								PI3	3.60807e-145	0.86645	0.378	0.589	7.21614e-142	1		MCU	0	0.852609	0.736	0.708	0	2										TSHZ2	4.70304e-178	1.43606	0.788	0.566	9.40608e-175	4		GGT5	4.68782e-210	1.2634	0.73	0.476	9.37564e-207	5
								GLA	6.46598e-144	0.668842	0.564	0.401	1.2932e-140	1		MSLN	0	0.850164	0.662	0.589	0	2										KCTD12	9.79125e-177	1.2639	0.898	0.703	1.95825e-173	4		PLN	1.32348e-209	0.546825	0.614	0.341	2.64696e-206	5
								TNFSF15	4.20954e-143	0.54444	0.597	0.555	8.41908e-140	1		ECT2	0	0.847299	0.682	0.727	0	2										ACKR3	1.77761e-172	0.639227	0.696	0.394	3.55522e-169	4		SPARCL1	4.58788e-207	2.73307	0.765	0.58	9.17576e-204	5
								MX1	9.26881e-141	0.703196	0.808	0.725	1.85376e-137	1		SERINC2	0	0.845984	0.671	0.598	0	2										CTTN	1.19798e-170	0.698751	0.859	0.688	2.39597e-167	4		RBP4	5.85173e-207	0.270511	0.554	0.209	1.17035e-203	5
								CHI3L1	4.08539e-140	0.309135	0.596	0.591	8.17078e-137	1		SULT1C2	0	0.842268	0.652	0.675	0	2										DAB2	2.75252e-169	0.966255	0.793	0.591	5.50505e-166	4		GJB2	4.98748e-206	1.36368	0.74	0.543	9.97495e-203	5
								AREG	7.36855e-135	1.01581	0.741	0.691	1.47371e-131	1		TIMM13	0	0.842188	0.743	0.462	0	2										PLK2	8.63686e-169	1.29422	0.806	0.601	1.72737e-165	4		CREB3L1	1.24508e-205	0.821431	0.793	0.702	2.49016e-202	5
								PLBD1	1.26861e-134	0.526228	0.62	0.627	2.53723e-131	1		AKR7A3	0	0.840483	0.658	0.479	0	2										C2CD4B	6.37668e-168	1.24572	0.701	0.415	1.27534e-164	4		ACTG2	1.45691e-205	1.49591	0.706	0.57	2.91382e-202	5
								CD93	1.20414e-130	0.814608	0.585	0.575	2.40828e-127	1		SLIRP	0	0.830893	0.802	0.625	0	2										CHST1	6.47528e-168	0.396349	0.68	0.509	1.29506e-164	4		ERRFI1	5.7922e-204	1.13656	0.791	0.587	1.15844e-200	5
								PPBP	3.13455e-121	0.678062	0.202	0.215	6.26911e-118	1		SORD	0	0.828309	0.687	0.632	0	2										SPNS2	1.45535e-167	0.981326	0.728	0.549	2.9107e-164	4		BCAT1	4.38374e-203	0.644331	0.791	0.589	8.76748e-200	5
								CTSC	1.64704e-119	1.47195	0.821	0.782	3.29408e-116	1		COX5A	0	0.826516	0.849	0.679	0	2										ITGA2	7.2264e-165	0.253856	0.886	0.764	1.44528e-161	4		FMOD	2.33086e-202	1.00236	0.712	0.53	4.66172e-199	5
								TIMP2	5.54456e-116	0.655593	0.703	0.738	1.10891e-112	1		PKP2	0	0.825473	0.682	0.697	0	2										IL33	8.39804e-165	1.335	0.692	0.394	1.67961e-161	4		CSRP2	2.56202e-202	1.07239	0.703	0.485	5.12404e-199	5
								GPR183	1.60602e-115	0.433606	0.75	0.593	3.21205e-112	1		MRPL12	0	0.824066	0.707	0.503	0	2										LAPTM4B	1.05457e-164	0.582769	0.843	0.677	2.10914e-161	4		CD151	2.32805e-201	1.00315	0.861	0.604	4.6561e-198	5
								ICAM4	1.12723e-111	0.812649	0.553	0.525	2.25446e-108	1		ABCC3	0	0.822997	0.698	0.68	0	2										CDC42EP5	4.91218e-163	0.431305	0.82	0.708	9.82436e-160	4		KCNE4	4.89948e-201	0.887565	0.7	0.534	9.79896e-198	5
								HSPA6	1.67586e-111	0.734758	0.536	0.46	3.35172e-108	1		PPP1R14B	0	0.822844	0.8	0.775	0	2										MYLK	1.05517e-161	0.29234	0.769	0.656	2.11035e-158	4		TNFAIP6	8.32631e-201	0.311031	0.824	0.627	1.66526e-197	5
								OAS1	4.10065e-111	0.252886	0.755	0.702	8.2013e-108	1		MECOM	0	0.820833	0.718	0.685	0	2										LIMA1	6.13083e-158	0.846104	0.911	0.771	1.22617e-154	4		PCDH7	3.87313e-200	0.747485	0.729	0.605	7.74625e-197	5
								CSTA	6.3563e-111	0.922792	0.525	0.468	1.27126e-107	1		MT-CO3	0	0.817615	0.991	0.989	0	2										TIE1	4.51509e-155	1.67226	0.723	0.491	9.03018e-152	4		PKIG	7.93678e-200	0.969465	0.744	0.444	1.58736e-196	5
								PILRA	5.78208e-109	1.11941	0.541	0.512	1.15642e-105	1		BAIAP2L1	0	0.817366	0.696	0.638	0	2										HSPB1	1.4278e-153	1.4928	0.849	0.728	2.8556e-150	4		P4HA2	1.50812e-199	0.739861	0.762	0.637	3.01624e-196	5
								CTSD	4.06882e-106	1.89047	0.79	0.782	8.13764e-103	1		PARD6B	0	0.807504	0.679	0.648	0	2										DLC1	1.20915e-152	1.63234	0.723	0.475	2.41829e-149	4		FAM20C	3.29471e-199	0.769076	0.712	0.537	6.58943e-196	5
								FCGRT	8.24405e-106	1.01495	0.532	0.423	1.64881e-102	1		HSPA5	0	0.804651	0.893	0.74	0	2										MGLL	8.29584e-152	0.902952	0.822	0.677	1.65917e-148	4		STEAP1	7.48776e-198	1.21052	0.765	0.664	1.49755e-194	5
								SERPINB2	9.07404e-101	0.393652	0.488	0.378	1.81481e-97	1		ETFB	0	0.801394	0.774	0.57	0	2										EDNRB	9.97318e-152	0.389961	0.689	0.455	1.99464e-148	4		KDELR3	1.27175e-197	0.730677	0.765	0.641	2.54351e-194	5
								CSF2RA	1.41551e-100	0.508648	0.554	0.485	2.83102e-97	1		LAPTM4B	0	0.80073	0.701	0.683	0	2										DSTN	2.87376e-150	0.918155	0.973	0.815	5.74752e-147	4		LIMA1	3.7919e-197	0.980246	0.862	0.774	7.58381e-194	5
								EFHD2	2.75114e-100	0.820611	0.722	0.798	5.50228e-97	1		MROH6	0	0.800043	0.685	0.645	0	2										DST	1.00727e-149	0.92549	0.794	0.699	2.01455e-146	4		LMOD1	7.51641e-197	0.624946	0.59	0.253	1.50328e-193	5
								ACP5	1.51585e-96	0.970977	0.676	0.555	3.03171e-93	1		FOXA1	0	0.798438	0.677	0.691	0	2										GSN	7.82471e-149	1.41592	0.789	0.674	1.56494e-145	4		YIF1A	2.68697e-195	0.76869	0.801	0.55	5.37395e-192	5
								VIM	3.18845e-96	0.71007	0.852	0.85	6.3769e-93	1		CREB3L1	0	0.793075	0.668	0.712	0	2										RRAS	3.04837e-147	0.432942	0.82	0.654	6.09674e-144	4		COL14A1	4.00544e-195	1.80981	0.697	0.504	8.01088e-192	5
								CDA	9.18647e-96	0.25766	0.41	0.624	1.83729e-92	1		KIAA1522	0	0.792644	0.692	0.676	0	2										ABL2	6.95799e-147	1.35005	0.813	0.626	1.3916e-143	4		SEZ6L2	6.43062e-195	0.419946	0.697	0.516	1.28612e-191	5
								NPL	1.2636e-95	0.626498	0.491	0.379	2.52721e-92	1		S100A13	0	0.78977	0.726	0.632	0	2										AMOTL2	9.19029e-147	0.465034	0.772	0.604	1.83806e-143	4		PLXDC2	9.89209e-195	1.26067	0.832	0.673	1.97842e-191	5
								EGR3	2.66698e-93	1.42032	0.644	0.653	5.33396e-90	1		CCDC68	0	0.78718	0.68	0.669	0	2										LMCD1	8.98999e-146	1.35935	0.747	0.565	1.798e-142	4		TUBB	1.06395e-194	1.02363	0.945	0.758	2.1279e-191	5
								SDC2	3.86827e-90	0.329462	0.529	0.481	7.73654e-87	1		RHPN2	0	0.785885	0.677	0.687	0	2										RASIP1	1.82913e-145	1.00532	0.695	0.475	3.65827e-142	4		ITGBL1	2.76855e-194	1.35136	0.696	0.488	5.53709e-191	5
								CCL20	1.11547e-89	1.71611	0.611	0.598	2.23095e-86	1		DAG1	0	0.779917	0.729	0.694	0	2										MMP14	1.61032e-143	0.401259	0.822	0.664	3.22065e-140	4		NRP2	3.00781e-194	0.728513	0.782	0.63	6.01562e-191	5
								DSC2	1.04667e-87	0.450562	0.644	0.706	2.09335e-84	1		HEBP2	0	0.777805	0.747	0.539	0	2										MARCKSL1	1.57457e-141	1.0533	0.844	0.507	3.14914e-138	4		AKAP12	5.40205e-194	1.3438	0.683	0.42	1.08041e-190	5
								PROK2	4.78209e-87	1.16768	0.484	0.399	9.56418e-84	1		PROM1	0	0.776802	0.66	0.635	0	2										PDLIM4	1.27016e-140	0.517321	0.713	0.529	2.54031e-137	4		TUSC3	4.67186e-193	0.61024	0.7	0.505	9.34371e-190	5
								CCL7	7.31224e-87	0.357109	0.539	0.53	1.46245e-83	1		LY6E	0	0.774609	0.903	0.805	0	2										RRBP1	2.67525e-137	0.68225	0.953	0.821	5.35049e-134	4		ENC1	5.33324e-193	0.881881	0.8	0.7	1.06665e-189	5
								MPP1	1.06622e-86	0.76959	0.523	0.443	2.13243e-83	1		OCLN	0	0.772868	0.676	0.646	0	2										CLDN5	4.83992e-135	2.22179	0.688	0.399	9.67984e-132	4		CYBRD1	2.78803e-192	1.1795	0.71	0.483	5.57605e-189	5
								SERPINB1	2.0452e-82	0.86974	0.726	0.78	4.0904e-79	1		RBM47	0	0.772575	0.823	0.741	0	2										PLS3	1.27997e-134	1.13187	0.767	0.697	2.55995e-131	4		PODNL1	5.76153e-192	0.500331	0.689	0.537	1.15231e-188	5
								HMOX1	4.82773e-71	0.986833	0.521	0.461	9.65545e-68	1		GALNT7	0	0.771966	0.732	0.729	0	2										ENPP2	4.13138e-134	0.710006	0.682	0.479	8.26276e-131	4		GAS1	6.83145e-192	0.912803	0.694	0.517	1.36629e-188	5
								PMP22	4.85426e-70	0.439341	0.653	0.658	9.70852e-67	1		MET	0	0.769375	0.682	0.676	0	2										PGF	2.06323e-132	0.691157	0.667	0.433	4.12646e-129	4		NBL1	2.8262e-191	1.41706	0.809	0.655	5.65239e-188	5
								PTX3	2.50672e-69	0.452815	0.458	0.348	5.01344e-66	1		EMP2	0	0.762951	0.696	0.607	0	2										TUBB	1.11615e-130	0.819172	0.952	0.757	2.23231e-127	4		TMEM47	1.0216e-188	1.00411	0.69	0.427	2.0432e-185	5
								TWISTNB	1.03169e-68	0.576688	0.667	0.584	2.06338e-65	1		TSPAN13	0	0.753558	0.719	0.641	0	2										RAB13	2.78364e-130	1.36933	0.77	0.642	5.56728e-127	4		C2	1.287e-188	0.529843	0.717	0.544	2.574e-185	5
								HLA-DRB1	3.93621e-63	1.41216	0.836	0.85	7.87242e-60	1		FUT2	0	0.753078	0.659	0.684	0	2										RAB3C	8.93678e-130	0.436478	0.628	0.44	1.78736e-126	4		RND3	2.12793e-186	1.26721	0.818	0.735	4.25587e-183	5
								HLA-DPA1	2.36803e-62	0.921774	0.775	0.675	4.73606e-59	1		MRPS34	0	0.74871	0.773	0.631	0	2										SMIM14	1.47184e-129	0.388252	0.866	0.575	2.94369e-126	4		MAP1B	4.86862e-186	1.85803	0.741	0.568	9.73724e-183	5
								HBA2	5.07135e-62	0.416864	0.396	0.265	1.01427e-58	1		EPPK1	0	0.746217	0.661	0.646	0	2										TUBB2A	1.28336e-126	0.275339	0.793	0.446	2.56673e-123	4		BICC1	2.28252e-185	1.24766	0.698	0.446	4.56504e-182	5
								ADM	6.69622e-62	1.45797	0.515	0.492	1.33924e-58	1		ALDH2	0	0.745411	0.75	0.677	0	2										FKBP9	2.85536e-126	0.932477	0.756	0.621	5.71072e-123	4		P4HB	2.8002e-185	1.00435	0.907	0.699	5.6004e-182	5
								LY96	1.34071e-61	1.1176	0.511	0.443	2.68142e-58	1		NME1	0	0.742129	0.702	0.59	0	2										PPIC	3.15217e-124	0.876471	0.763	0.679	6.30434e-121	4		PDLIM1	5.62397e-184	0.885734	0.852	0.667	1.12479e-180	5
								HLA-DRB5	1.1529e-60	1.13961	0.827	0.848	2.30579e-57	1		TMEM54	0	0.742091	0.649	0.643	0	2										BMP2	1.2679e-117	0.332571	0.684	0.55	2.53579e-114	4		CCDC34	2.55211e-183	0.584772	0.727	0.571	5.10423e-180	5
								CXCL3	1.584e-59	0.868027	0.68	0.687	3.168e-56	1		SPATS2L	0	0.741982	0.814	0.787	0	2										UNC5B	2.28398e-117	0.569758	0.779	0.668	4.56797e-114	4		TWIST1	3.75403e-183	0.545401	0.688	0.534	7.50805e-180	5
								MT1H	5.54382e-59	0.292411	0.39	0.305	1.10876e-55	1		TNFRSF12A	0	0.739017	0.685	0.52	0	2										ECSCR	6.78487e-116	1.8497	0.68	0.405	1.35697e-112	4		SLC39A14	7.85055e-183	0.68824	0.791	0.681	1.57011e-179	5
								CXCL16	7.27411e-58	1.10071	0.6	0.636	1.45482e-54	1		HOXA10	0	0.737163	0.679	0.669	0	2										EPS8	8.05351e-116	0.317183	0.826	0.659	1.6107e-112	4		CRIM1	9.44532e-183	0.899916	0.797	0.708	1.88906e-179	5
								DUSP6	2.65669e-53	0.818021	0.653	0.651	5.31339e-50	1		SLC39A14	0	0.732037	0.716	0.681	0	2										FKBP10	8.06955e-116	0.446381	0.7	0.512	1.61391e-112	4		PRR16	3.48731e-182	0.478096	0.648	0.417	6.97461e-179	5
								IL1R1	1.74073e-50	0.251518	0.477	0.658	3.48145e-47	1		HIST1H1C	0	0.730852	0.698	0.594	0	2										SELE	3.18478e-115	2.22611	0.663	0.447	6.36956e-112	4		HEPH	9.73645e-182	0.460855	0.684	0.512	1.94729e-178	5
								CD63	1.3005e-45	0.512796	0.809	0.812	2.60101e-42	1		WDR34	0	0.726303	0.636	0.609	0	2										CST3	4.64197e-114	0.797783	0.887	0.764	9.28394e-111	4		HAS2	8.48868e-181	0.855732	0.693	0.554	1.69774e-177	5
								INSIG1	2.26387e-44	0.48	0.675	0.61	4.52773e-41	1		SGMS2	0	0.725504	0.696	0.719	0	2										SEMA3G	2.62384e-113	0.571696	0.413	0.218	5.24768e-110	4		TWIST2	1.01458e-178	0.377718	0.658	0.434	2.02917e-175	5
								CFD	5.05445e-44	0.545952	0.529	0.501	1.01089e-40	1		MYRF	0	0.714316	0.677	0.69	0	2										BAG3	2.86272e-113	0.879261	0.793	0.618	5.72544e-110	4		LTBP2	1.14101e-178	0.743485	0.704	0.586	2.28203e-175	5
								GSN	2.82836e-42	0.542002	0.675	0.681	5.65672e-39	1		ETHE1	0	0.713498	0.694	0.426	0	2										CD9	5.13026e-112	1.36541	0.784	0.677	1.02605e-108	4		CRIP2	2.50753e-178	0.963272	0.746	0.498	5.01506e-175	5
								APOBEC3A	1.05608e-41	0.423719	0.286	0.314	2.11217e-38	1		MRPL14	0	0.712982	0.737	0.578	0	2										MT-ATP8	1.73104e-108	0.368392	0.96	0.836	3.46208e-105	4		RHOC	1.83457e-177	1.00879	0.838	0.599	3.66915e-174	5
								HLA-DPB1	3.74468e-41	0.825785	0.783	0.696	7.48935e-38	1		NCKAP1	0	0.711112	0.742	0.739	0	2										LDB2	3.52111e-108	1.37291	0.669	0.46	7.04221e-105	4		TFPI	3.37533e-175	1.46488	0.74	0.577	6.75066e-172	5
								CXCL1	1.60076e-34	0.975909	0.493	0.74	3.20152e-31	1		PLK2	0	0.708672	0.708	0.595	0	2										LIMCH1	1.35952e-105	0.803179	0.707	0.577	2.71905e-102	4		BHLHE41	3.68205e-175	0.666865	0.738	0.57	7.3641e-172	5
								IFI6	4.52379e-32	0.457905	0.782	0.79	9.04759e-29	1		TMEM141	0	0.708271	0.687	0.583	0	2										MT-CO3	3.03783e-105	0.562217	0.996	0.989	6.07567e-102	4		OLFML3	1.45742e-174	1.11867	0.703	0.535	2.91485e-171	5
								CXCL5	6.42691e-29	1.58504	0.474	0.449	1.28538e-25	1		TXNRD1	0	0.707512	0.773	0.693	0	2										CXCL11	2.83068e-103	0.393424	0.737	0.65	5.66137e-100	4		CYR61	1.58593e-174	2.07068	0.73	0.594	3.17187e-171	5
								SULT1B1	3.32806e-28	0.290142	0.47	0.572	6.65612e-25	1		SDC1	0	0.704808	0.684	0.668	0	2										ANKRD28	7.15936e-102	0.458511	0.87	0.663	1.43187e-98	4		LOXL1	7.13902e-173	0.737838	0.687	0.514	1.4278e-169	5
								IL1A	7.79487e-26	1.79527	0.461	0.461	1.55897e-22	1		MT-ND3	0	0.690226	0.991	0.991	0	2										BRI3	2.00648e-99	0.335286	0.942	0.752	4.01297e-96	4		FOS	5.83572e-171	1.16152	0.973	0.843	1.16714e-167	5
								S100A12	1.49926e-25	1.13207	0.432	0.386	2.99853e-22	1		NR2F6	0	0.688374	0.675	0.553	0	2										MT-ND5	3.85188e-99	0.748718	0.993	0.942	7.70376e-96	4		SSR3	1.5373e-170	0.707081	0.886	0.649	3.0746e-167	5
								CEBPD	2.29146e-24	0.517414	0.637	0.688	4.58293e-21	1		EPS8L3	0	0.686478	0.664	0.633	0	2										RGS16	5.90715e-99	1.23051	0.726	0.566	1.18143e-95	4		SHISA2	3.20615e-169	0.365325	0.615	0.415	6.4123e-166	5
								HES4	3.27507e-19	0.262155	0.443	0.53	6.55013e-16	1		PLAC8	0	0.686172	0.672	0.499	0	2										MT-ND1	2.8455e-98	0.639107	0.996	0.985	5.69099e-95	4		AXL	3.35259e-169	0.9394	0.701	0.524	6.70517e-166	5
								CCL18	5.14096e-17	2.87581	0.642	0.611	1.02819e-13	1		LGR4	0	0.683792	0.683	0.683	0	2										STMN1	1.07476e-96	0.901169	0.835	0.582	2.14952e-93	4		SPRED1	2.83441e-168	0.518026	0.761	0.648	5.66882e-165	5
								QPCT	1.98379e-16	0.468423	0.402	0.325	3.96758e-13	1		NDUFC1	0	0.683712	0.811	0.71	0	2										ICAM4	3.93934e-94	0.397696	0.701	0.523	7.87869e-91	4		ID3	2.51834e-166	1.62526	0.751	0.496	5.03668e-163	5
								CSTB	1.40309e-14	0.580946	0.775	0.804	2.80617e-11	1		QSOX1	0	0.678269	0.729	0.611	0	2										MT-CYB	1.09262e-91	0.543601	0.986	0.981	2.18524e-88	4		SERPINE1	9.02901e-166	0.794708	0.687	0.499	1.8058e-162	5
								MT1G	5.80404e-13	0.312894	0.51	0.449	1.16081e-09	1		UGDH	0	0.672731	0.688	0.674	0	2										HLA-DRB5	3.86798e-91	0.525048	0.969	0.837	7.73595e-88	4		WASL	1.03671e-165	0.61232	0.765	0.653	2.07341e-162	5
								IL6	1.00336e-12	0.322561	0.397	0.332	2.00671e-09	1		GGCT	0	0.672659	0.679	0.624	0	2										HLA-DRB1	8.53173e-91	0.585153	0.919	0.843	1.70635e-87	4		MGP	6.27377e-165	2.93179	0.678	0.462	1.25475e-161	5
								SLC7A11	6.7804e-11	0.639768	0.569	0.644	1.35608e-07	1		PLEK2	0	0.670812	0.662	0.681	0	2										SLC9A3R2	3.46767e-89	2.10223	0.676	0.597	6.93534e-86	4		STEAP2	1.18975e-164	0.944985	0.753	0.666	2.37949e-161	5
								CKAP4	3.08183e-10	0.393942	0.628	0.713	6.16365e-07	1		SPINT1	0	0.668207	0.622	0.564	0	2										CAV2	4.39944e-89	0.891019	0.733	0.691	8.79888e-86	4		BOC	3.43963e-164	0.641176	0.645	0.455	6.87926e-161	5
								CENPU	5.3911e-10	0.337823	0.489	0.632	1.07822e-06	1		SH2D4A	0	0.664995	0.664	0.657	0	2										IGF2	6.71242e-88	0.614997	0.199	0.279	1.34248e-84	4		HSPG2	6.78197e-163	0.337552	0.819	0.694	1.35639e-159	5
								GLRX	2.603e-09	0.450543	0.638	0.643	5.20599e-06	1		SLC39A4	0	0.66216	0.619	0.481	0	2										F11R	7.59066e-88	0.388254	0.854	0.637	1.51813e-84	4		FZD8	1.88004e-162	0.484392	0.608	0.393	3.76009e-159	5
								SLC40A1	7.0415e-09	0.829415	0.517	0.505	1.4083e-05	1		KRTCAP3	0	0.660886	0.638	0.574	0	2										MYO6	1.84687e-87	0.69702	0.766	0.727	3.69374e-84	4		GOLM1	1.99906e-161	0.53533	0.835	0.762	3.99812e-158	5
								IL1R2	4.40223e-08	1.43328	0.497	0.602	8.80445e-05	1		PDCD5	0	0.656721	0.776	0.708	0	2										RBP5	8.33271e-86	0.749059	0.618	0.443	1.66654e-82	4		IL11	2.4449e-161	0.442351	0.612	0.415	4.8898e-158	5
								CD74	2.09547e-05	0.778035	0.88	0.911	0.0419093	1		APP	0	0.652835	0.821	0.723	0	2										NID2	1.03899e-85	0.312553	0.699	0.582	2.07798e-82	4		IFI27	7.47327e-161	1.04659	0.906	0.805	1.49465e-157	5
																CYB5A	0	0.652175	0.69	0.504	0	2										CYR61	1.08671e-85	1.34973	0.685	0.595	2.17342e-82	4		NR2F1	9.02471e-161	0.918703	0.669	0.52	1.80494e-157	5
																JAG1	0	0.651747	0.73	0.726	0	2										MGST3	2.12819e-85	0.777853	0.839	0.607	4.25637e-82	4		MYH11	1.15569e-159	2.10813	0.64	0.457	2.31138e-156	5
																RNF128	0	0.651434	0.64	0.623	0	2										TSC22D1	2.82782e-85	1.37616	0.706	0.612	5.65564e-82	4		DACT1	1.22013e-158	0.785627	0.659	0.441	2.44025e-155	5
																RHOB	0	0.648256	0.756	0.591	0	2										MET	3.14628e-85	0.29584	0.777	0.672	6.29256e-82	4		LGR4	6.33768e-156	0.750792	0.75	0.68	1.26754e-152	5
																ADAM15	0	0.64453	0.722	0.666	0	2										TIMP1	5.2385e-85	0.756143	0.84	0.706	1.0477e-81	4		PCDH18	9.19758e-153	0.614029	0.648	0.463	1.83952e-149	5
																TINAGL1	0	0.640752	0.664	0.613	0	2										FAM114A1	2.54971e-84	0.404779	0.734	0.653	5.09943e-81	4		SOD3	3.4758e-152	1.7023	0.649	0.394	6.95159e-149	5
																HID1	0	0.640643	0.649	0.606	0	2										FAM167B	3.98193e-84	1.55989	0.648	0.473	7.96386e-81	4		CD59	2.82382e-151	0.821895	0.812	0.546	5.64764e-148	5
																LIMA1	0	0.63847	0.793	0.775	0	2										EFEMP1	1.52143e-83	0.550134	0.565	0.383	3.04285e-80	4		CAV2	5.46096e-151	0.797882	0.763	0.69	1.09219e-147	5
																IDH2	0	0.634817	0.762	0.642	0	2										ASRGL1	3.60887e-83	0.280678	0.674	0.532	7.21773e-80	4		PHLDA1	9.61016e-150	1.26233	0.827	0.636	1.92203e-146	5
																AGPAT2	0	0.633933	0.667	0.523	0	2										SOX17	1.04747e-82	1.27368	0.626	0.405	2.09494e-79	4		CLEC11A	2.99446e-149	1.0894	0.669	0.432	5.98893e-146	5
																RHOC	0	0.626141	0.747	0.587	0	2										CNN3	4.48495e-82	1.29658	0.683	0.536	8.96989e-79	4		BATF3	1.1813e-148	0.289501	0.655	0.519	2.3626e-145	5
																SPR	0	0.625087	0.656	0.653	0	2										ESM1	4.82606e-82	0.515064	0.518	0.428	9.65212e-79	4		NR2F2	1.49862e-148	1.70875	0.756	0.715	2.99724e-145	5
																EBNA1BP2	0	0.623357	0.672	0.47	0	2										FCN3	5.03177e-82	0.346921	0.59	0.376	1.00635e-78	4		CDH13	3.64209e-148	0.384752	0.685	0.572	7.28419e-145	5
																MRPL4	0	0.620638	0.684	0.52	0	2										FHL1	1.66308e-81	0.252539	0.589	0.404	3.32616e-78	4		WFDC1	8.89324e-148	0.501321	0.581	0.372	1.77865e-144	5
																SMIM14	0	0.620167	0.707	0.569	0	2										NOTCH4	6.44774e-80	1.50745	0.644	0.465	1.28955e-76	4		A2M	2.2789e-147	1.54091	0.752	0.626	4.5578e-144	5
																DCTPP1	0	0.618353	0.669	0.583	0	2										P4HB	8.71616e-80	0.465956	0.94	0.696	1.74323e-76	4		SPOCK1	3.68479e-147	1.00253	0.682	0.505	7.36957e-144	5
																F11R	0	0.618332	0.707	0.638	0	2										DLL4	3.18879e-79	1.04717	0.616	0.391	6.37758e-76	4		NR4A1	6.69088e-147	1.2691	0.881	0.771	1.33818e-143	5
																ICA1	0	0.616976	0.655	0.544	0	2										ITGB4	8.76558e-78	0.476962	0.781	0.739	1.75312e-74	4		EDIL3	9.94477e-147	0.67628	0.679	0.586	1.98895e-143	5
																AP1M2	0	0.61345	0.628	0.629	0	2										WASL	3.35382e-76	0.415799	0.762	0.652	6.70765e-73	4		ACKR3	1.44108e-146	0.4796	0.602	0.4	2.88215e-143	5
																TMEM106B	0	0.611326	0.695	0.655	0	2										HSP90B1	5.03443e-76	0.509019	0.98	0.879	1.00689e-72	4		NUPR1	6.61792e-146	1.19195	0.702	0.528	1.32358e-142	5
																GNA11	0	0.609533	0.657	0.67	0	2										ANXA2	2.82405e-72	0.502174	0.954	0.842	5.64809e-69	4		TSKU	1.58465e-145	0.431255	0.701	0.629	3.1693e-142	5
																HSP90B1	0	0.609297	0.956	0.872	0	2										TGFB1I1	4.11025e-72	0.366493	0.648	0.505	8.22049e-69	4		BASP1	1.88239e-145	0.410587	0.847	0.669	3.76479e-142	5
																TMED3	0	0.607699	0.678	0.571	0	2										FOS	1.14019e-71	0.57582	0.946	0.844	2.28037e-68	4		GEM	2.48496e-145	1.5925	0.774	0.727	4.96992e-142	5
																DNAJC15	0	0.601628	0.772	0.678	0	2										ID3	1.06547e-69	1.49005	0.665	0.5	2.13094e-66	4		OLFML2A	4.7866e-145	0.587178	0.635	0.494	9.57321e-142	5
																SLC22A18	0	0.599391	0.64	0.559	0	2										RHOC	6.95245e-69	1.25286	0.689	0.606	1.39049e-65	4		F2R	2.64514e-144	0.978645	0.722	0.586	5.29029e-141	5
																CXCL16	0	0.596137	0.774	0.603	0	2										PMP22	3.13175e-67	0.810706	0.741	0.652	6.2635e-64	4		ABCA1	6.6889e-144	0.359995	0.793	0.588	1.33778e-140	5
																LSR	0	0.594328	0.627	0.428	0	2										CD63	8.048e-66	0.508981	0.86	0.809	1.6096e-62	4		CEBPB	1.4802e-143	0.363375	0.939	0.707	2.96041e-140	5
																TCEA3	0	0.587108	0.612	0.591	0	2										KLF4	8.22046e-65	1.29063	0.71	0.656	1.64409e-61	4		PTPRN	3.9339e-143	0.321077	0.643	0.508	7.86781e-140	5
																ABHD11	0	0.586187	0.618	0.487	0	2										EGR1	5.21912e-64	0.952129	0.81	0.724	1.04382e-60	4		TMEM176A	4.98418e-143	0.994622	0.724	0.525	9.96835e-140	5
																CDC42EP4	0	0.580789	0.645	0.521	0	2										PDIA4	1.00571e-63	0.347951	0.899	0.741	2.01143e-60	4		MT1E	8.80201e-143	1.00942	0.804	0.693	1.7604e-139	5
																EIF4EBP1	0	0.567835	0.671	0.57	0	2										CXCL10	1.19915e-63	0.325698	0.801	0.694	2.39831e-60	4		MGST3	1.02758e-141	0.874108	0.855	0.607	2.05516e-138	5
																AHCY	0	0.561672	0.619	0.519	0	2										FAM13C	1.26258e-61	0.380409	0.581	0.359	2.52515e-58	4		ATF3	1.85565e-140	1.16876	0.852	0.738	3.71131e-137	5
																SORBS2	0	0.556804	0.636	0.609	0	2										KCNQ1OT1	3.4245e-60	0.356713	0.905	0.725	6.84901e-57	4		TJP1	2.99612e-140	0.507857	0.751	0.675	5.99224e-137	5
																ARPC1A	0	0.551501	0.647	0.477	0	2										GPX3	7.71189e-60	0.275967	0.583	0.37	1.54238e-56	4		LHFPL2	1.29662e-139	0.441718	0.751	0.657	2.59325e-136	5
																TFDP1	0	0.549234	0.69	0.603	0	2										BCAM	1.37911e-58	1.00274	0.603	0.415	2.75823e-55	4		CASC15	6.91049e-139	0.35746	0.664	0.522	1.3821e-135	5
																MRPS12	0	0.532681	0.663	0.556	0	2										GNA11	1.7302e-58	0.436162	0.72	0.665	3.46039e-55	4		RARRES1	1.01397e-137	1.28842	0.614	0.438	2.02793e-134	5
																FAM84B	0	0.52613	0.626	0.581	0	2										EFNA1	6.41749e-58	1.18945	0.66	0.59	1.2835e-54	4		MAF	2.01343e-135	0.321099	0.816	0.685	4.02686e-132	5
																CST3	0	0.525369	0.86	0.754	0	2										COX7A1	3.35045e-57	1.104	0.619	0.479	6.7009e-54	4		GSN	2.40287e-135	0.96616	0.791	0.675	4.80574e-132	5
																BIK	0	0.521031	0.563	0.401	0	2										PLAT	5.5552e-57	0.864184	0.684	0.582	1.11104e-53	4		RAB32	6.4531e-135	0.421146	0.681	0.528	1.29062e-131	5
																RAMP1	0	0.520281	0.602	0.528	0	2										FABP5	1.25738e-55	1.364	0.73	0.685	2.51475e-52	4		SYNPO2	6.21779e-134	1.5722	0.663	0.586	1.24356e-130	5
																MGST2	0	0.4977	0.649	0.551	0	2										S100A13	5.18736e-55	1.40196	0.669	0.645	1.03747e-51	4		CCND1	3.77533e-131	0.305771	0.82	0.769	7.55067e-128	5
																CRB3	0	0.481504	0.573	0.497	0	2										MT-ND4	6.27636e-55	0.298551	0.99	0.988	1.25527e-51	4		CAMK2N1	1.19949e-130	0.439621	0.795	0.749	2.39898e-127	5
																HDHD3	0	0.4605	0.587	0.497	0	2										TIMP3	8.28638e-55	1.18738	0.646	0.609	1.65728e-51	4		FGF7	2.64088e-129	1.34941	0.663	0.531	5.28176e-126	5
																NPDC1	0	0.453409	0.672	0.624	0	2										FSCN1	1.4042e-52	1.10981	0.647	0.546	2.80839e-49	4		TSC22D1	2.92321e-129	1.11186	0.761	0.61	5.84642e-126	5
																IRF6	0	0.439903	0.554	0.453	0	2										NRARP	3.24256e-52	0.317671	0.71	0.557	6.48513e-49	4		MME	1.00208e-127	0.295888	0.657	0.518	2.00417e-124	5
																PODXL	0	0.338257	0.682	0.659	0	2										NNMT	2.63259e-51	1.17154	0.63	0.512	5.26518e-48	4		IGFBP2	3.85467e-127	0.694728	0.594	0.434	7.70933e-124	5
																SMAGP	0	0.261745	0.492	0.321	0	2										MT-ND2	1.28496e-50	0.371801	0.986	0.983	2.56992e-47	4		RAB3B	2.52412e-126	0.41597	0.702	0.644	5.04825e-123	5
																CAPN5	1.15229e-307	0.661225	0.623	0.635	2.30457e-304	2										ARPC1A	2.03794e-50	0.451549	0.687	0.492	4.07588e-47	4		SRM	9.25431e-126	0.543339	0.749	0.549	1.85086e-122	5
																BCAS1	2.00007e-305	0.733862	0.6	0.584	4.00014e-302	2										THBD	1.39561e-49	0.703916	0.661	0.557	2.79121e-46	4		CRYAB	1.50053e-124	0.949497	0.565	0.309	3.00107e-121	5
																F2RL1	7.33327e-305	0.455637	0.576	0.535	1.46665e-301	2										DUT	8.28844e-48	0.54018	0.775	0.607	1.65769e-44	4		TP53I11	2.48699e-123	0.293512	0.712	0.637	4.97398e-120	5
																SPINK1	9.72002e-304	1.90245	0.629	0.592	1.944e-300	2										EDN1	2.54407e-47	0.812303	0.662	0.569	5.08814e-44	4		SGIP1	1.03586e-122	0.815143	0.668	0.615	2.07172e-119	5
																NTHL1	9.03347e-303	0.532439	0.624	0.601	1.80669e-299	2										GSTM3	2.69197e-47	0.252311	0.6	0.387	5.38394e-44	4		IGFBP6	1.61275e-122	1.25474	0.606	0.347	3.22551e-119	5
																BOLA3	1.8167e-302	0.542676	0.67	0.585	3.63341e-299	2										TM9SF3	1.04348e-46	0.340299	0.945	0.796	2.08696e-43	4		TDO2	4.81231e-122	0.466681	0.575	0.398	9.62461e-119	5
																INSR	1.8735e-302	0.275167	0.685	0.675	3.74699e-299	2										HES4	1.7474e-46	0.376033	0.696	0.501	3.4948e-43	4		ADAM9	3.89795e-121	0.389522	0.81	0.725	7.79591e-118	5
																NDUFAB1	2.32885e-302	0.57961	0.755	0.63	4.65771e-299	2										RPN2	1.87319e-46	0.335134	0.907	0.738	3.74638e-43	4		CA12	7.51537e-121	0.620992	0.703	0.638	1.50307e-117	5
																GALE	1.29075e-300	0.531661	0.625	0.614	2.5815e-297	2										LGALS1	2.18684e-46	0.583928	0.933	0.749	4.37368e-43	4		FSCN1	2.35815e-120	0.318636	0.726	0.542	4.71631e-117	5
																C19orf48	3.58813e-300	0.385058	0.52	0.406	7.17627e-297	2										CTGF	5.82219e-46	1.13999	0.653	0.626	1.16444e-42	4		GNA11	3.47474e-120	0.389176	0.729	0.665	6.94948e-117	5
																MRPL13	3.56854e-299	0.596132	0.667	0.595	7.13707e-296	2										CDA	4.26871e-45	0.2701	0.648	0.573	8.53742e-42	4		GPM6B	6.69662e-120	0.541232	0.632	0.489	1.33932e-116	5
																KITLG	8.35016e-299	0.711388	0.673	0.738	1.67003e-295	2										ADIRF	1.3474e-44	1.3077	0.591	0.467	2.69479e-41	4		OAF	1.1836e-119	0.728716	0.712	0.646	2.36719e-116	5
																ST6GALNAC1	3.44266e-298	0.577822	0.61	0.606	6.88533e-295	2										HHEX	1.2564e-43	0.974131	0.585	0.387	2.51279e-40	4		C1QTNF3	1.6799e-118	0.429349	0.496	0.267	3.3598e-115	5
																CMSS1	1.87738e-296	0.477435	0.638	0.57	3.75475e-293	2										MT-ATP6	2.79418e-43	0.362529	0.997	0.991	5.58835e-40	4		MMP3	4.64906e-117	0.908344	0.558	0.408	9.29812e-114	5
																TOMM40	1.56816e-295	0.541535	0.657	0.603	3.13631e-292	2										CSF3	4.51098e-41	0.277741	0.201	0.223	9.02195e-38	4		GNG11	1.50512e-115	0.716171	0.654	0.453	3.01024e-112	5
																VILL	2.77139e-295	0.578088	0.607	0.592	5.54278e-292	2										SORBS2	1.00294e-40	0.419645	0.39	0.624	2.00587e-37	4		HEG1	2.36382e-115	0.334429	0.736	0.675	4.72763e-112	5
																SLC2A1	5.00518e-295	0.498165	0.602	0.522	1.00104e-291	2										JAM2	1.16053e-39	1.23767	0.564	0.279	2.32107e-36	4		CTTN	1.25683e-112	0.709793	0.756	0.693	2.51366e-109	5
																MUC4	8.1758e-294	0.959251	0.663	0.727	1.63516e-290	2										CYP1B1	1.69791e-39	0.988997	0.595	0.487	3.39582e-36	4		UGDH	1.48913e-111	0.678811	0.739	0.673	2.97826e-108	5
																ANXA3	5.59197e-293	0.766974	0.636	0.624	1.11839e-289	2										FAM107A	2.24451e-39	0.572412	0.555	0.384	4.48901e-36	4		HSPA1B	2.96654e-111	0.960726	0.866	0.748	5.93309e-108	5
																MRPL20	8.59687e-292	0.514207	0.796	0.685	1.71937e-288	2										S100A10	5.15918e-39	0.43652	0.866	0.849	1.03184e-35	4		HEY1	7.75511e-111	0.299049	0.523	0.328	1.55102e-107	5
																ODC1	5.38954e-291	0.457754	0.649	0.425	1.07791e-287	2										MT-CO1	2.99217e-37	0.32202	0.992	0.985	5.98434e-34	4		LAMA2	1.37771e-110	0.653516	0.635	0.549	2.75543e-107	5
																GNG12	9.96937e-290	0.560296	0.666	0.672	1.99387e-286	2										AFAP1L1	7.99229e-37	0.833685	0.571	0.407	1.59846e-33	4		DES	8.62992e-109	0.310182	0.482	0.241	1.72598e-105	5
																EGFR	1.05827e-286	0.597462	0.641	0.682	2.11654e-283	2										TMEM47	9.12326e-37	0.428657	0.575	0.432	1.82465e-33	4		ABCC9	4.22356e-108	0.674256	0.574	0.397	8.44712e-105	5
																EFHD2	6.40937e-286	0.40381	0.86	0.768	1.28187e-282	2										PLAC9	2.17131e-36	0.514758	0.306	0.343	4.34262e-33	4		S100A13	7.90542e-108	0.830104	0.731	0.642	1.58108e-104	5
																SH3RF1	8.47371e-286	0.611592	0.655	0.694	1.69474e-282	2										MEDAG	2.60289e-36	0.309742	0.506	0.4	5.20577e-33	4		RAB13	3.74155e-107	0.842968	0.74	0.644	7.4831e-104	5
																BAG3	1.21202e-284	0.525682	0.685	0.616	2.42403e-281	2										ID1	8.3104e-35	1.49287	0.628	0.595	1.66208e-31	4		BMP2	6.75686e-107	0.447525	0.63	0.553	1.35137e-103	5
																ENC1	7.20802e-284	0.656553	0.675	0.709	1.4416e-280	2										FBLN2	1.23499e-34	0.555445	0.337	0.491	2.46997e-31	4		PRDX4	2.61856e-106	0.527197	0.747	0.546	5.23712e-103	5
																CAV2	2.80483e-281	0.680339	0.663	0.698	5.60965e-278	2										CD151	1.42119e-33	0.949445	0.662	0.613	2.84238e-30	4		PTGIS	3.92075e-106	0.563726	0.549	0.407	7.8415e-103	5
																PITX1	4.51295e-281	0.550234	0.603	0.6	9.02589e-278	2										RSPO3	1.60234e-33	0.285565	0.546	0.527	3.20468e-30	4		CXCL6	4.53094e-106	1.00331	0.613	0.54	9.06188e-103	5
																HSP90AA1	6.08148e-280	0.502373	0.993	0.951	1.2163e-276	2										HBEGF	4.31138e-33	0.321732	0.734	0.615	8.62276e-30	4		SFRP4	6.53907e-106	1.52013	0.542	0.356	1.30781e-102	5
																CEBPD	9.00935e-280	0.604738	0.745	0.665	1.80187e-276	2										HSPA1A	4.81559e-33	0.45347	0.756	0.69	9.63117e-30	4		ASPH	2.68263e-105	0.409915	0.834	0.756	5.36526e-102	5
																SCNN1A	9.07217e-280	0.653746	0.624	0.66	1.81443e-276	2										EPHA2	1.25304e-32	0.273292	0.709	0.721	2.50608e-29	4		TMED3	8.93125e-105	0.473136	0.727	0.58	1.78625e-101	5
																SLC6A14	4.22265e-279	1.19292	0.656	0.741	8.44531e-276	2										SGK1	2.68969e-31	0.396199	0.716	0.563	5.37938e-28	4		MFAP4	1.35128e-104	1.4118	0.585	0.34	2.70256e-101	5
																CLDN12	2.70959e-278	0.622569	0.629	0.653	5.41918e-275	2										PRDX1	8.2066e-31	0.320499	0.912	0.718	1.64132e-27	4		C3	1.70349e-104	2.29171	0.71	0.664	3.40698e-101	5
																IER3	7.93327e-278	0.449557	0.861	0.769	1.58665e-274	2										CPE	1.12629e-30	0.722837	0.329	0.402	2.25258e-27	4		PI15	3.35757e-104	0.563867	0.537	0.386	6.71513e-101	5
																ETS2	1.20403e-277	0.270972	0.817	0.735	2.40807e-274	2										IL3RA	6.82991e-30	0.950276	0.595	0.486	1.36598e-26	4		EFEMP1	4.21239e-103	1.12195	0.588	0.382	8.42477e-100	5
																ACOT7	8.34451e-276	0.542403	0.614	0.568	1.6689e-272	2										LDLR	7.42419e-29	0.338516	0.842	0.779	1.48484e-25	4		ECM2	4.97492e-102	0.882709	0.64	0.591	9.94985e-99	5
																CENPV	6.68577e-275	0.477186	0.573	0.535	1.33715e-271	2										TUSC3	2.84674e-28	0.35194	0.577	0.51	5.69349e-25	4		GSTP1	5.1945e-102	0.54324	0.9	0.707	1.0389e-98	5
																FHL2	2.21542e-274	0.634417	0.631	0.641	4.43084e-271	2										MALL	3.89317e-27	1.09558	0.543	0.353	7.78635e-24	4		MMP1	1.17157e-101	2.45659	0.666	0.632	2.34314e-98	5
																MACC1	6.38216e-274	0.762025	0.64	0.682	1.27643e-270	2										FBLN5	6.70042e-27	0.330072	0.242	0.51	1.34008e-23	4		PPP1R14B	6.68941e-99	0.339214	0.829	0.776	1.33788e-95	5
																MRPL37	2.48008e-272	0.434599	0.597	0.526	4.96016e-269	2										H1F0	8.51648e-27	0.506284	0.603	0.577	1.7033e-23	4		NRP1	3.65681e-98	0.556152	0.714	0.629	7.31362e-95	5
																CGN	3.08947e-270	0.667982	0.614	0.639	6.17893e-267	2										ICAM1	1.8017e-25	0.498095	0.695	0.686	3.60341e-22	4		PON2	6.87349e-98	0.330305	0.731	0.701	1.3747e-94	5
																MINOS1	3.31429e-268	0.421302	0.702	0.491	6.62858e-265	2										MGST2	6.76748e-25	1.02059	0.594	0.564	1.3535e-21	4		CST1	1.81845e-97	1.54295	0.61	0.52	3.6369e-94	5
																EPS8L1	9.23712e-268	0.694777	0.637	0.684	1.84742e-264	2										MDK	8.37864e-23	0.265728	0.49	0.706	1.67573e-19	4		HGF	3.24118e-97	0.541976	0.616	0.532	6.48235e-94	5
																MYL12B	2.80502e-265	0.519465	0.934	0.818	5.61004e-262	2										C1orf54	3.2447e-22	1.19707	0.559	0.465	6.4894e-19	4		MOXD1	7.17341e-97	0.299253	0.549	0.381	1.43468e-93	5
																CAPN8	9.5728e-265	0.597814	0.606	0.626	1.91456e-261	2										KITLG	9.27318e-22	0.399248	0.699	0.73	1.85464e-18	4		CRABP2	6.29137e-96	0.49638	0.548	0.373	1.25827e-92	5
																LACTB2	3.86939e-263	0.52512	0.595	0.57	7.73877e-260	2										GJA5	7.71773e-21	0.703595	0.429	0.431	1.54355e-17	4		ABL2	9.10269e-96	0.546695	0.754	0.629	1.82054e-92	5
																CKS1B	2.00455e-262	0.721656	0.593	0.517	4.0091e-259	2										TINAGL1	9.17393e-21	1.18029	0.594	0.622	1.83479e-17	4		DNAJC15	4.94201e-95	0.396957	0.84	0.685	9.88401e-92	5
																CISD3	7.87468e-262	0.58629	0.657	0.637	1.57494e-258	2										MT-ND3	8.80787e-20	0.286343	0.998	0.991	1.76157e-16	4		MCAM	3.82539e-94	1.74286	0.689	0.607	7.65079e-91	5
																COA4	3.17734e-261	0.506176	0.664	0.612	6.35468e-258	2										DLL1	1.79687e-19	0.438235	0.329	0.316	3.59374e-16	4		CDK4	1.47168e-93	0.483812	0.691	0.555	2.94336e-90	5
																CES2	2.11532e-260	0.556677	0.606	0.581	4.23064e-257	2										ACTG1	5.86171e-19	0.307318	0.979	0.927	1.17234e-15	4		OLFML2B	1.8344e-93	0.714548	0.56	0.342	3.6688e-90	5
																GATA6	8.75387e-259	0.618369	0.627	0.668	1.75077e-255	2										C11orf96	6.36338e-19	0.306104	0.614	0.574	1.27268e-15	4		PYCR1	1.96625e-92	0.348069	0.675	0.625	3.93249e-89	5
																DHFR	1.21342e-258	0.826193	0.644	0.696	2.42683e-255	2										MYL12B	1.9973e-18	0.429939	0.869	0.833	3.99459e-15	4		MT-CO3	3.07111e-92	0.559479	0.999	0.989	6.14223e-89	5
																TNFRSF21	5.58282e-258	0.616646	0.628	0.655	1.11656e-254	2										AKAP12	5.21981e-18	0.434593	0.368	0.435	1.04396e-14	4		RCAN1	3.58651e-92	0.516179	0.677	0.616	7.17302e-89	5
																HES1	2.02532e-255	0.52436	0.714	0.655	4.05064e-252	2										ELN	1.46203e-17	0.586566	0.366	0.431	2.92405e-14	4		FILIP1	4.3091e-91	0.492748	0.631	0.566	8.61821e-88	5
																PON2	2.29457e-254	0.538172	0.665	0.708	4.58914e-251	2										NOV	1.73866e-17	0.282478	0.493	0.474	3.47732e-14	4		CYB5A	1.56247e-89	0.593652	0.696	0.523	3.12494e-86	5
																SPDEF	5.19079e-254	0.610992	0.62	0.682	1.03816e-250	2										CX3CL1	4.46842e-17	0.695133	0.41	0.547	8.93683e-14	4		COLEC12	9.671e-89	0.56914	0.647	0.589	1.9342e-85	5
																HSBP1L1	6.37201e-253	0.29712	0.491	0.414	1.2744e-249	2										FNIP2	2.93393e-16	0.668845	0.64	0.649	5.86786e-13	4		CD109	1.34388e-87	0.279893	0.696	0.673	2.68777e-84	5
																BCL2L15	5.3719e-250	0.564274	0.6	0.633	1.07438e-246	2										TNFRSF4	3.71433e-16	0.359912	0.569	0.425	7.42866e-13	4		PDLIM4	6.85288e-86	0.551022	0.611	0.535	1.37058e-82	5
																FA2H	2.57027e-248	0.510638	0.561	0.552	5.14053e-245	2										LIPA	2.06206e-15	0.260548	0.613	0.515	4.12413e-12	4		HSD11B1	1.32782e-84	0.460216	0.587	0.486	2.65564e-81	5
																SRD5A3	5.90468e-247	0.352371	0.536	0.497	1.18094e-243	2										GULP1	1.4587e-14	0.309753	0.586	0.596	2.9174e-11	4		VASN	2.88066e-84	0.695564	0.591	0.458	5.76132e-81	5
																MGAT4B	6.7546e-246	0.55053	0.661	0.714	1.35092e-242	2										MEOX2	3.22963e-14	0.449397	0.51	0.44	6.45925e-11	4		SGCE	9.25947e-84	0.771446	0.56	0.385	1.85189e-80	5
																PHGR1	1.19658e-245	0.76983	0.542	0.535	2.39315e-242	2										ANGPT2	3.41993e-13	0.800766	0.566	0.567	6.83985e-10	4		APOL1	1.39961e-81	0.418813	0.799	0.764	2.79922e-78	5
																PSAT1	2.6327e-245	0.565445	0.616	0.68	5.2654e-242	2										GATA2	1.0094e-12	0.335313	0.524	0.428	2.0188e-09	4		FHL1	3.65557e-80	0.990072	0.567	0.406	7.31114e-77	5
																ISOC2	1.27354e-242	0.486854	0.625	0.598	2.54708e-239	2										NDUFC1	1.3201e-12	0.46716	0.748	0.723	2.64021e-09	4		MT2A	4.15975e-80	1.35696	0.87	0.777	8.3195e-77	5
																NR2F2	9.82013e-242	0.327912	0.678	0.723	1.96403e-238	2										INSIG1	2.14701e-12	0.27773	0.74	0.618	4.29403e-09	4		TMEM176B	5.04858e-80	0.800959	0.687	0.604	1.00972e-76	5
																ADAP1	2.62491e-240	0.497586	0.613	0.645	5.24983e-237	2										SOX7	3.77898e-12	1.12089	0.54	0.507	7.55796e-09	4		TMEM119	2.14888e-79	0.813569	0.567	0.418	4.29776e-76	5
																PRDX4	3.92312e-238	0.284407	0.653	0.538	7.84624e-235	2										MSX1	5.46176e-12	0.523	0.529	0.504	1.09235e-08	4		RHOB	6.02837e-79	0.717809	0.761	0.608	1.20567e-75	5
																HS3ST1	7.56136e-237	0.543448	0.623	0.66	1.51227e-233	2										S100A16	2.28092e-11	0.587486	0.659	0.746	4.56183e-08	4		SEMA5A	1.42975e-78	0.593994	0.523	0.326	2.85949e-75	5
																GADD45A	8.72289e-236	0.342265	0.703	0.596	1.74458e-232	2										GJA4	1.37992e-10	1.06113	0.491	0.356	2.75984e-07	4		RGS3	1.49664e-78	0.348259	0.659	0.626	2.99329e-75	5
																RAB3IP	1.59005e-234	0.444224	0.58	0.559	3.18009e-231	2										FCGRT	1.44869e-10	0.499467	0.564	0.441	2.89737e-07	4		GPNMB	2.1643e-78	0.408165	0.658	0.596	4.32861e-75	5
																CD320	8.98729e-233	0.296246	0.573	0.506	1.79746e-229	2										CLU	5.27953e-10	1.65759	0.566	0.633	1.05591e-06	4		CHRDL2	3.74751e-78	0.343397	0.487	0.304	7.49502e-75	5
																TSPAN15	9.16954e-232	0.506708	0.609	0.63	1.83391e-228	2										EMP2	2.39434e-09	0.817966	0.56	0.623	4.78867e-06	4		PLAC9	4.53549e-78	1.01493	0.524	0.333	9.07099e-75	5
																TMEM106C	1.10391e-231	0.539641	0.579	0.561	2.20781e-228	2										MADCAM1	5.21707e-09	0.43433	0.437	0.345	1.04341e-05	4		RPN2	2.50651e-77	0.32864	0.87	0.74	5.01302e-74	5
																SRI	2.21619e-230	0.450878	0.746	0.657	4.43239e-227	2										ITPKC	1.4046e-08	0.289357	0.449	0.549	2.80919e-05	4		CPE	1.1279e-75	1.05927	0.541	0.392	2.25579e-72	5
																PSCA	3.88508e-230	1.54184	0.605	0.646	7.77016e-227	2										RBP7	2.17358e-08	0.770298	0.368	0.344	4.34716e-05	4		SPTBN1	1.40871e-75	0.292101	0.825	0.764	2.81742e-72	5
																TNFSF9	4.97869e-230	0.337229	0.603	0.571	9.95738e-227	2										CSRP2	3.11163e-08	0.900634	0.524	0.493	6.22327e-05	4		EPS8	2.47724e-75	0.956702	0.703	0.666	4.95447e-72	5
																BMP4	9.22432e-229	0.422338	0.54	0.507	1.84486e-225	2										SH3BGRL2	5.7583e-08	0.347082	0.404	0.436	0.000115166	4		PDCD5	2.69444e-75	0.369466	0.804	0.713	5.38887e-72	5
																C6orf132	2.08487e-228	0.628883	0.594	0.624	4.16973e-225	2										TSPAN13	9.37457e-08	0.591039	0.614	0.655	0.000187491	4		PTGER3	7.50748e-75	0.420085	0.55	0.447	1.5015e-71	5
																TESC	5.12593e-228	0.531735	0.568	0.53	1.02519e-224	2										PROCR	1.09948e-07	0.311701	0.541	0.494	0.000219895	4		ANGPTL4	1.03249e-74	0.396929	0.546	0.45	2.06498e-71	5
																MYO5B	1.85796e-227	0.566306	0.599	0.648	3.71593e-224	2										TSPAN15	2.17615e-07	0.31102	0.584	0.629	0.000435229	4		PODN	1.42328e-74	0.8168	0.522	0.345	2.84657e-71	5
																WASL	6.75162e-227	0.419189	0.643	0.66	1.35032e-223	2										NPC2	3.06192e-07	0.444138	0.625	0.591	0.000612385	4		PLA2G2A	7.0276e-73	0.699961	0.424	0.314	1.40552e-69	5
																CEACAM6	4.22156e-226	1.13084	0.614	0.69	8.44312e-223	2										INMT	1.5247e-06	0.395019	0.345	0.18	0.0030494	4		HES4	7.31863e-73	0.705688	0.618	0.506	1.46373e-69	5
																MRPS25	1.28504e-224	0.425248	0.606	0.559	2.57008e-221	2										LTBP4	3.53615e-06	0.355463	0.495	0.45	0.0070723	4		NDUFC2	8.13373e-73	0.580502	0.735	0.575	1.62675e-69	5
																CHPF	1.34442e-224	0.398041	0.625	0.631	2.68884e-221	2										SLIRP	4.65991e-06	0.335613	0.721	0.647	0.00931983	4		CEBPD	1.03834e-72	0.811127	0.734	0.674	2.07668e-69	5
																PRSS22	2.26304e-221	0.616784	0.582	0.613	4.52608e-218	2										CSRP1	5.21554e-06	0.355839	0.645	0.597	0.0104311	4		RRAD	1.28736e-72	0.476929	0.567	0.45	2.57473e-69	5
																DNAJC12	7.75899e-221	0.681036	0.609	0.684	1.5518e-217	2																		ACTG1	1.84223e-72	0.499097	0.988	0.927	3.68445e-69	5
																AK4	1.54669e-220	0.579528	0.613	0.68	3.09339e-217	2																		PTN	2.29025e-72	0.936959	0.543	0.345	4.5805e-69	5
																LEMD1	2.10718e-220	0.543844	0.598	0.66	4.21436e-217	2																		TUBA1C	2.05907e-71	0.34555	0.825	0.688	4.11814e-68	5
																SCD	2.83499e-217	1.12628	0.649	0.735	5.66998e-214	2																		LTBP4	7.3762e-69	0.682581	0.569	0.446	1.47524e-65	5
																S100A11	7.03441e-216	0.528518	0.935	0.864	1.40688e-212	2																		ZNF703	7.49358e-69	0.532828	0.558	0.448	1.49872e-65	5
																TMEM30B	1.40911e-212	0.411559	0.55	0.576	2.81822e-209	2																		CXCL9	4.20706e-68	0.399766	0.663	0.701	8.41412e-65	5
																NDUFC2	2.35009e-212	0.342922	0.722	0.558	4.70018e-209	2																		FBLN5	2.273e-66	0.836966	0.578	0.493	4.546e-63	5
																GMNN	9.82766e-212	0.422562	0.574	0.578	1.96553e-208	2																		PLD3	1.73723e-65	0.350379	0.689	0.592	3.47445e-62	5
																NCOA7	3.13678e-211	0.441409	0.77	0.796	6.27357e-208	2																		TBX3	1.07937e-64	0.306144	0.596	0.61	2.15874e-61	5
																NCEH1	5.59812e-210	0.497493	0.643	0.705	1.11962e-206	2																		CILP	6.0289e-64	0.37648	0.449	0.272	1.20578e-60	5
																ANKRD36C	5.94113e-210	0.723158	0.663	0.676	1.18823e-206	2																		NME1	1.90385e-63	0.323918	0.703	0.602	3.8077e-60	5
																GPR160	4.36145e-208	0.263622	0.499	0.45	8.72291e-205	2																		JAG1	2.96925e-63	1.10123	0.699	0.728	5.9385e-60	5
																FOSL1	5.93751e-208	0.342687	0.526	0.513	1.1875e-204	2																		F3	5.65718e-63	0.667299	0.656	0.673	1.13144e-59	5
																MYEOV	1.87036e-207	0.384751	0.535	0.552	3.74072e-204	2																		CXCL5	1.56249e-62	0.490825	0.568	0.45	3.12499e-59	5
																DNPH1	4.09289e-207	0.406729	0.641	0.562	8.18577e-204	2																		GLT8D2	2.29943e-62	0.748683	0.582	0.523	4.59886e-59	5
																THEM6	4.40864e-206	0.35246	0.542	0.557	8.81727e-203	2																		DUT	3.07175e-62	0.475423	0.72	0.611	6.1435e-59	5
																IL18	5.55769e-206	0.435796	0.595	0.611	1.11154e-202	2																		ALDH1A3	9.23894e-62	0.668695	0.568	0.543	1.84779e-58	5
																TSC22D1	3.5708e-205	0.335305	0.664	0.609	7.1416e-202	2																		S100A11	1.3474e-61	0.427157	0.955	0.87	2.6948e-58	5
																CDCA7	4.42716e-205	0.656309	0.614	0.715	8.85433e-202	2																		TSHZ2	1.35052e-61	0.829472	0.647	0.574	2.70105e-58	5
																USH1C	6.3527e-204	0.538177	0.585	0.63	1.27054e-200	2																		CCL21	1.604e-61	0.595803	0.147	0.375	3.20799e-58	5
																MCM7	6.33298e-203	0.679377	0.595	0.586	1.2666e-199	2																		FMO2	4.60868e-61	0.357173	0.447	0.223	9.21735e-58	5
																AP1S1	2.67258e-200	0.440885	0.58	0.564	5.34515e-197	2																		CPED1	4.64107e-61	0.419717	0.545	0.433	9.28215e-58	5
																FAM3D	6.36109e-200	0.679925	0.586	0.649	1.27222e-196	2																		PDIA4	1.77798e-60	0.361691	0.829	0.745	3.55597e-57	5
																DSC2	1.12611e-199	0.600662	0.642	0.7	2.25221e-196	2																		ADAMTS1	1.12955e-59	1.82852	0.597	0.559	2.25909e-56	5
																LIF	3.07096e-195	0.547776	0.573	0.625	6.14192e-192	2																		BAG3	4.2748e-59	0.538846	0.688	0.624	8.5496e-56	5
																NPM3	4.86504e-195	0.351259	0.541	0.521	9.73007e-192	2																		HSPB8	1.27753e-58	0.596673	0.567	0.539	2.55505e-55	5
																FAM102A	4.91733e-195	0.310801	0.671	0.643	9.83467e-192	2																		TMEM98	1.86529e-58	0.706586	0.571	0.498	3.73057e-55	5
																RPN2	5.49989e-195	0.315029	0.799	0.737	1.09998e-191	2																		OGN	2.91594e-58	1.12033	0.481	0.35	5.83189e-55	5
																SLC1A1	6.26527e-195	0.464698	0.583	0.659	1.25305e-191	2																		CPXM1	3.09726e-58	0.426572	0.563	0.532	6.19451e-55	5
																TYMS	9.34744e-191	1.0046	0.608	0.691	1.86949e-187	2																		UQCRQ	4.4984e-58	0.420257	0.886	0.739	8.9968e-55	5
																MGLL	2.97184e-190	0.513243	0.638	0.692	5.94368e-187	2																		AGT	5.10226e-58	0.679095	0.46	0.287	1.02045e-54	5
																AMN	2.87952e-188	0.367822	0.475	0.465	5.75905e-185	2																		TSPAN11	6.09274e-57	0.314958	0.543	0.464	1.21855e-53	5
																GIPC1	3.72299e-186	0.457583	0.616	0.634	7.44598e-183	2																		STOM	3.20025e-56	0.628826	0.752	0.711	6.4005e-53	5
																F3	4.82838e-186	0.749027	0.609	0.682	9.65677e-183	2																		FSTL3	6.56925e-56	0.682818	0.632	0.642	1.31385e-52	5
																HNF4A	4.1464e-184	0.5314	0.583	0.66	8.2928e-181	2																		TCF21	1.22175e-55	0.607449	0.462	0.242	2.4435e-52	5
																CEACAM5	4.56686e-184	0.669937	0.517	0.546	9.13371e-181	2																		PTGR1	1.84599e-55	0.353356	0.529	0.443	3.69197e-52	5
																HELLS	4.89934e-184	0.864044	0.647	0.749	9.79868e-181	2																		NEURL1B	6.75789e-55	0.517899	0.583	0.573	1.35158e-51	5
																SQLE	8.46436e-183	0.623572	0.629	0.686	1.69287e-179	2																		MDK	1.12031e-54	0.727491	0.688	0.696	2.24062e-51	5
																GALNT5	1.50702e-182	0.525423	0.563	0.593	3.01403e-179	2																		2024-09-04	1.90244e-53	0.649483	0.467	0.338	3.80489e-50	5
																MSMO1	1.74703e-182	0.597898	0.599	0.649	3.49405e-179	2																		TUBA1B	2.66093e-53	0.525313	0.886	0.776	5.32186e-50	5
																PAFAH1B3	9.71663e-182	0.418047	0.572	0.567	1.94333e-178	2																		MMP13	2.16893e-51	0.343686	0.542	0.512	4.33786e-48	5
																PROM2	3.07104e-181	0.474787	0.578	0.658	6.14209e-178	2																		FOXS1	2.92571e-48	0.54111	0.437	0.231	5.85143e-45	5
																CDH17	1.14554e-178	0.736408	0.6	0.716	2.29108e-175	2																		SLC7A2	1.02026e-47	0.499898	0.49	0.395	2.04052e-44	5
																CENPM	1.13135e-176	0.325692	0.471	0.438	2.2627e-173	2																		RBP1	9.58116e-47	0.409458	0.49	0.406	1.91623e-43	5
																NRARP	2.71159e-172	0.36072	0.556	0.565	5.42318e-169	2																		TFPI2	1.80298e-46	0.281517	0.426	0.323	3.60597e-43	5
																TMEM97	1.89784e-168	0.499196	0.532	0.568	3.79568e-165	2																		LY6E	4.2312e-46	0.365137	0.873	0.817	8.4624e-43	5
																MPC2	4.76143e-168	0.314922	0.639	0.522	9.52285e-165	2																		SQSTM1	3.10468e-45	0.341813	0.922	0.771	6.20935e-42	5
																REG4	1.63903e-166	1.24178	0.564	0.653	3.27806e-163	2																		ACTB	7.70454e-45	0.373802	0.995	0.977	1.54091e-41	5
																UNC93B1	3.70449e-166	0.281438	0.586	0.597	7.40897e-163	2																		CYGB	2.1005e-44	0.800988	0.512	0.409	4.201e-41	5
																YOD1	1.39269e-162	0.370787	0.548	0.593	2.78538e-159	2																		ELN	2.45393e-42	0.737895	0.482	0.425	4.90786e-39	5
																MCM4	2.45911e-160	0.615818	0.592	0.675	4.91821e-157	2																		SCG5	2.483e-42	0.256761	0.475	0.392	4.966e-39	5
																WEE1	5.37403e-160	0.419919	0.575	0.617	1.07481e-156	2																		SAMD11	1.00572e-41	0.273352	0.469	0.382	2.01143e-38	5
																AMOTL2	8.32481e-160	0.407534	0.563	0.621	1.66496e-156	2																		PRELP	1.0334e-41	0.761546	0.448	0.29	2.06679e-38	5
																HSD17B2	3.56356e-159	0.439535	0.538	0.597	7.12712e-156	2																		CCL26	1.08169e-41	0.398846	0.514	0.454	2.16338e-38	5
																CRNDE	5.32288e-159	0.396477	0.546	0.609	1.06458e-155	2																		ARPC1A	1.69913e-41	0.354803	0.606	0.496	3.39827e-38	5
																ARL14	1.71325e-157	0.638222	0.52	0.559	3.4265e-154	2																		CHI3L1	6.04473e-40	0.513641	0.565	0.594	1.20895e-36	5
																PPIB	3.11169e-157	0.261499	0.866	0.779	6.22339e-154	2																		TIMM13	9.19997e-40	0.350173	0.611	0.498	1.83999e-36	5
																YIF1A	3.49048e-153	0.258802	0.59	0.557	6.98097e-150	2																		IFI6	1.39711e-39	0.419692	0.824	0.786	2.79422e-36	5
																SRM	5.53328e-153	0.315789	0.59	0.552	1.10666e-149	2																		NFIB	2.19661e-39	0.58752	0.614	0.661	4.39323e-36	5
																MUC5AC	2.24049e-152	0.939822	0.528	0.577	4.48098e-149	2																		SLIRP	1.13596e-38	0.308017	0.75	0.646	2.27192e-35	5
																NOXO1	2.24612e-152	0.320233	0.501	0.541	4.49225e-149	2																		LAPTM4B	1.84471e-38	0.360502	0.66	0.686	3.68943e-35	5
																TJP1	2.68787e-152	0.400203	0.614	0.689	5.37573e-149	2																		TSPAN4	1.48619e-37	0.630449	0.561	0.534	2.97237e-34	5
																DTYMK	1.70008e-151	0.433164	0.554	0.582	3.40017e-148	2																		FLRT2	6.15574e-37	0.527243	0.512	0.47	1.23115e-33	5
																YAP1	3.56654e-151	0.491574	0.622	0.728	7.13307e-148	2																		QSOX1	1.02251e-36	0.380711	0.672	0.626	2.04503e-33	5
																TOP2A	2.09781e-148	1.90544	0.627	0.747	4.19561e-145	2																		GSTM3	4.66119e-36	0.477067	0.494	0.393	9.32239e-33	5
																GRB7	6.6746e-148	0.461701	0.531	0.594	1.33492e-144	2																		OMD	9.57098e-36	0.608895	0.439	0.283	1.9142e-32	5
																WWC1	1.61932e-147	0.414479	0.573	0.683	3.23865e-144	2																		MFAP5	1.59173e-35	0.918605	0.516	0.493	3.18346e-32	5
																HLA-DRB5	3.69624e-145	0.291677	0.854	0.842	7.39248e-142	2																		CDC42EP1	4.16308e-35	0.349163	0.656	0.695	8.32615e-32	5
																COMTD1	6.16328e-145	0.319868	0.506	0.502	1.23266e-141	2																		MGST1	6.94115e-35	0.370063	0.493	0.455	1.38823e-31	5
																ANXA10	4.2237e-144	0.448577	0.425	0.446	8.44739e-141	2																		SLIT3	1.55214e-34	1.01463	0.511	0.463	3.10429e-31	5
																NDFIP2	9.0516e-144	0.342906	0.596	0.631	1.81032e-140	2																		CCL19	3.9172e-34	1.20873	0.177	0.346	7.83441e-31	5
																GULP1	1.87608e-143	0.341191	0.542	0.604	3.75217e-140	2																		CCL8	1.00204e-33	0.341166	0.549	0.543	2.00409e-30	5
																PLCD3	6.66402e-143	0.386232	0.523	0.591	1.3328e-139	2																		PPP1R14A	2.06742e-33	1.08555	0.463	0.414	4.13484e-30	5
																SQSTM1	5.67418e-142	0.285525	0.888	0.759	1.13484e-138	2																		EDNRB	4.9476e-33	0.453096	0.487	0.465	9.8952e-30	5
																STMN1	6.9568e-141	0.923663	0.627	0.589	1.39136e-137	2																		HIGD1B	1.22822e-32	0.311621	0.346	0.284	2.45645e-29	5
																KDELR3	6.02685e-140	0.358371	0.568	0.66	1.20537e-136	2																		COX4I2	2.03414e-32	0.446089	0.241	0.304	4.06829e-29	5
																CLDN3	7.41378e-140	0.480557	0.498	0.525	1.48276e-136	2																		TUBB2A	4.73189e-32	0.257854	0.543	0.459	9.46379e-29	5
																ATF3	2.03682e-139	0.51787	0.747	0.743	4.07364e-136	2																		RGS16	1.07036e-31	1.03302	0.57	0.574	2.14073e-28	5
																PRRG4	6.89081e-138	0.342093	0.587	0.672	1.37816e-134	2																		MMP23B	1.17407e-31	0.488325	0.466	0.377	2.34814e-28	5
																C4BPB	4.11048e-135	0.430701	0.548	0.645	8.22096e-132	2																		ENPEP	1.32414e-31	0.650463	0.461	0.316	2.64828e-28	5
																MKI67	4.89864e-135	1.71598	0.626	0.752	9.79728e-132	2																		IGFBP3	1.81583e-31	1.07465	0.516	0.503	3.63166e-28	5
																CHMP4C	4.26621e-134	0.452537	0.571	0.688	8.53242e-131	2																		PI16	1.96393e-31	0.262134	0.164	0.279	3.92786e-28	5
																HIST1H4C	9.69394e-132	1.45563	0.809	0.817	1.93879e-128	2																		MT1M	2.70557e-31	0.45446	0.438	0.334	5.41114e-28	5
																MPST	3.82323e-131	0.313958	0.52	0.526	7.64647e-128	2																		PLTP	2.83045e-29	0.435401	0.477	0.383	5.6609e-26	5
																SELENBP1	3.045e-130	0.309788	0.444	0.473	6.08999e-127	2																		PDGFA	3.72043e-29	1.02514	0.64	0.701	7.44085e-26	5
																GJB3	2.32795e-129	0.421289	0.538	0.611	4.6559e-126	2																		SCPEP1	2.31308e-28	0.323739	0.547	0.488	4.62617e-25	5
																CKB	7.22048e-129	0.350289	0.4	0.397	1.4441e-125	2																		SLIT2	2.61026e-28	0.507789	0.511	0.493	5.22052e-25	5
																HMGB3	5.9068e-128	0.472719	0.522	0.569	1.18136e-124	2																		THBS4	2.85512e-28	0.766574	0.339	0.175	5.71025e-25	5
																C3	1.87166e-127	0.364371	0.58	0.68	3.74332e-124	2																		SFRP1	3.05402e-28	0.414261	0.502	0.549	6.10804e-25	5
																SLC6A8	7.72021e-127	0.482039	0.555	0.645	1.54404e-123	2																		SMOC2	7.03691e-28	1.13976	0.444	0.357	1.40738e-24	5
																SH3BGRL2	3.23375e-126	0.271363	0.423	0.437	6.4675e-123	2																		CXCL12	8.39574e-28	0.802774	0.482	0.453	1.67915e-24	5
																MXRA5	1.0703e-125	0.281649	0.617	0.764	2.14061e-122	2																		HSP90AA1	1.11167e-27	0.278704	0.993	0.955	2.22334e-24	5
																STEAP1	1.45932e-125	0.290002	0.576	0.684	2.91863e-122	2																		IL24	2.63951e-27	0.398164	0.477	0.471	5.27902e-24	5
																SIGMAR1	1.88233e-125	0.365763	0.551	0.584	3.76467e-122	2																		CXCL14	5.06735e-27	0.745309	0.36	0.261	1.01347e-23	5
																KLK6	8.07836e-124	0.654584	0.557	0.674	1.61567e-120	2																		PLXDC1	8.9694e-27	0.727232	0.433	0.347	1.79388e-23	5
																ANLN	4.28143e-123	0.661333	0.566	0.712	8.56286e-120	2																		EMP2	1.3649e-26	0.500932	0.587	0.621	2.7298e-23	5
																REPS2	4.49578e-123	0.293942	0.494	0.525	8.99155e-120	2																		TCEAL7	7.73082e-26	0.338491	0.395	0.251	1.54616e-22	5
																ERRFI1	1.381e-121	0.441844	0.566	0.601	2.76199e-118	2																		IGF1	2.7312e-25	1.22493	0.449	0.435	5.4624e-22	5
																CDK4	8.27643e-118	0.348264	0.544	0.563	1.65529e-114	2																		FHL2	6.20901e-25	0.609411	0.574	0.643	1.2418e-21	5
																RIPK4	4.11877e-115	0.272289	0.465	0.534	8.23754e-112	2																		C2orf40	7.348e-25	0.269664	0.196	0.31	1.4696e-21	5
																AKR1C3	5.8999e-114	0.329044	0.397	0.404	1.17998e-110	2																		INMT	1.09861e-24	0.312436	0.36	0.18	2.19721e-21	5
																PDGFA	5.36641e-111	0.398802	0.588	0.717	1.07328e-107	2																		NES	1.51067e-24	0.358568	0.515	0.537	3.02133e-21	5
																SMC4	9.04721e-111	0.75665	0.735	0.787	1.80944e-107	2																		MT1X	1.54004e-24	0.319141	0.593	0.524	3.08008e-21	5
																TMPRSS3	3.06548e-110	0.360575	0.534	0.65	6.13095e-107	2																		NTRK2	2.27329e-24	0.315324	0.295	0.51	4.54658e-21	5
																PI3	2.44648e-109	0.571645	0.496	0.55	4.89297e-106	2																		EGFLAM	2.88001e-23	0.32313	0.393	0.258	5.76002e-20	5
																AGR3	7.33674e-109	0.482424	0.423	0.452	1.46735e-105	2																		ID1	5.63894e-21	0.545506	0.611	0.596	1.12779e-17	5
																WARS	3.37506e-108	0.357201	0.716	0.776	6.75012e-105	2																		SERPINE2	1.03119e-20	0.769074	0.449	0.39	2.06237e-17	5
																IFT172	2.06834e-106	0.326831	0.491	0.56	4.13669e-103	2																		ESAM	1.46352e-20	0.292284	0.477	0.461	2.92703e-17	5
																TST	3.83364e-103	0.401078	0.554	0.678	7.66728e-100	2																		CCL2	1.95303e-20	0.899625	0.532	0.548	3.90606e-17	5
																UBE2T	3.99356e-103	0.462575	0.498	0.571	7.98712e-100	2																		CCL11	1.48933e-19	1.62772	0.441	0.375	2.97866e-16	5
																CKS2	2.86975e-101	0.267804	0.585	0.543	5.73951e-98	2																		TINAGL1	2.49842e-19	0.462429	0.395	0.631	4.99685e-16	5
																CDR2L	3.1929e-101	0.342068	0.553	0.685	6.3858e-98	2																		GADD45B	6.8396e-19	0.522944	0.649	0.588	1.36792e-15	5
																ANXA13	3.42403e-101	0.404147	0.495	0.599	6.84807e-98	2																		FENDRR	3.84927e-18	0.250627	0.482	0.502	7.69854e-15	5
																CCDC34	9.69229e-101	0.391471	0.508	0.589	1.93846e-97	2																		PFN2	7.40267e-18	0.43412	0.448	0.398	1.48053e-14	5
																H2AFZ	1.17e-100	0.594751	0.831	0.715	2.34e-97	2																		RAMP1	4.76991e-17	0.306297	0.504	0.54	9.53981e-14	5
																DHRS3	1.54865e-100	0.26195	0.44	0.467	3.09731e-97	2																		IGF2	8.8285e-17	0.273258	0.184	0.279	1.7657e-13	5
																PLBD1	5.79906e-100	0.318933	0.563	0.636	1.15981e-96	2																		HSPB6	1.19212e-16	0.64138	0.407	0.314	2.38424e-13	5
																PPIC	2.19542e-98	0.345543	0.591	0.699	4.39084e-95	2																		ISOC2	1.68037e-16	0.347425	0.568	0.603	3.36073e-13	5
																TFF2	2.96058e-98	0.593714	0.254	0.274	5.92117e-95	2																		ABI3BP	3.27479e-16	0.478748	0.451	0.468	6.54958e-13	5
																CDC20	8.7592e-98	0.627092	0.508	0.616	1.75184e-94	2																		ARHGAP29	1.51625e-14	0.25976	0.389	0.628	3.0325e-11	5
																KLK7	6.39045e-97	0.965688	0.558	0.725	1.27809e-93	2																		NET1	3.31877e-14	0.289748	0.665	0.727	6.63755e-11	5
																UACA	4.92515e-96	0.29114	0.607	0.731	9.8503e-93	2																		APOD	6.24277e-13	1.86131	0.347	0.281	1.24855e-09	5
																PYCR1	5.75801e-96	0.441718	0.538	0.642	1.1516e-92	2																		ACVRL1	8.77091e-13	0.259739	0.526	0.6	1.75418e-09	5
																CCL20	5.95343e-96	0.260549	0.567	0.606	1.19069e-92	2																		FRZB	6.22663e-12	0.764743	0.365	0.307	1.24533e-08	5
																MT1G	1.90616e-95	0.527452	0.425	0.469	3.81232e-92	2																		KLF4	2.94926e-11	0.538451	0.59	0.661	5.89851e-08	5
																ZWINT	6.34294e-95	0.463547	0.481	0.564	1.26859e-91	2																		CFD	1.86772e-10	0.91635	0.32	0.516	3.73544e-07	5
																FAM114A1	3.74305e-94	0.272297	0.573	0.671	7.48609e-91	2																		C1orf54	4.91152e-10	0.316156	0.465	0.47	9.82304e-07	5
																NUDT8	1.10496e-91	0.286827	0.465	0.546	2.20992e-88	2																		CKB	1.57205e-09	0.29374	0.264	0.404	3.1441e-06	5
																MYO1B	1.43484e-91	0.328328	0.567	0.679	2.86967e-88	2																		SSTR2	1.60723e-09	0.286989	0.397	0.562	3.21446e-06	5
																MT-ND1	1.79383e-90	0.257633	0.989	0.985	3.58765e-87	2																		CSPG4	1.85036e-09	0.393999	0.416	0.396	3.70071e-06	5
																CX3CL1	2.90232e-90	0.324188	0.465	0.553	5.80464e-87	2																		ANGPT2	2.65174e-09	0.651135	0.506	0.569	5.30348e-06	5
																CBLC	4.35918e-89	0.334729	0.472	0.565	8.71836e-86	2																		PTGDS	8.95195e-08	1.2143	0.323	0.463	0.000179039	5
																KCNQ1OT1	6.04429e-89	0.268913	0.723	0.736	1.20886e-85	2																		MGLL	9.56502e-08	0.309944	0.581	0.689	0.0001913	5
																CDC6	5.3967e-87	0.375524	0.511	0.633	1.07934e-83	2																		CD9	1.29439e-07	0.353983	0.615	0.685	0.000258878	5
																CCNB1	1.51378e-86	0.668534	0.481	0.583	3.02756e-83	2																		RASD1	3.3451e-07	0.306935	0.31	0.455	0.00066902	5
																TK1	3.6392e-86	0.670956	0.54	0.679	7.27841e-83	2																		GJA4	4.48354e-07	0.510683	0.403	0.36	0.000896708	5
																PIP5K1B	4.71964e-86	0.392038	0.526	0.637	9.43928e-83	2																		HEYL	4.87268e-07	0.512638	0.37	0.224	0.000974537	5
																ENAH	1.16284e-84	0.30622	0.59	0.746	2.32568e-81	2																		SYNM	6.3959e-07	0.364715	0.527	0.599	0.00127918	5
																FSTL3	2.5753e-84	0.465766	0.536	0.66	5.15059e-81	2																		FXYD6	2.70261e-06	0.455239	0.429	0.436	0.00540522	5
																PLLP	4.72289e-84	0.302564	0.51	0.625	9.44578e-81	2																		DPT	2.81222e-06	0.548482	0.307	0.239	0.00562444	5
																GAL	3.45034e-83	0.524804	0.508	0.626	6.90068e-80	2																		BDKRB1	4.17392e-06	0.278113	0.288	0.21	0.00834785	5
																H1F0	2.83529e-82	0.314632	0.499	0.591	5.67058e-79	2																		ITIH5	5.17055e-06	0.518905	0.444	0.533	0.0103411	5
																SDR16C5	1.35472e-81	0.347885	0.478	0.563	2.70943e-78	2																		CLU	6.09452e-06	0.689548	0.518	0.635	0.012189	5
																MAD2L1	1.54888e-77	0.589968	0.522	0.63	3.09776e-74	2																		HAS1	8.14955e-06	0.281939	0.225	0.228	0.0162991	5
																TMPRSS2	3.11771e-77	0.485121	0.492	0.594	6.23541e-74	2																		SORBS2	9.49626e-06	0.471554	0.536	0.617	0.0189925	5
																LIPF	8.55791e-76	0.432269	0.158	0.241	1.71158e-72	2																		CXCL1	1.14941e-05	0.589865	0.645	0.687	0.0229881	5
																FEN1	1.89697e-75	0.331917	0.452	0.538	3.79395e-72	2																		C7	1.38553e-05	0.920241	0.347	0.353	0.0277105	5
																ARHGEF16	2.75905e-74	0.357962	0.506	0.628	5.5181e-71	2																		RGS5	2.20364e-05	2.35221	0.32	0.435	0.0440727	5
																FOXC1	8.58072e-73	0.299563	0.533	0.676	1.71614e-69	2
																SAMD5	1.28275e-71	0.434545	0.545	0.714	2.5655e-68	2
																CENPN	7.71204e-71	0.259087	0.458	0.542	1.54241e-67	2
																C1orf116	6.08233e-70	0.429806	0.516	0.65	1.21647e-66	2
																ITPKC	9.58122e-70	0.292672	0.466	0.558	1.91624e-66	2
																P4HA2	8.98539e-69	0.276009	0.531	0.661	1.79708e-65	2
																B4GALNT3	6.86698e-66	0.326009	0.464	0.559	1.3734e-62	2
																STEAP2	3.84374e-65	0.313658	0.544	0.69	7.68748e-62	2
																HMGB2	4.0617e-65	0.96949	0.62	0.593	8.12341e-62	2
																GJB1	1.45271e-64	0.313736	0.484	0.615	2.90541e-61	2
																EPHB3	8.76629e-63	0.338176	0.499	0.662	1.75326e-59	2
																SAPCD2	1.56891e-62	0.332906	0.484	0.624	3.13783e-59	2
																CENPF	2.80892e-62	1.46884	0.583	0.737	5.61785e-59	2
																TRIM15	5.1373e-61	0.410862	0.513	0.681	1.02746e-57	2
																C6orf222	1.98494e-60	0.295814	0.348	0.415	3.96987e-57	2
																MCM5	1.79482e-59	0.31521	0.5	0.579	3.58964e-56	2
																ONECUT2	3.99535e-59	0.357463	0.448	0.544	7.99071e-56	2
																ASF1B	3.54875e-58	0.33767	0.436	0.551	7.0975e-55	2
																TM4SF5	4.73493e-58	0.381558	0.458	0.558	9.46987e-55	2
																GDF15	1.65327e-57	0.683531	0.47	0.59	3.30654e-54	2
																CLSPN	8.19302e-56	0.597693	0.529	0.688	1.6386e-52	2
																CDKN3	1.96354e-51	0.45303	0.457	0.574	3.92708e-48	2
																DPP4	1.11098e-48	0.299758	0.495	0.631	2.22195e-45	2
																KIF20B	2.75058e-46	0.544868	0.585	0.696	5.50116e-43	2
																PTPRR	9.64428e-46	0.361517	0.483	0.634	1.92886e-42	2
																TRNP1	1.97872e-45	0.441544	0.49	0.649	3.95743e-42	2
																RRAS	2.79858e-44	0.283295	0.547	0.681	5.59715e-41	2
																PRC1	4.75171e-44	0.301851	0.424	0.531	9.50343e-41	2
																GDA	1.9361e-43	0.360007	0.502	0.675	3.8722e-40	2
																STAP2	2.30951e-43	0.285336	0.453	0.57	4.61903e-40	2
																ANO1	5.46038e-42	0.324371	0.489	0.656	1.09208e-38	2
																C2CD4A	1.61192e-41	0.419789	0.47	0.649	3.22384e-38	2
																CDCA8	1.24508e-40	0.402043	0.475	0.658	2.49016e-37	2
																CYP2S1	3.40626e-40	0.266421	0.488	0.63	6.81253e-37	2
																NEDD4L	2.90191e-39	0.265657	0.409	0.509	5.80383e-36	2
																MCM2	3.50332e-39	0.388952	0.515	0.703	7.00664e-36	2
																REG1A	3.54956e-39	0.435191	0.216	0.298	7.09911e-36	2
																ECM1	4.48024e-38	0.543553	0.525	0.714	8.96047e-35	2
																SMC2	3.66282e-37	0.561453	0.552	0.7	7.32563e-34	2
																TPX2	5.95695e-37	0.856827	0.536	0.725	1.19139e-33	2
																PPARG	2.2117e-36	0.26809	0.496	0.662	4.4234e-33	2
																FGFBP1	5.06151e-36	0.326566	0.44	0.578	1.0123e-32	2
																PBK	1.14354e-35	0.596501	0.501	0.703	2.28708e-32	2
																AKR1B10	1.92523e-35	0.312079	0.336	0.44	3.85046e-32	2
																UBD	3.27808e-35	0.566342	0.48	0.649	6.55616e-32	2
																ATP10B	5.24902e-35	0.364848	0.481	0.664	1.0498e-31	2
																DUT	7.73652e-34	0.441129	0.568	0.623	1.5473e-30	2
																MYBL2	4.47515e-33	0.255756	0.376	0.678	8.9503e-30	2
																FOXA3	1.7117e-31	0.251525	0.423	0.536	3.4234e-28	2
																SAA1	1.05568e-30	0.862609	0.438	0.606	2.11136e-27	2
																ATAD2	1.45994e-30	0.600577	0.593	0.745	2.91989e-27	2
																PTTG1	3.67223e-26	0.476785	0.494	0.589	7.34446e-23	2
																ESCO2	1.07138e-25	0.294692	0.456	0.642	2.14276e-22	2
																CDHR5	9.16178e-23	0.278707	0.407	0.528	1.83236e-19	2
																ITGB8	1.07248e-21	0.359221	0.441	0.59	2.14497e-18	2
																BUB1B	1.22304e-21	0.250139	0.416	0.702	2.44608e-18	2
																RACGAP1	1.75385e-21	0.360446	0.48	0.658	3.50769e-18	2
																KRT17	7.36625e-21	0.379309	0.344	0.638	1.47325e-17	2
																KIF23	1.58746e-20	0.35998	0.443	0.614	3.17492e-17	2
																RRM2	1.57596e-18	0.829149	0.5	0.71	3.15192e-15	2
																CA9	1.8712e-17	0.265289	0.397	0.559	3.74239e-14	2
																NUF2	1.72374e-15	0.345357	0.381	0.659	3.44748e-12	2
																CCNA2	3.92295e-15	0.455659	0.474	0.683	7.8459e-12	2
																CDT1	4.98455e-15	0.310262	0.465	0.677	9.9691e-12	2
																DIAPH3	1.13108e-14	0.264738	0.399	0.695	2.26217e-11	2
																BIRC5	1.60823e-13	0.59898	0.484	0.702	3.21646e-10	2
																NUSAP1	2.77436e-13	0.711597	0.488	0.731	5.54871e-10	2
																CENPW	3.35525e-13	0.31456	0.371	0.635	6.71049e-10	2
																EGLN3	8.18142e-13	0.402541	0.487	0.694	1.63628e-09	2
																UBE2C	2.61952e-12	0.662542	0.403	0.581	5.23905e-09	2
																KIF2C	6.44631e-11	0.261115	0.421	0.685	1.28926e-07	2
																HMMR	2.21137e-10	0.464161	0.454	0.67	4.42274e-07	2
																CEP55	1.50664e-09	0.489829	0.49	0.726	3.01327e-06	2
																LGR5	3.09924e-08	0.303	0.447	0.677	6.19848e-05	2
																PLK1	3.43666e-08	0.344045	0.378	0.651	6.87333e-05	2
																SERPINB7	5.5064e-08	0.266094	0.42	0.61	0.000110128	2
																NDC80	9.18443e-07	0.270689	0.416	0.642	0.00183689	2
																DMBT1	2.14947e-06	0.580728	0.419	0.643	0.00429895	2
																BRCA2	4.43104e-06	0.31665	0.514	0.707	0.00886208	2
																RAD51AP1	7.19636e-06	0.270985	0.411	0.67	0.0143927	2
[truncated: 12 more columns]
