# Supplementary material for: ECM remodeling-associated immune signatures and hub proteins: predictive markers and therapeutic targets for metastatic gastric cancer
Source: Front Immunol. 2026 Feb 6;17:1765095. doi: 10.3389/fimmu.2026.1765095 (PMC12920572; doi:10.3389/fimmu.2026.1765095)
Supplement: Supplementary file 8 [file Table5.xlsx]

## Sheet: T
Identification of T/NK cells, myeloid cells, epithelial cells and fibroblast subtypes
Cytotoxic CD8+ T cells								Naive CD4+ T cells								Effector CD4+ T cells								Regulatory T cells (Tregs)								Naive CD4+ T cells
gene	p_val	avg_log2FC	pct.1	pct.2	p_val_adj	cluster		gene	p_val	avg_log2FC	pct.1	pct.2	p_val_adj	cluster		gene	p_val	avg_log2FC	pct.1	pct.2	p_val_adj	cluster		gene	p_val	avg_log2FC	pct.1	pct.2	p_val_adj	cluster		gene	p_val	avg_log2FC	pct.1	pct.2	p_val_adj	cluster
GNLY	0	3.66249	0.879	0.745	0	0		G0S2	0	0.505773	0.961	0.55	0	1		IL7R	2.33696e-109	1.31887	0.77	0.731	4.67393e-106	2		FOXP3	2.16992e-255	2.32161	0.846	0.598	4.33984e-252	3		IFITM3	5.24133e-17	2.49405	0.867	0.686	1.04827e-13	4
NKG7	0	3.03665	0.918	0.637	0	0		PLAUR	0	0.466406	0.943	0.476	0	1		KLRB1	1.52146e-75	1.1767	0.519	0.485	3.04291e-72	2		CTLA4	1.38842e-248	2.12851	0.93	0.811	2.77684e-245	3		IGFBP7	5.93062e-24	2.11778	0.88	0.665	1.18612e-20	4
CCL5	0	2.70798	0.992	0.823	0	0		S100A9	0	0.443535	0.924	0.456	0	1		ALOX5AP	5.04113e-61	0.850746	0.757	0.776	1.00823e-57	2		IL2RA	1.64452e-234	2.92512	0.837	0.633	3.28904e-231	3		SPARCL1	1.44844e-06	1.92981	0.651	0.628	0.00289689	4
GZMB	0	2.41722	0.88	0.733	0	0		IL1B	0	0.411441	0.907	0.405	0	1		MAF	2.04028e-56	0.934893	0.685	0.757	4.08056e-53	2		BATF	1.42245e-200	2.2607	0.85	0.681	2.84491e-197	3		IFI27	3.37348e-08	1.59814	0.807	0.743	6.74695e-05	4
CCL4	0	2.25071	0.857	0.794	0	0		S100A8	0	0.378365	0.935	0.42	0	1		RGS1	4.70452e-48	0.612908	0.891	0.934	9.40904e-45	2		RTKN2	9.83205e-193	1.71088	0.806	0.669	1.96641e-189	3		ADIRF	6.77326e-09	1.5852	0.675	0.397	1.35465e-05	4
GZMA	0	2.20607	0.918	0.795	0	0		PTGS2	0	0.345753	0.957	0.525	0	1		VIM	2.93982e-47	0.459477	0.888	0.903	5.87965e-44	2		IL32	1.69224e-183	1.20341	0.996	0.966	3.38448e-180	3		SOD2	1.3801e-07	1.46915	0.831	0.614	0.00027602	4
KLRD1	0	2.10845	0.814	0.748	0	0		HES1	0	0.337341	0.943	0.46	0	1		CTLA4	3.87006e-45	0.644814	0.73	0.843	7.74012e-42	2		LTB	3.40755e-181	2.04294	0.896	0.587	6.8151e-178	3		RGS5	7.1629e-20	1.42228	0.783	0.502	1.43258e-16	4
KLRC1	0	1.87915	0.772	0.756	0	0		FCGR3B	0	0.32306	0.978	0.576	0	1		S100A11	6.95519e-40	0.593614	0.772	0.828	1.39104e-36	2		TNFRSF9	5.33969e-180	1.70366	0.826	0.722	1.06794e-176	3		HES1	1.2894e-14	1.40862	0.795	0.613	2.5788e-11	4
GZMH	0	1.81541	0.729	0.678	0	0		IFITM3	0	0.322039	0.976	0.551	0	1		RAB11FIP1	4.43205e-34	0.588991	0.695	0.822	8.86409e-31	2		MAF	3.21284e-165	1.43071	0.88	0.731	6.42568e-162	3		EPAS1	4.11155e-11	1.22941	0.783	0.566	8.22309e-08	4
ZNF683	0	1.75935	0.807	0.797	0	0		TNFAIP2	0	0.298912	0.978	0.588	0	1		FTH1	2.29108e-33	0.336381	0.934	0.952	4.58217e-30	2		CD4	1.80293e-142	1.1433	0.788	0.613	3.60587e-139	3		VWF	1.19827e-06	1.22828	0.361	0.462	0.00239655	4
SLAMF7	0	1.04835	0.723	0.741	0	0		CSF3R	0	0.29107	0.976	0.576	0	1		LTB	2.50441e-30	0.53495	0.604	0.614	5.00883e-27	2		TNFRSF4	4.49079e-142	2.35819	0.732	0.472	8.98159e-139	3		TRIB1	2.49342e-12	1.17703	0.928	0.661	4.98685e-09	4
KLRC2	2.35774e-299	1.29826	0.736	0.775	4.71548e-296	0		BCL2A1	0	0.279874	0.858	0.405	0	1		ACTB	1.77949e-27	0.273102	0.96	0.985	3.55897e-24	2		CD27	4.01827e-139	1.42573	0.778	0.498	8.03653e-136	3		ETS2	1.76181e-10	1.14766	0.928	0.657	3.52362e-07	4
PRF1	3.55499e-299	1.9641	0.753	0.68	7.10998e-296	0		SERPINA1	0	0.26119	0.961	0.523	0	1		HSP90AA1	3.17864e-25	0.263367	0.958	0.979	6.35729e-22	2		TNFRSF18	9.77982e-125	1.5682	0.802	0.68	1.95596e-121	3		BGN	1.33285e-15	1.11781	0.783	0.696	2.6657e-12	4
CTSW	2.98242e-298	1.71672	0.713	0.588	5.96484e-295	0		IER3	1.25498e-292	0.542967	0.92	0.558	2.50996e-289	1		CXCL13	1.31956e-19	2.1511	0.661	0.796	2.63912e-16	2		IL1R1	1.41313e-124	1.34111	0.743	0.688	2.82625e-121	3		SERPINH1	3.07163e-23	1.06574	0.952	0.611	6.14326e-20	4
LAG3	8.43127e-272	1.30464	0.726	0.598	1.68625e-268	0		MGP	4.17005e-278	0.344226	0.798	0.336	8.3401e-275	1		TNFSF13B	5.81953e-18	0.380039	0.388	0.638	1.16391e-14	2		ICOS	2.33189e-122	1.512	0.833	0.657	4.66377e-119	3		CALD1	9.68816e-10	1.05765	0.807	0.73	1.93763e-06	4
HOPX	2.67681e-217	1.32465	0.71	0.595	5.35361e-214	0		SOD2	1.59891e-228	0.776078	0.881	0.49	3.19783e-225	1		PLIN2	2.76436e-17	0.593078	0.552	0.596	5.52871e-14	2		DPYSL2	7.00301e-118	0.768047	0.767	0.731	1.4006e-114	3		NDUFA4L2	9.26352e-13	1.03918	0.47	0.292	1.8527e-09	4
CD74	4.44988e-216	0.956728	0.899	0.873	8.89975e-213	0		TPSAB1	8.31339e-202	0.297612	0.819	0.374	1.66268e-198	1		CD4	4.11167e-17	0.581163	0.557	0.645	8.22333e-14	2		ENO1	9.02915e-115	1.30375	0.873	0.749	1.80583e-111	3		TSPAN7	2.63797e-07	1.02464	0.337	0.481	0.000527594	4
CRTAM	2.77644e-180	1.36073	0.708	0.786	5.55289e-177	0		CEBPB	8.77956e-185	0.306212	0.871	0.513	1.75591e-181	1		NMB	9.59833e-17	0.541713	0.427	0.459	1.91967e-13	2		CEP55	6.29068e-107	0.408848	0.701	0.692	1.25814e-103	3		TAGLN	9.70752e-16	1.00472	0.952	0.677	1.9415e-12	4
CD63	7.82669e-162	1.09086	0.803	0.749	1.56534e-158	0		IL7R	3.06501e-178	0.49941	0.91	0.658	6.13002e-175	1		TSHZ2	1.60084e-15	0.533829	0.544	0.61	3.20167e-12	2		SPATS2L	1.15722e-106	0.948311	0.791	0.749	2.31445e-103	3		TSPAN4	2.06271e-15	0.975308	0.819	0.498	4.12542e-12	4
GZMK	4.01244e-157	1.70783	0.644	0.608	8.02487e-154	0		CCR7	4.72474e-175	0.714567	0.737	0.363	9.44948e-172	1		GK	2.02721e-15	0.264598	0.538	0.743	4.05442e-12	2		GLRX	4.70006e-95	1.36583	0.756	0.598	9.40012e-92	3		CLDN5	6.66968e-14	0.939642	0.277	0.453	1.33394e-10	4
VCAM1	1.20138e-139	0.77969	0.674	0.773	2.40276e-136	0		FTH1	2.76259e-140	0.643014	0.989	0.929	5.52518e-137	1		GPR183	2.40675e-15	0.589226	0.624	0.677	4.81349e-12	2		PRDM1	1.01123e-91	0.726295	0.821	0.804	2.02246e-88	3		FAM167B	2.48548e-06	0.862439	0.41	0.503	0.00497095	4
CD38	3.49115e-139	0.578303	0.674	0.7	6.98231e-136	0		PLK2	7.46764e-134	0.303724	0.728	0.504	1.49353e-130	1		MYL12B	1.2834e-14	0.301631	0.799	0.871	2.56681e-11	2		ZBED2	1.37199e-90	0.333912	0.703	0.695	2.74399e-87	3		BRI3	2.5322e-15	0.847427	0.988	0.665	5.0644e-12	4
CCL4L2	1.95307e-131	1.34126	0.67	0.788	3.90614e-128	0		MT-ND2	1.03352e-132	0.352186	0.995	0.987	2.06704e-129	1		AQP3	4.74968e-14	0.413572	0.363	0.408	9.49936e-11	2		LIMA1	7.88946e-90	0.64851	0.763	0.746	1.57789e-86	3		COL4A1	1.38391e-11	0.844952	0.807	0.709	2.76783e-08	4
DUSP5	1.73938e-130	0.634534	0.746	0.725	3.47875e-127	0		ITGA6	8.20235e-132	0.253995	0.778	0.593	1.64047e-128	1		CD83	1.34456e-12	0.351815	0.51	0.551	2.68911e-09	2		RAB30	8.82453e-83	0.38563	0.697	0.6	1.76491e-79	3		S100P	2.73098e-08	0.801452	0.952	0.736	5.46196e-05	4
HLA-DRA	1.23454e-117	0.970903	0.79	0.753	2.46908e-114	0		LIPF	1.58719e-130	0.594714	0.215	0.178	3.17438e-127	1		CCR6	1.43148e-12	0.808118	0.534	0.668	2.86296e-09	2		TIGIT	2.7047e-80	1.28964	0.821	0.763	5.40941e-77	3		TMEM176B	4.15352e-10	0.783402	0.904	0.583	8.30705e-07	4
KIR2DL3	1.59767e-108	0.296589	0.549	0.594	3.19534e-105	0		KCNQ1OT1	1.15546e-127	0.393471	0.791	0.599	2.31093e-124	1		SLAMF1	9.95131e-09	0.431185	0.533	0.673	1.99026e-05	2		GK	3.21394e-79	1.05849	0.762	0.696	6.42788e-76	3		RBP7	6.88371e-07	0.752421	0.337	0.435	0.00137674	4
NR4A3	1.2868e-107	0.638269	0.733	0.711	2.5736e-104	0		EGR3	3.47995e-126	0.3201	0.721	0.552	6.95989e-123	1		ICOS	1.4668e-08	0.441187	0.603	0.688	2.93361e-05	2		CTSC	2.22109e-75	1.0838	0.853	0.809	4.44218e-72	3		IGFBP6	4.9348e-09	0.743567	0.518	0.346	9.8696e-06	4
CCL3	9.89478e-106	1.31976	0.573	0.531	1.97896e-102	0		FOS	8.33122e-109	0.564235	0.893	0.643	1.66624e-105	1		RGS2	5.19562e-08	0.532314	0.672	0.749	0.000103912	2		RAB11FIP1	5.05781e-75	0.886081	0.822	0.794	1.01156e-71	3		CAV2	3.64915e-12	0.724343	0.759	0.682	7.2983e-09	4
HLA-DRB1	4.78969e-101	0.955784	0.811	0.84	9.57939e-98	0		EGR1	8.41477e-106	0.412053	0.821	0.59	1.68295e-102	1		IL4I1	5.51833e-07	0.344903	0.344	0.435	0.00110367	2		GADD45A	6.82068e-75	1.0718	0.759	0.59	1.36414e-71	3		FOXC1	3.80033e-07	0.719402	0.855	0.659	0.000760066	4
HLA-DPB1	1.70434e-98	0.860257	0.668	0.65	3.40867e-95	0		HSPA1B	1.21222e-95	0.320508	0.831	0.636	2.42444e-92	1		TMIGD2	1.13534e-06	0.332408	0.394	0.478	0.00227067	2		LAIR2	9.35557e-69	1.37677	0.687	0.648	1.87111e-65	3		FILIP1	4.12543e-06	0.717689	0.699	0.583	0.00825086	4
HLA-DRB5	5.43891e-98	0.848595	0.791	0.846	1.08778e-94	0		MT-ND1	1.12242e-92	0.287362	0.997	0.989	2.24483e-89	1		TIGIT	1.61418e-06	0.287908	0.652	0.797	0.00322837	2		ACTB	7.55457e-65	0.568398	0.993	0.979	1.51091e-61	3		COL6A1	3.72734e-29	0.717669	0.988	0.735	7.45469e-26	4
SPRY1	7.5e-92	0.497572	0.697	0.717	1.5e-88	0		SELL	1.78586e-81	0.415122	0.746	0.503	3.57172e-78	1		RDH10	3.41687e-06	0.344826	0.536	0.679	0.00683374	2		LGALS1	9.30137e-62	1.13038	0.859	0.77	1.86027e-58	3		TNFAIP2	3.0344e-17	0.715093	0.976	0.711	6.0688e-14	4
CSF1	1.25208e-87	0.647963	0.696	0.759	2.50415e-84	0		ID1	2.34379e-48	0.289262	0.663	0.443	4.68758e-45	1		CTSH	7.91368e-06	0.338382	0.371	0.58	0.0158274	2		MX1	1.08742e-55	0.468311	0.783	0.789	2.17484e-52	3		NUPR1	2.17714e-05	0.713618	0.639	0.537	0.0435429	4
FCGR3A	3.20284e-83	0.578089	0.45	0.747	6.40568e-80	0		PGC	1.42645e-33	1.53155	0.585	0.311	2.8529e-30	1										NDUFC1	5.0404e-55	0.650121	0.751	0.63	1.00808e-51	3		SERPING1	6.04402e-22	0.705183	0.855	0.606	1.2088e-18	4
CD8A	4.34265e-75	1.30379	0.557	0.549	8.68529e-72	0		MARCKSL1	6.07587e-10	0.280643	0.537	0.273	1.21517e-06	1										CD80	1.62654e-52	0.334714	0.613	0.607	3.25309e-49	3		MT-CYB	4.21784e-06	0.677945	0.964	0.989	0.00843568	4
PLA2G16	2.70111e-71	0.716352	0.7	0.752	5.40222e-68	0																		OAS1	6.93747e-50	0.404043	0.71	0.732	1.38749e-46	3		PON2	3.20325e-21	0.662442	0.94	0.658	6.4065e-18	4
KRT81	2.34143e-68	0.321362	0.616	0.736	4.68286e-65	0																		CCR6	2.53172e-46	1.09292	0.688	0.637	5.06344e-43	3		IL6	2.13186e-06	0.648032	0.181	0.331	0.00426373	4
HLA-DQA1	3.79676e-65	0.655884	0.592	0.609	7.59352e-62	0																		LMAN1	6.61822e-40	0.340443	0.697	0.624	1.32364e-36	3		FKBP9	1.14103e-15	0.645265	0.831	0.638	2.28206e-12	4
HAVCR2	5.49726e-63	0.671114	0.652	0.737	1.09945e-59	0																		DNPH1	4.98236e-37	0.85284	0.608	0.537	9.96471e-34	3		CAV1	2.12461e-05	0.636531	0.735	0.671	0.0424923	4
CORO1A	1.10256e-53	0.475835	0.767	0.75	2.20512e-50	0																		PRDX1	6.19026e-37	0.567312	0.719	0.588	1.23805e-33	3		DPYSL2	7.84704e-12	0.635977	0.952	0.732	1.56941e-08	4
FCER1G	3.95457e-50	0.659966	0.551	0.545	7.90914e-47	0																		TYMP	2.19916e-36	0.788086	0.74	0.722	4.39833e-33	3		FERMT2	3.65321e-07	0.626111	0.687	0.574	0.000730641	4
GSTP1	3.94011e-46	0.655531	0.591	0.569	7.88021e-43	0																		PHLDA1	2.23101e-35	0.695564	0.736	0.709	4.46203e-32	3		RASGRP3	3.27723e-07	0.617461	0.361	0.501	0.000655447	4
CKS2	2.13079e-45	0.266069	0.561	0.493	4.26159e-42	0																		KIF20B	6.91139e-31	0.323589	0.685	0.666	1.38228e-27	3		HIST1H2AC	1.07086e-14	0.605063	0.892	0.577	2.14172e-11	4
C12orf75	2.48252e-42	0.81775	0.711	0.773	4.96503e-39	0																		TXN	3.00756e-30	0.618502	0.735	0.672	6.01513e-27	3		NR2F2	5.05994e-35	0.597378	0.964	0.709	1.01199e-31	4
KRT86	4.52382e-42	0.515107	0.635	0.733	9.04763e-39	0																		SLAMF1	1.1432e-28	0.494716	0.671	0.643	2.28641e-25	3		COL18A1	9.9712e-09	0.588664	0.711	0.447	1.99424e-05	4
TNIP3	9.80511e-36	0.503451	0.655	0.764	1.96102e-32	0																		PRDX4	4.76769e-27	0.303124	0.538	0.458	9.53538e-24	3		NOTCH4	3.73398e-06	0.5798	0.494	0.486	0.00746796	4
ANKRD28	2.31396e-31	0.260691	0.634	0.621	4.62792e-28	0																		SQSTM1	1.11962e-26	0.484763	0.76	0.671	2.23924e-23	3		JAG1	2.63375e-34	0.579072	0.94	0.695	5.26751e-31	4
ACP5	5.26357e-30	0.272456	0.64	0.687	1.05271e-26	0																		SELL	7.83038e-26	0.632258	0.657	0.574	1.56608e-22	3		CCDC34	1.84457e-16	0.573939	0.892	0.537	3.68914e-13	4
AREG	7.50824e-29	0.471021	0.68	0.66	1.50165e-25	0																		MRPS34	2.29744e-24	0.383195	0.598	0.505	4.59487e-21	3		GBP1	8.8458e-12	0.561837	0.976	0.793	1.76916e-08	4
RGS1	1.39205e-25	0.275309	0.901	0.94	2.7841e-22	0																		PTTG1	5.2007e-24	0.495172	0.673	0.639	1.04014e-20	3		TIMM13	3.31505e-06	0.557387	0.265	0.432	0.0066301	4
XCL2	1.18377e-24	1.25222	0.578	0.732	2.36753e-21	0																		MGST2	1.13273e-23	0.274632	0.539	0.509	2.26546e-20	3		FLT1	1.20413e-18	0.553697	0.952	0.667	2.40826e-15	4
CTSC	4.3454e-21	0.350869	0.766	0.842	8.69081e-18	0																		CMSS1	3.00742e-22	0.298505	0.556	0.478	6.01484e-19	3		PKIG	2.20474e-08	0.552911	0.663	0.356	4.40949e-05	4
IFNG	2.49994e-19	1.25974	0.599	0.74	4.99988e-16	0																		COX8A	7.88412e-22	0.453053	0.746	0.694	1.57682e-18	3		NBL1	9.22596e-13	0.551994	0.964	0.539	1.84519e-09	4
CENPF	7.98692e-19	0.286864	0.631	0.741	1.59738e-15	0																		S100A6	3.28084e-20	0.333009	0.96	0.937	6.56168e-17	3		ERBB3	2.98049e-07	0.544705	0.819	0.663	0.000596099	4
SMC4	1.31517e-18	0.266054	0.731	0.818	2.63033e-15	0																		SMC4	4.68907e-20	0.341887	0.768	0.786	9.37815e-17	3		CD200	6.13418e-06	0.543146	0.458	0.607	0.0122684	4
TYROBP	1.65694e-18	1.03939	0.601	0.641	3.31388e-15	0																		IFI6	2.10854e-18	0.540455	0.731	0.749	4.21708e-15	3		THBS1	4.26959e-17	0.536559	0.94	0.618	8.53918e-14	4
HLA-DPA1	2.04043e-18	0.605847	0.554	0.616	4.08085e-15	0																		COX5A	8.68148e-18	0.493756	0.664	0.613	1.7363e-14	3		SEMA6A	6.16793e-13	0.535682	0.831	0.457	1.23359e-09	4
HLA-DMB	1.95569e-17	0.294288	0.566	0.69	3.91139e-14	0																		ICA1	9.30334e-18	0.464888	0.313	0.534	1.86067e-14	3		COL6A2	2.2989e-14	0.52387	0.795	0.557	4.59779e-11	4
HLA-DQB1	4.64399e-16	0.543919	0.651	0.761	9.28798e-13	0																		COX6C	1.26925e-16	0.335155	0.798	0.782	2.53851e-13	3		FN1	1.39055e-26	0.523557	0.976	0.754	2.78109e-23	4
CRIM1	9.30415e-16	0.285358	0.653	0.781	1.86083e-12	0																		TXNDC17	1.29555e-16	0.522115	0.667	0.627	2.59111e-13	3		CYGB	7.48059e-07	0.522298	0.518	0.411	0.00149612	4
ITM2C	3.26169e-15	0.577131	0.441	0.461	6.52339e-12	0																		IL1R2	3.30392e-15	1.04628	0.549	0.645	6.60784e-12	3		EGR3	1.48557e-16	0.522216	0.976	0.603	2.97113e-13	4
HEG1	3.07465e-12	0.313918	0.632	0.708	6.14929e-09	0																		ECHS1	1.70129e-14	0.305392	0.648	0.642	3.40258e-11	3		CHST2	1.20659e-08	0.517547	0.59	0.411	2.41319e-05	4
KLRF1	1.09982e-11	0.352433	0.365	0.587	2.19963e-08	0																		PDGFA	2.99821e-14	0.303976	0.64	0.699	5.99643e-11	3		APOC1	2.82655e-21	0.511251	0.952	0.613	5.65311e-18	4
HMGN2	2.92416e-11	0.328707	0.775	0.82	5.84833e-08	0																		CORO1A	1.11336e-13	0.340846	0.798	0.753	2.22673e-10	3		MMP2	1.68594e-23	0.494871	0.952	0.659	3.37188e-20	4
F2R	4.7144e-11	0.438752	0.54	0.652	9.42879e-08	0																		SDC4	2.27994e-13	0.274046	0.652	0.655	4.55988e-10	3		MGLL	2.69656e-24	0.493199	0.964	0.692	5.39312e-21	4
CTSD	6.91419e-11	0.492169	0.691	0.747	1.38284e-07	0																		HIST1H1C	8.54919e-13	0.269137	0.631	0.611	1.70984e-09	3		KRT19	7.28439e-16	0.492242	0.964	0.778	1.45688e-12	4
STOM	1.59716e-10	0.467754	0.654	0.736	3.19432e-07	0																		COX5B	1.39127e-11	0.282145	0.71	0.665	2.78255e-08	3		EGLN3	5.51185e-10	0.489933	0.916	0.65	1.10237e-06	4
ISG15	2.71838e-10	0.333159	0.785	0.841	5.43677e-07	0																		TUBA1C	3.10284e-11	0.266761	0.628	0.594	6.20569e-08	3		ADAMTS9	1.09378e-08	0.488819	0.723	0.557	2.18756e-05	4
TNFSF9	8.00784e-09	0.305411	0.419	0.595	1.60157e-05	0																		ZBTB32	3.64497e-11	0.501957	0.432	0.371	7.28993e-08	3		PSCA	2.80338e-16	0.488465	0.928	0.655	5.60675e-13	4
B3GNT7	1.69646e-08	0.445378	0.604	0.71	3.39291e-05	0																		EFHD2	6.52933e-11	0.318714	0.764	0.752	1.30587e-07	3		RCN1	1.4776e-09	0.488354	0.892	0.534	2.95521e-06	4
CCL3L1	4.83735e-08	0.29645	0.476	0.593	9.67471e-05	0																		SEC11C	9.3669e-11	0.479201	0.546	0.518	1.87338e-07	3		GLUL	5.34437e-11	0.488213	0.94	0.632	1.06887e-07	4
LGALS1	4.92282e-08	0.34378	0.718	0.814	9.84563e-05	0																		ACTG1	9.5242e-11	0.25709	0.912	0.917	1.90484e-07	3		S100A9	6.50274e-15	0.483357	0.928	0.604	1.30055e-11	4
LY6E	9.70349e-08	0.32353	0.761	0.836	0.00019407	0																		PIM2	2.2478e-10	0.603978	0.527	0.521	4.49559e-07	3		SLCO2A1	3.53083e-06	0.482894	0.422	0.543	0.00706165	4
EFHD2	2.82556e-07	0.416166	0.697	0.788	0.000565112	0																		RANBP1	5.16671e-10	0.441725	0.584	0.552	1.03334e-06	3		SLC12A2	1.17336e-15	0.475917	0.964	0.661	2.34672e-12	4
XCL1	6.10451e-07	0.703024	0.55	0.674	0.0012209	0																		AC017002.1	3.02709e-09	0.280917	0.343	0.199	6.05419e-06	3		PLXDC2	2.82352e-09	0.470628	0.88	0.649	5.64703e-06	4
																								MT2A	3.11521e-09	0.323248	0.767	0.761	6.23041e-06	3		SULT1C2	6.83443e-15	0.470173	0.843	0.62	1.36689e-11	4
																								LAPTM4B	3.92702e-09	0.401894	0.59	0.683	7.85404e-06	3		PLAUR	6.28022e-10	0.465239	0.928	0.623	1.25604e-06	4
																								SOX4	4.99608e-09	0.944821	0.57	0.649	9.99216e-06	3		MT1G	1.78173e-05	0.464721	0.422	0.435	0.0356347	4
																								ATP1B1	1.41496e-08	0.287085	0.593	0.727	2.82992e-05	3		CYYR1	1.44085e-09	0.462689	0.349	0.53	2.88169e-06	4
																								CCL20	3.14077e-08	0.326436	0.419	0.602	6.28153e-05	3		MARCKS	5.70296e-24	0.461179	0.952	0.682	1.14059e-20	4
																								HERPUD1	6.50087e-08	0.284385	0.584	0.544	0.000130017	3		CDC42EP4	8.66617e-06	0.460475	0.735	0.473	0.0173323	4
																								TSPO	8.77899e-08	0.270557	0.705	0.703	0.00017558	3		CXCL12	4.87848e-10	0.460241	0.289	0.461	9.75696e-07	4
																								CTSB	3.24974e-06	0.326645	0.681	0.698	0.00649947	3		FBLN2	9.38847e-13	0.458553	0.398	0.591	1.87769e-09	4
																								CGA	1.32889e-05	0.260599	0.254	0.262	0.0265778	3		DAG1	1.2583e-13	0.458161	0.916	0.616	2.5166e-10	4
																								NDUFC2	1.61201e-05	0.251049	0.511	0.503	0.0322402	3		LAPTM4B	7.34901e-23	0.453304	0.928	0.673	1.4698e-19	4
																																B3GNT5	9.6751e-15	0.444911	0.928	0.63	1.93502e-11	4
																																CTNND1	3.94954e-23	0.442364	0.964	0.676	7.89907e-20	4
																																RBP5	1.2384e-15	0.438546	0.265	0.5	2.4768e-12	4
																																EPS8	5.37171e-27	0.438452	0.952	0.602	1.07434e-23	4
																																DNASE1L3	4.88754e-19	0.43101	0.145	0.3	9.77508e-16	4
																																PPIC	8.22918e-25	0.428042	0.952	0.676	1.64584e-21	4
																																S100A8	5.28168e-17	0.426438	0.904	0.582	1.05634e-13	4
																																NRN1	2.02342e-11	0.423271	0.265	0.4	4.04683e-08	4
																																LTBP4	9.75312e-08	0.419092	0.687	0.417	0.000195062	4
																																MUC1	7.69451e-11	0.413929	0.976	0.743	1.5389e-07	4
																																LAMC1	2.25932e-35	0.409535	0.94	0.565	4.51864e-32	4
																																PDGFRB	6.30825e-27	0.407423	0.855	0.545	1.26165e-23	4
																																TACSTD2	7.10939e-22	0.405898	0.928	0.645	1.42188e-18	4
																																MALL	4.28852e-08	0.405216	0.325	0.341	8.57705e-05	4
																																DKK3	9.20935e-11	0.403144	0.482	0.387	1.84187e-07	4
																																FJX1	2.74455e-06	0.401617	0.482	0.411	0.00548911	4
																																TIE1	1.65418e-06	0.396211	0.458	0.507	0.00330835	4
																																TMED3	7.86465e-06	0.389877	0.831	0.506	0.0157293	4
																																LDB2	4.66384e-11	0.384717	0.325	0.523	9.32768e-08	4
																																ANKRD36C	8.8066e-07	0.384527	0.88	0.615	0.00176132	4
																																CMSS1	7.09143e-10	0.383988	0.819	0.481	1.41829e-06	4
																																HHEX	1.80922e-12	0.383861	0.217	0.372	3.61845e-09	4
																																TGFBI	8.74163e-09	0.382633	0.904	0.627	1.74833e-05	4
																																NID1	1.2284e-34	0.381378	0.928	0.617	2.4568e-31	4
																																ELF3	2.4025e-07	0.379017	0.892	0.66	0.000480499	4
																																LTC4S	6.9948e-18	0.374889	0.145	0.391	1.39896e-14	4
																																G0S2	2.24774e-11	0.374291	0.964	0.679	4.49548e-08	4
																																CCDC144A	8.08519e-09	0.374125	0.916	0.65	1.61704e-05	4
																																CCND1	1.86582e-18	0.373575	0.964	0.72	3.73165e-15	4
																																RHOJ	1.08508e-14	0.370003	0.771	0.437	2.17016e-11	4
																																WDR34	9.80617e-11	0.369984	0.928	0.601	1.96123e-07	4
																																H1F0	4.99412e-13	0.369637	0.88	0.602	9.98825e-10	4
																																RTKN2	2.44912e-28	0.367481	0.952	0.678	4.89824e-25	4
																																VCAN	1.91845e-26	0.367086	0.94	0.721	3.83689e-23	4
																																CDH5	5.73507e-08	0.3621	0.41	0.507	0.000114701	4
																																FCGR3B	4.19537e-17	0.357006	0.964	0.703	8.39074e-14	4
																																CXCL10	6.37479e-13	0.355486	0.88	0.689	1.27496e-09	4
																																CCL19	1.23621e-17	0.355406	0.169	0.291	2.47241e-14	4
																																TNC	1.292e-31	0.354184	0.976	0.716	2.58401e-28	4
																																CLEC7A	3.36969e-10	0.352518	0.771	0.531	6.73938e-07	4
																																IFI30	1.37334e-20	0.34926	0.94	0.496	2.74668e-17	4
																																SOD3	4.49766e-21	0.344659	0.699	0.459	8.99532e-18	4
																																SPRED1	4.67948e-14	0.341387	0.735	0.613	9.35896e-11	4
																																DPYSL3	6.51198e-42	0.340949	0.952	0.613	1.3024e-38	4
																																LAMA4	1.07448e-18	0.340472	0.819	0.623	2.14895e-15	4
																																SMIM22	3.07063e-14	0.338211	0.964	0.691	6.14127e-11	4
																																IGF2	8.68445e-16	0.338195	0.205	0.299	1.73689e-12	4
																																MCAM	5.82643e-21	0.33681	0.904	0.619	1.16529e-17	4
																																MFGE8	2.38906e-08	0.335111	0.88	0.616	4.77813e-05	4
																																MAP1B	1.15903e-47	0.334582	0.964	0.493	2.31806e-44	4
																																IL33	2.72523e-13	0.327292	0.205	0.353	5.45047e-10	4
																																ABHD11	1.33263e-19	0.316753	0.867	0.439	2.66525e-16	4
																																CXCL11	1.16508e-17	0.315959	0.892	0.664	2.33016e-14	4
																																RHOBTB3	3.45289e-21	0.315375	0.94	0.621	6.90578e-18	4
																																LGI4	3.34176e-15	0.31487	0.494	0.312	6.68352e-12	4
																																FSTL1	8.44231e-10	0.313169	0.783	0.669	1.68846e-06	4
																																BCL2A1	5.74769e-10	0.313151	0.88	0.547	1.14954e-06	4
																																ERG	1.82497e-05	0.309727	0.687	0.521	0.0364993	4
																																SMIM14	2.23156e-26	0.309658	0.94	0.483	4.46311e-23	4
																																ASRGL1	2.33373e-26	0.309581	0.94	0.566	4.66745e-23	4
																																PBX1	3.76828e-14	0.309217	0.711	0.454	7.53656e-11	4
																																TMEM54	2.09411e-12	0.307122	0.916	0.66	4.18822e-09	4
																																MROH6	1.0404e-20	0.302696	0.94	0.622	2.08081e-17	4
																																CAPN8	6.40923e-19	0.302661	0.964	0.673	1.28185e-15	4
																																WFDC1	1.78708e-10	0.30251	0.482	0.362	3.57416e-07	4
																																BCL6B	5.91959e-11	0.302489	0.795	0.5	1.18392e-07	4
																																IL1B	5.07899e-08	0.301503	0.771	0.564	0.00010158	4
																																THY1	4.55426e-08	0.301105	0.699	0.641	9.10851e-05	4
																																BRCA2	4.71034e-33	0.299189	0.964	0.641	9.42068e-30	4
																																CD93	7.88937e-08	0.298687	0.506	0.653	0.000157787	4
																																ZNF503	8.65071e-12	0.298244	0.699	0.477	1.73014e-08	4
																																NOTCH3	8.74513e-15	0.297613	0.614	0.457	1.74903e-11	4
																																CRYAB	1.13862e-19	0.295222	0.53	0.276	2.27723e-16	4
																																SMC2	1.02812e-12	0.293982	0.976	0.649	2.05623e-09	4
																																DSG2	7.25523e-06	0.293586	0.964	0.73	0.0145105	4
																																HLA-DPB1	2.86604e-06	0.289887	0.41	0.659	0.00573209	4
																																AK1	8.42038e-09	0.28902	0.217	0.321	1.68408e-05	4
																																FILIP1L	2.8163e-37	0.287469	0.976	0.646	5.6326e-34	4
																																CTSK	3.42194e-21	0.287319	0.952	0.668	6.84388e-18	4
																																EHD2	1.17466e-17	0.286851	0.819	0.64	2.34932e-14	4
																																ADAM15	1.55852e-16	0.281573	0.313	0.63	3.11704e-13	4
																																HSD3B7	1.4443e-23	0.280043	0.928	0.577	2.88861e-20	4
																																IL34	1.06187e-13	0.279664	0.494	0.272	2.12373e-10	4
																																PLTP	1.85985e-09	0.279327	0.241	0.287	3.7197e-06	4
																																TFF3	1.04863e-09	0.278268	0.928	0.72	2.09725e-06	4
																																BACE2	7.4142e-06	0.276969	0.867	0.692	0.0148284	4
																																2024-09-04	1.23526e-11	0.276457	0.482	0.391	2.47051e-08	4
																																PLN	4.44224e-16	0.275672	0.47	0.233	8.88448e-13	4
																																FBLN1	4.17788e-10	0.275299	0.349	0.547	8.35576e-07	4
																																SPNS2	1.70236e-07	0.275294	0.41	0.551	0.000340472	4
																																IL1RN	7.82925e-08	0.273356	0.783	0.63	0.000156585	4
																																SERPINA1	1.22875e-15	0.27281	0.928	0.661	2.4575e-12	4
																																CCL28	3.67005e-17	0.271042	0.952	0.621	7.34009e-14	4
																																ECI1	2.76474e-11	0.268556	0.964	0.649	5.52947e-08	4
																																TSPAN15	3.93433e-06	0.268335	0.446	0.601	0.00786867	4
																																SELE	5.42353e-16	0.265788	0.241	0.47	1.08471e-12	4
																																MMRN2	1.16166e-13	0.265268	0.265	0.52	2.32331e-10	4
																																FAM84B	1.02907e-14	0.263365	0.952	0.513	2.05815e-11	4
																																TRIM2	5.93745e-13	0.261934	0.94	0.637	1.18749e-09	4
																																MXRA5	1.4227e-10	0.261647	0.964	0.727	2.8454e-07	4
																																CYC1	2.70318e-07	0.261459	0.386	0.522	0.000540637	4
																																COL8A1	9.07629e-06	0.260541	0.687	0.539	0.0181526	4
																																SH3RF1	1.36619e-08	0.25969	0.759	0.657	2.73239e-05	4
																																MT-ATP8	9.97059e-09	0.259418	0.964	0.778	1.99412e-05	4
																																SELP	3.19815e-06	0.259396	0.289	0.444	0.00639629	4
																																LAMB1	2.89101e-33	0.258488	0.964	0.665	5.78202e-30	4
																																ABCA1	2.79623e-18	0.257955	0.867	0.525	5.59245e-15	4
																																KIAA1522	1.9105e-08	0.257131	0.855	0.593	3.82101e-05	4
																																GNG12	9.13865e-07	0.257064	0.711	0.584	0.00182773	4
																																ECHS1	1.09159e-05	0.256762	0.94	0.64	0.0218319	4
																																MRVI1	4.52941e-39	0.256123	0.867	0.477	9.05882e-36	4
																																APOD	1.16627e-17	0.254225	0.133	0.317	2.33254e-14	4
																																GPRC5B	1.29464e-06	0.254223	0.494	0.464	0.00258928	4
																																PTGS2	1.97756e-25	0.254177	0.964	0.661	3.95511e-22	4
																																GPX2	4.83731e-23	0.254036	0.964	0.715	9.67463e-20	4
																																MGAT4B	1.23799e-16	0.253623	0.964	0.671	2.47598e-13	4
																																C19orf33	6.02176e-11	0.251971	0.94	0.661	1.20435e-07	4
																																SYNPO2	6.22524e-34	0.251921	0.855	0.599	1.24505e-30	4

## Sheet: Myeloid
Monocytes								Neutrophils1 (N1)								Macrophages								Neutrophils2 (N2)								Dendritic cell (DCs)
gene	p_val	avg_log2FC	pct.1	pct.2	p_val_adj	cluster		gene	p_val	avg_log2FC	pct.1	pct.2	p_val_adj	cluster		gene	p_val	avg_log2FC	pct.1	pct.2	p_val_adj	cluster		gene	p_val	avg_log2FC	pct.1	pct.2	p_val_adj	cluster		gene	p_val	avg_log2FC	pct.1	pct.2	p_val_adj	cluster
EREG	0	2.64462	0.892	0.57	0	0		GZMA	0	0.418584	0.954	0.455	0	1		APOE	0	5.13672	0.908	0.644	0	2		FCGR3B	7.16144e-220	3.23369	0.852	0.805	1.43229e-216	3		HBA1	1.22921e-07	1.89813	0.425	0.19	0.000245841	4
VCAN	7.51738e-303	2.37532	0.941	0.655	1.50348e-299	0		CTLA4	0	0.250827	0.958	0.474	0	1		C1QB	0	4.39978	0.874	0.646	0	2		IFIT3	1.15147e-05	2.79596	0.535	0.888	0.0230294	3		PPA1	1.99484e-58	1.70111	0.907	0.749	3.98968e-55	4
CD300E	2.10903e-296	1.56765	0.919	0.643	4.21805e-293	0		IL32	9.09594e-289	0.668628	0.989	0.589	1.81919e-285	1		APOC1	0	4.23114	0.916	0.602	0	2		RSAD2	7.54198e-12	2.74538	0.388	0.864	1.5084e-08	3		HLA-DPB1	1.48604e-47	1.63715	0.863	0.778	2.97209e-44	4
FCN1	7.13093e-249	1.7018	0.878	0.591	1.42619e-245	0		GNLY	3.14037e-270	0.879942	0.945	0.483	6.28074e-267	1		C1QA	0	4.22659	0.891	0.649	0	2		CSF3R	3.7299e-100	2.39836	0.734	0.892	7.4598e-97	3		GPR183	1.40165e-14	1.59181	0.821	0.746	2.8033e-11	4
NLRP3	3.89154e-247	1.0599	0.874	0.558	7.78308e-244	0		CCL5	2.4435e-201	0.391825	0.975	0.558	4.88699e-198	1		GPNMB	0	3.56347	0.918	0.652	0	2		G0S2	2.48765e-291	2.22982	0.974	0.893	4.9753e-288	3		HLA-DPA1	5.94384e-38	1.4767	0.866	0.769	1.18877e-34	4
RETN	1.2942e-221	0.820811	0.88	0.633	2.58841e-218	0		SULT1B1	6.88926e-97	0.51661	0.325	0.518	1.37785e-93	1		CTSB	0	3.48821	0.999	0.77	0	2		IFIT1	1.76522e-78	2.12564	0.231	0.837	3.53043e-75	3		CST3	1.75489e-42	1.46821	0.946	0.804	3.50977e-39	4
TIMP1	6.3269e-208	1.55853	0.953	0.714	1.26538e-204	0		QPCT	7.21051e-87	0.377897	0.309	0.433	1.4421e-83	1		CTSD	0	3.39425	0.981	0.741	0	2		PTGS2	6.07265e-23	2.03984	0.599	0.827	1.21453e-19	3		S100B	1.35223e-36	1.41423	0.674	0.385	2.70445e-33	4
FLT1	1.2002e-202	0.794664	0.853	0.6	2.4004e-199	0		CENPU	2.61166e-86	0.558259	0.333	0.542	5.22332e-83	1		CTSL	0	2.84699	0.973	0.753	0	2		TNFAIP6	3.41135e-31	1.98556	0.562	0.717	6.8227e-28	3		CLEC10A	2.5241e-96	1.40817	0.911	0.54	5.0482e-93	4
OLR1	7.16169e-174	1.2572	0.948	0.686	1.43234e-170	0		ABHD2	2.39596e-61	0.269309	0.452	0.673	4.79193e-58	1		CTSZ	0	2.83908	0.989	0.736	0	2		OSM	2.32106e-28	1.97729	0.594	0.815	4.64213e-25	3		RPL8	2.28089e-70	1.38076	0.965	0.832	4.56178e-67	4
AREG	3.49206e-156	0.934986	0.906	0.658	6.98411e-153	0		CDA	4.93952e-60	0.328546	0.345	0.432	9.87904e-57	1		HLA-DRB1	0	2.73511	0.999	0.795	0	2		PHACTR1	5.31887e-33	1.91685	0.603	0.836	1.06377e-29	3		HLA-DQA1	1.2919e-34	1.31841	0.863	0.746	2.5838e-31	4
IL1B	7.27147e-156	1.05413	0.935	0.746	1.45429e-152	0		KRT23	1.19081e-57	0.327746	0.326	0.316	2.38162e-54	1		PLD3	0	2.73399	0.916	0.661	0	2		ALOX5AP	1.23396e-62	1.90465	0.661	0.784	2.46792e-59	3		CD1C	1.13992e-88	1.24237	0.776	0.328	2.27983e-85	4
KYNU	6.46245e-141	0.848231	0.874	0.691	1.29249e-137	0		ANXA3	4.0984e-53	0.274747	0.378	0.554	8.19681e-50	1		ACP5	0	2.72382	0.904	0.618	0	2		EGR1	1.3365e-08	1.87938	0.51	0.794	2.673e-05	3		HLA-DRB5	2.82403e-32	1.24058	0.952	0.818	5.64805e-29	4
FTH1	4.01584e-139	0.522703	1	0.998	8.03167e-136	0		CRISPLD2	6.65833e-49	0.31937	0.485	0.582	1.33167e-45	1		MSR1	0	2.68337	0.915	0.727	0	2		PLEK	4.28081e-57	1.85136	0.741	0.955	8.56162e-54	3		CD74	6.83236e-42	1.21074	0.962	0.874	1.36647e-38	4
CD36	1.04015e-134	0.257681	0.869	0.582	2.08029e-131	0		APOBEC3A	1.58128e-30	0.417251	0.359	0.262	3.16257e-27	1		CTSC	0	2.6806	0.99	0.778	0	2		GBP1	1.89132e-61	1.83612	0.732	0.958	3.78264e-58	3		TXN	3.80089e-14	1.1725	0.872	0.67	7.60179e-11	4
CD93	5.23014e-132	0.670151	0.83	0.461	1.04603e-128	0		C16orf54	3.66723e-25	0.733963	0.389	0.376	7.33446e-22	1		HLA-DQA1	0	2.60499	0.977	0.696	0	2		BCL2A1	8.84421e-126	1.70554	0.822	0.918	1.76884e-122	3		GSTP1	5.49881e-31	1.17173	0.869	0.711	1.09976e-27	4
SLC11A1	1.37836e-130	0.988186	0.859	0.583	2.75671e-127	0		MRVI1	1.54092e-18	0.329337	0.465	0.522	3.08184e-15	1		CD163	0	2.57502	0.942	0.716	0	2		FOS	4.22573e-82	1.69654	0.833	0.955	8.45146e-79	3		LGALS2	5.17859e-35	1.12171	0.815	0.632	1.03572e-31	4
TLR2	8.33216e-127	0.606231	0.886	0.682	1.66643e-123	0		HIST1H2AC	1.5625e-17	0.575598	0.467	0.516	3.12499e-14	1		TMEM176B	0	2.50703	0.961	0.741	0	2		SOD2	1.78202e-213	1.53075	0.976	0.989	3.56404e-210	3		HLA-DRA	6.71669e-35	1.00592	0.946	0.872	1.34334e-31	4
CCL20	2.61448e-122	2.19743	0.749	0.542	5.22895e-119	0		S100P	3.65641e-14	0.30404	0.489	0.627	7.31281e-11	1		PSAP	0	2.49836	0.999	0.767	0	2		ICAM1	1.41979e-19	1.53025	0.603	0.899	2.83958e-16	3		COX6C	5.84093e-19	0.982278	0.834	0.722	1.16819e-15	4
IL1A	4.09681e-120	1.20634	0.697	0.343	8.19363e-117	0		LTB	3.04433e-09	0.648475	0.613	0.458	6.08865e-06	1		CD74	0	2.47096	1	0.849	0	2		IL1B	4.85146e-25	1.50341	0.659	0.836	9.70291e-22	3		ANXA2	8.50015e-34	0.960052	0.987	0.817	1.70003e-30	4
NR4A1	9.25602e-118	0.553462	0.937	0.708	1.8512e-114	0		BATF	1.4729e-07	0.321411	0.647	0.43	0.000294581	1		FTL	0	2.40921	1	0.959	0	2		PPIF	2.45309e-34	1.47399	0.679	0.899	4.90618e-31	3		HLA-DQB1	1.35768e-30	0.948338	0.927	0.823	2.71537e-27	4
EMP1	1.54624e-116	0.988955	0.891	0.66	3.09248e-113	0		PROK2	4.119e-06	0.484661	0.569	0.455	0.008238	1		GRN	0	2.40175	0.99	0.671	0	2		CCL4L2	9.33758e-19	1.43051	0.264	0.733	1.86752e-15	3		TUBA1B	8.47624e-26	0.946162	0.923	0.77	1.69525e-22	4
LDLR	8.24225e-115	0.339085	0.881	0.645	1.64845e-111	0										MRC1	0	2.35466	0.929	0.735	0	2		IER3	5.9495e-47	1.40019	0.716	0.893	1.1899e-43	3		PKIB	2.55781e-30	0.928694	0.696	0.557	5.11561e-27	4
SOD2	3.10167e-109	0.447994	0.996	0.983	6.20334e-106	0										HLA-DRB5	0	2.34331	0.996	0.784	0	2		NEAT1	1.72937e-260	1.37209	1	0.993	3.45875e-257	3		HMGN2	1.8225e-10	0.900654	0.866	0.754	3.645e-07	4
IL1RN	2.08422e-105	0.521442	0.863	0.62	4.16844e-102	0										CAPG	0	2.31175	0.939	0.654	0	2		COL3A1	3.55344e-91	1.3621	0.234	0.878	7.10688e-88	3		SLC25A5	2.1061e-27	0.862504	0.882	0.708	4.2122e-24	4
THBD	3.10859e-104	0.34587	0.872	0.527	6.21718e-101	0										PRDX1	0	2.22229	0.964	0.701	0	2		CEBPB	2.05232e-36	1.34517	0.703	0.938	4.10463e-33	3		COX8A	8.87913e-19	0.856089	0.821	0.697	1.77583e-15	4
INHBA	2.59983e-101	1.63188	0.844	0.65	5.19966e-98	0										HLA-DRA	0	2.21989	0.999	0.846	0	2		STEAP4	2.48308e-07	1.34326	0.187	0.592	0.000496615	3		KRT18	1.17728e-15	0.849673	0.911	0.751	2.35455e-12	4
CXCL2	4.66118e-101	1.33197	0.824	0.677	9.32235e-98	0										HLA-DQB1	0	2.21056	0.996	0.788	0	2		PROK2	1.50161e-06	1.32291	0.137	0.545	0.00300323	3		FCER1A	1.12624e-56	0.823971	0.671	0.217	2.25249e-53	4
ABL2	1.11553e-100	0.659041	0.902	0.699	2.23106e-97	0										HLA-DPA1	0	2.17532	0.967	0.727	0	2		MX1	1.83887e-94	1.31131	0.248	0.907	3.67774e-91	3		S100A10	7.80532e-21	0.807305	0.933	0.825	1.56106e-17	4
DSE	1.39077e-100	0.620971	0.951	0.729	2.78153e-97	0										HLA-DPB1	0	2.14242	0.985	0.732	0	2		ISG15	1.49458e-19	1.29268	0.358	0.875	2.98917e-16	3		ACTB	2.64914e-46	0.794553	0.99	0.97	5.29827e-43	4
PLAUR	1.35653e-94	0.592472	0.972	0.894	2.71305e-91	0										FPR3	0	2.13707	0.954	0.735	0	2		C15orf48	5.92244e-08	1.26548	0.429	0.909	0.000118449	3		HLA-DRB1	1.22577e-16	0.786931	0.901	0.832	2.45155e-13	4
CXCL3	2.11876e-92	1.77925	0.796	0.622	4.23752e-89	0										SLCO2B1	0	2.05818	0.895	0.697	0	2		CCL3L1	5.8339e-25	1.25338	0.222	0.711	1.16678e-21	3		UQCRH	1.18089e-23	0.785543	0.818	0.7	2.36177e-20	4
ETS2	4.52583e-92	0.576493	0.908	0.67	9.05166e-89	0										NPC2	0	1.98206	0.978	0.704	0	2		COL1A2	3.88085e-135	1.1461	0.173	0.862	7.76171e-132	3		TUBB	1.38838e-22	0.757737	0.856	0.747	2.77676e-19	4
CCL3L1	6.00122e-86	0.927569	0.767	0.572	1.20024e-82	0										HLA-DMB	0	1.93187	0.943	0.723	0	2		MARCKS	6.63154e-08	1.14001	0.573	0.88	0.000132631	3		DPYSL2	1.35639e-23	0.719963	0.923	0.778	2.71278e-20	4
HBEGF	4.49283e-84	0.695312	0.873	0.581	8.98566e-81	0										DAB2	0	1.85197	0.901	0.723	0	2		B3GNT5	6.27528e-16	1.12646	0.272	0.749	1.25506e-12	3		APOD	2.3753e-11	0.713463	0.569	0.305	4.7506e-08	4
AQP9	2.98599e-81	0.338847	0.921	0.747	5.97198e-78	0										GM2A	0	1.85056	0.921	0.731	0	2		COL1A1	2.4798e-140	1.12643	0.173	0.871	4.9596e-137	3		ATP1B1	8.87491e-64	0.711348	0.93	0.736	1.77498e-60	4
S100A9	2.01699e-79	0.963725	0.957	0.897	4.03399e-76	0										CD63	0	1.81437	0.984	0.765	0	2		GK	8.5934e-07	1.12511	0.565	0.896	0.00171868	3		CTSH	5.16291e-25	0.696995	0.885	0.732	1.03258e-21	4
XBP1	1.43957e-77	0.422173	0.84	0.574	2.87913e-74	0										CTSH	0	1.80916	0.96	0.685	0	2		GLUL	1.8109e-17	1.11592	0.642	0.911	3.62181e-14	3		RANBP1	5.79999e-14	0.695603	0.7	0.545	1.16e-10	4
GK	1.08354e-76	0.476292	0.961	0.788	2.16709e-73	0										TMEM176A	0	1.78138	0.913	0.732	0	2		PLAU	1.20436e-75	1.09136	0.184	0.806	2.40872e-72	3		ACTG1	3.20958e-19	0.68135	0.971	0.861	6.41915e-16	4
CCRL2	2.76839e-74	0.564937	0.783	0.604	5.53679e-71	0										SERPING1	0	1.77404	0.914	0.74	0	2		ICAM4	9.75801e-22	1.05873	0.141	0.627	1.9516e-18	3		UQCRQ	6.80579e-14	0.669388	0.808	0.65	1.36116e-10	4
S100A8	5.57425e-74	1.1828	0.906	0.782	1.11485e-70	0										LHFPL2	0	1.72563	0.905	0.683	0	2		S100A9	4.89807e-44	1.01542	0.798	0.939	9.79615e-41	3		COX5B	1.281e-10	0.661827	0.824	0.671	2.56199e-07	4
SERPINA1	1.34805e-73	0.374594	0.948	0.808	2.6961e-70	0										KCTD12	0	1.66409	0.956	0.75	0	2		PLAUR	6.67e-49	0.994502	0.783	0.944	1.334e-45	3		CD1E	9.30213e-64	0.656772	0.77	0.529	1.86043e-60	4
CCL3	7.24597e-71	1.6779	0.773	0.649	1.44919e-67	0										LRP1	0	1.31263	0.9	0.737	0	2		IFITM3	1.14872e-12	0.984092	0.639	0.936	2.29744e-09	3		GPR157	1.00746e-39	0.65161	0.77	0.562	2.01491e-36	4
CLEC5A	5.93072e-70	0.842353	0.761	0.621	1.18614e-66	0										CREG1	8.31577e-308	1.8131	0.947	0.628	1.66315e-304	2		IFI30	3.04868e-37	0.956827	0.146	0.696	6.09735e-34	3		PTGDS	6.34438e-30	0.637211	0.744	0.438	1.26888e-26	4
SLPI	1.68361e-69	0.417804	0.704	0.432	3.36722e-66	0										CST3	1.06338e-304	1.71761	0.985	0.769	2.12676e-301	2		CCR1	1.79038e-26	0.935815	0.245	0.766	3.58077e-23	3		CORO1A	7.08472e-17	0.630543	0.741	0.51	1.41694e-13	4
RRAD	3.67642e-69	0.319423	0.726	0.525	7.35284e-66	0										NRP1	9.23564e-298	1.6855	0.883	0.702	1.84713e-294	2		BASP1	1.75726e-22	0.930322	0.298	0.813	3.51452e-19	3		PPIB	1.21226e-23	0.629357	0.895	0.711	2.42452e-20	4
FNIP2	6.59963e-67	0.419213	0.874	0.707	1.31993e-63	0										CSF1R	1.92329e-296	1.51899	0.922	0.74	3.84658e-293	2		KRT8	2.53201e-175	0.894021	0.131	0.867	5.06403e-172	3		CPVL	1.15968e-06	0.626769	0.773	0.681	0.00231937	4
VIM	1.36867e-65	0.569473	0.983	0.787	2.73734e-62	0										TIMP2	5.7473e-289	1.47027	0.948	0.641	1.14946e-285	2		KRT18	2.00613e-165	0.893171	0.141	0.871	4.01227e-162	3		SSR4	2.37896e-12	0.622749	0.808	0.698	4.75791e-09	4
BCL2A1	9.96155e-65	0.304539	0.953	0.879	1.99231e-61	0										LAIR1	7.35061e-289	1.40202	0.9	0.692	1.47012e-285	2		KRT19	3.26498e-173	0.870831	0.135	0.868	6.52996e-170	3		ALDH2	6.11516e-13	0.612285	0.802	0.725	1.22303e-09	4
MS4A7	6.72876e-61	0.258142	0.892	0.712	1.34575e-57	0										LGMN	8.44212e-287	3.08493	0.865	0.62	1.68842e-283	2		RAB11FIP1	5.78286e-52	0.856245	0.184	0.756	1.15657e-48	3		TPD52	4.73982e-52	0.589064	0.831	0.647	9.47964e-49	4
KMO	9.69077e-61	0.433824	0.742	0.586	1.93815e-57	0										SCPEP1	1.31121e-285	1.743	0.89	0.642	2.62241e-282	2		ITGAX	3.34568e-11	0.841894	0.34	0.825	6.69137e-08	3		CCL19	9.56181e-36	0.587001	0.677	0.357	1.91236e-32	4
C15orf48	3.0463e-59	0.544903	0.868	0.821	6.09259e-56	0										C1QC	1.05903e-284	3.60862	0.846	0.641	2.11806e-281	2		F11R	9.54411e-49	0.829136	0.108	0.67	1.90882e-45	3		RGS1	4.46546e-22	0.585352	0.898	0.71	8.93093e-19	4
S100A10	9.8028e-57	0.370727	0.962	0.767	1.96056e-53	0										MS4A4A	7.91555e-283	1.87373	0.878	0.69	1.58311e-279	2		CEACAM1	1.12718e-85	0.822363	0.072	0.678	2.25436e-82	3		GSN	5.53362e-19	0.570668	0.827	0.665	1.10672e-15	4
TNIP3	4.30572e-56	0.672732	0.705	0.542	8.61143e-53	0										LILRB4	2.47345e-280	1.59139	0.897	0.634	4.94691e-277	2		DSC2	8.64618e-87	0.816266	0.112	0.739	1.72924e-83	3		DSTN	6.2986e-17	0.569076	0.879	0.732	1.25972e-13	4
IER3	6.08227e-54	0.340787	0.944	0.827	1.21645e-50	0										LGALS3BP	3.61104e-278	1.53308	0.865	0.738	7.22208e-275	2		AGR2	4.74554e-189	0.816251	0.122	0.868	9.49108e-186	3		STMN1	2.43959e-11	0.5613	0.741	0.626	4.87919e-08	4
ITGB8	1.48078e-53	0.51326	0.677	0.535	2.96156e-50	0										MS4A6A	4.04095e-278	2.10941	0.906	0.591	8.08191e-275	2		FTH1	6.54576e-134	0.813951	0.999	0.998	1.30915e-130	3		NR4A1	7.46896e-19	0.560688	0.93	0.775	1.49379e-15	4
CCL4L2	4.39739e-53	0.862511	0.79	0.598	8.79478e-50	0										CD4	1.02661e-277	1.48817	0.887	0.699	2.05321e-274	2		S100A8	6.24716e-08	0.80211	0.61	0.862	0.000124943	3		CCL17	1.05127e-06	0.560473	0.351	0.404	0.00210254	4
PLIN2	2.70302e-49	0.884298	0.851	0.695	5.40603e-46	0										MAF	1.47743e-277	1.56274	0.859	0.688	2.95486e-274	2		S100P	2.15315e-38	0.795133	0.139	0.673	4.30631e-35	3		IDO1	8.75591e-28	0.557358	0.824	0.692	1.75118e-24	4
MIR155HG	3.09233e-46	0.481341	0.658	0.442	6.18466e-43	0										SPRED1	1.60071e-276	1.57807	0.847	0.709	3.20142e-273	2		NR4A3	3.40612e-38	0.788793	0.326	0.901	6.81224e-35	3		KRT8	1.72965e-31	0.552199	0.904	0.747	3.4593e-28	4
TNF	4.40872e-46	0.520188	0.665	0.496	8.81744e-43	0										LGALS1	1.77052e-275	1.70164	0.972	0.782	3.54105e-272	2		IDO1	4.63234e-160	0.785255	0.094	0.808	9.26467e-157	3		DCTPP1	6.46315e-25	0.528315	0.767	0.619	1.29263e-21	4
CXCL11	9.77679e-46	0.262953	0.855	0.643	1.95536e-42	0										HSP90B1	2.37484e-272	1.53848	0.976	0.762	4.74969e-269	2		CCRL2	1.07239e-76	0.770322	0.141	0.757	2.14477e-73	3		PDCD5	3.02971e-39	0.521645	0.863	0.646	6.05943e-36	4
PHLDA1	1.30882e-43	0.643523	0.71	0.543	2.61764e-40	0										SLAMF8	7.26133e-269	1.24418	0.856	0.699	1.45227e-265	2		POSTN	6.65661e-202	0.752758	0.089	0.829	1.33132e-198	3		S100A6	8.28415e-07	0.519126	0.981	0.911	0.00165683	4
F3	1.47212e-43	0.436682	0.684	0.545	2.94424e-40	0										VSIG4	9.45021e-269	1.58953	0.839	0.681	1.89004e-265	2		RBM47	1.27572e-23	0.739534	0.27	0.795	2.55145e-20	3		KLF4	5.88969e-13	0.514347	0.891	0.74	1.17794e-09	4
WARS	1.65701e-43	0.377978	0.918	0.737	3.31402e-40	0										FCGR3A	8.91784e-268	1.78292	0.962	0.659	1.78357e-264	2		ANXA3	1.09131e-26	0.725158	0.086	0.585	2.18263e-23	3		ENO1	2.45757e-13	0.502901	0.907	0.793	4.91514e-10	4
ANPEP	7.49414e-42	0.699992	0.681	0.493	1.49883e-38	0										NCEH1	5.82076e-266	1.0501	0.844	0.704	1.16415e-262	2		FCGR2B	1.99079e-147	0.713768	0.146	0.872	3.98159e-144	3		LGALS1	4.65142e-14	0.501629	0.911	0.815	9.30284e-11	4
HSPA6	8.57721e-42	0.458605	0.736	0.435	1.71544e-38	0										LYZ	1.62128e-265	2.07645	0.991	0.701	3.24256e-262	2		TNFSF13B	8.27497e-41	0.706053	0.262	0.836	1.65499e-37	3		COX5A	7.1044e-12	0.497945	0.751	0.643	1.42088e-08	4
CD83	2.18467e-41	0.346772	0.897	0.77	4.36933e-38	0										RGS1	1.19674e-264	2.18327	0.915	0.673	2.39348e-261	2		CLEC7A	1.08558e-21	0.70605	0.308	0.839	2.17117e-18	3		FABP5	7.00631e-08	0.497071	0.735	0.63	0.000140126	4
S100A12	1.48204e-38	0.699961	0.615	0.34	2.96408e-35	0										RASSF4	2.55682e-264	1.2596	0.863	0.709	5.11363e-261	2		LTB	1.23736e-09	0.699222	0.131	0.562	2.47472e-06	3		MRPL20	1.455e-16	0.484437	0.799	0.615	2.91001e-13	4
THAP2	3.10903e-38	0.509676	0.68	0.515	6.21805e-35	0										ADAP2	5.54593e-263	1.18884	0.846	0.725	1.10919e-259	2		CD83	1.01629e-66	0.692355	0.272	0.909	2.03258e-63	3		LGALS3	7.86221e-12	0.478945	0.933	0.776	1.57244e-08	4
MMP19	5.34715e-38	0.666764	0.769	0.682	1.06943e-34	0										NRP2	2.19625e-260	1.22155	0.862	0.707	4.3925e-257	2		ZBP1	1.69783e-115	0.685044	0.071	0.718	3.39567e-112	3		PHLDA2	7.08737e-33	0.449421	0.84	0.597	1.41747e-29	4
CSTA	3.13829e-35	0.434194	0.676	0.448	6.27657e-32	0										ANXA2	8.56568e-260	1.46019	0.978	0.789	1.71314e-256	2		MME	1.16203e-34	0.675223	0.081	0.584	2.32405e-31	3		PTTG1	5.64672e-11	0.447997	0.623	0.525	1.12934e-07	4
CCL4	5.44594e-32	1.32619	0.718	0.567	1.08919e-28	0										CYBB	6.23448e-259	1.51582	0.982	0.828	1.2469e-255	2		PIGR	7.42245e-206	0.671152	0.104	0.866	1.48449e-202	3		HSPD1	7.93786e-20	0.443825	0.917	0.76	1.58757e-16	4
SERPINB2	4.36109e-31	0.859305	0.589	0.437	8.72217e-28	0										TGFBI	7.07524e-259	1.80606	0.93	0.731	1.41505e-255	2		SQSTM1	3.94572e-42	0.667336	0.29	0.882	7.89145e-39	3		NME1	6.70099e-17	0.443272	0.709	0.496	1.3402e-13	4
DUSP6	1.23546e-30	0.444291	0.75	0.605	2.47093e-27	0										CD68	2.67933e-257	1.69792	0.892	0.65	5.35866e-254	2		C5AR1	1.27294e-14	0.610639	0.375	0.865	2.54587e-11	3		C1QBP	2.75222e-06	0.441047	0.668	0.659	0.00550443	4
THBS1	1.22973e-27	0.321289	0.419	0.475	2.45947e-24	0										TUBB	9.25046e-255	1.55996	0.939	0.707	1.85009e-251	2		MUC1	2.80965e-208	0.586794	0.072	0.829	5.61931e-205	3		HLA-DMB	2.70588e-15	0.437845	0.866	0.761	5.41176e-12	4
C5AR1	2.28343e-27	0.362591	0.902	0.735	4.56686e-24	0										CXCL9	6.20498e-249	3.02644	0.838	0.734	1.241e-245	2		C3	1.60619e-155	0.581006	0.058	0.761	3.21237e-152	3		H2AFZ	4.44919e-07	0.43418	0.732	0.558	0.000889837	4
PTX3	1.20531e-26	0.359874	0.584	0.394	2.41062e-23	0										LGALS3	3.24461e-248	1.66362	0.946	0.744	6.48922e-245	2		CCL4	2.48263e-10	0.578407	0.257	0.682	4.96526e-07	3		NRARP	5.45608e-35	0.428037	0.776	0.56	1.09122e-31	4
LYPD3	1.47333e-22	0.255657	0.554	0.346	2.94666e-19	0										MMP14	4.00656e-246	1.50956	0.866	0.644	8.01312e-243	2		SPARC	8.77322e-210	0.574813	0.099	0.861	1.75464e-206	3		HSP90B1	1.65923e-19	0.425894	0.962	0.795	3.31845e-16	4
BAG3	2.3634e-22	0.266754	0.783	0.583	4.72679e-19	0										KCNMA1	1.52744e-244	1.23191	0.8	0.67	3.05488e-241	2		HCK	1.09444e-29	0.545844	0.203	0.741	2.18888e-26	3		SERPINF1	5.63106e-24	0.422162	0.757	0.613	1.12621e-20	4
BASP1	1.17657e-21	0.265398	0.791	0.706	2.35315e-18	0										PLXDC2	1.34642e-241	1.09184	0.952	0.734	2.69284e-238	2		THBD	5.30965e-65	0.542272	0.127	0.734	1.06193e-61	3		NDUFAB1	3.4831e-16	0.419513	0.754	0.585	6.9662e-13	4
IL6	6.31516e-20	0.415411	0.396	0.397	1.26303e-16	0										MS4A7	3.71354e-241	1.48477	0.922	0.734	7.42707e-238	2		KLF5	3.24935e-142	0.538313	0.058	0.743	6.4987e-139	3		ISOC2	6.35533e-32	0.413258	0.786	0.65	1.27107e-28	4
TWISTNB	2.16318e-19	0.807901	0.705	0.647	4.32635e-16	0										GSN	8.94609e-237	1.54358	0.891	0.62	1.78922e-233	2		DCN	2.82103e-150	0.534215	0.055	0.745	5.64205e-147	3		CYC1	2.87373e-11	0.405262	0.681	0.561	5.74746e-08	4
TNFSF15	6.53704e-18	0.86081	0.645	0.572	1.30741e-14	0										ADAM9	1.56506e-235	0.980033	0.871	0.605	3.13012e-232	2		TSPAN8	1.94116e-210	0.533373	0.068	0.823	3.88231e-207	3		HMGA1	1.08001e-08	0.400205	0.764	0.674	2.16002e-05	4
ANGPTL4	1.04066e-17	0.351538	0.578	0.439	2.08132e-14	0										MT-CO1	5.72287e-234	1.17847	0.999	0.93	1.14457e-230	2		EDN1	5.76004e-61	0.521996	0.041	0.618	1.15201e-57	3		AIF1	4.03028e-07	0.391763	0.847	0.665	0.000806055	4
INSIG1	2.75625e-16	0.3616	0.745	0.64	5.5125e-13	0										TUBA1B	9.40077e-234	1.5645	0.96	0.734	1.88015e-230	2		S100A16	4.04007e-204	0.51564	0.051	0.795	8.08014e-201	3		CSF2RA	2.7182e-13	0.388988	0.741	0.542	5.43639e-10	4
MT1G	4.91212e-16	0.474645	0.636	0.446	9.82423e-13	0										SCD	6.30764e-233	1.25792	0.812	0.708	1.26153e-229	2		DUSP6	4.40818e-70	0.507758	0.141	0.744	8.81635e-67	3		AXL	2.06194e-05	0.386628	0.649	0.564	0.0412388	4
CFP	6.13535e-16	0.279693	0.542	0.317	1.22707e-12	0										SLC8A1	3.25783e-231	0.817544	0.91	0.586	6.51566e-228	2		OAS1	4.86337e-236	0.50664	0.078	0.875	9.72674e-233	3		TFF1	5.77275e-34	0.384048	0.815	0.637	1.15455e-30	4
SLC16A10	5.74795e-15	0.358553	0.738	0.672	1.14959e-11	0										PLA2G7	1.184e-229	1.67991	0.837	0.591	2.368e-226	2		LAMB3	5.08286e-09	0.503426	0.071	0.521	1.01657e-05	3		RRBP1	2.22829e-33	0.379878	0.936	0.763	4.45659e-30	4
MUCL1	8.92004e-15	1.02193	0.557	0.348	1.78401e-11	0										RPN2	1.36238e-229	1.15155	0.893	0.659	2.72477e-226	2		PTAFR	2.11287e-59	0.502009	0.146	0.75	4.22573e-56	3		SSR3	6.45767e-08	0.375896	0.767	0.654	0.000129153	4
MARCO	3.14781e-14	0.2529	0.712	0.634	6.29562e-11	0										LIPA	1.55163e-228	1.80163	0.82	0.61	3.10326e-225	2		HIST1H2AC	1.38137e-23	0.498632	0.082	0.578	2.76274e-20	3		MRPS34	1.88764e-14	0.372024	0.789	0.665	3.77527e-11	4
MT2A	3.12924e-12	0.528453	0.804	0.708	6.25848e-09	0										IL4I1	3.36848e-221	1.1955	0.843	0.683	6.73697e-218	2		CLDN18	3.25042e-227	0.492799	0.051	0.811	6.50083e-224	3		C12orf75	5.73992e-22	0.371983	0.789	0.639	1.14798e-18	4
PPBP	6.15963e-11	1.28953	0.296	0.154	1.23193e-07	0										STOM	2.92194e-219	0.831647	0.869	0.69	5.84387e-216	2		TGM2	6.76894e-179	0.48016	0.062	0.814	1.35379e-175	3		MT2A	3.12202e-11	0.370347	0.901	0.73	6.24405e-08	4
PLAC8	2.23508e-09	0.362474	0.619	0.502	4.47016e-06	0										MPEG1	9.8503e-219	1.30885	0.889	0.704	1.97006e-215	2		PIM2	3.36935e-18	0.478292	0.065	0.548	6.7387e-15	3		TPSAB1	1.41342e-33	0.36906	0.613	0.267	2.82684e-30	4
IL3RA	2.65592e-09	0.385322	0.574	0.461	5.31183e-06	0										NR1H3	1.90851e-218	1.10427	0.78	0.649	3.81702e-215	2		NCOA7	3.52944e-244	0.465886	0.069	0.866	7.05888e-241	3		NR4A3	3.87188e-10	0.365888	0.939	0.806	7.74375e-07	4
SPP1	5.13691e-09	0.481697	0.662	0.591	1.02738e-05	0										CALU	5.75823e-218	0.918638	0.85	0.721	1.15165e-214	2		COL5A2	1.5013e-240	0.463483	0.046	0.814	3.00259e-237	3		NDUFC2	1.66571e-06	0.361585	0.703	0.57	0.00333142	4
PI3	7.31019e-09	0.451841	0.48	0.327	1.46204e-05	0										FCGRT	9.03894e-218	1.40283	0.872	0.447	1.80779e-214	2		TLR2	2.70538e-79	0.457939	0.207	0.847	5.41076e-76	3		ECHS1	5.32322e-07	0.35862	0.693	0.627	0.00106464	4
CXCL5	2.5793e-06	2.02047	0.542	0.44	0.0051586	0										UNC93B1	1.04629e-215	0.767524	0.822	0.642	2.09259e-212	2		EPCAM	1.21448e-185	0.45595	0.053	0.777	2.42896e-182	3		SPINT2	3.76484e-22	0.358025	0.834	0.637	7.52968e-19	4
SLAMF9	5.60488e-06	0.309684	0.399	0.356	0.0112098	0										P4HB	5.01682e-214	1.16251	0.897	0.635	1.00336e-210	2		COL6A3	1.11074e-226	0.448559	0.054	0.815	2.22148e-223	3		IL22RA2	1.81912e-106	0.356115	0.85	0.625	3.63823e-103	4
																CD86	1.35095e-212	1.24297	0.895	0.67	2.70189e-209	2		SPINT2	1.16593e-97	0.440401	0.09	0.748	2.33186e-94	3		CYP2S1	2.05269e-19	0.354266	0.796	0.645	4.10539e-16	4
																FBP1	1.44817e-211	1.28647	0.83	0.661	2.89634e-208	2		GALNT3	8.75103e-93	0.439821	0.047	0.67	1.75021e-89	3		TSPAN8	2.09841e-21	0.354246	0.843	0.701	4.19682e-18	4
																IDH1	3.70352e-210	1.08136	0.817	0.723	7.40703e-207	2		SPI1	3.8317e-10	0.431372	0.184	0.659	7.6634e-07	3		PPP1R14B	5.32195e-39	0.350445	0.869	0.701	1.06439e-35	4
																C3AR1	2.48031e-209	1.04339	0.838	0.675	4.96062e-206	2		GABRP	1.25715e-253	0.429036	0.054	0.837	2.51429e-250	3		PLD4	9.96411e-18	0.349371	0.626	0.425	1.99282e-14	4
																PPIB	1.32688e-208	1.27535	0.915	0.673	2.65376e-205	2		APOL1	5.77283e-196	0.425944	0.068	0.814	1.15457e-192	3		PCNA	3.40093e-48	0.346288	0.812	0.507	6.80185e-45	4
																SIGLEC1	2.46564e-208	0.797953	0.793	0.701	4.93128e-205	2		LAMP3	3.90267e-149	0.425716	0.035	0.73	7.80534e-146	3		HLA-DQA2	3.88348e-06	0.342451	0.466	0.253	0.00776696	4
																FCGR1A	5.39871e-208	0.839664	0.828	0.647	1.07974e-204	2		LUM	2.05798e-171	0.420745	0.044	0.758	4.11596e-168	3		CXCL13	3.9397e-20	0.342093	0.748	0.549	7.87939e-17	4
																PLTP	6.20882e-206	1.67141	0.765	0.592	1.24176e-202	2		COL6A1	1.50603e-247	0.419361	0.058	0.84	3.01207e-244	3		TACSTD2	2.28605e-13	0.340036	0.665	0.594	4.57209e-10	4
																C2	1.26039e-205	1.50061	0.789	0.694	2.52079e-202	2		GPRC5A	2.06458e-228	0.406885	0.049	0.817	4.12916e-225	3		TMEM141	2.28607e-06	0.334855	0.7	0.583	0.00457214	4
																FUCA1	5.19692e-203	1.47429	0.775	0.679	1.03938e-199	2		GLRX	4.30344e-57	0.393563	0.13	0.729	8.60689e-54	3		SLIRP	5.98289e-17	0.330852	0.821	0.628	1.19658e-13	4
																CPM	5.65403e-203	1.07042	0.816	0.702	1.13081e-199	2		IL1R1	2.05162e-15	0.388147	0.072	0.549	4.10324e-12	3		AREG	8.59447e-19	0.328003	0.917	0.73	1.71889e-15	4
																IL18	2.76577e-202	0.975783	0.771	0.597	5.53155e-199	2		EFHD2	1.34068e-38	0.384555	0.237	0.809	2.68136e-35	3		MRPS12	4.78109e-13	0.324189	0.677	0.561	9.56218e-10	4
																MAFB	4.56915e-202	1.23764	0.859	0.653	9.13831e-199	2		KRT7	1.47436e-247	0.38346	0.04	0.819	2.94871e-244	3		LAMP3	2.24589e-23	0.322387	0.722	0.618	4.49178e-20	4
																MERTK	9.97343e-200	1.03929	0.773	0.694	1.99469e-196	2		DSE	1.62626e-49	0.374975	0.295	0.894	3.25252e-46	3		ADAP2	3.60209e-24	0.316859	0.895	0.74	7.20418e-21	4
																RRBP1	1.13287e-198	0.650094	0.878	0.747	2.26574e-195	2		PILRA	2.19146e-13	0.374255	0.131	0.614	4.38293e-10	3		FSCN1	2.19427e-08	0.312197	0.639	0.55	4.38854e-05	4
																MT-CO3	1.21699e-198	0.991315	0.999	0.949	2.43398e-195	2		RAB20	2.33045e-85	0.371426	0.078	0.72	4.6609e-82	3		TRH	2.9416e-21	0.310605	0.22	0.161	5.88319e-18	4
																RNASE1	2.56701e-198	2.84154	0.786	0.677	5.13402e-195	2		HES4	1.87323e-09	0.357088	0.046	0.513	3.74646e-06	3		MRPL13	2.66556e-16	0.309504	0.716	0.595	5.33113e-13	4
																A2M	5.58786e-198	1.60949	0.799	0.646	1.11757e-194	2		FXYD3	4.04746e-208	0.351915	0.047	0.798	8.09492e-205	3		IFI27	4.39321e-18	0.308977	0.904	0.741	8.78643e-15	4
																DPYSL2	1.29613e-194	0.861173	0.883	0.762	2.59225e-191	2		PRRG4	4.82097e-47	0.348506	0.053	0.615	9.64194e-44	3		TXNDC17	2.58903e-20	0.305023	0.863	0.636	5.17806e-17	4
																CCL18	2.0197e-192	4.5626	0.761	0.612	4.03939e-189	2		ACTA2	3.54899e-153	0.345604	0.035	0.727	7.09798e-150	3		SERPINB6	3.47297e-09	0.299112	0.827	0.705	6.94593e-06	4
																HSPB1	3.89781e-192	1.03058	0.885	0.725	7.79562e-189	2		SGK1	5.51872e-20	0.341772	0.209	0.717	1.10374e-16	3		NRN1	1.38985e-62	0.298918	0.796	0.5	2.7797e-59	4
																CSTB	4.02273e-192	1.44559	0.937	0.734	8.04546e-189	2		CCND1	1.70603e-248	0.330802	0.045	0.837	3.41207e-245	3		MRPL37	7.87342e-31	0.298118	0.751	0.533	1.57468e-27	4
																IRF8	3.5978e-191	0.906908	0.836	0.694	7.19559e-188	2		F2RL1	2.10659e-30	0.328774	0.035	0.554	4.21318e-27	3		DNAJC15	1.69363e-12	0.296281	0.808	0.641	3.38727e-09	4
																SLC16A10	3.6983e-189	1.3739	0.841	0.657	7.39661e-186	2		LCN2	1.90743e-182	0.323639	0.051	0.777	3.81486e-179	3		TNFSF9	2.25183e-18	0.292578	0.748	0.624	4.50365e-15	4
																HAVCR2	1.87764e-185	0.890061	0.846	0.742	3.75528e-182	2		PERP	5.55421e-131	0.323494	0.031	0.704	1.11084e-127	3		BOLA3	1.11666e-07	0.292132	0.674	0.577	0.000223332	4
																SLAMF7	2.09968e-185	1.01648	0.822	0.703	4.19936e-182	2		FCGR1A	1.15023e-144	0.320564	0.076	0.792	2.30046e-141	3		FKBP4	1.3535e-17	0.287429	0.821	0.66	2.70701e-14	4
																NPL	1.40773e-184	0.702778	0.771	0.421	2.81546e-181	2		MARCKSL1	3.18275e-15	0.32013	0.074	0.562	6.3655e-12	3		MAD2L1	2.34515e-16	0.284107	0.696	0.584	4.6903e-13	4
																BCAT1	1.16833e-181	0.717737	0.835	0.599	2.33666e-178	2		MUC5B	5.27219e-267	0.313702	0.039	0.828	1.05444e-263	3		EPS8L1	7.2345e-12	0.283309	0.856	0.63	1.4469e-08	4
																MGST3	1.64251e-180	1.26279	0.804	0.582	3.28502e-177	2		CALD1	3.10031e-243	0.312165	0.045	0.815	6.20063e-240	3		TUBA1C	8.16387e-15	0.282421	0.859	0.727	1.63277e-11	4
																SUCNR1	5.63224e-179	0.659761	0.744	0.661	1.12645e-175	2		ITGA6	1.61626e-248	0.311483	0.041	0.823	3.23251e-245	3		CYB5A	9.14047e-24	0.279953	0.748	0.553	1.82809e-20	4
																NUPR1	8.15586e-179	1.53958	0.762	0.676	1.63117e-175	2		TM4SF1	3.5711e-120	0.311394	0.05	0.71	7.14219e-117	3		S100A13	4.29746e-16	0.279944	0.808	0.652	8.59491e-13	4
																PTAFR	1.01465e-178	0.447448	0.892	0.599	2.0293e-175	2		GPX2	5.42866e-248	0.309889	0.039	0.818	1.08573e-244	3		LTC4S	2.23912e-07	0.279451	0.524	0.27	0.000447823	4
																HSPD1	1.33938e-178	0.619645	0.91	0.734	2.67876e-175	2		MYL12B	1.00379e-27	0.307404	0.275	0.827	2.00757e-24	3		CD1A	2.22615e-30	0.277671	0.645	0.401	4.45231e-27	4
																FCER1G	2.87062e-177	1.01044	0.985	0.797	5.74123e-174	2		COL12A1	1.74804e-227	0.30614	0.035	0.791	3.49608e-224	3		MGST2	2.37156e-11	0.276423	0.661	0.474	4.74312e-08	4
																TUBA1C	3.43847e-176	1.08607	0.874	0.7	6.87694e-173	2		FAT1	4.54001e-260	0.302365	0.032	0.819	9.08001e-257	3		TMPO	5.35163e-38	0.275389	0.882	0.71	1.07033e-34	4
																ATF3	5.66176e-175	0.976239	0.925	0.79	1.13235e-171	2		HIST1H2BC	3.36309e-22	0.301652	0.033	0.532	6.72617e-19	3		HIST1H4C	6.96865e-26	0.273475	0.888	0.712	1.39373e-22	4
																PMP22	1.03633e-173	1.37898	0.801	0.615	2.07266e-170	2		DSP	1.48114e-236	0.299458	0.035	0.798	2.96227e-233	3		ANXA4	9.6131e-09	0.271846	0.725	0.672	1.92262e-05	4
																TSPO	4.31269e-172	0.983548	0.937	0.613	8.62538e-169	2		CTHRC1	2.43591e-176	0.298362	0.033	0.732	4.87183e-173	3		SMIM14	1.50552e-05	0.271478	0.78	0.651	0.0301104	4
																COX6C	2.07339e-171	0.950187	0.883	0.689	4.14678e-168	2		KCNE3	1.57449e-117	0.295085	0.051	0.717	3.14897e-114	3		CMBL	4.21765e-33	0.267893	0.783	0.677	8.4353e-30	4
																ENG	2.3718e-171	0.83239	0.793	0.616	4.7436e-168	2		GPR160	3.24299e-73	0.293857	0.046	0.648	6.48598e-70	3		PON2	2.07044e-34	0.266693	0.783	0.634	4.14087e-31	4
																TYMP	3.22119e-171	1.09248	0.97	0.698	6.44238e-168	2		ELF3	1.62184e-167	0.290135	0.039	0.75	3.24367e-164	3		SPTBN1	6.27142e-54	0.266511	0.895	0.693	1.25428e-50	4
																TYROBP	8.67544e-170	0.877145	0.99	0.813	1.73509e-166	2		PDZK1IP1	1.64546e-171	0.286579	0.028	0.741	3.29092e-168	3		SRI	1.71302e-08	0.265376	0.776	0.658	3.42603e-05	4
																ADAMDEC1	1.09782e-167	1.94757	0.756	0.68	2.19563e-164	2		C19orf33	1.04952e-223	0.281775	0.03	0.784	2.09904e-220	3		SMIM22	5.05679e-10	0.265208	0.77	0.626	1.01136e-06	4
																SGK1	1.19226e-167	1.11157	0.939	0.565	2.38452e-164	2		EGR2	5.44862e-32	0.280938	0.041	0.579	1.08972e-28	3		KPNA2	6.41977e-06	0.260441	0.735	0.635	0.0128395	4
																CD40	1.63379e-167	0.87821	0.787	0.658	3.26758e-164	2		ABHD2	3.53808e-73	0.280913	0.091	0.711	7.07617e-70	3		TCL1A	6.7808e-49	0.259789	0.751	0.472	1.35616e-45	4
																TCF4	4.82287e-167	0.722313	0.819	0.74	9.64573e-164	2		HMGCS1	6.87438e-176	0.275059	0.056	0.783	1.37488e-172	3		LGALS4	8.3297e-07	0.258646	0.863	0.667	0.00166594	4
																RHOB	5.69148e-166	0.844055	0.816	0.686	1.1383e-162	2		KLK7	4.81755e-269	0.273883	0.027	0.813	9.63509e-266	3		SPI1	7.10862e-08	0.254936	0.783	0.574	0.000142172	4
																AIF1	8.8479e-166	1.0729	0.943	0.608	1.76958e-162	2		KIAA1324	1.39432e-142	0.273723	0.028	0.7	2.78865e-139	3		WARS	1.17508e-16	0.253787	0.942	0.788	2.35016e-13	4
																GPR183	9.68989e-165	1.31118	0.887	0.716	1.93798e-161	2		S100A14	2.39981e-255	0.263617	0.037	0.822	4.79962e-252	3		TK1	3.85477e-33	0.251066	0.786	0.622	7.70955e-30	4
																GSTP1	1.48712e-164	0.967131	0.875	0.682	2.97423e-161	2		SLPI	5.71102e-49	0.262824	0.053	0.606	1.1422e-45	3		GMDS	5.61076e-12	0.251017	0.696	0.597	1.12215e-08	4
																CD9	1.76285e-163	1.32035	0.778	0.592	3.52571e-160	2		SULF1	1.33982e-253	0.257145	0.032	0.806	2.67963e-250	3
																FN1	1.96774e-162	1.34442	0.808	0.758	3.93547e-159	2		KLK10	4.86433e-243	0.254668	0.03	0.803	9.72866e-240	3
																FNIP2	7.04373e-161	0.921678	0.875	0.735	1.40875e-157	2		CMBL	1.80898e-245	0.25277	0.028	0.8	3.61795e-242	3
																BRI3	3.42606e-158	0.869646	0.976	0.699	6.85212e-155	2
																ITGAV	2.14146e-157	0.734103	0.818	0.688	4.28292e-154	2
																ASPH	3.62417e-157	0.439378	0.796	0.593	7.24834e-154	2
																LMAN1	1.37454e-156	0.698586	0.793	0.695	2.74908e-153	2
																CXCL16	3.17396e-156	0.917688	0.89	0.527	6.34792e-153	2
																SLC7A8	8.71174e-155	0.930364	0.739	0.695	1.74235e-151	2
																ST14	1.02542e-153	0.577003	0.737	0.685	2.05085e-150	2
																PLAU	1.10352e-153	0.606281	0.857	0.675	2.20704e-150	2
																CCL2	4.49802e-153	1.8806	0.789	0.635	8.99605e-150	2
																VIM	3.0305e-152	1.03472	0.992	0.817	6.061e-149	2
																FCGR2B	3.4489e-152	0.481387	0.862	0.737	6.89781e-149	2
																SLC1A3	1.07489e-151	0.672859	0.752	0.707	2.14978e-148	2
																PRDM1	2.17956e-151	0.659388	0.804	0.698	4.35912e-148	2
																PDIA4	3.45523e-151	0.933778	0.821	0.689	6.91047e-148	2
																FAM198B	8.34335e-151	0.749628	0.789	0.727	1.66867e-147	2
																S100A10	1.20883e-149	1.01349	0.963	0.799	2.41766e-146	2
																ALDH1A1	1.5393e-149	0.688594	0.695	0.556	3.07859e-146	2
																ALDH2	2.22434e-147	0.755013	0.848	0.699	4.44868e-144	2
																CD14	2.36598e-147	1.23524	0.904	0.56	4.73197e-144	2
																PAPSS2	4.57063e-147	0.763826	0.782	0.639	9.14125e-144	2
																FGL2	5.59387e-146	0.985171	0.955	0.672	1.11877e-142	2
																FABP5	8.09374e-144	1.52748	0.786	0.598	1.61875e-140	2
																STAB1	2.10074e-143	1.28198	0.745	0.647	4.20148e-140	2
																HMOX1	2.93134e-143	1.29657	0.728	0.469	5.86267e-140	2
																CXCL10	4.66377e-143	1.79933	0.788	0.742	9.32754e-140	2
																OLFML2B	8.13159e-143	0.909301	0.712	0.61	1.62632e-139	2
																TSPAN3	2.60364e-142	0.47247	0.8	0.698	5.20727e-139	2
																ID3	4.92136e-142	0.676684	0.728	0.598	9.84273e-139	2
																ABCA1	4.40605e-141	0.733392	0.93	0.743	8.81209e-138	2
																HSPA1B	2.80672e-138	0.474527	0.856	0.59	5.61343e-135	2
																HSPA1A	3.45422e-138	0.728783	0.893	0.601	6.90843e-135	2
																SLC25A5	5.60069e-138	0.984623	0.872	0.68	1.12014e-134	2
																SERPINB6	4.46881e-137	0.635855	0.825	0.684	8.93761e-134	2
																TGM2	4.90209e-135	0.412521	0.801	0.675	9.80417e-132	2
																SSR4	7.77865e-135	0.924404	0.84	0.671	1.55573e-131	2
																HSP90AA1	7.92302e-135	0.729573	0.991	0.833	1.5846e-131	2
																MPP1	3.02553e-134	0.582254	0.781	0.457	6.05106e-131	2
																KLF4	5.08238e-134	0.995681	0.894	0.713	1.01648e-130	2
																IFI27	1.83455e-133	1.69687	0.793	0.74	3.66909e-130	2
																HBEGF	3.30943e-133	0.729842	0.913	0.62	6.61886e-130	2
																TREM2	6.74593e-133	1.28864	0.692	0.562	1.34919e-129	2
																HES1	2.68644e-132	0.761963	0.763	0.691	5.37287e-129	2
																RAB32	5.61112e-132	0.563441	0.696	0.408	1.12222e-128	2
																CLIC4	3.87873e-131	0.400416	0.799	0.65	7.75746e-128	2
																MMP9	8.69654e-131	2.23291	0.75	0.57	1.73931e-127	2
																HSPA5	3.83795e-130	0.684474	0.918	0.692	7.67591e-127	2
																C1orf162	5.7188e-130	0.83264	0.825	0.686	1.14376e-126	2
																COLEC12	3.00161e-127	0.712223	0.695	0.676	6.00322e-124	2
																SPATS2L	3.94829e-127	0.681579	0.767	0.692	7.89658e-124	2
																PLBD1	7.95552e-127	0.443044	0.784	0.579	1.5911e-123	2
																APP	1.77041e-126	0.597022	0.813	0.716	3.54082e-123	2
																PLIN2	2.25887e-126	0.891954	0.873	0.715	4.51773e-123	2
																MT-ATP6	3.83126e-126	0.742026	0.997	0.963	7.66253e-123	2
																CTNND1	4.84819e-126	0.434023	0.772	0.751	9.69637e-123	2
																PPA1	1.01745e-125	0.72044	0.875	0.729	2.03489e-122	2
																MMP19	2.51898e-125	0.852115	0.822	0.683	5.03795e-122	2
																LILRB5	2.01137e-124	0.868914	0.697	0.673	4.02273e-121	2
																CYP27A1	4.93224e-124	0.673762	0.688	0.602	9.86449e-121	2
																SSR3	7.52969e-124	0.859897	0.793	0.627	1.50594e-120	2
																RRAS	5.61034e-123	0.408271	0.707	0.676	1.12207e-119	2
																RAB31	7.73324e-123	0.637112	0.918	0.555	1.54665e-119	2
																CSRP1	1.33977e-122	0.50759	0.72	0.636	2.67953e-119	2
																GPX3	2.81365e-121	0.574225	0.633	0.436	5.62731e-118	2
																COX8A	8.56457e-121	0.763208	0.846	0.669	1.71291e-117	2
																HS3ST1	4.38756e-120	0.615428	0.695	0.669	8.77511e-117	2
																HERPUD1	1.8176e-119	0.618807	0.869	0.594	3.63519e-116	2
																ENO1	2.78014e-119	0.762551	0.95	0.762	5.56029e-116	2
																TSPAN4	6.97267e-118	0.941952	0.716	0.637	1.39453e-114	2
																P2RY6	8.27525e-118	0.531945	0.686	0.651	1.65505e-114	2
																CCL7	1.27797e-117	0.717838	0.644	0.513	2.55593e-114	2
																CPVL	1.99067e-117	0.960743	0.798	0.658	3.98133e-114	2
																SLC40A1	4.35791e-115	1.91661	0.655	0.482	8.71582e-112	2
																UQCRH	1.60605e-110	0.740302	0.817	0.68	3.21211e-107	2
																ANXA4	3.68477e-110	0.649293	0.764	0.653	7.36954e-107	2
																COX5B	1.44538e-109	0.744769	0.846	0.638	2.89077e-106	2
																WARS	8.91422e-109	0.370235	0.915	0.768	1.78284e-105	2
																MT-CO2	3.04371e-108	0.628156	0.997	0.956	6.08742e-105	2
																IFI6	4.07876e-108	0.9219	0.882	0.757	8.15752e-105	2
																CYB5A	3.50312e-107	0.589693	0.672	0.538	7.00624e-104	2
																BLVRB	9.92444e-107	0.986045	0.768	0.65	1.98489e-103	2
																TXNDC17	2.01954e-104	0.608337	0.787	0.615	4.03908e-101	2
																MT-ND3	5.81639e-104	0.669713	0.998	0.963	1.16328e-100	2
																SPINT1	9.17329e-104	0.296213	0.631	0.55	1.83466e-100	2
																MARCO	1.06726e-103	0.734561	0.717	0.646	2.13452e-100	2
																IL7R	5.21083e-103	1.30805	0.777	0.631	1.04217e-99	2
																RHOBTB3	5.84809e-102	0.402847	0.679	0.677	1.16962e-98	2
																ATP1B1	2.20989e-101	0.692432	0.811	0.732	4.41978e-98	2
																S100A11	7.68739e-101	0.707754	0.985	0.874	1.53748e-97	2
																CCL8	1.82403e-100	1.44712	0.692	0.714	3.64806e-97	2
																DSTN	1.39736e-99	0.574219	0.846	0.714	2.79472e-96	2
																LY6E	1.53039e-99	0.811999	0.846	0.757	3.06078e-96	2
																ERRFI1	1.2352e-98	0.517869	0.691	0.615	2.47041e-95	2
																CCL13	2.68484e-98	1.11583	0.669	0.689	5.36968e-95	2
																RNASE6	9.24293e-98	0.991833	0.699	0.539	1.84859e-94	2
																DST	1.62841e-95	0.45379	0.687	0.689	3.25682e-92	2
																UQCRQ	2.64919e-95	0.744588	0.787	0.628	5.29837e-92	2
																GPR34	2.69079e-95	0.94308	0.652	0.632	5.38159e-92	2
																ECM1	2.85278e-93	0.443834	0.675	0.662	5.70556e-90	2
																GLA	2.30636e-92	0.251746	0.775	0.511	4.61272e-89	2
																NDUFC1	9.31071e-92	0.509167	0.75	0.68	1.86214e-88	2
																PPP1R14B	1.21957e-91	0.316636	0.758	0.7	2.43913e-88	2
																CD38	2.24435e-91	0.554464	0.688	0.658	4.48869e-88	2
																CD209	1.13693e-90	0.575278	0.658	0.654	2.27385e-87	2
																CHI3L1	1.82689e-89	0.492587	0.647	0.583	3.65377e-86	2
																CD59	4.53938e-89	0.83913	0.662	0.441	9.07875e-86	2
																RPL8	2.81666e-88	0.484389	0.943	0.814	5.63332e-85	2
																TXN	8.80476e-88	0.587145	0.899	0.627	1.76095e-84	2
																HMGN2	4.92648e-87	0.660195	0.885	0.73	9.85296e-84	2
																GLRX	9.9509e-86	0.360964	0.812	0.594	1.99018e-82	2
																MT-ND4	5.07501e-85	0.611568	0.997	0.96	1.015e-81	2
																BHLHE41	2.00707e-83	0.428754	0.649	0.687	4.01413e-80	2
																MT-ND5	6.47105e-82	0.687447	0.993	0.856	1.29421e-78	2
																ACAA2	7.65043e-82	0.414553	0.65	0.572	1.53009e-78	2
																UACA	5.61942e-81	0.287644	0.67	0.71	1.12388e-77	2
																FILIP1L	7.22965e-80	0.456231	0.688	0.708	1.44593e-76	2
																TMEM106B	1.97441e-79	0.25574	0.69	0.712	3.94883e-76	2
																RAB13	4.50942e-79	0.796379	0.728	0.62	9.01884e-76	2
																QSOX1	2.62703e-77	0.281741	0.723	0.546	5.25406e-74	2
																CEBPD	1.35175e-76	0.300254	0.849	0.584	2.70349e-73	2
																AKR1B1	2.84083e-74	1.07025	0.677	0.635	5.68167e-71	2
																FAM20C	7.53309e-74	0.426348	0.643	0.654	1.50662e-70	2
																KPNA2	7.89511e-74	0.515491	0.702	0.626	1.57902e-70	2
																COX5A	6.06721e-72	0.73023	0.724	0.631	1.21344e-68	2
																CD80	9.44652e-72	0.426989	0.661	0.654	1.8893e-68	2
																TSC22D1	1.02979e-71	0.772574	0.674	0.586	2.05957e-68	2
																RARRES1	1.49036e-71	0.494035	0.618	0.617	2.98072e-68	2
																SPINT2	1.52385e-71	0.582506	0.719	0.631	3.0477e-68	2
																FCGR2A	2.31861e-71	0.80566	0.973	0.835	4.63722e-68	2
																LY96	2.40721e-70	0.335397	0.757	0.449	4.81442e-67	2
																CPED1	3.55951e-70	0.278919	0.628	0.664	7.11901e-67	2
																SPI1	4.3483e-68	0.342344	0.857	0.519	8.69661e-65	2
																ABL2	3.13551e-67	0.556869	0.836	0.75	6.27102e-64	2
																CFD	1.10774e-66	0.811663	0.66	0.496	2.21548e-63	2
																FAM213A	2.74758e-66	0.450778	0.623	0.626	5.49515e-63	2
																NDUFB9	1.99841e-65	0.642715	0.689	0.577	3.99682e-62	2
																CDCP1	4.34791e-64	0.250411	0.679	0.66	8.69583e-61	2
																SDS	7.46115e-63	1.03595	0.608	0.476	1.49223e-59	2
																DNAJC15	8.36354e-63	0.59817	0.725	0.633	1.67271e-59	2
																SRI	9.71644e-61	0.43587	0.746	0.645	1.94329e-57	2
																CLEC10A	1.19527e-58	0.517176	0.617	0.549	2.39054e-55	2
																ABCC3	1.77183e-58	0.268583	0.657	0.708	3.54366e-55	2
																OLFML3	4.09769e-58	0.350891	0.59	0.593	8.19539e-55	2
																NDUFC2	7.7924e-58	0.61655	0.663	0.556	1.55848e-54	2
																CLIC2	1.99759e-57	0.350217	0.585	0.543	3.99518e-54	2
																DCTPP1	1.04782e-55	0.312416	0.637	0.625	2.09564e-52	2
																C1S	7.14541e-55	0.275472	0.653	0.642	1.42908e-51	2
																IGSF6	1.03517e-53	0.356911	0.943	0.711	2.07035e-50	2
																ECHS1	1.74795e-53	0.471053	0.659	0.624	3.4959e-50	2
																ENPP2	5.77701e-53	0.680034	0.625	0.684	1.1554e-49	2
																FKBP2	1.81383e-52	0.560601	0.674	0.584	3.62766e-49	2
																MRPL20	1.05329e-51	0.483392	0.679	0.613	2.10659e-48	2
																SLIRP	1.30456e-51	0.680763	0.696	0.626	2.60912e-48	2
																PLA2G2D	1.26574e-50	0.463628	0.593	0.646	2.53148e-47	2
																CXCL11	1.30818e-50	0.465226	0.659	0.728	2.61636e-47	2
																IL2RA	1.42345e-50	0.633099	0.593	0.584	2.84689e-47	2
																PDGFB	4.33732e-49	0.275875	0.616	0.693	8.67465e-46	2
																GLUL	6.54744e-49	0.350601	0.983	0.842	1.30949e-45	2
																HSD3B7	1.33875e-47	0.487399	0.594	0.589	2.67749e-44	2
																MGLL	2.79206e-45	0.422119	0.65	0.686	5.58412e-42	2
																LIMA1	1.68477e-44	0.2952	0.669	0.719	3.36954e-41	2
																CADM1	2.1243e-43	0.291079	0.552	0.605	4.24859e-40	2
																NDUFAB1	3.60126e-43	0.624654	0.637	0.585	7.20252e-40	2
																TMPO	4.09164e-43	0.264913	0.696	0.727	8.18328e-40	2
																CYC1	1.24073e-42	0.497142	0.613	0.557	2.48147e-39	2
																SPP1	1.5041e-42	1.89384	0.632	0.61	3.00819e-39	2
																CHCHD10	2.03365e-42	0.771863	0.646	0.631	4.0673e-39	2
																SMPDL3A	5.59995e-42	0.486316	0.571	0.523	1.11999e-38	2
																EPAS1	6.73969e-42	0.361408	0.619	0.59	1.34794e-38	2
																MRPS34	3.23996e-41	0.398567	0.672	0.673	6.47992e-38	2
																PDCD5	3.97335e-41	0.479471	0.702	0.648	7.94671e-38	2
																PCBD1	1.17275e-40	0.640031	0.621	0.641	2.34549e-37	2
																ACTG1	1.89581e-40	0.324468	0.973	0.841	3.79163e-37	2
																FOLR2	1.90114e-40	0.794913	0.548	0.58	3.80228e-37	2
																AXL	1.08554e-38	0.768224	0.569	0.569	2.17107e-35	2
																MGST2	1.68135e-38	0.690514	0.55	0.469	3.3627e-35	2
																F13A1	1.99264e-38	0.675501	0.622	0.706	3.98527e-35	2
																TSPAN15	2.36265e-38	0.367069	0.571	0.598	4.7253e-35	2
																SDF2L1	1.1813e-37	0.634449	0.61	0.565	2.36259e-34	2
																C1QBP	1.81605e-37	0.569868	0.667	0.657	3.6321e-34	2
																TMEM141	2.05323e-37	0.293289	0.595	0.588	4.10646e-34	2
																MRPL14	1.64637e-36	0.356438	0.638	0.621	3.29274e-33	2
																NR4A1	7.65043e-36	0.301542	0.846	0.769	1.53009e-32	2
																SMC2	1.0402e-35	0.273902	0.628	0.73	2.0804e-32	2
																MT-CYB	6.89739e-33	0.383591	0.996	0.934	1.37948e-29	2
																IL6	2.01445e-32	0.458942	0.461	0.38	4.02891e-29	2
																C1orf54	1.63555e-31	0.868312	0.5	0.417	3.27111e-28	2
																CD109	2.45268e-30	0.41403	0.666	0.718	4.90536e-27	2
																DUT	6.82887e-29	0.48716	0.632	0.609	1.36577e-25	2
																H2AFZ	1.66249e-28	0.26731	0.742	0.525	3.32498e-25	2
																GGCT	3.48326e-27	0.317117	0.557	0.564	6.96653e-24	2
																MT2A	2.45776e-26	0.672091	0.791	0.727	4.91552e-23	2
																ETFB	6.57664e-26	0.417981	0.571	0.554	1.31533e-22	2
																PCNA	3.28181e-25	0.432582	0.553	0.518	6.56362e-22	2
																S100A6	6.49019e-25	0.32355	0.992	0.896	1.29804e-21	2
																HGF	6.86359e-24	0.260053	0.547	0.668	1.37272e-20	2
																MINOS1	1.27595e-23	0.419357	0.572	0.528	2.5519e-20	2
																HIST1H4C	6.61702e-23	0.526638	0.718	0.724	1.3234e-19	2
																DHRS3	1.50136e-22	0.455917	0.527	0.572	3.00271e-19	2
																MT-ND2	3.81666e-22	0.276789	0.997	0.948	7.63332e-19	2
																AGPAT2	1.19506e-21	0.315785	0.548	0.561	2.39013e-18	2
																CDK4	2.62746e-21	0.345735	0.533	0.56	5.25492e-18	2
																CD151	1.66984e-19	0.461639	0.546	0.545	3.33967e-16	2
																RCN1	2.01393e-19	0.306805	0.581	0.622	4.02786e-16	2
																AP1S1	4.66211e-19	0.273473	0.519	0.565	9.32422e-16	2
																COA4	1.30304e-18	0.31019	0.606	0.666	2.60608e-15	2
																CTSK	1.40056e-18	0.396775	0.604	0.69	2.80112e-15	2
																GADD45G	9.52561e-18	0.351662	0.496	0.522	1.90512e-14	2
																CLEC5A	6.01572e-17	0.261039	0.674	0.666	1.20314e-13	2
																RENBP	6.18412e-17	0.421732	0.393	0.321	1.23682e-13	2
																SLC22A18	1.62469e-16	0.288852	0.544	0.623	3.24939e-13	2
																SEC11C	2.96129e-16	0.543695	0.57	0.618	5.92258e-13	2
																IGFBP4	1.29368e-15	0.280221	0.596	0.637	2.58736e-12	2
																LGALS2	1.23974e-14	0.530109	0.601	0.654	2.47948e-11	2
																OTOA	5.15332e-14	0.475491	0.381	0.301	1.03066e-10	2
																RNASE2	9.44069e-14	0.305153	0.525	0.611	1.88814e-10	2
																C20orf27	4.97628e-13	0.350626	0.518	0.565	9.95256e-10	2
																TIMM13	7.07732e-12	0.465569	0.491	0.482	1.41546e-08	2
																MRPL4	8.03749e-12	0.26253	0.597	0.688	1.6075e-08	2
																MRPL37	1.7705e-11	0.27191	0.51	0.556	3.54101e-08	2
																RASGRP3	1.32203e-10	0.339012	0.582	0.651	2.64405e-07	2
																MKI67	3.46518e-10	0.260551	0.568	0.718	6.93036e-07	2
																IDH2	3.47871e-10	0.446442	0.545	0.594	6.95742e-07	2
																RANBP1	5.2623e-10	0.484468	0.52	0.564	1.05246e-06	2
																PTGDS	3.13425e-08	0.25594	0.339	0.486	6.2685e-05	2
																PRDX4	3.51918e-08	0.380752	0.493	0.545	7.03837e-05	2
																DNASE1L3	5.37011e-08	0.278186	0.347	0.377	0.000107402	2
																EIF4EBP1	1.15345e-07	0.467626	0.513	0.584	0.00023069	2
																AREG	4.82957e-07	0.301794	0.752	0.738	0.000965914	2
																TOP2A	6.0352e-07	0.386827	0.592	0.715	0.00120704	2
																SRM	6.95518e-07	0.295316	0.525	0.614	0.00139104	2
																DNPH1	1.16784e-06	0.479642	0.524	0.612	0.00233568	2
																VMO1	4.96199e-06	0.694744	0.404	0.425	0.00992398	2
																PPDPF	6.64509e-06	0.32913	0.49	0.545	0.0132902	2
																RHOC	6.89141e-06	0.357289	0.5	0.565	0.0137828	2
																SNCA	8.5037e-06	0.275492	0.324	0.491	0.0170074	2
																RETN	8.97303e-06	0.305241	0.622	0.739	0.0179461	2
																LSM4	1.01515e-05	0.438607	0.518	0.6	0.020303	2
																NME1	1.2844e-05	0.375773	0.46	0.522	0.0256881	2
																RBP1	1.34618e-05	0.329654	0.416	0.499	0.0269236	2

## Sheet: Epithelial
Tumor_cell (TC)								Tumor_cell (TC)								Proliferative cells 1 (PC1)								Proliferative cells 2 (PC2)
gene	p_val	avg_log2FC	pct.1	pct.2	p_val_adj	cluster		gene	p_val	avg_log2FC	pct.1	pct.2	p_val_adj	cluster		gene	p_val	avg_log2FC	pct.1	pct.2	p_val_adj	cluster		gene	p_val	avg_log2FC	pct.1	pct.2	p_val_adj	cluster
FXYD3	1.89476e-216	1.11298	0.995	0.742	3.78952e-213	0		OLFM4	6.72544e-10	1.04701	0.276	0.153	1.34509e-06	1		TOP2A	5.52403e-149	1.16717	0.952	0.55	1.10481e-145	2		GNLY	2.69412e-68	4.10379	0.631	0.331	5.38824e-65	3
PDZK1IP1	5.22464e-208	1.16958	0.97	0.677	1.04493e-204	0		MUC1	4.07708e-17	0.902957	0.943	0.901	8.15415e-14	1		CCNB1	1.10751e-125	0.987025	0.773	0.411	2.21502e-122	2		CCL4	3.91988e-125	3.64524	0.707	0.274	7.83975e-122	3
S100P	1.22426e-198	1.12808	0.999	0.842	2.44852e-195	0		COL3A1	4.218e-07	0.828036	0.596	0.594	0.000843601	1		ANLN	1.29626e-137	0.983201	0.833	0.502	2.59251e-134	2		VIM	2.82507e-245	3.44953	0.94	0.466	5.65014e-242	3
TSPAN1	1.11661e-193	0.91253	0.976	0.719	2.23322e-190	0		RRBP1	3.60784e-10	0.793535	0.896	0.921	7.21568e-07	1		CENPF	6.36104e-98	0.872086	0.856	0.518	1.27221e-94	2		CCL5	7.15307e-157	3.42128	0.799	0.345	1.43061e-153	3
GPRC5A	1.63718e-179	0.938134	0.999	0.827	3.27435e-176	0		MUC6	8.52419e-09	0.674693	0.366	0.269	1.70484e-05	1		CDC20	1.27706e-135	0.870112	0.806	0.437	2.55411e-132	2		RGS1	9.00273e-212	3.32244	0.863	0.326	1.80055e-208	3
LGALS4	8.94353e-179	0.846949	0.978	0.711	1.78871e-175	0		TFF2	7.559e-08	0.609778	0.199	0.267	0.00015118	1		MKI67	6.70268e-129	0.864271	0.933	0.553	1.34054e-125	2		GZMB	2.90917e-95	2.97516	0.669	0.287	5.81835e-92	3
LGALS3	1.27614e-176	0.940862	0.999	0.877	2.55229e-173	0		PIGR	1.42148e-12	0.575086	0.963	0.907	2.84295e-09	1		HELLS	5.29047e-122	0.837368	0.906	0.586	1.05809e-118	2		HIST1H4C	5.03517e-108	2.82913	0.89	0.793	1.00703e-104	3
CYSTM1	4.95464e-171	0.772723	0.999	0.813	9.90927e-168	0		LTF	2.13147e-13	0.514975	0.3	0.156	4.26293e-10	1		PBK	1.28576e-130	0.814947	0.797	0.43	2.57152e-127	2		HMGB2	1.71979e-200	2.73076	0.928	0.558	3.43957e-197	3
KRT19	3.9783e-167	0.95407	1	0.871	7.95661e-164	0		NUPR1	1.30972e-05	0.51354	0.386	0.439	0.0261945	1		HSPD1	1.45645e-134	0.765143	0.995	0.941	2.91289e-131	2		GZMA	1.20195e-88	2.67052	0.664	0.288	2.40391e-85	3
TSPAN8	4.10533e-166	0.856449	0.998	0.805	8.21066e-163	0		MARCKS	1.41781e-08	0.505097	0.412	0.547	2.83562e-05	1		TPX2	3.2869e-97	0.756887	0.805	0.472	6.57381e-94	2		LGALS1	1.10203e-116	2.52261	0.769	0.39	2.20407e-113	3
SDCBP2	6.24821e-166	0.722243	0.859	0.539	1.24964e-162	0		SERPINA1	2.52033e-07	0.46339	0.475	0.616	0.000504065	1		KIF20B	1.65368e-124	0.747514	0.878	0.515	3.30737e-121	2		NKG7	2.78088e-94	2.49156	0.649	0.255	5.56176e-91	3
TM4SF1	1.44549e-165	1.15202	0.947	0.696	2.89098e-162	0		TSC22D1	1.24133e-07	0.434731	0.53	0.697	0.000248265	1		BIRC5	5.90394e-130	0.744451	0.812	0.405	1.18079e-126	2		CORO1A	3.05859e-231	2.44573	0.835	0.216	6.11718e-228	3
S100A6	1.62035e-157	0.961719	1	0.98	3.2407e-154	0		MRPL12	1.3514e-06	0.422739	0.6	0.733	0.00270281	1		ECT2	1.72266e-120	0.733664	0.889	0.633	3.44533e-117	2		IFNG	7.24567e-93	2.22639	0.577	0.176	1.44913e-89	3
SMIM22	3.18274e-157	0.665829	0.955	0.67	6.36549e-154	0		CXCL5	2.77347e-09	0.38358	0.156	0.188	5.54693e-06	1		RANBP1	1.25476e-104	0.705518	0.958	0.775	2.50952e-101	2		STMN1	6.56651e-174	2.20577	0.897	0.573	1.3133e-170	3
KRT8	5.46382e-156	0.886304	0.999	0.875	1.09276e-152	0		CKB	1.46815e-29	0.376897	0.245	0.438	2.9363e-26	1		RRM2	7.90658e-102	0.686349	0.787	0.431	1.58132e-98	2		NUSAP1	2.14662e-133	2.07868	0.785	0.428	4.29324e-130	3
CLDN18	1.91767e-148	0.940176	0.98	0.765	3.83535e-145	0		GRN	5.27162e-06	0.37227	0.646	0.788	0.0105432	1		TK1	4.96355e-130	0.663961	0.853	0.466	9.92711e-127	2		CXCL13	6.62014e-51	2.03634	0.517	0.277	1.32403e-47	3
GABRP	5.81958e-147	0.719466	0.991	0.796	1.16392e-143	0		PLD3	3.25735e-07	0.368736	0.453	0.56	0.000651471	1		PCNA	8.1409e-75	0.662555	0.872	0.666	1.62818e-71	2		CCL3	7.38373e-57	2.01119	0.506	0.172	1.47675e-53	3
TMC5	1.7496e-144	0.635163	0.992	0.797	3.49919e-141	0		ADAP1	2.08381e-06	0.362309	0.542	0.63	0.00416761	1		UBE2S	2.34078e-88	0.661811	0.853	0.55	4.68156e-85	2		MKI67	6.48956e-136	1.93415	0.879	0.576	1.29791e-132	3
PLS1	1.04855e-143	0.602044	0.945	0.686	2.0971e-140	0		SLC40A1	3.78467e-07	0.35998	0.32	0.389	0.000756935	1		CEP55	1.03642e-98	0.656103	0.75	0.429	2.07284e-95	2		ALOX5AP	1.05337e-101	1.83495	0.669	0.274	2.10675e-98	3
RASSF6	9.69354e-143	0.561515	0.872	0.593	1.93871e-139	0		FKBP2	1.29721e-09	0.356627	0.609	0.789	2.59441e-06	1		DHFR	6.30173e-111	0.654776	0.889	0.586	1.26035e-107	2		DUT	8.07495e-117	1.82331	0.799	0.522	1.61499e-113	3
ITGB4	3.95724e-142	0.639408	0.955	0.712	7.91447e-139	0		TMED3	1.74642e-12	0.353778	0.524	0.716	3.49284e-09	1		SLC12A2	6.48373e-69	0.637417	0.989	0.839	1.29675e-65	2		ASPM	1.50863e-114	1.82168	0.779	0.447	3.01727e-111	3
CDH1	1.91071e-137	0.49449	0.942	0.667	3.82141e-134	0		CEBPB	6.61513e-08	0.350238	0.577	0.741	0.000132303	1		CDK1	5.72831e-76	0.6228	0.72	0.43	1.14566e-72	2		HMGN2	2.42572e-168	1.80144	0.984	0.913	4.85144e-165	3
ANXA2	8.70945e-136	0.747436	1	0.94	1.74189e-132	0		GSN	6.86597e-08	0.348581	0.525	0.67	0.000137319	1		TUBA1C	2.66516e-77	0.611098	0.948	0.78	5.33031e-74	2		TOP2A	5.44722e-109	1.79614	0.854	0.582	1.08944e-105	3
CLDN4	1.19844e-135	0.827847	0.981	0.745	2.39689e-132	0		ECHS1	4.10297e-12	0.347366	0.64	0.848	8.20595e-09	1		MAD2L1	1.09216e-118	0.607637	0.823	0.45	2.18432e-115	2		SMC4	2.22711e-132	1.78007	0.893	0.703	4.45422e-129	3
TSPAN3	2.58213e-135	0.573665	0.991	0.804	5.16427e-132	0		WDR34	3.86784e-07	0.345875	0.541	0.659	0.000773568	1		SAPCD2	5.31683e-105	0.607453	0.738	0.423	1.06337e-101	2		CENPF	2.10586e-113	1.77725	0.844	0.531	4.21171e-110	3
SLPI	8.3538e-133	0.761814	0.847	0.569	1.67076e-129	0		CGN	2.22914e-07	0.34217	0.533	0.633	0.000445827	1		CKS2	1.10962e-80	0.603375	0.817	0.529	2.21925e-77	2		TUBB	1.57236e-131	1.76407	0.926	0.867	3.14471e-128	3
PHLDA2	3.53571e-132	0.824856	0.973	0.722	7.07143e-129	0		CYC1	2.29862e-07	0.339287	0.703	0.858	0.000459723	1		IQGAP3	2.69764e-89	0.598952	0.664	0.379	5.39528e-86	2		CTLA4	8.76207e-113	1.6839	0.665	0.279	1.75241e-109	3
ITGA2	3.18339e-131	0.675038	0.919	0.678	6.36678e-128	0		SSR4	4.9746e-10	0.33909	0.706	0.916	9.9492e-07	1		CCNA2	6.78645e-78	0.588499	0.702	0.42	1.35729e-74	2		TYMS	1.39282e-95	1.6607	0.788	0.572	2.78563e-92	3
ATP1B1	1.45856e-130	0.780018	0.997	0.834	2.91712e-127	0		MAFB	4.0733e-12	0.337598	0.326	0.185	8.14659e-09	1		C1QBP	1.10592e-81	0.585004	0.967	0.799	2.21185e-78	2		TUBA1B	2.84578e-123	1.60265	0.953	0.908	5.69157e-120	3
KLF5	6.74785e-130	0.583736	0.982	0.757	1.34957e-126	0		LDLR	1.71132e-05	0.336059	0.773	0.875	0.0342264	1		PTTG1	2.01288e-72	0.580512	0.744	0.435	4.02576e-69	2		PRDM1	4.9533e-126	1.57634	0.725	0.351	9.90659e-123	3
RAB25	1.14241e-129	0.391207	0.89	0.599	2.28483e-126	0		PPP1R1B	3.40026e-12	0.335489	0.289	0.414	6.80051e-09	1		TUBA1B	4.78509e-108	0.567252	0.994	0.897	9.57019e-105	2		H2AFZ	8.84012e-150	1.52429	0.951	0.807	1.76802e-146	3
MUC13	4.10915e-129	0.67749	0.916	0.664	8.21829e-126	0		S100A13	5.12467e-10	0.331628	0.567	0.765	1.02493e-06	1		H2AFZ	1.36139e-101	0.560716	0.981	0.796	2.72278e-98	2		KLRD1	3.96281e-87	1.45704	0.597	0.278	7.92563e-84	3
LIPH	4.31575e-129	0.535019	0.877	0.626	8.63149e-126	0		WFDC2	5.06174e-09	0.31919	0.129	0.148	1.01235e-05	1		UBE2T	3.40775e-96	0.554195	0.759	0.436	6.8155e-93	2		RGS2	3.80893e-63	1.42459	0.709	0.436	7.61786e-60	3
IFI27	5.38233e-128	0.712577	0.997	0.84	1.07647e-124	0		RAB13	2.32074e-12	0.31782	0.462	0.627	4.64147e-09	1		PSAT1	1.06613e-82	0.548994	0.812	0.57	2.13227e-79	2		MX1	5.60059e-151	1.40165	0.752	0.267	1.12012e-147	3
F11R	8.21251e-128	0.441811	0.87	0.576	1.6425e-124	0		P4HB	1.95361e-06	0.314391	0.779	0.906	0.00390721	1		GGCT	3.33521e-87	0.547383	0.889	0.63	6.67043e-84	2		PRF1	4.67348e-76	1.39096	0.591	0.276	9.34697e-73	3
LAMB3	6.87578e-127	0.519122	0.933	0.672	1.37516e-123	0		BPIFB1	2.7842e-10	0.308996	0.325	0.203	5.5684e-07	1		ASPM	1.02704e-77	0.544921	0.762	0.44	2.05408e-74	2		CTSW	1.34113e-103	1.37012	0.609	0.225	2.68226e-100	3
CDC42EP5	2.7758e-126	0.510197	0.89	0.625	5.5516e-123	0		MSLN	4.28151e-07	0.308112	0.548	0.69	0.000856303	1		MCM7	1.09345e-88	0.543837	0.845	0.536	2.18691e-85	2		CENPE	1.37598e-73	1.36872	0.702	0.458	2.75196e-70	3
SPINT2	1.04198e-124	0.628165	0.989	0.739	2.08395e-121	0		PPA1	1.58711e-16	0.306564	0.816	0.947	3.17423e-13	1		CMSS1	1.8513e-90	0.539921	0.841	0.59	3.70261e-87	2		CTSC	2.27349e-77	1.33042	0.767	0.534	4.54698e-74	3
EPCAM	1.12233e-124	0.622797	0.995	0.781	2.24466e-121	0		RASEF	1.51757e-07	0.305057	0.634	0.749	0.000303514	1		ATAD2	4.41549e-81	0.5365	0.83	0.537	8.83099e-78	2		PTTG1	5.44451e-70	1.28491	0.707	0.452	1.0889e-66	3
ERBB3	9.30463e-124	0.510061	0.944	0.706	1.86093e-120	0		EFNA1	5.03955e-07	0.30275	0.611	0.733	0.00100791	1		GAL	3.42238e-73	0.535867	0.727	0.456	6.84477e-70	2		ZNF683	5.32756e-87	1.26446	0.59	0.298	1.06551e-83	3
AGR2	4.69272e-123	0.756752	1	0.858	9.38544e-120	0		GKN2	2.15541e-07	0.30034	0.145	0.164	0.000431083	1		PAICS	2.6824e-80	0.527675	0.908	0.705	5.36479e-77	2		RRM2	1.10261e-46	1.26065	0.651	0.47	2.20523e-43	3
SLC6A14	3.39521e-122	0.777341	0.795	0.544	6.79041e-119	0		HMGA1	2.92594e-09	0.300067	0.758	0.911	5.85188e-06	1		HMMR	2.59226e-73	0.519731	0.677	0.401	5.18453e-70	2		TMPO	1.91844e-86	1.25851	0.866	0.793	3.83689e-83	3
SLC44A4	8.63699e-122	0.399066	0.914	0.666	1.7274e-118	0		GADD45B	1.49301e-12	0.296374	0.455	0.606	2.98602e-09	1		RPL8	1.99448e-54	0.495133	0.998	0.981	3.98896e-51	2		HSPA1A	1.16883e-67	1.24564	0.644	0.307	2.33766e-64	3
RND3	6.72871e-121	0.585579	0.916	0.66	1.34574e-117	0		MMP3	9.31169e-32	0.296359	0.334	0.151	1.86234e-28	1		UBE2C	1.2045e-67	0.495012	0.639	0.347	2.40901e-64	2		CLSPN	3.77347e-77	1.24305	0.725	0.489	7.54694e-74	3
CYP3A5	8.4895e-121	0.398	0.875	0.624	1.6979e-117	0		CDC42EP1	1.20392e-08	0.296059	0.668	0.801	2.40784e-05	1		FKBP4	7.02667e-65	0.493235	0.939	0.767	1.40533e-61	2		TPX2	3.07344e-79	1.2342	0.743	0.495	6.14688e-76	3
OCIAD2	1.06498e-120	0.574778	0.954	0.728	2.12995e-117	0		POSTN	7.0165e-09	0.294502	0.459	0.376	1.4033e-05	1		SMC4	7.64318e-100	0.487804	0.95	0.683	1.52864e-96	2		SMC2	4.09714e-87	1.22983	0.752	0.512	8.19429e-84	3
TMEM45B	3.84841e-120	0.492347	0.815	0.546	7.69683e-117	0		ABHD2	1.332e-12	0.292923	0.727	0.868	2.66399e-09	1		DEPDC1	1.52203e-65	0.487691	0.606	0.369	3.04406e-62	2		KLRC1	1.69197e-83	1.21861	0.577	0.286	3.38394e-80	3
LAMA3	7.68397e-120	0.592316	0.876	0.639	1.53679e-116	0		MARCKSL1	4.55962e-07	0.292827	0.704	0.826	0.000911924	1		PLK1	1.21886e-54	0.48527	0.57	0.332	2.43772e-51	2		ATAD2	2.84363e-75	1.20683	0.767	0.559	5.68725e-72	3
KCNK1	1.21535e-118	0.523234	0.876	0.623	2.4307e-115	0		ETFB	5.92711e-13	0.287375	0.597	0.817	1.18542e-09	1		MYC	4.2871e-49	0.483607	0.859	0.658	8.57419e-46	2		XCL2	9.72792e-65	1.20171	0.517	0.248	1.94558e-61	3
TMPRSS4	1.55841e-118	0.463101	0.891	0.656	3.11681e-115	0		CALD1	1.6074e-19	0.286766	0.427	0.289	3.21481e-16	1		CDCA7	3.93841e-69	0.483043	0.8	0.57	7.87683e-66	2		CCL4L2	3.1182e-25	1.19806	0.45	0.258	6.23641e-22	3
LEMD1	2.25139e-117	0.431088	0.737	0.486	4.50278e-114	0		FOXA1	2.66725e-10	0.285146	0.582	0.7	5.3345e-07	1		HSP90AA1	5.62891e-75	0.480062	1	0.991	1.12578e-71	2		HOPX	1.39642e-58	1.18642	0.532	0.228	2.79284e-55	3
CDCP1	2.38954e-117	0.475039	0.916	0.666	4.77909e-114	0		TRNP1	1.68476e-10	0.282603	0.392	0.514	3.36952e-07	1		ENO1	1.10332e-73	0.478595	0.995	0.939	2.20663e-70	2		CDK1	2.90585e-67	1.16677	0.687	0.446	5.81171e-64	3
MLPH	4.39304e-117	0.402782	0.915	0.674	8.78607e-114	0		JAG1	1.94714e-06	0.281846	0.643	0.752	0.00389427	1		NME1	2.12117e-72	0.476913	0.898	0.656	4.24234e-69	2		UBE2S	1.30507e-63	1.16032	0.769	0.576	2.61014e-60	3
LMO7	9.60937e-117	0.676021	0.958	0.762	1.92187e-113	0		SPINT1	4.08597e-10	0.276134	0.501	0.651	8.17194e-07	1		CENPE	5.7074e-59	0.470954	0.706	0.449	1.14148e-55	2		BATF	2.27242e-25	1.15854	0.53	0.342	4.54484e-22	3
DDR1	2.24608e-116	0.427261	0.914	0.647	4.49216e-113	0		ALDH2	2.13928e-09	0.276005	0.613	0.784	4.27857e-06	1		CYC1	5.15116e-61	0.465857	0.958	0.796	1.03023e-57	2		NR4A3	2.06889e-111	1.14674	0.669	0.287	4.13778e-108	3
PERP	3.75338e-116	0.605711	0.966	0.723	7.50677e-113	0		MYO5B	8.6521e-09	0.273459	0.525	0.617	1.73042e-05	1		CKS1B	1.21559e-84	0.463006	0.847	0.532	2.43117e-81	2		TIGIT	1.54463e-47	1.13469	0.517	0.213	3.08926e-44	3
PLAC8	2.08907e-115	0.583573	0.824	0.55	4.17813e-112	0		HID1	4.28289e-10	0.271652	0.56	0.67	8.56578e-07	1		MT1E	6.16087e-57	0.446766	0.958	0.797	1.23217e-53	2		UBE2C	1.84047e-51	1.1294	0.608	0.363	3.68094e-48	3
JUP	1.04256e-114	0.469581	0.974	0.743	2.08512e-111	0		PRDX4	4.65821e-31	0.263872	0.42	0.71	9.31642e-28	1		MCM4	7.19117e-79	0.442847	0.833	0.534	1.43823e-75	2		LAG3	2.48089e-17	1.10974	0.439	0.232	4.96179e-14	3
C19orf33	1.00126e-113	0.576965	0.946	0.663	2.00252e-110	0		TUBB2A	4.11839e-14	0.263487	0.349	0.49	8.23678e-11	1		BRCA2	7.68442e-81	0.437162	0.741	0.461	1.53688e-77	2		GTSE1	4.49517e-60	1.09547	0.64	0.411	8.99034e-57	3
CXADR	2.0241e-113	0.386434	0.905	0.658	4.04819e-110	0		SORD	4.35239e-08	0.262013	0.588	0.711	8.70478e-05	1		EIF4EBP1	5.4189e-62	0.436921	0.848	0.629	1.08378e-58	2		TNFRSF18	8.8482e-23	1.07344	0.441	0.196	1.76964e-19	3
BCAS1	9.62911e-113	0.416363	0.743	0.485	1.92582e-109	0		SDC4	9.34161e-07	0.261748	0.7	0.825	0.00186832	1		TMEM97	9.82069e-65	0.433514	0.742	0.482	1.96414e-61	2		IL7R	7.47835e-14	1.06947	0.41	0.246	1.49567e-10	3
CTSE	9.91842e-113	0.521067	0.934	0.658	1.98368e-109	0		CTTN	5.54784e-07	0.25886	0.666	0.815	0.00110957	1		PRR11	4.63611e-41	0.433509	0.584	0.386	9.27222e-38	2		KIF20B	2.04827e-68	1.06821	0.756	0.551	4.09654e-65	3
ANXA4	1.25344e-112	0.555349	0.997	0.786	2.50687e-109	0		LLGL2	1.4441e-11	0.257814	0.642	0.807	2.8882e-08	1		LSM4	1.15833e-71	0.432158	0.925	0.749	2.31667e-68	2		PHLDA1	6.92643e-32	1.05675	0.642	0.47	1.38529e-28	3
SERPINB1	4.06491e-112	0.720076	0.98	0.817	8.12983e-109	0		EPPK1	2.9668e-08	0.254265	0.583	0.679	5.93361e-05	1		WDR34	5.35773e-65	0.430642	0.836	0.588	1.07155e-61	2		GZMH	1.49099e-34	1.05499	0.476	0.217	2.98198e-31	3
BACE2	8.75038e-110	0.420646	0.939	0.679	1.75008e-106	0		TPD52	1.12176e-10	0.251685	0.602	0.81	2.24352e-07	1		NEK2	6.58128e-45	0.43002	0.534	0.335	1.31626e-41	2		G0S2	2.16097e-10	1.04458	0.401	0.254	4.32194e-07	3
S100A16	2.93181e-109	0.620352	0.979	0.736	5.86362e-106	0										PCBD1	7.0056e-59	0.429396	0.877	0.674	1.40112e-55	2		DUSP5	3.73322e-96	1.03045	0.584	0.176	7.46644e-93	3
CXCL3	8.61021e-109	0.873809	0.962	0.77	1.72204e-105	0										TYMS	9.68034e-97	0.426662	0.875	0.544	1.93607e-93	2		TYROBP	2.08291e-30	1.01897	0.468	0.254	4.16583e-27	3
RAB27B	1.62988e-108	0.45524	0.859	0.622	3.25976e-105	0										HMGN2	2.17192e-73	0.423073	0.998	0.907	4.34383e-70	2		MAF	1.30154e-10	1.00517	0.425	0.286	2.60307e-07	3
CLDN12	2.22575e-108	0.416529	0.777	0.511	4.45151e-105	0										CDC6	1.65434e-60	0.42042	0.686	0.469	3.30868e-57	2		ICOS	7.59502e-15	0.982954	0.418	0.216	1.519e-11	3
ADAM9	1.11958e-107	0.443519	0.943	0.719	2.23917e-104	0										TOMM40	4.79799e-65	0.419589	0.844	0.612	9.59598e-62	2		KIF11	2.54951e-63	0.974074	0.665	0.462	5.09902e-60	3
DSTN	1.52453e-107	0.540833	0.999	0.846	3.04907e-104	0										HSP90B1	8.21526e-43	0.418607	0.995	0.946	1.64305e-39	2		IL1B	1.58418e-07	0.972226	0.38	0.257	0.000316837	3
SHROOM3	1.27778e-105	0.408941	0.941	0.713	2.55556e-102	0										PPP1R14B	6.82128e-52	0.416993	0.911	0.774	1.36426e-48	2		KPNA2	5.14186e-36	0.956921	0.665	0.529	1.02837e-32	3
SMIM14	2.18479e-105	0.386009	0.852	0.591	4.36958e-102	0										MRPL4	1.88048e-55	0.412575	0.847	0.645	3.76095e-52	2		ACTB	1.23779e-115	0.942075	0.998	0.984	2.47558e-112	3
MYH14	1.41262e-104	0.412684	0.98	0.785	2.82525e-101	0										CDCA8	1.74215e-62	0.404516	0.666	0.43	3.48429e-59	2		PHF19	1.45788e-51	0.941056	0.635	0.423	2.91576e-48	3
MCU	5.82162e-104	0.364694	0.87	0.629	1.16432e-100	0										KPNA2	8.74555e-47	0.404314	0.722	0.511	1.74911e-43	2		DLGAP5	1.69543e-44	0.923147	0.599	0.405	3.39085e-41	3
CXCL16	6.00534e-104	0.448967	0.916	0.66	1.20107e-100	0										FOXM1	5.54404e-75	0.403757	0.67	0.397	1.10881e-71	2		FABP5	8.80025e-31	0.918305	0.776	0.752	1.76005e-27	3
PARD6B	2.56488e-103	0.403626	0.824	0.563	5.12976e-100	0										DTYMK	1.36693e-77	0.401561	0.791	0.498	2.73385e-74	2		PLEK	1.12166e-44	0.903218	0.515	0.257	2.24332e-41	3
TPM1	2.66415e-103	0.510204	0.978	0.777	5.3283e-100	0										EMP2	1.60898e-61	0.400881	0.861	0.657	3.21796e-58	2		CDKN3	1.25867e-35	0.902224	0.591	0.431	2.51734e-32	3
PPIC	4.69314e-103	0.363442	0.741	0.471	9.38629e-100	0										TFDP1	7.49311e-63	0.400314	0.88	0.645	1.49862e-59	2		CRTAM	1.74986e-60	0.896736	0.51	0.261	3.49972e-57	3
MGST3	4.77867e-103	0.532441	0.959	0.685	9.55734e-100	0										CDKN3	2.11286e-80	0.399579	0.711	0.397	4.22572e-77	2		NCAPG	1.33853e-51	0.889976	0.608	0.414	2.67706e-48	3
PLA2G16	1.20042e-102	0.534981	0.972	0.779	2.40085e-99	0										NMU	1.84014e-52	0.398753	0.555	0.346	3.68029e-49	2		LTB	5.16924e-15	0.882948	0.394	0.206	1.03385e-11	3
RASEF	1.39795e-102	0.35524	0.851	0.626	2.7959e-99	0										DLGAP5	7.93817e-49	0.392897	0.608	0.397	1.58763e-45	2		CKS1B	1.7831e-30	0.87029	0.658	0.58	3.5662e-27	3
AL121761.2	1.49084e-102	0.559915	0.876	0.647	2.98169e-99	0										SRM	2.77823e-53	0.390589	0.773	0.547	5.55646e-50	2		CD8A	1.81652e-09	0.869343	0.34	0.169	3.63303e-06	3
EPHA2	2.64626e-102	0.532039	0.844	0.609	5.29252e-99	0										ZWINT	5.54947e-80	0.385313	0.734	0.421	1.10989e-76	2		MCM7	1.63574e-19	0.849884	0.629	0.589	3.27149e-16	3
CAMK2N1	6.16614e-102	0.567517	0.943	0.722	1.23323e-98	0										HMGA1	3.00437e-57	0.384423	0.984	0.856	6.00875e-54	2		PCNA	4.47342e-21	0.845986	0.712	0.705	8.94683e-18	3
TRIM31	6.98429e-102	0.527375	0.857	0.62	1.39686e-98	0										AHCY	1.67192e-57	0.382371	0.812	0.573	3.34384e-54	2		NUF2	1.94658e-41	0.84538	0.546	0.348	3.89316e-38	3
EFNA1	1.19536e-101	0.402207	0.846	0.6	2.39072e-98	0										MT2A	2.23347e-44	0.381746	0.964	0.884	4.46693e-41	2		CD38	8.57457e-76	0.840087	0.526	0.19	1.71491e-72	3
PRR15L	1.46965e-101	0.376775	0.826	0.58	2.9393e-98	0										PRC1	2.94004e-54	0.380396	0.619	0.378	5.88008e-51	2		GBP1	3.33495e-42	0.828737	0.787	0.689	6.6699e-39	3
ABHD2	4.85264e-101	0.34329	0.953	0.749	9.70528e-98	0										MT-ND5	1.23302e-37	0.379761	1	0.974	2.46604e-34	2		CCNA2	2.60924e-38	0.808396	0.609	0.447	5.21848e-35	3
SERINC2	6.92089e-100	0.443931	0.809	0.561	1.38418e-96	0										AURKA	8.76944e-43	0.378319	0.566	0.363	1.75389e-39	2		MAD2L1	4.25071e-34	0.802969	0.644	0.497	8.50141e-31	3
KRT7	8.30524e-99	0.656926	0.955	0.739	1.66105e-95	0										CDCA5	3.44338e-73	0.377464	0.641	0.379	6.88676e-70	2		CKS2	3.85962e-25	0.801948	0.647	0.572	7.71924e-22	3
EPS8	2.28431e-98	0.392459	0.914	0.679	4.56862e-95	0										CCNB2	1.9254e-63	0.375609	0.636	0.377	3.85079e-60	2		XCL1	1.92566e-24	0.799984	0.41	0.226	3.85133e-21	3
PRSS3	6.22943e-98	0.50245	0.906	0.645	1.24589e-94	0										CDK4	6.96726e-60	0.374275	0.766	0.491	1.39345e-56	2		TNIP3	1.57824e-78	0.799241	0.526	0.199	3.15648e-75	3
HS3ST1	6.50949e-98	0.41457	0.745	0.525	1.3019e-94	0										KIF4A	5.91548e-53	0.367075	0.594	0.36	1.1831e-49	2		BUB1B	8.66979e-56	0.798895	0.593	0.381	1.73396e-52	3
RAB11FIP1	8.12928e-98	0.515613	0.983	0.849	1.62586e-94	0										KIF2C	1.29783e-55	0.364851	0.598	0.378	2.59565e-52	2		PLIN2	1.58143e-38	0.794951	0.476	0.165	3.16286e-35	3
SGMS2	1.79407e-96	0.369362	0.82	0.597	3.58813e-93	0										TIMM13	1.65856e-53	0.360729	0.923	0.7	3.31712e-50	2		CCNB2	2.62873e-31	0.792045	0.562	0.4	5.25746e-28	3
CXCL1	2.45213e-96	0.75678	0.954	0.749	4.90427e-93	0										FEN1	6.11973e-49	0.359408	0.637	0.407	1.22395e-45	2		HMMR	3.13928e-34	0.79108	0.582	0.428	6.27856e-31	3
PLAUR	2.04201e-95	0.466206	0.909	0.68	4.08402e-92	0										HOXA10	6.44358e-43	0.358177	0.812	0.647	1.28872e-39	2		DPYSL2	4.66583e-60	0.782147	0.651	0.376	9.33166e-57	3
RHPN2	6.72805e-95	0.351937	0.809	0.572	1.34561e-91	0										DCTPP1	9.1732e-51	0.356608	0.848	0.626	1.83464e-47	2		FCER1G	3.3311e-29	0.773105	0.463	0.271	6.66219e-26	3
SERPINB5	8.08319e-94	0.50857	0.891	0.659	1.61664e-90	0										SLC25A5	2.54452e-43	0.354839	0.953	0.867	5.08905e-40	2		MYBL2	3.92579e-41	0.772557	0.55	0.342	7.85158e-38	3
PTPRF	1.17835e-93	0.336226	0.882	0.649	2.3567e-90	0										CKAP4	5.21322e-48	0.35241	0.786	0.585	1.04264e-44	2		NDC80	7.01635e-54	0.76972	0.6	0.379	1.40327e-50	3
CCDC68	1.46922e-93	0.304865	0.809	0.576	2.93843e-90	0										REG4	4.71789e-20	0.34946	0.68	0.536	9.43578e-17	2		ANKRD28	2.23823e-08	0.762548	0.582	0.557	4.47646e-05	3
S100A14	4.91511e-92	0.490719	0.98	0.772	9.83022e-89	0										MCM2	7.93041e-56	0.348249	0.698	0.471	1.58608e-52	2		SPC25	6.25151e-39	0.757799	0.564	0.393	1.2503e-35	3
SPINK1	5.09698e-92	0.99416	0.776	0.51	1.0194e-88	0										NPM3	1.13231e-47	0.347377	0.709	0.5	2.26462e-44	2		CD4	8.68663e-32	0.751153	0.459	0.246	1.73733e-28	3
RBM47	6.21947e-92	0.423272	0.943	0.726	1.24389e-88	0										KIF23	1.23785e-58	0.346712	0.628	0.398	2.47571e-55	2		MCM5	2.89066e-14	0.750267	0.559	0.488	5.78132e-11	3
ID1	7.93797e-92	0.488982	0.868	0.627	1.58759e-88	0										HMGB3	1.88643e-51	0.345826	0.72	0.475	3.77287e-48	2		KIF23	1.00043e-37	0.750227	0.584	0.414	2.00087e-34	3
TIMP2	1.79201e-91	0.314285	0.787	0.534	3.58403e-88	0										CLSPN	1.16371e-58	0.339105	0.727	0.481	2.32742e-55	2		BIRC5	1.50858e-26	0.743938	0.591	0.462	3.01716e-23	3
DSC2	1.27237e-90	0.4002	0.768	0.541	2.54474e-87	0										MRPS12	2.55079e-53	0.338033	0.844	0.62	5.10158e-50	2		DTYMK	4.18781e-23	0.734807	0.622	0.541	8.37561e-20	3
MARCKSL1	3.3494e-90	0.349025	0.943	0.69	6.6988e-87	0										LAPTM4B	5.02291e-40	0.337274	0.827	0.671	1.00458e-36	2		LMAN1	5.43872e-73	0.732117	0.642	0.319	1.08774e-69	3
NQO1	4.48719e-90	0.438348	0.97	0.709	8.97437e-87	0										SFN	5.45732e-40	0.335416	0.923	0.742	1.09146e-36	2		KLRC2	3.54318e-81	0.730222	0.532	0.235	7.08636e-78	3
KLK10	5.12268e-90	0.786795	0.86	0.64	1.02454e-86	0										ESCO2	5.36257e-58	0.334446	0.639	0.412	1.07251e-54	2		DHFR	8.09107e-27	0.728934	0.703	0.633	1.61821e-23	3
TSPAN13	1.62034e-89	0.369742	0.856	0.609	3.24069e-86	0										MRPL37	1.67894e-59	0.333764	0.809	0.547	3.35787e-56	2		HIST1H1C	4.55042e-13	0.726848	0.723	0.693	9.10084e-10	3
SOX9	1.93661e-89	0.502784	0.928	0.706	3.87323e-86	0										C19orf48	1.47654e-53	0.331659	0.727	0.471	2.95308e-50	2		GPR183	1.88331e-05	0.723448	0.367	0.246	0.0376661	3
QSOX1	3.04145e-89	0.378556	0.856	0.627	6.08291e-86	0										PDIA4	5.45352e-44	0.33076	0.931	0.809	1.0907e-40	2		HAVCR2	5.7242e-26	0.721068	0.465	0.281	1.14484e-22	3
DSG2	4.24651e-89	0.379778	0.968	0.746	8.49301e-86	0										MRPS34	1.19361e-44	0.329855	0.906	0.741	2.38721e-41	2		ZWINT	1.17028e-30	0.720644	0.597	0.458	2.34056e-27	3
FHL2	4.38716e-89	0.387772	0.771	0.519	8.77433e-86	0										AURKB	2.42292e-53	0.328715	0.575	0.348	4.84584e-50	2		HELLS	2.88212e-29	0.719193	0.727	0.631	5.76425e-26	3
TRIM29	4.85125e-89	0.423413	0.923	0.691	9.7025e-86	0										RACGAP1	2.6668e-67	0.328212	0.695	0.429	5.33359e-64	2		SELL	2.58923e-08	0.713766	0.371	0.227	5.17845e-05	3
KLK11	5.12468e-89	0.483214	0.814	0.595	1.02494e-85	0										ASF1B	2.14088e-47	0.327374	0.605	0.396	4.28176e-44	2		CENPM	1.52175e-14	0.709497	0.533	0.458	3.04351e-11	3
SDC4	5.80969e-89	0.462562	0.923	0.702	1.16194e-85	0										NDUFAB1	8.99705e-38	0.323759	0.887	0.723	1.79941e-34	2		CEP55	8.43141e-39	0.708396	0.629	0.463	1.68628e-35	3
BLVRB	8.10753e-89	0.40033	0.954	0.705	1.62151e-85	0										TXN	2.36384e-37	0.323106	0.986	0.917	4.72768e-34	2		RACGAP1	2.84962e-31	0.703886	0.604	0.455	5.69924e-28	3
GALNT3	8.84165e-89	0.379081	0.924	0.693	1.76833e-85	0										SLIRP	7.50062e-42	0.321098	0.917	0.774	1.50012e-38	2		SLAMF7	4.06447e-67	0.69845	0.535	0.26	8.12893e-64	3
TIMP1	2.40801e-88	0.52803	0.939	0.699	4.81602e-85	0										HSPA1B	2.11728e-27	0.320617	0.977	0.885	4.23455e-24	2		MIR155HG	4.89465e-29	0.692482	0.43	0.196	9.7893e-26	3
MISP	5.70267e-88	0.337413	0.911	0.691	1.14053e-84	0										DIAPH3	5.87194e-37	0.319837	0.547	0.364	1.17439e-33	2		ASF1B	5.93318e-18	0.684553	0.524	0.419	1.18664e-14	3
RHOC	7.16799e-88	0.423082	0.903	0.623	1.4336e-84	0										GSTP1	4.56772e-40	0.316045	0.983	0.858	9.13543e-37	2		KIFC1	7.75554e-45	0.683918	0.544	0.305	1.55111e-41	3
CLTB	7.40222e-88	0.463602	0.941	0.716	1.48044e-84	0										GPX2	2.05624e-32	0.315453	0.948	0.788	4.11247e-29	2		CENPW	4.07548e-41	0.681346	0.555	0.334	8.15096e-38	3
ELF3	8.66336e-88	0.450807	0.986	0.78	1.73267e-84	0										C20orf27	1.30115e-44	0.315331	0.637	0.411	2.6023e-41	2		AURKB	8.02452e-29	0.679261	0.532	0.364	1.6049e-25	3
INSR	1.45043e-87	0.33587	0.803	0.59	2.90086e-84	0										RPN2	1.12187e-39	0.315152	0.909	0.772	2.24374e-36	2		BRCA2	1.19432e-32	0.671869	0.629	0.492	2.38865e-29	3
CEBPD	5.27496e-87	0.504395	0.879	0.637	1.05499e-83	0										TMPO	1.2461e-66	0.312498	0.963	0.768	2.4922e-63	2		TK1	2.73767e-16	0.667605	0.597	0.529	5.47535e-13	3
SULT1C2	5.30235e-87	0.369753	0.773	0.556	1.06047e-83	0										TMEM106C	2.11057e-58	0.311709	0.777	0.532	4.22113e-55	2		PBK	2.23252e-28	0.644397	0.609	0.479	4.46504e-25	3
MUC1	1.05034e-86	0.376599	0.997	0.839	2.10068e-83	0										FABP5	5.94202e-44	0.311244	0.898	0.722	1.1884e-40	2		TNFRSF9	5.58173e-24	0.621015	0.443	0.253	1.11635e-20	3
FAM3D	1.51562e-86	0.436868	0.704	0.491	3.03124e-83	0										NDUFB9	2.78004e-34	0.308553	0.939	0.811	5.56007e-31	2		PRR11	3.75498e-42	0.61415	0.597	0.39	7.50996e-39	3
TFF3	3.07895e-86	1.20073	0.809	0.611	6.15789e-83	0										CENPW	7.2729e-61	0.307558	0.623	0.31	1.45458e-57	2		KIF2C	4.28905e-26	0.609688	0.533	0.398	8.5781e-23	3
CTNND1	3.51736e-86	0.271733	0.969	0.761	7.03472e-83	0										CENPU	1.58356e-51	0.306587	0.641	0.436	3.16712e-48	2		CDCA8	9.49236e-31	0.603857	0.593	0.451	1.89847e-27	3
TSPO	1.70875e-85	0.363977	0.985	0.807	3.4175e-82	0										SIGMAR1	1.20661e-56	0.304168	0.755	0.502	2.41322e-53	2		RAD51AP1	3.50693e-25	0.595522	0.528	0.387	7.01387e-22	3
APP	3.95735e-85	0.34846	0.951	0.717	7.91471e-82	0										IGFBP4	7.69037e-33	0.303452	0.767	0.629	1.53807e-29	2		MCM4	2.7146e-21	0.591771	0.655	0.579	5.42919e-18	3
SORBS2	4.96484e-85	0.334676	0.75	0.544	9.92967e-82	0										SMC2	6.53052e-63	0.303124	0.777	0.498	1.3061e-59	2		SHCBP1	1.23339e-43	0.588692	0.566	0.368	2.46678e-40	3
CST3	6.35785e-85	0.327712	0.988	0.758	1.27157e-81	0										LYZ	7.541e-27	0.301509	0.994	0.876	1.5082e-23	2		VCAM1	2.25081e-55	0.579225	0.454	0.179	4.50162e-52	3
PRSS22	7.1324e-85	0.36722	0.709	0.48	1.42648e-81	0										EBNA1BP2	7.64147e-48	0.30055	0.853	0.629	1.52829e-44	2		MZB1	5.9077e-14	0.561705	0.329	0.147	1.18154e-10	3
CCL28	7.55189e-85	0.602913	0.749	0.541	1.51038e-81	0										KIF11	8.9819e-54	0.299612	0.691	0.45	1.79638e-50	2		FAM111B	1.19506e-25	0.55322	0.508	0.35	2.39012e-22	3
ETHE1	8.14903e-85	0.376291	0.853	0.566	1.62981e-81	0										CDT1	1.76511e-49	0.298197	0.628	0.426	3.53021e-46	2		AKR1B1	7.15747e-30	0.549662	0.4	0.126	1.43149e-26	3
OCLN	1.81083e-84	0.342129	0.8	0.577	3.62166e-81	0										GTSE1	2.23609e-50	0.295477	0.62	0.408	4.47218e-47	2		RGS16	2.05615e-21	0.549262	0.499	0.339	4.1123e-18	3
EMP1	1.84306e-84	0.484068	0.841	0.621	3.68611e-81	0										NCAPG	6.89805e-38	0.29526	0.602	0.409	1.37961e-34	2		GMNN	4.03182e-11	0.547309	0.595	0.569	8.06364e-08	3
KIAA1522	1.84356e-84	0.28308	0.819	0.591	3.68712e-81	0										BMP4	6.23912e-25	0.293062	0.617	0.522	1.24782e-21	2		CDCA5	1.97807e-16	0.5459	0.512	0.413	3.95613e-13	3
TACSTD2	3.35425e-84	0.407193	0.871	0.644	6.70849e-81	0										S100A16	9.50964e-27	0.289533	0.959	0.817	1.90193e-23	2		BASP1	1.68506e-09	0.542792	0.351	0.211	3.37011e-06	3
ITGA6	4.17646e-84	0.418196	0.988	0.8	8.35292e-81	0										ACOT7	7.51361e-42	0.288877	0.794	0.571	1.50272e-38	2		RANBP1	4.17319e-17	0.539484	0.776	0.817	8.34639e-14	3
S100A11	8.26279e-84	0.592375	0.996	0.886	1.65256e-80	0										MT-ATP6	2.00254e-19	0.284185	1	0.995	4.00509e-16	2		PLK1	3.38623e-18	0.537726	0.486	0.356	6.77247e-15	3
GNG12	1.39113e-83	0.29661	0.795	0.562	2.78226e-80	0										MT-ND4	2.45432e-19	0.282042	1	0.992	4.90864e-16	2		AURKA	2.02918e-26	0.534808	0.53	0.376	4.05836e-23	3
PDLIM1	1.88663e-83	0.34505	0.935	0.691	3.77326e-80	0										MT-ND2	1.75934e-20	0.280635	1	0.988	3.51869e-17	2		FEN1	1.66366e-07	0.532367	0.49	0.444	0.000332731	3
GOLM1	2.9616e-83	0.393051	0.95	0.757	5.9232e-80	0										MRPL13	1.59084e-38	0.279852	0.836	0.626	3.18169e-35	2		CDC20	6.1152e-11	0.531155	0.568	0.496	1.22304e-07	3
MYRF	1.73162e-82	0.260812	0.795	0.582	3.46323e-79	0										IL17RB	1.90588e-30	0.279718	0.528	0.407	3.81177e-27	2		ESCO2	5.79271e-25	0.530417	0.559	0.435	1.15854e-21	3
S100A10	1.93294e-82	0.614934	1	0.918	3.86587e-79	0										HSPA5	2.09599e-19	0.278608	0.972	0.875	4.19198e-16	2		ACP5	2.89704e-09	0.526312	0.344	0.176	5.79407e-06	3
IFITM3	4.60636e-82	0.401269	0.991	0.776	9.21272e-79	0										HJURP	1.70599e-37	0.277335	0.527	0.364	3.41198e-34	2		PKMYT1	1.34912e-17	0.523541	0.495	0.373	2.69824e-14	3
F3	2.14983e-81	0.596138	0.726	0.515	4.29966e-78	0										RAD51AP1	2.14348e-45	0.273481	0.586	0.369	4.28696e-42	2		F2R	2.35511e-63	0.523169	0.488	0.204	4.71023e-60	3
CLDN7	9.12311e-81	0.328189	0.984	0.781	1.82462e-77	0										KLK6	8.15601e-18	0.271897	0.65	0.535	1.6312e-14	2		HJURP	4.85605e-31	0.522431	0.53	0.369	9.71209e-28	3
GCNT3	2.22904e-80	0.29253	0.81	0.585	4.45808e-77	0										CD320	1.1132e-47	0.27056	0.753	0.531	2.22641e-44	2		CENPU	9.37493e-14	0.519896	0.546	0.461	1.87499e-10	3
RNF128	2.28804e-80	0.300992	0.757	0.546	4.57608e-77	0										MCM5	2.68902e-40	0.265872	0.664	0.461	5.37804e-37	2		RSAD2	2.17432e-35	0.519417	0.546	0.352	4.34864e-32	3
LLGL2	8.79186e-80	0.270982	0.905	0.67	1.75837e-76	0										GMNN	1.91571e-48	0.260767	0.755	0.531	3.83142e-45	2		MCM2	3.77143e-13	0.508555	0.58	0.502	7.54286e-10	3
LAMC2	8.07215e-79	0.444135	0.782	0.576	1.61443e-75	0										CENPN	1.09733e-57	0.258293	0.65	0.412	2.19466e-54	2		TNF	2.84459e-27	0.508215	0.344	0.112	5.68918e-24	3
TINAGL1	1.78555e-78	0.305249	0.792	0.562	3.57111e-75	0										TTK	1.02591e-39	0.257675	0.537	0.35	2.05183e-36	2		TFDP1	5.00295e-14	0.494004	0.691	0.69	1.00059e-10	3
BCL2L15	1.74307e-77	0.269603	0.719	0.505	3.48613e-74	0										CLDN2	2.31026e-16	0.25715	0.458	0.402	4.62052e-13	2		UBE2T	1.8036e-13	0.487902	0.564	0.485	3.6072e-10	3
MYO6	2.40136e-77	0.273011	0.928	0.693	4.80271e-74	0										ANO1	1.13402e-29	0.256551	0.616	0.458	2.26804e-26	2		TSHZ2	1.14599e-15	0.48429	0.324	0.129	2.29198e-12	3
MAL2	2.93807e-77	0.463361	0.954	0.717	5.87614e-74	0										SDF2L1	6.99338e-28	0.255474	0.811	0.637	1.39868e-24	2		PRC1	7.47554e-21	0.482147	0.537	0.401	1.49511e-17	3
C15orf48	4.75041e-77	0.754612	0.716	0.466	9.50082e-74	0										SAMD5	1.61959e-25	0.254582	0.641	0.523	3.23919e-22	2		CDT1	8.20666e-06	0.477388	0.492	0.459	0.0164133	3
CAV2	5.06914e-77	0.389084	0.776	0.572	1.01383e-73	0										WEE1	8.29273e-30	0.251277	0.711	0.543	1.65855e-26	2		STOM	3.15662e-13	0.476827	0.599	0.472	6.31324e-10	3
FAM83H	6.48484e-77	0.306695	0.854	0.612	1.29697e-73	0										KIFC1	3.02848e-33	0.250864	0.495	0.309	6.05696e-30	2		TROAP	6.8019e-16	0.473263	0.436	0.303	1.36038e-12	3
LCN2	1.56114e-76	0.821502	0.934	0.743	3.12229e-73	0										SSR3	7.96702e-30	0.250758	0.884	0.742	1.5934e-26	2		CENPN	4.7912e-07	0.47176	0.485	0.453	0.00095824	3
PON2	3.48476e-76	0.298712	0.794	0.562	6.96952e-73	0																		SKA1	1.146e-36	0.457399	0.501	0.303	2.29199e-33	3
EPS8L1	1.54316e-75	0.261001	0.753	0.545	3.08632e-72	0																		RFC4	6.89178e-07	0.450617	0.407	0.31	0.00137836	3
DSP	2.06713e-75	0.290307	0.968	0.756	4.13427e-72	0																		MELK	5.29506e-27	0.444701	0.532	0.389	1.05901e-23	3
SQSTM1	2.37083e-75	0.465428	0.974	0.819	4.74166e-72	0																		DIAPH3	4.74037e-30	0.442051	0.537	0.371	9.48073e-27	3
ASPH	4.61128e-74	0.317763	0.945	0.735	9.22255e-71	0																		HEG1	1.89646e-30	0.439118	0.49	0.315	3.79292e-27	3
CD9	5.85545e-74	0.500496	0.915	0.672	1.17109e-70	0																		FCGR3A	4.10127e-12	0.426854	0.396	0.262	8.20255e-09	3
CXCL2	8.17357e-74	0.650242	0.912	0.716	1.63471e-70	0																		CCNB1	8.34818e-11	0.425416	0.541	0.469	1.66964e-07	3
LINC01133	8.73661e-74	0.404638	0.765	0.555	1.74732e-70	0																		IL32	5.29293e-16	0.424949	0.957	0.946	1.05859e-12	3
TXNDC17	9.13046e-74	0.384965	0.978	0.797	1.82609e-70	0																		SLAMF1	2.2458e-13	0.424688	0.345	0.159	4.49159e-10	3
CREB3L1	1.15808e-73	0.31952	0.773	0.583	2.31615e-70	0																		RGS13	3.94179e-24	0.423789	0.371	0.188	7.88359e-21	3
SDC1	1.44748e-73	0.356133	0.806	0.586	2.89496e-70	0																		APOC1	1.41956e-16	0.414613	0.429	0.271	2.83911e-13	3
ST6GALNAC1	1.97137e-73	0.26359	0.726	0.517	3.94274e-70	0																		KIF4A	1.31263e-25	0.406243	0.535	0.379	2.62527e-22	3
MECOM	2.10021e-73	0.2726	0.827	0.63	4.20041e-70	0																		TTK	1.55488e-24	0.405342	0.505	0.363	3.10975e-21	3
MDK	2.95965e-73	0.349525	0.945	0.693	5.9193e-70	0																		APOE	4.45627e-10	0.403978	0.392	0.258	8.91254e-07	3
LDLR	5.0765e-73	0.324439	0.945	0.783	1.0153e-69	0																		IGLL5	3.54822e-08	0.39771	0.222	0.087	7.09645e-05	3
TRIB1	6.7567e-73	0.396312	0.846	0.636	1.35134e-69	0																		CENPA	4.00565e-24	0.397271	0.45	0.266	8.0113e-21	3
PLEK2	6.79239e-73	0.317983	0.784	0.564	1.35848e-69	0																		CD70	6.88926e-09	0.3939	0.237	0.257	1.37785e-05	3
TGM2	9.90058e-73	0.359665	0.665	0.42	1.98012e-69	0																		CCR1	2.85756e-39	0.392124	0.458	0.251	5.71511e-36	3
LIF	2.22391e-72	0.395604	0.682	0.485	4.44782e-69	0																		FOXM1	6.55651e-24	0.39154	0.557	0.428	1.3113e-20	3
CTTN	2.35394e-72	0.275063	0.912	0.685	4.70787e-69	0																		LAIR2	5.14172e-08	0.388906	0.295	0.353	0.000102834	3
ABHD17C	2.65379e-72	0.250638	0.868	0.649	5.30757e-69	0																		GGH	4.74979e-10	0.388646	0.45	0.343	9.49957e-07	3
APOL1	4.97567e-72	0.463035	0.897	0.72	9.95135e-69	0																		SGK1	4.45513e-06	0.387335	0.476	0.388	0.00891025	3
FAM84B	8.35133e-72	0.277596	0.745	0.53	1.67027e-68	0																		FGL2	3.1429e-28	0.375334	0.432	0.237	6.2858e-25	3
ETS2	1.25391e-71	0.371085	0.926	0.731	2.50783e-68	0																		EGR2	4.32972e-10	0.369438	0.412	0.283	8.65944e-07	3
BRI3	1.39635e-71	0.343094	0.907	0.645	2.7927e-68	0																		C12orf75	7.78624e-09	0.367122	0.801	0.824	1.55725e-05	3
TNFRSF21	1.58076e-71	0.324581	0.742	0.537	3.16151e-68	0																		SPC24	8.65262e-20	0.366417	0.42	0.265	1.73052e-16	3
MMP7	1.88499e-71	0.999791	0.795	0.599	3.76998e-68	0																		PTGS2	1.10134e-11	0.362949	0.365	0.217	2.20268e-08	3
HEBP2	2.32631e-71	0.282166	0.882	0.639	4.65262e-68	0																		MFGE8	8.11297e-27	0.360357	0.467	0.281	1.62259e-23	3
FA2H	2.52478e-71	0.346685	0.665	0.478	5.04956e-68	0																		CD109	5.41035e-26	0.352277	0.448	0.287	1.08207e-22	3
RAMP1	3.04094e-71	0.299479	0.722	0.505	6.08188e-68	0																		CDKN2A	3.65018e-10	0.351417	0.295	0.118	7.30035e-07	3
GATA6	4.08454e-71	0.287027	0.737	0.538	8.16908e-68	0																		GLUL	1.13475e-07	0.347668	0.542	0.45	0.00022695	3
MSMO1	7.41139e-71	0.410278	0.718	0.503	1.48228e-67	0																		CAPG	7.1681e-06	0.340796	0.391	0.524	0.0143362	3
TM9SF3	2.75216e-70	0.325062	0.969	0.815	5.50432e-67	0																		SKA3	1.94919e-20	0.332516	0.495	0.361	3.89838e-17	3
CCND1	4.07051e-70	0.377939	0.977	0.776	8.14101e-67	0																		TCL1A	9.23165e-10	0.33232	0.271	0.12	1.84633e-06	3
EHF	4.53052e-70	0.27975	0.896	0.69	9.06104e-67	0																		ACAA2	2.54071e-06	0.328214	0.524	0.466	0.00508142	3
LGALS3BP	8.74001e-70	0.314161	0.984	0.796	1.748e-66	0																		MND1	4.88738e-10	0.327735	0.438	0.349	9.77475e-07	3
FTH1	1.04304e-69	0.355939	0.999	0.939	2.08607e-66	0																		CDCA3	1.37921e-08	0.321961	0.432	0.346	2.75843e-05	3
CD59	1.55762e-69	0.324743	0.824	0.572	3.11524e-66	0																		FCGR3B	4.51641e-13	0.319124	0.43	0.275	9.03282e-10	3
SERPINB6	8.15546e-69	0.311206	0.941	0.73	1.63109e-65	0																		DEPDC1	1.31036e-14	0.316609	0.499	0.398	2.62072e-11	3
CHPF	1.01686e-68	0.280696	0.748	0.526	2.03373e-65	0																		CDC6	1.15777e-05	0.30565	0.535	0.506	0.0231554	3
MT-CO2	1.39137e-68	0.422693	1	0.983	2.78273e-65	0																		ITGAX	4.6482e-45	0.302179	0.47	0.239	9.2964e-42	3
LIMA1	1.62425e-68	0.277937	0.894	0.711	3.24849e-65	0																		KIF20A	6.40434e-18	0.301441	0.468	0.346	1.28087e-14	3
HMGCS1	3.99699e-68	0.559272	0.871	0.68	7.99398e-65	0																		OSM	5.23931e-07	0.299745	0.369	0.26	0.00104786	3
ASS1	4.06958e-68	0.310095	0.917	0.697	8.13917e-65	0																		FCGR2A	4.84749e-13	0.295335	0.394	0.244	9.69498e-10	3
ZG16B	1.84974e-67	0.46736	0.726	0.536	3.69948e-64	0																		RTKN2	2.15767e-09	0.291619	0.45	0.369	4.31534e-06	3
SLC22A18	9.29812e-67	0.264173	0.753	0.55	1.85962e-63	0																		CYBB	2.96713e-19	0.280402	0.432	0.258	5.93425e-16	3
PIGR	8.04691e-66	0.590416	0.991	0.86	1.60938e-62	0																		HIST1H2BG	1.286e-47	0.273248	0.416	0.147	2.57199e-44	3
KLF4	8.48584e-66	0.398548	0.745	0.513	1.69717e-62	0																		KIR2DL3	3.88121e-49	0.271469	0.443	0.22	7.76243e-46	3
AGPAT2	4.09601e-65	0.31377	0.8	0.56	8.19202e-62	0																		OLR1	5.87854e-09	0.265466	0.373	0.215	1.17571e-05	3
RHOB	6.91701e-65	0.279711	0.88	0.657	1.3834e-61	0																		MMP9	9.66672e-20	0.259803	0.41	0.277	1.93334e-16	3
AKR7A3	9.43889e-65	0.28218	0.772	0.566	1.88778e-61	0																		COX8A	4.6284e-12	0.257303	0.893	0.903	9.25681e-09	3
NEAT1	1.13262e-64	0.410543	0.999	0.975	2.26523e-61	0																		CCR7	8.52498e-15	0.253472	0.181	0.223	1.705e-11	3
IDH1	2.23633e-63	0.254424	0.912	0.698	4.47265e-60	0
MACC1	1.00871e-62	0.262285	0.745	0.556	2.01742e-59	0
PLBD1	1.99761e-61	0.268064	0.676	0.472	3.99522e-58	0
CSTB	1.71178e-60	0.580972	0.987	0.829	3.42355e-57	0
PODXL	3.26119e-60	0.257564	0.788	0.596	6.52238e-57	0
KCNE3	5.84282e-60	0.261959	0.816	0.633	1.16856e-56	0
TFF1	1.52242e-59	1.23524	0.755	0.568	3.04485e-56	0
CAPN8	3.76111e-59	0.259546	0.701	0.531	7.52222e-56	0
CDH17	7.00289e-59	0.360139	0.695	0.523	1.40058e-55	0
PLK2	2.30602e-58	0.272193	0.816	0.621	4.61204e-55	0
ANXA3	4.48289e-58	0.379574	0.752	0.542	8.96578e-55	0
GALNT7	8.71504e-58	0.265112	0.834	0.651	1.74301e-54	0
CD63	1.09401e-57	0.279597	0.982	0.809	2.18803e-54	0
ERRFI1	7.60246e-57	0.314432	0.676	0.479	1.52049e-53	0
CRB3	2.84825e-55	0.250272	0.674	0.491	5.69649e-52	0
KCNQ1OT1	6.32974e-55	0.330939	0.831	0.637	1.26595e-51	0
MT-CYB	1.15876e-54	0.411561	1	0.988	2.31752e-51	0
ATF3	2.92274e-54	0.435325	0.845	0.668	5.84549e-51	0
PRDX1	3.00548e-54	0.307264	0.989	0.821	6.01097e-51	0
TXN	3.68098e-54	0.329071	0.998	0.875	7.36196e-51	0
MXRA5	4.11545e-54	0.271015	0.715	0.538	8.23091e-51	0
PROM1	6.92524e-54	0.294798	0.752	0.586	1.38505e-50	0
KRT18	8.11533e-54	0.426529	1	0.868	1.62307e-50	0
TNFRSF12A	9.07858e-54	0.311461	0.798	0.595	1.81572e-50	0
COX5B	1.00815e-51	0.293365	0.988	0.802	2.01629e-48	0
FERMT1	1.71449e-50	0.295105	0.872	0.677	3.42898e-47	0
CEACAM6	3.0147e-50	0.52246	0.705	0.541	6.02939e-47	0
MT-ND2	1.20438e-49	0.396563	0.999	0.983	2.40876e-46	0
PSCA	1.90066e-48	0.538016	0.686	0.54	3.80131e-45	0
MT-ND4	3.1484e-48	0.3657	1	0.988	6.29679e-45	0
DNAJC12	6.76762e-48	0.271203	0.695	0.541	1.35352e-44	0
MT-ND3	6.799e-48	0.350363	0.999	0.985	1.3598e-44	0
FOXQ1	1.55144e-47	0.285914	0.759	0.594	3.10288e-44	0
HBEGF	1.99439e-47	0.262352	0.663	0.505	3.98877e-44	0
SERPINA1	2.95817e-47	0.345037	0.691	0.505	5.91634e-44	0
DNAJC15	9.40108e-47	0.295693	0.895	0.674	1.88022e-43	0
CEACAM5	1.08585e-45	0.521576	0.6	0.45	2.1717e-42	0
SERPINB7	4.64899e-45	0.342939	0.496	0.359	9.29797e-42	0
PI3	6.43321e-45	0.447421	0.595	0.417	1.28664e-41	0
GADD45A	8.88954e-45	0.25141	0.803	0.624	1.77791e-41	0
FTL	2.59313e-44	0.338854	0.994	0.879	5.18625e-41	0
HSD17B2	1.35233e-43	0.272677	0.621	0.471	2.70466e-40	0
FOS	1.80397e-43	0.436005	0.982	0.879	3.60793e-40	0
HLA-DPA1	2.26675e-42	0.344013	0.879	0.688	4.53349e-39	0
ITGB8	3.82333e-42	0.285845	0.535	0.366	7.64666e-39	0
HLA-DRB1	5.74513e-41	0.316913	0.984	0.861	1.14903e-37	0
CCL20	2.78724e-40	0.551183	0.658	0.493	5.57448e-37	0
EGLN3	3.31247e-40	0.302874	0.569	0.422	6.62494e-37	0
INSIG1	2.83085e-38	0.295153	0.754	0.59	5.66169e-35	0
UQCRQ	4.77019e-38	0.258806	0.986	0.807	9.54037e-35	0
KLK7	9.18482e-38	0.626954	0.637	0.495	1.83696e-34	0
FGFBP1	6.44846e-37	0.364006	0.506	0.386	1.28969e-33	0
ECM1	8.4695e-37	0.414937	0.602	0.463	1.6939e-33	0
MT-ATP6	1.81998e-36	0.308057	1	0.992	3.63995e-33	0
SCD	3.97655e-35	0.389978	0.722	0.591	7.95309e-32	0
HLA-DRB5	1.73285e-34	0.515197	0.909	0.809	3.46571e-31	0
MUC5AC	6.0384e-30	0.313814	0.586	0.481	1.20768e-26	0
PHGR1	2.7252e-29	0.352638	0.607	0.49	5.4504e-26	0
KLK6	1.06121e-28	0.319783	0.635	0.495	2.12242e-25	0
ARL14	8.15725e-28	0.260282	0.587	0.466	1.63145e-24	0
GDF15	4.34363e-26	0.413893	0.54	0.414	8.68727e-23	0
SAA1	2.12699e-25	0.628151	0.509	0.381	4.25398e-22	0
KRT16	1.69902e-24	0.390496	0.486	0.391	3.39804e-21	0
CDA	4.80021e-24	0.299338	0.5	0.389	9.60041e-21	0
MT1X	8.42146e-21	0.453892	0.782	0.604	1.68429e-17	0
CD74	2.29592e-19	0.400852	0.994	0.954	4.59184e-16	0
EDN1	1.85828e-15	0.252505	0.498	0.417	3.71656e-12	0
WARS	7.56716e-14	0.297474	0.781	0.664	1.51343e-10	0
LY6D	2.02449e-12	0.343408	0.436	0.371	4.04898e-09	0
REG4	2.96725e-12	0.403098	0.6	0.535	5.9345e-09	0
ADIRF	5.45797e-12	0.254983	0.486	0.399	1.09159e-08	0
KRT17	2.4387e-11	0.366358	0.377	0.317	4.8774e-08	0

## Sheet: Fibroblasts
inflammatory CAFs (iCAFs)								Myofibroblast (myCAFs)
gene	p_val	avg_log2FC	pct.1	pct.2	p_val_adj	cluster		gene	p_val	avg_log2FC	pct.1	pct.2	p_val_adj	cluster
LUM	4.94373e-105	4.02678	0.985	0.67	9.88746e-102	0		MCAM	2.13569e-98	3.53721	0.944	0.613	4.27138e-95	1
DCN	5.07171e-105	3.6515	0.991	0.545	1.01434e-101	0		NDUFA4L2	3.05947e-90	2.94983	0.863	0.181	6.11893e-87	1
MMP2	2.49716e-103	3.29663	0.968	0.498	4.99432e-100	0		SPARCL1	1.56814e-88	3.43466	0.983	0.701	3.13629e-85	1
CTHRC1	3.0398e-101	2.95455	0.966	0.554	6.07961e-98	0		PDGFA	5.42989e-85	2.31778	0.901	0.563	1.08598e-81	1
MXRA5	2.08997e-94	2.73992	0.957	0.678	4.17995e-91	0		MAP1B	5.59441e-83	2.2784	0.961	0.676	1.11888e-79	1
PDGFRA	1.91701e-92	1.81797	0.894	0.262	3.83401e-89	0		RGS5	1.05402e-81	3.9355	0.841	0.166	2.10803e-78	1
PDPN	8.12498e-91	1.93445	0.915	0.485	1.625e-87	0		ADIRF	1.95624e-80	3.23243	0.867	0.275	3.91248e-77	1
THBS2	1.31875e-90	2.57117	0.972	0.717	2.63751e-87	0		SYNPO2	2.25576e-77	2.28157	0.918	0.588	4.51151e-74	1
COL6A3	2.01055e-90	2.76787	0.997	0.79	4.02109e-87	0		ITGA7	4.98356e-75	1.93769	0.798	0.227	9.96713e-72	1
CTSK	5.3906e-88	2.4962	0.956	0.554	1.07812e-84	0		ADAMTS1	3.48528e-74	2.73914	0.927	0.499	6.97056e-71	1
PLXDC2	1.76344e-86	1.98741	0.92	0.532	3.52688e-83	0		NR2F2	2.27051e-73	2.15128	0.966	0.695	4.54102e-70	1
MFAP2	5.25906e-83	1.35015	0.906	0.433	1.05181e-79	0		NOTCH3	3.32069e-73	2.22862	0.953	0.777	6.64137e-70	1
RARRES2	2.44358e-82	2.51061	0.956	0.468	4.88716e-79	0		ADAMTS9	4.80772e-72	1.30452	0.764	0.226	9.61545e-69	1
LOX	2.84129e-82	1.70148	0.934	0.661	5.68258e-79	0		PPP1R14A	5.6998e-71	2.38367	0.815	0.359	1.13996e-67	1
COL10A1	1.67667e-79	1.97637	0.876	0.502	3.35334e-76	0		ARHGAP29	5.54978e-69	1.40832	0.807	0.266	1.10996e-65	1
FBLN1	2.4263e-79	2.46647	0.937	0.468	4.85261e-76	0		ESAM	5.27181e-68	1.51393	0.794	0.384	1.05436e-64	1
INHBA	6.10591e-79	2.41221	0.951	0.674	1.22118e-75	0		EPS8	8.81714e-68	1.79238	0.918	0.639	1.76343e-64	1
ISLR	2.5923e-78	1.82622	0.948	0.485	5.18459e-75	0		ANGPT2	5.2786e-65	1.74306	0.82	0.413	1.05572e-61	1
COL1A1	7.35184e-78	2.44819	1	0.953	1.47037e-74	0		IGFBP7	1.31922e-64	1.45215	0.996	0.986	2.63843e-61	1
ITGBL1	1.3641e-76	1.55537	0.814	0.296	2.72819e-73	0		ADAP2	7.9226e-64	0.967509	0.751	0.288	1.58452e-60	1
POSTN	4.35043e-76	2.75336	0.965	0.79	8.70085e-73	0		JAG1	2.66854e-62	1.78645	0.901	0.639	5.33707e-59	1
GREM1	4.65642e-76	1.2671	0.928	0.536	9.31284e-73	0		MYH11	1.15872e-61	3.73081	0.824	0.586	2.31745e-58	1
COL1A2	1.36286e-75	2.1489	1	0.953	2.72573e-72	0		ENPEP	1.47571e-61	1.37484	0.794	0.362	2.95142e-58	1
SFRP2	1.8351e-75	3.26431	0.875	0.502	3.6702e-72	0		SOD3	1.71143e-61	2.13418	0.91	0.572	3.42287e-58	1
MRC2	2.12491e-75	1.50832	0.97	0.738	4.24982e-72	0		TPPP3	9.86947e-61	1.55662	0.811	0.321	1.97389e-57	1
FAP	2.19429e-75	1.40181	0.921	0.648	4.38859e-72	0		ADAMTS4	2.60458e-60	2.21873	0.923	0.731	5.20916e-57	1
GJA1	8.08762e-75	1.16473	0.872	0.365	1.61752e-71	0		SMOC2	1.07367e-59	1.66411	0.828	0.331	2.14734e-56	1
FNDC1	8.67054e-75	1.81173	0.864	0.536	1.73411e-71	0		EGFLAM	1.11937e-59	0.929066	0.721	0.297	2.23874e-56	1
COL8A1	3.99999e-74	1.58836	0.911	0.584	7.99999e-71	0		RASD2	2.16243e-59	0.492202	0.674	0.238	4.32486e-56	1
COL3A1	8.22472e-74	2.42081	1	0.957	1.64494e-70	0		FAM13C	2.02276e-57	1.11729	0.755	0.238	4.04551e-54	1
SULF1	1.36291e-73	1.9881	0.972	0.833	2.72581e-70	0		ACTA2	1.47003e-56	2.49165	0.97	0.853	2.94007e-53	1
STEAP1	6.11012e-73	1.3619	0.873	0.399	1.22202e-69	0		A2M	1.74188e-54	1.66963	0.957	0.692	3.48375e-51	1
COL5A1	4.00166e-71	1.87514	0.989	0.824	8.00332e-68	0		COL4A2	3.17063e-54	1.90961	0.966	0.939	6.34126e-51	1
BASP1	6.41704e-71	1.21365	0.914	0.622	1.28341e-67	0		GJA4	4.708e-54	1.6179	0.734	0.305	9.416e-51	1
TMEM158	1.1668e-70	1.37795	0.871	0.545	2.33361e-67	0		GPR4	1.66849e-53	0.903026	0.687	0.288	3.33698e-50	1
PLOD2	1.00348e-68	1.50983	0.962	0.794	2.00695e-65	0		TINAGL1	4.08254e-53	1.77954	0.738	0.294	8.16508e-50	1
LRP1	1.78204e-68	1.62224	0.944	0.618	3.56408e-65	0		TBX2	2.39354e-51	1.49532	0.815	0.588	4.78708e-48	1
COL12A1	4.52738e-68	1.93056	0.984	0.824	9.05477e-65	0		COL14A1	3.16673e-51	1.4424	0.918	0.631	6.33346e-48	1
MMP14	6.7295e-68	1.75183	0.948	0.695	1.3459e-64	0		PLXDC1	8.17686e-51	1.39237	0.79	0.328	1.63537e-47	1
VCAN	1.0852e-67	2.01483	0.986	0.773	2.17039e-64	0		ECEL1	9.89623e-51	0.45902	0.554	0.076	1.97925e-47	1
WNT5A	1.18429e-67	1.97691	0.863	0.592	2.36858e-64	0		CAV1	1.12302e-50	1.53899	0.927	0.833	2.24603e-47	1
DPYSL3	3.57555e-65	1.13432	0.909	0.532	7.1511e-62	0		NEURL1B	1.29971e-50	1.32934	0.785	0.523	2.59943e-47	1
BCAT1	4.73875e-65	0.96797	0.852	0.584	9.47749e-62	0		COL4A1	2.88111e-50	2.32896	0.948	0.925	5.76222e-47	1
NTM	7.23441e-65	1.18125	0.849	0.571	1.44688e-61	0		CSPG4	3.27576e-50	1.06378	0.717	0.327	6.55152e-47	1
SRPX2	3.46064e-63	1.00073	0.844	0.575	6.92128e-60	0		EDNRA	1.07412e-48	1.56053	0.867	0.719	2.14824e-45	1
MEG3	3.81547e-63	1.77131	0.968	0.695	7.63094e-60	0		SLC7A2	2.06704e-47	1.15355	0.734	0.418	4.13408e-44	1
STEAP2	8.39677e-62	1.10545	0.829	0.498	1.67935e-58	0		CCDC3	2.59265e-47	1.0051	0.695	0.286	5.1853e-44	1
COL7A1	7.4322e-60	1.47891	0.83	0.584	1.48644e-56	0		MRVI1	2.79748e-47	1.18376	0.867	0.753	5.59496e-44	1
BICC1	1.16568e-59	1.33066	0.815	0.3	2.33136e-56	0		HEYL	3.8301e-47	0.817971	0.751	0.257	7.6602e-44	1
FBN1	3.41605e-59	1.48717	0.972	0.794	6.8321e-56	0		LGI4	9.19916e-47	0.789082	0.635	0.16	1.83983e-43	1
FBLN2	9.0061e-59	1.21617	0.857	0.532	1.80122e-55	0		APLNR	2.59233e-46	0.302719	0.592	0.231	5.18466e-43	1
GJB2	3.54066e-58	1.6405	0.8	0.536	7.08132e-55	0		SEMA5A	3.37075e-46	0.835951	0.794	0.442	6.7415e-43	1
FIBIN	1.09132e-57	0.814577	0.798	0.343	2.18263e-54	0		SSTR2	4.99156e-46	0.947028	0.678	0.314	9.98312e-43	1
COL16A1	2.76832e-57	0.965016	0.839	0.498	5.53664e-54	0		IGFBP2	1.46095e-45	1.42122	0.777	0.54	2.9219e-42	1
C3	4.24455e-57	2.80204	0.807	0.382	8.48911e-54	0		FMO3	4.13037e-45	0.574311	0.601	0.194	8.26075e-42	1
LMO7	7.9015e-57	0.792049	0.837	0.506	1.5803e-53	0		KCNMB1	1.59064e-44	0.865092	0.712	0.275	3.18129e-41	1
CREB3L1	8.41765e-56	0.935987	0.847	0.609	1.68353e-52	0		FRZB	7.6266e-42	1.46429	0.691	0.269	1.52532e-38	1
KLRD1	8.91396e-56	0.924735	0.788	0.489	1.78279e-52	0		ID4	1.14838e-41	1.54634	0.888	0.721	2.29676e-38	1
CHPF	5.16705e-55	1.01197	0.892	0.562	1.03341e-51	0		SLIT3	2.15381e-41	1.26697	0.79	0.428	4.30761e-38	1
GAS1	5.25056e-55	0.929708	0.782	0.395	1.05011e-51	0		ANO1	3.40663e-39	0.841316	0.721	0.417	6.81326e-36	1
HTRA3	5.75693e-55	1.80537	0.833	0.567	1.15139e-51	0		NRARP	9.4397e-39	0.832359	0.721	0.512	1.88794e-35	1
WISP1	1.43525e-54	0.919106	0.815	0.562	2.8705e-51	0		SYNM	9.53705e-39	1.10016	0.708	0.474	1.90741e-35	1
IL1R1	3.5311e-54	1.31096	0.911	0.7	7.06219e-51	0		2024-09-04	2.81731e-38	1.33324	0.717	0.393	5.63462e-35	1
LGR4	5.83349e-54	1.01618	0.8	0.579	1.1667e-50	0		CCL8	1.90485e-37	1.41916	0.695	0.506	3.80971e-34	1
BHLHE41	9.76843e-54	0.942892	0.79	0.562	1.95369e-50	0		MGP	2.6551e-37	0.878273	0.918	0.607	5.31021e-34	1
ADAMTS2	1.66838e-53	1.16786	0.94	0.755	3.33675e-50	0		COX4I2	3.59336e-37	1.23061	0.597	0.136	7.18672e-34	1
CKAP4	1.06969e-52	1.06831	0.949	0.755	2.13938e-49	0		COL18A1	4.63227e-37	1.63843	0.897	0.837	9.26453e-34	1
MMP1	9.52672e-52	2.98443	0.739	0.421	1.90534e-48	0		MYL9	2.06178e-36	1.42468	0.991	0.972	4.12356e-33	1
PYCR1	5.93507e-50	0.520067	0.747	0.433	1.18701e-46	0		MYLK	2.09195e-36	1.46041	0.918	0.892	4.18389e-33	1
UNC5B	1.50002e-49	0.759615	0.838	0.597	3.00004e-46	0		CRIP2	1.37381e-35	1.40417	0.863	0.711	2.74763e-32	1
TIMP2	2.95137e-49	1.41095	0.98	0.845	5.90274e-46	0		PTP4A3	4.40943e-35	1.19016	0.661	0.283	8.81885e-32	1
IL7R	3.17662e-49	1.27308	0.779	0.519	6.35325e-46	0		NES	5.17218e-35	0.755003	0.717	0.455	1.03444e-31	1
DSE	5.55227e-49	0.815111	0.871	0.648	1.11045e-45	0		OLFML2A	6.69357e-35	1.13146	0.764	0.597	1.33871e-31	1
S100A10	7.15102e-49	1.60344	0.963	0.742	1.4302e-45	0		FILIP1	5.83283e-34	1.07051	0.747	0.597	1.16657e-30	1
GOLM1	1.1146e-48	0.859913	0.882	0.674	2.22921e-45	0		DSTN	4.96749e-33	1.3676	0.97	0.975	9.93497e-30	1
NRP2	1.23907e-48	0.696092	0.848	0.558	2.47814e-45	0		NPNT	4.8534e-32	0.651057	0.614	0.403	9.7068e-29	1
FAM198B	1.28414e-48	0.99988	0.878	0.657	2.56827e-45	0		ABCC9	6.04249e-32	1.09834	0.742	0.525	1.2085e-28	1
CDH11	1.7885e-48	1.13388	0.97	0.815	3.57699e-45	0		UACA	7.17877e-32	1.68391	0.867	0.798	1.43575e-28	1
TPBG	1.60422e-47	0.903088	0.859	0.567	3.20844e-44	0		KCNJ8	9.19666e-32	1.01007	0.687	0.356	1.83933e-28	1
ABCA1	6.69168e-47	0.898624	0.863	0.554	1.33834e-43	0		SPRY1	2.42408e-31	0.717183	0.785	0.398	4.84817e-28	1
EFEMP1	6.86255e-46	1.31012	0.701	0.206	1.37251e-42	0		FJX1	1.40199e-30	0.554935	0.695	0.508	2.80398e-27	1
PCDH7	7.26497e-46	0.53246	0.787	0.532	1.45299e-42	0		PGF	6.27414e-30	0.877397	0.618	0.247	1.25483e-26	1
CA12	1.69481e-45	0.791604	0.752	0.536	3.38961e-42	0		PPARGC1A	4.30672e-29	0.252925	0.532	0.286	8.61344e-26	1
RHOBTB3	3.33469e-45	0.919282	0.91	0.717	6.66937e-42	0		AKAP12	6.03842e-29	1.25206	0.837	0.638	1.20768e-25	1
MXRA8	4.41725e-45	1.20604	0.924	0.622	8.83451e-42	0		TFPI	3.40554e-28	1.30298	0.867	0.702	6.81108e-25	1
COL5A2	3.35569e-44	1.12491	0.989	0.854	6.71138e-41	0		CKB	3.93327e-28	0.691873	0.511	0.191	7.86654e-25	1
SPON2	4.0151e-44	1.46567	0.973	0.785	8.03021e-41	0		STOM	5.93772e-28	1.2758	0.858	0.721	1.18754e-24	1
SPOCK1	4.86094e-44	1.06942	0.76	0.416	9.72188e-41	0		COX7A1	1.50294e-27	1.24303	0.876	0.757	3.00588e-24	1
CERCAM	5.29373e-44	0.88322	0.896	0.639	1.05875e-40	0		EPAS1	1.97048e-27	1.36758	0.88	0.84	3.94095e-24	1
RSPO3	7.36171e-44	0.573357	0.791	0.575	1.47234e-40	0		STEAP4	5.82496e-27	1.07167	0.575	0.253	1.16499e-23	1
TMEM119	6.87005e-43	0.877516	0.679	0.185	1.37401e-39	0		MROH8	9.30584e-27	0.73513	0.562	0.343	1.86117e-23	1
CCDC80	2.5602e-42	1.73501	0.944	0.815	5.1204e-39	0		GPRC5C	4.49311e-26	0.721745	0.511	0.233	8.98621e-23	1
TSHZ2	3.31325e-42	1.37978	0.734	0.352	6.6265e-39	0		EHD2	2.39929e-25	1.03445	0.867	0.871	4.79858e-22	1
SDC1	3.36345e-42	0.592761	0.739	0.562	6.72689e-39	0		CHCHD10	8.8727e-25	1.11356	0.7	0.454	1.77454e-21	1
TMEM176B	3.91562e-42	1.2198	0.793	0.326	7.83124e-39	0		CPE	1.64748e-24	1.31534	0.704	0.493	3.29497e-21	1
EMILIN1	6.05397e-42	1.34475	0.952	0.781	1.21079e-38	0		CAV2	1.71863e-24	1.20063	0.811	0.749	3.43725e-21	1
SGMS2	6.89502e-42	0.334098	0.702	0.305	1.379e-38	0		TSPAN15	2.61464e-24	0.378135	0.652	0.479	5.22929e-21	1
TMEM176A	8.85818e-42	1.05476	0.816	0.412	1.77164e-38	0		NTRK2	2.78586e-24	0.640739	0.519	0.228	5.57172e-21	1
PODNL1	9.88324e-42	0.555685	0.736	0.528	1.97665e-38	0		SGCA	3.97967e-24	0.609945	0.506	0.171	7.95935e-21	1
FSTL1	1.09723e-41	1.14061	0.994	0.901	2.19446e-38	0		TAGLN	1.06071e-23	1.37294	0.961	0.94	2.12142e-20	1
ANGPTL2	1.36781e-41	0.894448	0.834	0.571	2.73562e-38	0		CSRP2	2.0636e-23	1.32577	0.751	0.688	4.12721e-20	1
CCDC34	1.52445e-41	0.728452	0.769	0.584	3.0489e-38	0		HSPB8	1.17113e-22	0.897634	0.704	0.526	2.34226e-19	1
GALNT5	7.45031e-41	0.439166	0.716	0.532	1.49006e-37	0		IFIT2	1.21227e-22	0.399526	0.639	0.375	2.42454e-19	1
COL6A1	1.08071e-40	1.21043	1	0.957	2.16143e-37	0		FOXS1	2.7527e-22	0.655128	0.661	0.371	5.50539e-19	1
LAMA2	2.33973e-40	0.774707	0.702	0.408	4.67946e-37	0		PLS3	1.50009e-21	1.01793	0.871	0.85	3.00018e-18	1
GPX8	7.28323e-40	0.8022	0.881	0.627	1.45665e-36	0		SLC8A1	1.66538e-21	0.51376	0.717	0.659	3.33077e-18	1
SLC39A14	9.40421e-40	0.510655	0.839	0.627	1.88084e-36	0		HIGD1B	3.33451e-21	1.0362	0.567	0.281	6.66902e-18	1
RAB3B	1.70024e-39	0.539438	0.739	0.575	3.40047e-36	0		IFITM3	7.04583e-21	0.641408	0.979	0.973	1.40917e-17	1
CTSB	2.66278e-39	1.10569	0.956	0.815	5.32557e-36	0		CYSTM1	1.38274e-20	0.705789	0.751	0.516	2.76548e-17	1
PLAT	3.88807e-38	1.04119	0.894	0.721	7.77613e-35	0		TDO2	2.00479e-20	0.517932	0.678	0.545	4.00959e-17	1
TNFAIP6	4.94927e-38	1.08977	0.866	0.682	9.89853e-35	0		CD59	2.14367e-20	0.907393	0.85	0.801	4.28734e-17	1
TWIST2	5.60357e-38	0.457472	0.701	0.511	1.12071e-34	0		MFGE8	4.87899e-20	1.09147	0.948	0.944	9.75797e-17	1
SOD2	1.78229e-37	1.53651	0.943	0.678	3.56458e-34	0		NET1	6.01815e-20	1.41805	0.725	0.648	1.20363e-16	1
NUAK1	2.19132e-37	0.809735	0.828	0.614	4.38264e-34	0		PROCR	1.96213e-19	0.439053	0.648	0.349	3.92427e-16	1
ENC1	2.44985e-37	0.918487	0.847	0.644	4.8997e-34	0		FHL1	6.99564e-19	0.965654	0.76	0.51	1.39913e-15	1
NBL1	1.86003e-36	1.05248	0.899	0.506	3.72007e-33	0		SYNPO	9.07783e-19	0.503616	0.635	0.436	1.81557e-15	1
LMAN1	4.83159e-36	0.804578	0.943	0.76	9.66318e-33	0		PLAC9	1.92719e-18	1.01074	0.687	0.477	3.85439e-15	1
S100A16	1.42173e-35	0.709399	0.795	0.532	2.84346e-32	0		MGLL	2.81161e-18	0.803309	0.712	0.542	5.62321e-15	1
TGFBI	3.82348e-35	1.30936	0.934	0.781	7.64696e-32	0		SORBS2	3.38961e-18	1.21552	0.627	0.51	6.77923e-15	1
OLFML3	8.92696e-35	1.0184	0.776	0.455	1.78539e-31	0		GPX3	3.67038e-18	0.710525	0.571	0.266	7.34077e-15	1
PTPRN	9.75694e-35	0.398179	0.683	0.506	1.95139e-31	0		EGFL6	4.42341e-18	1.09662	0.717	0.645	8.84682e-15	1
PERP	1.66729e-34	0.458651	0.698	0.279	3.33459e-31	0		LMOD1	7.1707e-18	1.17974	0.661	0.569	1.43414e-14	1
PLAU	4.81477e-34	1.25577	0.873	0.661	9.62954e-31	0		FILIP1L	9.04976e-18	0.846653	0.97	0.94	1.80995e-14	1
CST1	6.58836e-34	1.78816	0.662	0.433	1.31767e-30	0		BATF3	2.94046e-17	0.411848	0.704	0.64	5.88093e-14	1
CALU	8.74858e-34	0.85621	0.977	0.858	1.74972e-30	0		IFIT3	3.00907e-17	0.396527	0.708	0.493	6.01814e-14	1
BOC	9.17362e-34	0.636104	0.703	0.446	1.83472e-30	0		TRNP1	3.19218e-17	0.298149	0.562	0.469	6.38435e-14	1
BARX1	9.8149e-34	0.484169	0.791	0.567	1.96298e-30	0		ID3	6.54218e-17	1.09378	0.867	0.717	1.30844e-13	1
FTH1	1.83845e-33	1.18409	0.994	0.983	3.6769e-30	0		CALCRL	8.49199e-17	0.466044	0.554	0.389	1.6984e-13	1
HCK	4.77278e-33	0.333149	0.691	0.549	9.54555e-30	0		FAT1	1.10261e-16	0.578755	0.863	0.848	2.20521e-13	1
WLS	8.34058e-33	0.775241	0.868	0.665	1.66812e-29	0		ECM2	1.48388e-16	0.698793	0.785	0.597	2.96776e-13	1
KCNQ1OT1	9.22501e-33	1.09592	0.934	0.777	1.845e-29	0		CD9	1.58097e-16	0.814025	0.742	0.578	3.16193e-13	1
ROBO1	1.15834e-32	0.542451	0.834	0.67	2.31669e-29	0		NID1	2.22253e-16	0.995503	0.863	0.85	4.44505e-13	1
RCN3	2.06287e-32	0.814952	0.885	0.609	4.12575e-29	0		DPYSL2	2.69573e-16	0.659465	0.893	0.901	5.39146e-13	1
COLEC12	2.86753e-32	0.724362	0.695	0.485	5.73505e-29	0		RERGL	8.21464e-16	0.820634	0.442	0.158	1.64293e-12	1
MME	4.07465e-32	0.492245	0.688	0.549	8.1493e-29	0		VIM	8.9055e-16	0.555774	0.991	0.992	1.7811e-12	1
C1S	5.05105e-32	0.933599	0.981	0.884	1.01021e-28	0		PARM1	1.03724e-15	0.562921	0.549	0.397	2.07449e-12	1
CXCL5	5.39477e-32	1.32904	0.632	0.348	1.07895e-28	0		SH3RF1	1.32777e-15	0.413145	0.721	0.655	2.65554e-12	1
FGF7	9.58002e-32	0.681318	0.753	0.361	1.916e-28	0		RBPMS	1.91106e-15	0.839583	0.845	0.853	3.82211e-12	1
TWIST1	9.60797e-32	0.386937	0.731	0.541	1.92159e-28	0		C11orf96	2.37944e-15	0.90169	0.974	0.956	4.75888e-12	1
SPATS2L	1.03943e-31	0.781443	0.94	0.807	2.07887e-28	0		GSN	2.67718e-15	0.674561	0.858	0.771	5.35436e-12	1
PDLIM4	1.26308e-31	0.553221	0.688	0.348	2.52616e-28	0		WFDC1	3.97428e-15	0.94586	0.635	0.565	7.94856e-12	1
DIO2	1.60317e-31	1.29248	0.744	0.545	3.20635e-28	0		THBD	4.20184e-15	0.546628	0.433	0.205	8.40367e-12	1
SERPINE1	4.82281e-31	0.818913	0.733	0.532	9.64563e-28	0		PDK4	4.5927e-15	1.14052	0.468	0.208	9.1854e-12	1
CD109	1.02089e-30	0.309063	0.743	0.536	2.04179e-27	0		HES4	4.66247e-15	0.854102	0.755	0.578	9.32494e-12	1
SERPINH1	1.15721e-30	0.908786	0.982	0.867	2.31441e-27	0		MYO1B	1.11538e-14	1.01284	0.824	0.792	2.23076e-11	1
CRABP2	3.28722e-30	0.610341	0.615	0.322	6.57444e-27	0		CDH13	1.13406e-14	0.613638	0.725	0.673	2.26811e-11	1
RAB31	5.58895e-30	0.713342	0.954	0.841	1.11779e-26	0		ZNF703	1.82569e-14	0.490818	0.7	0.516	3.65139e-11	1
CDCP1	1.02974e-29	0.301548	0.681	0.562	2.05948e-26	0		RGS16	3.4821e-14	0.550751	0.764	0.513	6.96419e-11	1
DSEL	1.35489e-29	0.404119	0.719	0.476	2.70977e-26	0		LAMC1	3.11286e-13	0.726513	0.876	0.913	6.22572e-10	1
PCOLCE	2.18959e-29	0.891104	0.938	0.755	4.37919e-26	0		FAM162B	4.82274e-13	0.494924	0.403	0.151	9.64548e-10	1
FENDRR	2.76491e-29	0.252949	0.555	0.236	5.52982e-26	0		ISG15	1.13677e-12	0.720094	0.863	0.849	2.27354e-09	1
MT1H	4.87319e-29	0.277424	0.465	0.133	9.74639e-26	0		DLC1	1.15087e-12	0.650296	0.79	0.738	2.30173e-09	1
HTRA1	7.23956e-29	0.898515	0.906	0.708	1.44791e-25	0		CCR10	1.68052e-12	0.251151	0.386	0.113	3.36104e-09	1
KDELR3	9.89288e-29	0.615396	0.809	0.618	1.97858e-25	0		PI15	1.69286e-12	0.442253	0.627	0.511	3.38572e-09	1
CSF3	1.44787e-28	0.250902	0.498	0.206	2.89574e-25	0		ATP1B1	1.76596e-12	0.263415	0.704	0.643	3.53191e-09	1
CHI3L1	1.48044e-28	0.752515	0.615	0.395	2.96088e-25	0		CDC42EP4	3.75415e-12	0.279929	0.498	0.295	7.50831e-09	1
FKBP10	2.29062e-28	0.688931	0.92	0.687	4.58125e-25	0		CRIM1	3.80554e-12	0.635826	0.798	0.797	7.61107e-09	1
MMP3	2.51416e-28	1.1165	0.61	0.382	5.02832e-25	0		PKIG	6.00618e-12	0.778534	0.807	0.725	1.20124e-08	1
SERPINF1	3.07234e-28	0.882598	0.919	0.794	6.14468e-25	0		PDGFRB	7.41798e-12	0.825986	0.906	0.926	1.4836e-08	1
RARRES1	3.46551e-28	1.23455	0.659	0.459	6.93102e-25	0		RASD1	1.43464e-11	0.440765	0.464	0.265	2.86928e-08	1
NR2F1	3.64214e-28	0.695027	0.724	0.485	7.28428e-25	0		IFI27	1.46733e-11	0.679735	0.927	0.9	2.93465e-08	1
HAS2	9.95588e-28	0.744714	0.724	0.588	1.99118e-24	0		PRSS23	1.49017e-11	0.861498	0.876	0.877	2.98035e-08	1
PRRX1	1.40982e-27	0.819271	0.963	0.841	2.81963e-24	0		OLFML2B	2.12971e-11	0.608631	0.717	0.513	4.25942e-08	1
TSKU	1.50024e-27	0.379076	0.738	0.575	3.00048e-24	0		GADD45B	2.96104e-11	1.28386	0.712	0.63	5.92208e-08	1
IL24	2.09964e-27	0.327693	0.548	0.236	4.19928e-24	0		CALD1	5.63469e-11	0.421798	1	0.992	1.12694e-07	1
GK	2.19385e-27	0.510011	0.697	0.472	4.38769e-24	0		LAMA3	1.0164e-10	0.320139	0.558	0.529	2.03279e-07	1
MOXD1	2.55767e-27	0.369944	0.601	0.373	5.11535e-24	0		CX3CL1	1.35132e-10	0.32514	0.532	0.418	2.70265e-07	1
VGLL3	3.66809e-27	0.570422	0.834	0.7	7.33617e-24	0		HSPB6	2.29035e-10	0.474592	0.567	0.36	4.5807e-07	1
ITGA2	5.6996e-27	0.411431	0.711	0.592	1.13992e-23	0		BCAM	2.55514e-10	0.987562	0.489	0.327	5.11029e-07	1
CDKN2B	7.98677e-27	0.284418	0.64	0.403	1.59735e-23	0		GPR183	3.20708e-10	0.325309	0.528	0.379	6.41415e-07	1
SLC2A1	1.34655e-26	0.269379	0.659	0.433	2.6931e-23	0		PHLDA1	7.31383e-10	0.726727	0.863	0.816	1.46277e-06	1
LOXL1	2.27732e-26	0.616777	0.748	0.481	4.55464e-23	0		HGF	7.96237e-10	0.452124	0.695	0.593	1.59247e-06	1
SHISA2	2.89042e-26	0.442842	0.646	0.511	5.78084e-23	0		CRYAB	8.1721e-10	0.25729	0.661	0.536	1.63442e-06	1
LTBP2	4.77208e-26	0.647667	0.733	0.605	9.54416e-23	0		KCNE4	9.06757e-10	0.961469	0.747	0.686	1.81351e-06	1
IL11	5.26865e-26	0.549365	0.645	0.498	1.05373e-22	0		INSR	9.81397e-10	0.294866	0.601	0.455	1.96279e-06	1
ANTXR1	5.58172e-26	0.777444	0.939	0.82	1.11634e-22	0		CXCL9	1.90246e-09	0.573243	0.661	0.664	3.80491e-06	1
FSCN1	6.84679e-26	0.613831	0.767	0.588	1.36936e-22	0		PDLIM1	1.92338e-09	0.804286	0.833	0.858	3.84677e-06	1
NDUFC2	2.69885e-25	0.780692	0.811	0.476	5.39771e-22	0		AQP1	3.84229e-09	0.296408	0.382	0.202	7.68459e-06	1
PPP1R14B	5.0749e-25	0.373434	0.864	0.708	1.01498e-21	0		MGST3	3.85249e-09	0.613332	0.82	0.866	7.70499e-06	1
SSR3	5.18616e-25	0.666515	0.929	0.742	1.03723e-21	0		EDIL3	3.99749e-09	0.521091	0.678	0.679	7.99499e-06	1
SPARC	2.61928e-24	0.904062	0.997	0.94	5.23855e-21	0		COX6C	1.4044e-08	0.508433	0.845	0.867	2.80879e-05	1
PLAUR	3.55952e-24	0.598102	0.807	0.524	7.11904e-21	0		GADD45A	1.85798e-08	0.271557	0.639	0.439	3.71597e-05	1
RGS3	4.77529e-24	0.387778	0.721	0.446	9.55058e-21	0		SGIP1	2.52188e-08	0.563793	0.734	0.649	5.04376e-05	1
P4HB	9.88951e-24	0.657682	0.959	0.73	1.9779e-20	0		CSRP1	3.36536e-08	0.839697	0.833	0.847	6.73071e-05	1
TMED3	1.04923e-23	0.490915	0.793	0.502	2.09847e-20	0		PLN	3.94695e-08	1.06319	0.605	0.616	7.8939e-05	1
FKBP9	1.06952e-23	0.57039	0.844	0.618	2.13904e-20	0		NRP1	3.99685e-08	0.440123	0.79	0.692	7.99369e-05	1
RAI14	1.07241e-23	0.59505	0.91	0.755	2.14482e-20	0		RPL8	6.30304e-08	0.30412	0.979	0.972	0.000126061	1
ADAMTS12	1.352e-23	0.38497	0.826	0.682	2.704e-20	0		CPM	1.05597e-07	0.335645	0.665	0.603	0.000211194	1
PPIB	1.58875e-23	0.731454	0.973	0.876	3.1775e-20	0		FOXC1	1.37453e-07	0.319079	0.502	0.423	0.000274906	1
RRBP1	1.99556e-23	0.738594	0.98	0.845	3.99112e-20	0		SNCG	1.81146e-07	0.848187	0.481	0.362	0.000362292	1
CHRDL2	7.73125e-23	0.39395	0.541	0.305	1.54625e-19	0		DST	1.95219e-07	0.480546	0.906	0.926	0.000390438	1
P4HA2	1.06422e-22	0.487513	0.8	0.635	2.12844e-19	0		SPTBN1	2.37047e-07	0.593099	0.88	0.809	0.000474095	1
PAPSS2	1.10702e-22	0.388874	0.833	0.712	2.21404e-19	0		FBXO32	2.37677e-07	0.550081	0.785	0.729	0.000475354	1
SCD	1.10959e-22	0.277968	0.665	0.588	2.21918e-19	0		CRISPLD2	4.13989e-07	0.614277	0.893	0.901	0.000827978	1
FTL	1.1208e-22	0.504115	0.985	0.97	2.24159e-19	0		FKBP4	4.46953e-07	0.33063	0.67	0.602	0.000893907	1
RCN1	1.15093e-22	0.674755	0.888	0.691	2.30186e-19	0		NFIB	6.46918e-07	0.705959	0.67	0.598	0.00129384	1
FZD8	1.2658e-22	0.348873	0.651	0.459	2.53159e-19	0		TMEM47	7.9067e-07	0.347464	0.76	0.669	0.00158134	1
FGFR1	2.78348e-22	0.628325	0.8	0.528	5.56697e-19	0		FXYD1	9.77406e-07	0.432231	0.481	0.333	0.00195481	1
ACAA2	5.71716e-22	0.408612	0.714	0.481	1.14343e-18	0		THBS1	1.44442e-06	0.500474	0.906	0.911	0.00288883	1
BMP1	1.4974e-21	0.494851	0.901	0.76	2.99481e-18	0		MRGPRF	2.563e-06	0.644145	0.712	0.703	0.005126	1
MGST1	6.88179e-21	0.542028	0.546	0.313	1.37636e-17	0		RRAS	3.77094e-06	0.517627	0.815	0.825	0.00754187	1
SAMD11	7.96037e-21	0.325732	0.53	0.262	1.59207e-17	0		SLC12A2	4.54248e-06	0.440454	0.725	0.716	0.00908496	1
TNFRSF12A	2.1142e-20	0.672382	0.859	0.665	4.2284e-17	0		DKK3	5.51899e-06	0.477601	0.837	0.767	0.011038	1
FBLN5	2.4552e-20	0.933205	0.631	0.399	4.91041e-17	0		TSC22D1	5.74015e-06	0.762425	0.773	0.758	0.0114803	1
PALLD	6.45766e-20	0.715454	0.968	0.893	1.29153e-16	0		KCNMA1	6.21828e-06	0.276383	0.532	0.478	0.0124366	1
FLRT2	7.21211e-20	0.54263	0.567	0.326	1.44242e-16	0		KRT18	6.43135e-06	0.288265	0.717	0.703	0.0128627	1
PPIC	8.1089e-20	0.66097	0.861	0.678	1.62178e-16	0		ACTG2	6.98508e-06	0.942726	0.687	0.712	0.0139702	1
EGR3	9.73359e-20	0.662602	0.754	0.536	1.94672e-16	0		NCOA7	8.43706e-06	0.292226	0.815	0.807	0.0168741	1
ASPH	1.09563e-19	0.415572	0.88	0.678	2.19126e-16	0		YAP1	8.52949e-06	0.38596	0.82	0.847	0.017059	1
COL15A1	1.22954e-19	0.794825	0.887	0.712	2.45908e-16	0		TESC	1.0619e-05	0.269077	0.412	0.298	0.0212379	1
SNAI2	1.62356e-19	0.397716	0.798	0.605	3.24713e-16	0		ARPC1A	2.24486e-05	0.503397	0.639	0.596	0.0448973	1
CXCL6	2.23862e-19	1.20535	0.632	0.545	4.47724e-16	0
HSPG2	2.58329e-19	0.556084	0.867	0.657	5.16658e-16	0
MT1E	2.81569e-19	0.562249	0.876	0.562	5.63139e-16	0
ALDH1A3	4.00413e-19	0.832096	0.596	0.476	8.00827e-16	0
HSPA1A	5.85429e-19	0.958213	0.948	0.876	1.17086e-15	0
FN1	6.90766e-19	0.758039	0.984	0.944	1.38153e-15	0
FAM102A	8.83158e-19	0.274211	0.693	0.562	1.76632e-15	0
DDR2	1.10491e-18	0.550972	0.946	0.845	2.20981e-15	0
SLC1A3	1.12003e-18	0.351903	0.631	0.562	2.24005e-15	0
MT1X	2.26693e-18	0.575206	0.668	0.339	4.53386e-15	0
PAPPA	2.76083e-18	0.693873	0.804	0.682	5.52166e-15	0
COL6A2	4.86811e-18	0.62678	0.997	0.948	9.73623e-15	0
MMP13	5.61269e-18	0.443186	0.567	0.459	1.12254e-14	0
SSPN	1.19913e-17	0.648845	0.811	0.644	2.39826e-14	0
OMD	1.55343e-17	0.729892	0.511	0.197	3.10685e-14	0
RBP4	4.47651e-17	0.337416	0.577	0.476	8.95303e-14	0
MARCKS	5.01826e-17	0.49659	0.987	0.901	1.00365e-13	0
HSPA1B	6.04813e-17	0.962271	0.902	0.742	1.20963e-13	0
MFAP4	7.00487e-17	0.385344	0.67	0.296	1.40097e-13	0
TIMP3	8.10025e-17	1.27467	0.913	0.773	1.62005e-13	0
TMEM45A	8.38896e-17	0.359085	0.763	0.635	1.67779e-13	0
LIMA1	1.08055e-16	0.594977	0.891	0.764	2.1611e-13	0
KCTD12	1.17813e-16	0.420191	0.729	0.558	2.35625e-13	0
MDK	1.54896e-16	0.69092	0.747	0.489	3.09791e-13	0
GLT8D2	1.78923e-16	0.451064	0.645	0.369	3.57847e-13	0
CLEC11A	2.838e-16	0.749388	0.715	0.515	5.676e-13	0
GPNMB	3.08636e-16	0.816374	0.701	0.511	6.17271e-13	0
IER3	3.27156e-16	1.00243	0.821	0.635	6.54312e-13	0
FAM114A1	3.9049e-16	0.449244	0.926	0.79	7.80979e-13	0
LHFPL2	3.98094e-16	0.361135	0.782	0.648	7.96188e-13	0
CCL11	4.43127e-16	1.89605	0.504	0.227	8.86253e-13	0
CXCL1	7.38217e-16	2.15957	0.667	0.571	1.47643e-12	0
IGFBP3	7.85803e-16	1.40086	0.567	0.343	1.57161e-12	0
HSPA5	1.19716e-15	0.496682	0.924	0.682	2.39432e-12	0
DAB2	1.35967e-15	0.675123	0.831	0.717	2.71934e-12	0
PLA2G2A	1.40393e-15	0.852654	0.468	0.275	2.80786e-12	0
LAMB1	1.49888e-15	0.285291	0.939	0.79	2.99775e-12	0
TNC	1.87712e-15	0.654206	0.867	0.781	3.75425e-12	0
ANXA2	3.31509e-15	0.619975	0.957	0.837	6.63017e-12	0
MFAP5	3.88296e-15	1.10329	0.56	0.365	7.76592e-12	0
SOX4	3.90911e-15	0.656275	0.963	0.833	7.81822e-12	0
IGF1	4.45743e-15	1.4279	0.499	0.279	8.91486e-12	0
C1R	4.59952e-15	0.542391	0.982	0.901	9.19903e-12	0
FKBP11	8.57017e-15	0.440397	0.769	0.622	1.71403e-11	0
RND3	9.79578e-15	0.746952	0.848	0.717	1.95916e-11	0
PRDX4	1.00018e-14	0.484761	0.805	0.549	2.00036e-11	0
HSP90B1	1.57242e-14	0.60215	0.986	0.906	3.14484e-11	0
CYP1B1	3.40561e-14	1.24448	0.452	0.172	6.81122e-11	0
S100A13	7.64852e-14	0.557408	0.769	0.601	1.5297e-10	0
LY6E	9.20888e-14	0.547677	0.896	0.794	1.84178e-10	0
MT1G	1.26753e-13	0.667548	0.402	0.103	2.53506e-10	0
DACT1	1.31975e-13	0.47999	0.688	0.558	2.63951e-10	0
FSTL3	2.44735e-13	0.465308	0.684	0.455	4.8947e-10	0
EMP1	3.27122e-13	0.341525	0.9	0.764	6.54244e-10	0
PDCD5	4.20213e-13	0.335089	0.847	0.661	8.40427e-10	0
S100A11	5.19509e-13	0.479759	0.98	0.871	1.03902e-09	0
FKBP2	7.88783e-13	0.324694	0.782	0.494	1.57757e-09	0
PTGIS	1.19231e-12	0.654365	0.57	0.476	2.38461e-09	0
CFD	1.34196e-12	1.5269	0.389	0.086	2.68393e-09	0
WEE1	1.86492e-12	0.278128	0.672	0.549	3.72984e-09	0
TFPI2	1.9663e-12	0.344722	0.464	0.296	3.9326e-09	0
NME1	2.02848e-12	0.265034	0.754	0.528	4.05696e-09	0
CYBRD1	2.30926e-12	0.598131	0.741	0.605	4.61851e-09	0
CYR61	2.42488e-12	0.708862	0.777	0.571	4.84977e-09	0
CXCL14	2.749e-12	0.856569	0.413	0.18	5.49799e-09	0
HSP90AA1	2.95938e-12	0.546378	0.997	0.979	5.91875e-09	0
IGFBP5	3.43846e-12	0.719654	0.891	0.678	6.87692e-09	0
SERPINE2	3.70172e-12	0.886677	0.502	0.27	7.40345e-09	0
WWTR1	3.91057e-12	0.42978	0.831	0.678	7.82115e-09	0
KLF4	4.6136e-12	0.627436	0.654	0.373	9.22719e-09	0
CD248	5.66444e-12	0.252963	0.873	0.755	1.13289e-08	0
CTTN	1.22547e-11	0.427484	0.795	0.627	2.45093e-08	0
APOD	1.29246e-11	2.17046	0.409	0.137	2.58491e-08	0
CLU	1.3056e-11	0.655191	0.573	0.33	2.61119e-08	0
TNFAIP2	1.36752e-11	0.603166	0.729	0.665	2.73504e-08	0
CTGF	1.91294e-11	0.965516	0.83	0.717	3.82587e-08	0
LGALS1	1.93255e-11	0.420315	0.984	0.957	3.8651e-08	0
ANKRD28	3.12069e-11	0.334166	0.837	0.687	6.24138e-08	0
PMP22	5.2656e-11	0.546514	0.843	0.734	1.05312e-07	0
TUBA1C	6.1002e-11	0.413598	0.852	0.734	1.22004e-07	0
TUBB2A	1.34787e-10	0.275082	0.592	0.378	2.69573e-07	0
ASPN	1.49345e-10	0.815997	0.866	0.773	2.9869e-07	0
C7	2.15628e-10	1.02419	0.395	0.185	4.31257e-07	0
APP	2.34501e-10	0.463848	0.966	0.88	4.69003e-07	0
SQSTM1	2.4932e-10	0.51388	0.947	0.837	4.98639e-07	0
YIF1A	3.24374e-10	0.271155	0.838	0.678	6.48748e-07	0
TUBB	4.17399e-10	0.385006	0.976	0.841	8.34798e-07	0
CLIC4	5.11032e-10	0.400251	0.911	0.76	1.02206e-06	0
TMEM98	5.22342e-10	0.485756	0.613	0.429	1.04468e-06	0
ECM1	6.58214e-10	0.489349	0.831	0.717	1.31643e-06	0
OAF	9.04889e-10	0.519323	0.735	0.635	1.80978e-06	0
AKR1B1	9.97111e-10	0.521326	0.561	0.343	1.99422e-06	0
GSTP1	1.15021e-09	0.297234	0.925	0.815	2.30043e-06	0
CXCL12	1.53212e-09	0.533915	0.532	0.313	3.06425e-06	0
PHLDA3	1.53621e-09	0.393772	0.798	0.674	3.07241e-06	0
UCHL1	1.71541e-09	0.267034	0.501	0.356	3.43082e-06	0
IL32	3.72959e-09	0.431053	0.952	0.88	7.45918e-06	0
EFEMP2	9.0466e-09	0.459646	0.812	0.708	1.80932e-05	0
TSPAN4	9.52721e-09	0.35322	0.608	0.399	1.90544e-05	0
OGN	1.16617e-08	1.25754	0.507	0.395	2.33234e-05	0
MT2A	1.20212e-08	0.883568	0.916	0.712	2.40424e-05	0
SFRP4	1.69991e-08	1.63632	0.561	0.476	3.39982e-05	0
C1QTNF3	1.78606e-08	0.445382	0.525	0.399	3.57212e-05	0
PLIN2	1.88349e-08	0.339601	0.724	0.592	3.76698e-05	0
ADM	2.12728e-08	0.537835	0.402	0.185	4.25457e-05	0
NPC2	2.14386e-08	0.487808	0.743	0.614	4.28771e-05	0
NNMT	3.1437e-08	0.457362	0.878	0.82	6.2874e-05	0
ACTG1	3.17773e-08	0.373457	0.994	0.97	6.35547e-05	0
BRI3	3.75954e-08	0.336224	0.902	0.803	7.51908e-05	0
QSOX1	5.07352e-08	0.610859	0.684	0.631	0.00010147	0
RGS2	5.486e-08	0.461558	0.619	0.442	0.00010972	0
IGFBP6	6.78426e-08	0.634633	0.634	0.511	0.000135685	0
ABL2	8.36372e-08	0.505017	0.787	0.644	0.000167274	0
CYB5A	1.688e-07	0.472345	0.71	0.648	0.0003376	0
HSD11B1	1.8858e-07	0.457584	0.591	0.575	0.000377161	0
CTSL	2.17607e-07	0.468049	0.816	0.7	0.000435213	0
MMP19	2.529e-07	0.289132	0.649	0.567	0.0005058	0
GRN	2.58462e-07	0.287913	0.89	0.73	0.000516924	0
SAA1	3.54249e-07	0.47349	0.517	0.464	0.000708497	0
G0S2	4.4407e-07	0.318603	0.586	0.446	0.00088814	0
CTSC	4.56874e-07	0.362877	0.835	0.725	0.000913749	0
MKI67	5.0353e-07	0.271815	0.599	0.579	0.00100706	0
SSR4	5.18646e-07	0.344855	0.92	0.798	0.00103729	0
CEBPB	1.03659e-06	0.426988	0.966	0.85	0.00207318	0
RPN2	1.35724e-06	0.253288	0.901	0.764	0.00271449	0
PLTP	2.51368e-06	0.348818	0.515	0.348	0.00502737	0
PODN	2.6814e-06	0.805593	0.535	0.476	0.0053628	0
FCGRT	5.44676e-06	0.278161	0.599	0.433	0.0108935	0
RCAN1	6.28184e-06	0.37777	0.711	0.562	0.0125637	0
PLD3	8.9485e-06	0.361737	0.698	0.657	0.017897	0
UGDH	1.15814e-05	0.387493	0.759	0.67	0.0231628	0
S100A6	1.47934e-05	0.250021	0.991	0.983	0.0295867	0
