# Supplementary material for: ECM remodeling-associated immune signatures and hub proteins: predictive markers and therapeutic targets for metastatic gastric cancer
Source: Front Immunol. 2026 Feb 6;17:1765095. doi: 10.3389/fimmu.2026.1765095 (PMC12920572; doi:10.3389/fimmu.2026.1765095)
Supplement: Supplementary file 9 [file Table6.xlsx]

## Sheet: m1_cnv_frequence
	A	B	C	D	E	F	G	H	I	J	K	L	M	O	P
chr10p_gain	4	3	2	1	1	1	0	1	1	1	0	1	0	0	0
chr10q_gain	16	9	4	2	2	5	3	2	7	4	2	2	3	2	1
chr11p_gain	1	1	0	0	0	1	1	0	0	0	0	0	0	0	0
chr11q_gain	26	13	7	4	3	6	4	2	13	6	3	3	7	4	3
chr11q_loss	7	4	2	1	1	2	1	1	3	2	1	1	1	1	0
chr12p_loss	5	2	1	0	1	1	1	0	3	2	1	1	1	1	0
chr12q_gain	2	0	0	0	0	0	0	0	2	2	1	1	0	0	0
chr12q_loss	9	6	3	1	2	3	1	2	3	0	0	0	3	2	1
chr13q_gain	5	2	2	1	1	0	0	0	3	3	1	2	0	0	0
chr13q_loss	5	3	2	1	1	1	0	1	2	0	0	0	2	1	1
chr14q_gain	1	1	1	0	1	0	0	0	0	0	0	0	0	0	0
chr14q_loss	15	7	4	2	2	3	1	2	8	4	2	2	4	2	2
chr15q_gain	11	7	4	3	1	3	1	2	4	2	1	1	2	1	1
chr15q_loss	4	2	1	1	0	1	1	0	2	2	1	1	0	0	0
chr16p_gain	16	10	6	3	3	4	1	3	6	4	1	3	2	1	1
chr16p_loss	7	4	2	1	1	2	1	1	3	2	1	1	1	1	0
chr16q_gain	2	0	0	0	0	0	0	0	2	0	0	0	2	1	1
chr16q_loss	7	4	2	1	1	2	1	1	3	2	1	1	1	1	0
chr17p_gain	2	1	0	0	0	1	1	0	1	0	0	0	1	0	1
chr17p_loss	5	3	2	1	1	1	0	1	2	1	0	1	1	1	0
chr17q_gain	49	24	14	8	6	10	5	5	25	13	7	6	12	7	5
chr18p_gain	3	2	1	0	1	1	0	1	1	1	0	1	0	0	0
chr18q_gain	2	2	1	0	1	1	0	1	0	0	0	0	0	0	0
chr19p_gain	3	2	1	1	0	1	0	1	1	0	0	0	1	1	0
chr19p_loss	8	3	2	1	1	1	1	0	5	3	2	1	2	1	1
chr19q_gain	11	5	3	2	1	2	1	1	6	3	2	1	3	1	2
chr19q_loss	8	5	4	2	2	1	0	1	3	2	0	2	1	1	0
chr1p_gain	19	9	4	2	2	5	3	2	10	6	3	3	4	2	2
chr1p_loss	6	4	2	1	1	2	1	1	2	0	0	0	2	1	1
chr1q_gain	34	21	10	5	5	11	5	6	13	8	4	4	5	2	3
chr1q_loss	8	4	2	1	1	2	1	1	4	2	1	1	2	1	1
chr20p_gain	6	3	1	1	0	2	2	0	3	2	1	1	1	1	0
chr20q_gain	17	7	3	2	1	4	3	1	10	4	2	2	6	4	2
chr21q_gain	8	4	2	1	1	2	1	1	4	2	1	1	2	1	1
chr21q_loss	8	4	2	1	1	2	1	1	4	2	1	1	2	1	1
chr22q_gain	4	0	0	0	0	0	0	0	4	0	0	0	4	2	2
chr22q_loss	7	4	2	1	1	2	1	1	3	2	1	1	1	1	0
chr2p_gain	9	5	3	2	1	2	1	1	4	2	1	1	2	1	1
chr2p_loss	2	0	0	0	0	0	0	0	2	2	1	1	0	0	0
chr2q_loss	11	7	3	2	1	4	2	2	4	2	1	1	2	1	1
chr3p_gain	1	1	0	0	0	1	1	0	0	0	0	0	0	0	0
chr3p_loss	6	3	1	0	1	2	1	1	3	1	1	0	2	1	1
chr3q_loss	9	5	2	1	1	3	2	1	4	2	1	1	2	1	1
chr4p_gain	6	2	0	0	0	2	2	0	4	2	1	1	2	1	1
chr4q_gain	1	1	0	0	0	1	0	1	0	0	0	0	0	0	0
chr4q_loss	12	6	4	2	2	2	1	1	6	4	2	2	2	1	1
chr5p_gain	8	4	3	2	1	1	0	1	4	2	1	1	2	1	1
chr5q_loss	21	11	6	3	3	5	2	3	10	6	3	3	4	2	2
chr6p_gain	15	14	4	2	2	10	5	5	1	0	0	0	1	0	1
chr6p_loss	2	0	0	0	0	0	0	0	2	2	1	1	0	0	0
chr6q_gain	20	10	7	3	4	3	1	2	10	7	3	4	3	2	1
chr6q_loss	2	2	1	1	0	1	1	0	0	0	0	0	0	0	0
chr7p_gain	6	3	0	0	0	3	1	2	3	2	1	1	1	0	1
chr7q_gain	9	5	2	1	1	3	1	2	4	1	1	0	3	2	1
chr8p_gain	2	0	0	0	0	0	0	0	2	2	1	1	0	0	0
chr8p_loss	5	4	2	1	1	2	1	1	1	0	0	0	1	1	0
chr8q_gain	16	8	4	2	2	4	2	2	8	4	3	1	4	2	2
chr9p_gain	7	4	2	1	1	2	1	1	3	2	1	1	1	0	1
chr9q_gain	16	10	5	4	1	5	1	4	6	3	2	1	3	2	1
chr9q_loss	1	0	0	0	0	0	0	0	1	1	0	1	0	0	0

## Sheet: p1_cnv_frequence
CNV mutation frequency
	A	B	C	D	E	F	G	H	I	J	K	L	M	O	P
chr10p_loss	2	1	0	0	0	1	0	1	1	1	0	1	0	0	0
chr10q_gain	8	4	2	1	1	2	1	1	4	2	1	1	2	1	1
chr11p_gain	5	3	2	1	1	1	0	1	2	0	0	0	2	1	1
chr11q_gain	2	1	0	0	0	1	0	1	1	1	0	1	0	0	0
chr11q_loss	6	3	2	1	1	1	1	0	3	1	1	0	2	1	1
chr12p_gain	1	0	0	0	0	0	0	0	1	0	0	0	1	0	1
chr12p_loss	1	1	1	0	1	0	0	0	0	0	0	0	0	0	0
chr12q_gain	1	0	0	0	0	0	0	0	1	0	0	0	1	0	1
chr13q_loss	8	4	2	1	1	2	1	1	4	2	1	1	2	1	1
chr14q_gain	7	5	3	1	2	2	1	1	2	0	0	0	2	1	1
chr14q_loss	1	1	0	0	0	1	1	0	0	0	0	0	0	0	0
chr15q_loss	8	4	2	1	1	2	1	1	4	2	1	1	2	1	1
chr16p_gain	3	2	0	0	0	2	1	1	1	1	0	1	0	0	0
chr16p_loss	2	1	1	0	1	0	0	0	1	0	0	0	1	0	1
chr16q_gain	1	1	0	0	0	1	1	0	0	0	0	0	0	0	0
chr17p_loss	7	3	2	1	1	1	0	1	4	2	1	1	2	1	1
chr17q_gain	14	7	2	1	1	5	2	3	7	5	2	3	2	1	1
chr18p_gain	4	2	2	1	1	0	0	0	2	0	0	0	2	1	1
chr18q_gain	1	0	0	0	0	0	0	0	1	1	1	0	0	0	0
chr19p_gain	5	2	0	0	0	2	1	1	3	2	1	1	1	1	0
chr19p_loss	2	1	1	0	1	0	0	0	1	0	0	0	1	0	1
chr19q_gain	9	2	1	1	0	1	0	1	7	6	5	1	1	1	0
chr19q_loss	6	3	2	1	1	1	0	1	3	1	0	1	2	1	1
chr1p_gain	5	4	1	1	0	3	1	2	1	1	0	1	0	0	0
chr1p_loss	1	1	1	0	1	0	0	0	0	0	0	0	0	0	0
chr1q_gain	12	5	3	2	1	2	1	1	7	3	2	1	4	2	2
chr1q_loss	10	5	2	1	1	3	1	2	5	3	1	2	2	1	1
chr20p_gain	6	4	2	1	1	2	1	1	2	1	0	1	1	0	1
chr21q_gain	7	4	2	1	1	2	1	1	3	1	1	0	2	1	1
chr22q_gain	4	2	0	0	0	2	1	1	2	1	0	1	1	1	0
chr2p_gain	3	2	2	1	1	0	0	0	1	0	0	0	1	0	1
chr2p_loss	1	1	0	0	0	1	1	0	0	0	0	0	0	0	0
chr2q_gain	3	2	1	0	1	1	1	0	1	0	0	0	1	0	1
chr3p_gain	2	1	0	0	0	1	1	0	1	1	0	1	0	0	0
chr3p_loss	7	3	2	1	1	1	0	1	4	2	1	1	2	1	1
chr4p_gain	8	4	2	1	1	2	1	1	4	2	1	1	2	1	1
chr4q_loss	2	1	0	0	0	1	0	1	1	1	0	1	0	0	0
chr5q_gain	7	3	2	1	1	1	0	1	4	2	1	1	2	1	1
chr6p_gain	11	4	2	1	1	2	1	1	7	4	2	2	3	2	1
chr6p_loss	2	2	1	0	1	1	1	0	0	0	0	0	0	0	0
chr6q_gain	9	4	3	1	2	1	0	1	5	2	1	1	3	1	2
chr6q_loss	5	2	1	1	0	1	0	1	3	2	1	1	1	1	0
chr7p_gain	6	3	1	1	0	2	1	1	3	1	0	1	2	1	1
chr7q_gain	4	4	2	1	1	2	1	1	0	0	0	0	0	0	0
chr8q_gain	14	12	7	3	4	5	2	3	2	1	0	1	1	0	1
chr9q_gain	4	3	1	1	0	2	1	1	1	1	0	1	0	0	0
