# Supplementary material for: ECM remodeling-associated immune signatures and hub proteins: predictive markers and therapeutic targets for metastatic gastric cancer
Source: Front Immunol. 2026 Feb 6;17:1765095. doi: 10.3389/fimmu.2026.1765095 (PMC12920572; doi:10.3389/fimmu.2026.1765095)
Supplement: Supplementary file 10 [file Table7.xlsx]

## Sheet: cnv_p.val
Differing branch frequencies between P1 and M1 samples
Var1	Freq_M1	Freq_P1	p	word
1.1.1.1	0.141379	0.24173	0.104757	D
1.1.1.2	0.186207	0.0636132	0.00932238	E
1.1.2.1	0.0137931	0.0951654	0.00665561	G
1.1.2.2	0.110345	0.19084	0.144127	H
1.2.1.1	0.172414	0.0860051	0.116664	K
1.2.1.2	0.062069	0.0905852	0.438578	L
1.2.2.1	0.196552	0.188295	0.87278	O
1.2.2.2	0.117241	0.0437659	0.0455003	P
