# Supplementary material for: ECM remodeling-associated immune signatures and hub proteins: predictive markers and therapeutic targets for metastatic gastric cancer
Source: Front Immunol. 2026 Feb 6;17:1765095. doi: 10.3389/fimmu.2026.1765095 (PMC12920572; doi:10.3389/fimmu.2026.1765095)
Supplement: Supplementary file 11 [file Table8.xlsx]

## Sheet: kegg_result_cluster
Identification of time-series correlated differentially expressed genes
	ID	Description	GeneRatio	BgRatio	pvalue	p.adjust	qvalue	geneID	Count	cluster
hsa04612	hsa04612	Antigen processing and presentation	14/107	80/8844	4.69397e-13	1.13594e-10	8.84444e-11	567/811/1520/3105/3111/3113/3118/3122/3133/3134/3135/3309/6892/7124	14	cluster1
hsa05330	hsa05330	Allograft rejection	9/107	38/8844	4.80942e-10	5.8194e-08	4.53098e-08	3105/3111/3113/3118/3122/3133/3134/3135/7124	9	cluster1
hsa04940	hsa04940	Type I diabetes mellitus	9/107	43/8844	1.58237e-09	1.19149e-07	9.27694e-08	3105/3111/3113/3118/3122/3133/3134/3135/7124	9	cluster1
hsa05332	hsa05332	Graft-versus-host disease	9/107	44/8844	1.96941e-09	1.19149e-07	9.27694e-08	3105/3111/3113/3118/3122/3133/3134/3135/7124	9	cluster1
hsa05169	hsa05169	Epstein-Barr virus infection	14/107	203/8844	1.33932e-07	6.48233e-06	5.04714e-06	567/811/3105/3111/3113/3118/3122/3133/3134/3135/57506/5709/6892/7124	14	cluster1
hsa05320	hsa05320	Autoimmune thyroid disease	8/107	53/8844	1.99047e-07	8.02824e-06	6.25078e-06	3105/3111/3113/3118/3122/3133/3134/3135	8	cluster1
hsa04514	hsa04514	Cell adhesion molecules	12/107	157/8844	3.72442e-07	1.28759e-05	1.00251e-05	9076/50848/3105/3111/3113/3118/3122/3133/3134/3135/3688/6385	12	cluster1
hsa05416	hsa05416	Viral myocarditis	8/107	69/8844	1.60032e-06	4.84098e-05	3.76919e-05	3105/3111/3113/3118/3122/3133/3134/3135	8	cluster1
hsa04145	hsa04145	Phagosome	11/107	157/8844	2.77834e-06	7.47064e-05	5.81663e-05	811/1520/3105/3111/3113/3118/3122/3133/3134/3135/3688	11	cluster1
hsa05166	hsa05166	Human T-cell leukemia virus 1 infection	12/107	223/8844	1.47379e-05	0.000356658	0.000277694	567/811/3105/3111/3113/3118/3122/3133/3134/3135/5595/7124	12	cluster1
hsa05310	hsa05310	Asthma	5/107	31/8844	3.12149e-05	0.000686728	0.000534686	3111/3113/3118/3122/7124	5	cluster1
hsa04530	hsa04530	Tight junction	10/107	170/8844	3.72458e-05	0.000695497	0.000541514	10097/10092/9076/2064/7430/50848/3688/103910/10398/5962	10	cluster1
hsa05140	hsa05140	Leishmaniasis	7/107	77/8844	3.73614e-05	0.000695497	0.000541514	3111/3113/3118/3122/3688/5595/7124	7	cluster1
hsa05164	hsa05164	Influenza A	10/107	172/8844	4.11659e-05	0.000711582	0.000554037	3111/3113/3118/3122/5595/57506/4599/7113/7124/8743	10	cluster1
hsa05132	hsa05132	Salmonella infection	12/107	251/8844	4.75794e-05	0.000767614	0.000597664	10097/10092/6993/6990/3799/5595/103910/10398/4646/6237/7124/8743	12	cluster1
hsa05145	hsa05145	Toxoplasmosis	8/107	111/8844	5.55695e-05	0.000840489	0.000654404	3111/3113/3118/3122/3688/3915/5595/7124	8	cluster1
hsa05323	hsa05323	Rheumatoid arthritis	7/107	94/8844	0.000134405	0.0019133	0.00148969	6374/3111/3113/3118/3122/4050/7124	7	cluster1
hsa05205	hsa05205	Proteoglycans in cancer	10/107	204/8844	0.000171578	0.00230677	0.00179605	2064/7430/2719/3688/5595/5328/5962/6237/6385/7124	10	cluster1
hsa05170	hsa05170	Human immunodeficiency virus 1 infection	10/107	213/8844	0.000243722	0.00310425	0.00241697	567/811/2782/3105/3133/3134/3135/5595/6892/7124	10	cluster1
hsa05163	hsa05163	Human cytomegalovirus infection	10/107	226/8844	0.000391702	0.0047396	0.00369025	567/811/2782/3105/3133/3134/3135/5595/6892/7124	10	cluster1
hsa04610	hsa04610	Complement and coagulation cascades	6/107	88/8844	0.00066115	0.00761897	0.00593213	717/629/2153/5328/5265/7035	6	cluster1
hsa05130	hsa05130	Pathogenic Escherichia coli infection	9/107	203/8844	0.000761254	0.00837379	0.00651983	10097/10092/9076/7430/3688/5595/4646/7124/8743	9	cluster1
hsa05131	hsa05131	Shigellosis	10/107	249/8844	0.000835338	0.00878921	0.00684327	10097/10092/2309/3099/3688/5595/103910/10398/58528/7124	10	cluster1
hsa04657	hsa04657	IL-17 signaling pathway	6/107	95/8844	0.000990448	0.00998702	0.00777589	6374/3934/5595/6278/6280/7124	6	cluster1
hsa05321	hsa05321	Inflammatory bowel disease	5/107	65/8844	0.00109552	0.0106047	0.00825679	3111/3113/3118/3122/7124	5	cluster1
hsa05150	hsa05150	Staphylococcus aureus infection	6/107	100/8844	0.00129399	0.0120441	0.00937752	717/629/3111/3113/3118/3122	6	cluster1
hsa05152	hsa05152	Tuberculosis	8/107	180/8844	0.0014787	0.0132535	0.0103192	1509/1520/3111/3113/3118/3122/5595/7124	8	cluster1
hsa04360	hsa04360	Axon guidance	8/107	184/8844	0.00170025	0.014695	0.0114415	1942/3688/5595/103910/10398/29984/27289/6237	8	cluster1
hsa04810	hsa04810	Regulation of actin cytoskeleton	9/107	230/8844	0.00182723	0.0152479	0.011872	10097/10092/7430/3688/5595/103910/10398/5962/6237	9	cluster1
hsa05133	hsa05133	Pertussis	5/107	78/8844	0.00247365	0.0199541	0.0155362	717/6374/3688/5595/7124	5	cluster1
hsa04670	hsa04670	Leukocyte transendothelial migration	6/107	116/8844	0.00275745	0.0210809	0.0164136	9076/7430/50848/3688/103910/10398	6	cluster1
hsa04672	hsa04672	Intestinal immune network for IgA production	4/107	49/8844	0.00282445	0.0210809	0.0164136	3111/3113/3118/3122	4	cluster1
hsa04218	hsa04218	Cellular senescence	7/107	157/8844	0.00287467	0.0210809	0.0164136	2309/3105/3133/3134/3135/5595/6237	7	cluster1
hsa04658	hsa04658	Th1 and Th2 cell differentiation	5/107	92/8844	0.00504446	0.0354984	0.027639	3111/3113/3118/3122/5595	5	cluster1
hsa04142	hsa04142	Lysosome	6/107	132/8844	0.00521105	0.0354984	0.027639	1213/1509/1520/9516/135112/4758	6	cluster1
hsa04520	hsa04520	Adherens junction	5/107	93/8844	0.00528075	0.0354984	0.027639	2064/4008/5595/103910/10398	5	cluster1
hsa04650	hsa04650	Natural killer cell mediated cytotoxicity	6/107	135/8844	0.00580785	0.0379865	0.0295763	3105/3133/3135/5595/7124/8743	6	cluster1
hsa05322	hsa05322	Systemic lupus erythematosus	6/107	139/8844	0.0066795	0.0425378	0.0331199	717/3111/3113/3118/3122/7124	6	cluster1
hsa04640	hsa04640	Hematopoietic cell lineage	5/107	99/8844	0.0068657	0.0426025	0.0331703	3111/3113/3118/3122/7124	5	cluster1
hsa05171	hsa05171	Coronavirus disease - COVID-19	8/107	238/8844	0.0080871	0.0489269	0.0380945	717/629/5595/57506/4599/9349/7113/7124	8	cluster1
hsa04659	hsa04659	Th17 cell differentiation	5/107	108/8844	0.00982704	0.0580035	0.0451615	3111/3113/3118/3122/5595	5	cluster1
hsa05230	hsa05230	Central carbon metabolism in cancer	4/107	71/8844	0.0105804	0.0609631	0.0474658	2064/2539/3099/5595	4	cluster1
hsa04144	hsa04144	Endocytosis	8/107	252/8844	0.0112017	0.0630423	0.0490847	10097/10092/1213/3105/3133/3134/3135/3799	8	cluster1
hsa05223	hsa05223	Non-small cell lung cancer	4/107	73/8844	0.0116371	0.0640043	0.0498337	2064/2309/3799/5595	4	cluster1
hsa05160	hsa05160	Hepatitis C	6/107	159/8844	0.0125125	0.0672896	0.0523916	9076/5595/57506/4599/7124/7529	6	cluster1
hsa05100	hsa05100	Bacterial invasion of epithelial cells	4/107	78/8844	0.0145694	0.0766477	0.0596779	10097/10092/1213/3688	4	cluster1
hsa04140	hsa04140	Autophagy - animal	6/107	169/8844	0.0164822	0.0848658	0.0660765	1509/5595/10133/58528/6237/8887	6	cluster1
hsa03050	hsa03050	Proteasome	3/107	46/8844	0.0179344	0.0904194	0.0704005	5691/5692/5709	3	cluster1
hsa04930	hsa04930	Type II diabetes mellitus	3/107	47/8844	0.0189921	0.0914153	0.0711759	3099/5595/7124	3	cluster1
hsa05020	hsa05020	Prion disease	8/107	278/8844	0.0192249	0.0914153	0.0711759	3309/3799/3915/5595/5691/5692/5709/7124	8	cluster1
hsa05165	hsa05165	Human papillomavirus infection	9/107	333/8844	0.0192652	0.0914153	0.0711759	3105/3133/3134/3135/3688/3915/5595/4599/7124	9	cluster1
hsa04820	hsa04820	Cytoskeleton in muscle cells	7/107	232/8844	0.0222135	0.102137	0.0795241	1829/2192/3688/10398/6385/6711/29766	7	cluster1
hsa00330	hsa00330	Arginine and proline metabolism	3/107	50/8844	0.0223689	0.102137	0.0795241	55748/6303/6611	3	cluster1
hsa04210	hsa04210	Apoptosis	5/107	136/8844	0.0243804	0.10926	0.0850699	1509/1520/5595/7124/8743	5	cluster1
hsa05135	hsa05135	Yersinia infection	5/107	138/8844	0.0257676	0.113377	0.0882755	10097/10092/3688/5595/7124	5	cluster1
hsa05215	hsa05215	Prostate cancer	4/107	98/8844	0.0307573	0.132916	0.103488	2064/5595/5328/7113	4	cluster1
hsa05167	hsa05167	Kaposi sarcoma-associated herpesvirus infection	6/107	196/8844	0.0313593	0.133139	0.103662	2782/3105/3133/3134/3135/5595	6	cluster1
hsa04814	hsa04814	Motor proteins	6/107	197/8844	0.0320371	0.133672	0.104077	6993/6990/3799/103910/10398/4646	6	cluster1
hsa05213	hsa05213	Endometrial cancer	3/107	59/8844	0.034333	0.140824	0.109645	2064/2309/5595	3	cluster1
hsa04510	hsa04510	Focal adhesion	6/107	203/8844	0.0363053	0.146431	0.114011	2064/3688/3915/5595/103910/10398	6	cluster1
hsa05203	hsa05203	Viral carcinogenesis	6/107	205/8844	0.0378058	0.149118	0.116103	3105/3133/3134/3135/5595/7529	6	cluster1
hsa04137	hsa04137	Mitophagy - animal	4/107	105/8844	0.0382038	0.149118	0.116103	2309/10133/6237/8887	4	cluster1
hsa04066	hsa04066	HIF-1 signaling pathway	4/107	109/8844	0.0428848	0.164732	0.12826	2064/3099/5595/5230	4	cluster1
hsa041411	hsa04141	Protein processing in endoplasmic reticulum	7/45	170/8844	2.10124e-05	0.003383	0.00307445	3303/3304/3310/10808/3998/4121/22872	7	cluster2
hsa040101	hsa04010	MAPK signaling pathway	8/45	300/8844	0.000115181	0.00927205	0.00842638	773/1847/3303/3304/3310/3315/3725/3727	8	cluster2
hsa051341	hsa05134	Legionellosis	4/45	56/8844	0.000177125	0.00950571	0.00863873	664/3303/3304/3310	4	cluster2
hsa042131	hsa04213	Longevity regulating pathway - multiple species	4/45	62/8844	0.000263107	0.0105901	0.00962419	3170/3303/3304/3310	4	cluster2
hsa051311	hsa05131	Shigellosis	6/45	249/8844	0.00152062	0.0489638	0.044498	664/3725/5217/5336/6093/7314	6	cluster2
hsa041371	hsa04137	Mitophagy - animal	4/45	105/8844	0.0019232	0.0516059	0.0468991	664/10370/3725/7314	4	cluster2
hsa051451	hsa05145	Toxoplasmosis	4/45	111/8844	0.00235676	0.0542054	0.0492615	3303/3304/3310/8651	4	cluster2
hsa049151	hsa04915	Estrogen signaling pathway	4/45	139/8844	0.00528559	0.0917533	0.0833848	3303/3304/3310/3725	4	cluster2
hsa051621	hsa05162	Measles	4/45	139/8844	0.00528559	0.0917533	0.0833848	3303/3304/3310/3725	4	cluster2
hsa043801	hsa04380	Osteoclast differentiation	4/45	142/8844	0.00569896	0.0917533	0.0833848	3725/3727/5336/8651	4	cluster2
hsa046121	hsa04612	Antigen processing and presentation	3/45	80/8844	0.00769732	0.112661	0.102385	3303/3304/3310	3	cluster2
hsa046571	hsa04657	IL-17 signaling pathway	3/45	95/8844	0.0123005	0.165032	0.14998	1051/3725/3727	3	cluster2
hsa049331	hsa04933	AGE-RAGE signaling pathway in diabetic complications	3/45	101/8844	0.0145006	0.179585	0.163205	1958/3725/5336	3	cluster2
hsa052021	hsa05202	Transcriptional misregulation in cancer	4/45	193/8844	0.0163112	0.187579	0.170471	1051/3398/64332/5087	4	cluster2
hsa052061	hsa05206	MicroRNAs in cancer	5/45	312/8844	0.0203774	0.198159	0.180086	4082/5336/6093/8651/6659	5	cluster2
hsa049281	hsa04928	Parathyroid hormone synthesis	secretion and action	3/45	115/8844	0.0204541	0.198159	0.180086	1958/3727/9935	3	cluster2
hsa046701	hsa04670	Leukocyte transendothelial migration	3/45	116/8844	0.0209236	0.198159	0.180086	1365/5336/6093	3	cluster2
hsa054171	hsa05417	Lipid and atherosclerosis	4/45	216/8844	0.0236044	0.20059	0.182295	3303/3304/3310/3725	4	cluster2
hsa049301	hsa04930	Type II diabetes mellitus	2/45	47/8844	0.0236721	0.20059	0.182295	773/8651	2	cluster2
hsa042161	hsa04216	Ferroptosis	3/48	42/8844	0.0014848	0.160863	0.159303	3162/81631/30061	3	cluster3
hsa041402	hsa04140	Autophagy - animal	5/48	169/8844	0.00211661	0.160863	0.159303	81631/118471/9821/58476/81671	5	cluster3
hsa030101	hsa03010	Ribosome	68/107	172/8844	1.74496e-94	1.44832e-92	1.26739e-92	2197/51073/6134/4736/6135/6136/6137/23521/9045/6139/6141/6142/6144/200916/6147/6152/6154/6155/6157/6158/6159/6122/6156/6160/6161/6164/11224/6165/25873/6173/6167/6168/6170/6124/6171/6125/6128/6129/6130/6132/6133/6175/6181/6204/6206/6207/6208/6209/6210/6217/6222/6223/6187/6224/6228/6229/6232/6234/6235/6188/6189/6191/6193/6194/6201/6202/6203/3921	68	cluster4
hsa051712	hsa05171	Coronavirus disease - COVID-19	67/107	238/8844	5.22409e-81	2.168e-79	1.89717e-79	2197/6134/4736/6135/6136/6137/23521/9045/6139/6141/6142/6144/200916/6147/6152/6154/6155/6157/6158/6159/6122/6156/6160/6161/6164/11224/6165/25873/6173/6167/6168/6170/6124/6171/6125/6128/6129/6130/6132/6133/6175/6181/6204/6206/6207/6208/6209/6210/6217/6222/6223/6187/6224/6228/6229/6232/6234/6235/6188/6189/6191/6193/6194/6201/6202/6203/3921	67	cluster4
hsa049782	hsa04978	Mineral absorption	6/107	61/8844	8.8165e-05	0.00243923	0.00213452	4493/4494/4495/4496/4501/4502	6	cluster4
hsa054151	hsa05415	Diabetic cardiomyopathy	9/107	205/8844	0.000816475	0.0169419	0.0148255	1327/1350/1351/2597/4716/292/293/7388/27089	9	cluster4
hsa042601	hsa04260	Cardiac muscle contraction	5/107	87/8844	0.00397444	0.0659757	0.0577339	1327/1350/1351/7388/27089	5	cluster4
hsa052083	hsa05208	Chemical carcinogenesis - reactive oxygen species	8/107	226/8844	0.00598085	0.0765166	0.0669581	1327/1350/1351/4716/292/293/7388/27089	8	cluster4
hsa001901	hsa00190	Oxidative phosphorylation	6/107	138/8844	0.00645321	0.0765166	0.0669581	1327/1350/1351/4716/7388/27089	6	cluster4
hsa000511	hsa00051	Fructose and mannose metabolism	3/107	34/8844	0.00784684	0.081411	0.0712411	57016/226/2762	3	cluster4
hsa049323	hsa04932	Non-alcoholic fatty liver disease	6/107	157/8844	0.0118082	0.108898	0.0952945	1327/1350/1351/4716/7388/27089	6	cluster4
hsa050123	hsa05012	Parkinson disease	8/107	271/8844	0.0167498	0.139023	0.121656	1327/1350/1351/4716/292/293/7388/27089	8	cluster4
hsa050203	hsa05020	Prion disease	8/107	278/8844	0.0192249	0.145061	0.12694	1327/1350/1351/4716/292/293/7388/27089	8	cluster4
hsa047141	hsa04714	Thermogenesis	7/107	235/8844	0.0236334	0.163465	0.143045	1327/1350/1351/4716/6194/7388/27089	7	cluster4
hsa050162	hsa05016	Huntington disease	8/107	311/8844	0.034491	0.220212	0.192703	1327/1350/1351/4716/292/293/7388/27089	8	cluster4
hsa050102	hsa05010	Alzheimer disease	9/107	391/8844	0.0468389	0.277688	0.242999	1327/1350/1351/2597/4716/292/293/7388/27089	9	cluster4
