# Supplementary material for: ECM remodeling-associated immune signatures and hub proteins: predictive markers and therapeutic targets for metastatic gastric cancer
Source: Front Immunol. 2026 Feb 6;17:1765095. doi: 10.3389/fimmu.2026.1765095 (PMC12920572; doi:10.3389/fimmu.2026.1765095)
Supplement: Supplementary file 12 [file Table9.xlsx]

## Sheet: net_Metastasis
	source	target	ligand	receptor	prob	pval	interaction_name	interaction_name_2	pathway_name	annotation	evidence
1	B cells	Proliferative cells1+State1	TGFB1	TGFbR1_R2	0.0023873	0	TGFB1_TGFBR1_TGFBR2	TGFB1 - (TGFBR1+TGFBR2)	TGFb	Secreted Signaling	KEGG: hsa04350
2	Cytotoxic CD8+ T cells	Proliferative cells1+State1	TGFB1	TGFbR1_R2	0.00312476	0	TGFB1_TGFBR1_TGFBR2	TGFB1 - (TGFBR1+TGFBR2)	TGFb	Secreted Signaling	KEGG: hsa04350
3	DCs	Proliferative cells1+State1	TGFB1	TGFbR1_R2	0.000576982	0	TGFB1_TGFBR1_TGFBR2	TGFB1 - (TGFBR1+TGFBR2)	TGFb	Secreted Signaling	KEGG: hsa04350
4	Effector CD4+ T cells	Proliferative cells1+State1	TGFB1	TGFbR1_R2	0.00248307	0	TGFB1_TGFBR1_TGFBR2	TGFB1 - (TGFBR1+TGFBR2)	TGFb	Secreted Signaling	KEGG: hsa04350
5	Endothelial cells	Proliferative cells1+State1	TGFB1	TGFbR1_R2	0.000599066	0	TGFB1_TGFBR1_TGFBR2	TGFB1 - (TGFBR1+TGFBR2)	TGFb	Secreted Signaling	KEGG: hsa04350
6	iCAFs	Proliferative cells1+State1	TGFB1	TGFbR1_R2	0.000180405	0	TGFB1_TGFBR1_TGFBR2	TGFB1 - (TGFBR1+TGFBR2)	TGFb	Secreted Signaling	KEGG: hsa04350
7	Macrophages	Proliferative cells1+State1	TGFB1	TGFbR1_R2	0.000662167	0	TGFB1_TGFBR1_TGFBR2	TGFB1 - (TGFBR1+TGFBR2)	TGFb	Secreted Signaling	KEGG: hsa04350
8	Mast cells	Proliferative cells1+State1	TGFB1	TGFbR1_R2	0.000775041	0	TGFB1_TGFBR1_TGFBR2	TGFB1 - (TGFBR1+TGFBR2)	TGFb	Secreted Signaling	KEGG: hsa04350
9	Monocytes	Proliferative cells1+State1	TGFB1	TGFbR1_R2	0.000565874	0	TGFB1_TGFBR1_TGFBR2	TGFB1 - (TGFBR1+TGFBR2)	TGFb	Secreted Signaling	KEGG: hsa04350
10	myCAFs	Proliferative cells1+State1	TGFB1	TGFbR1_R2	0.00037507	0	TGFB1_TGFBR1_TGFBR2	TGFB1 - (TGFBR1+TGFBR2)	TGFb	Secreted Signaling	KEGG: hsa04350
11	Naive CD4+ T cells	Proliferative cells1+State1	TGFB1	TGFbR1_R2	0.00230595	0	TGFB1_TGFBR1_TGFBR2	TGFB1 - (TGFBR1+TGFBR2)	TGFb	Secreted Signaling	KEGG: hsa04350
12	Plasma cells	Proliferative cells1+State1	TGFB1	TGFbR1_R2	0.00129571	0	TGFB1_TGFBR1_TGFBR2	TGFB1 - (TGFBR1+TGFBR2)	TGFb	Secreted Signaling	KEGG: hsa04350
13	Proliferative cells2	Proliferative cells1+State1	TGFB1	TGFbR1_R2	0.00127931	0	TGFB1_TGFBR1_TGFBR2	TGFB1 - (TGFBR1+TGFBR2)	TGFb	Secreted Signaling	KEGG: hsa04350
14	Tregs	Proliferative cells1+State1	TGFB1	TGFbR1_R2	0.000896915	0	TGFB1_TGFBR1_TGFBR2	TGFB1 - (TGFBR1+TGFBR2)	TGFb	Secreted Signaling	KEGG: hsa04350
15	B cells	Tumor_cells+State1	TGFB1	TGFbR1_R2	0.00202416	0	TGFB1_TGFBR1_TGFBR2	TGFB1 - (TGFBR1+TGFBR2)	TGFb	Secreted Signaling	KEGG: hsa04350
16	Cytotoxic CD8+ T cells	Tumor_cells+State1	TGFB1	TGFbR1_R2	0.00264965	0	TGFB1_TGFBR1_TGFBR2	TGFB1 - (TGFBR1+TGFBR2)	TGFb	Secreted Signaling	KEGG: hsa04350
17	DCs	Tumor_cells+State1	TGFB1	TGFbR1_R2	0.00048912	0	TGFB1_TGFBR1_TGFBR2	TGFB1 - (TGFBR1+TGFBR2)	TGFb	Secreted Signaling	KEGG: hsa04350
18	Effector CD4+ T cells	Tumor_cells+State1	TGFB1	TGFbR1_R2	0.00210538	0	TGFB1_TGFBR1_TGFBR2	TGFB1 - (TGFBR1+TGFBR2)	TGFb	Secreted Signaling	KEGG: hsa04350
19	Endothelial cells	Tumor_cells+State1	TGFB1	TGFbR1_R2	0.00050784	0	TGFB1_TGFBR1_TGFBR2	TGFB1 - (TGFBR1+TGFBR2)	TGFb	Secreted Signaling	KEGG: hsa04350
20	iCAFs	Tumor_cells+State1	TGFB1	TGFbR1_R2	0.000152931	0	TGFB1_TGFBR1_TGFBR2	TGFB1 - (TGFBR1+TGFBR2)	TGFb	Secreted Signaling	KEGG: hsa04350
21	Macrophages	Tumor_cells+State1	TGFB1	TGFbR1_R2	0.000561339	0	TGFB1_TGFBR1_TGFBR2	TGFB1 - (TGFBR1+TGFBR2)	TGFb	Secreted Signaling	KEGG: hsa04350
22	Mast cells	Tumor_cells+State1	TGFB1	TGFbR1_R2	0.000657033	0	TGFB1_TGFBR1_TGFBR2	TGFB1 - (TGFBR1+TGFBR2)	TGFb	Secreted Signaling	KEGG: hsa04350
23	Monocytes	Tumor_cells+State1	TGFB1	TGFbR1_R2	0.000479705	0	TGFB1_TGFBR1_TGFBR2	TGFB1 - (TGFBR1+TGFBR2)	TGFb	Secreted Signaling	KEGG: hsa04350
24	myCAFs	Tumor_cells+State1	TGFB1	TGFbR1_R2	0.000317949	0	TGFB1_TGFBR1_TGFBR2	TGFB1 - (TGFBR1+TGFBR2)	TGFb	Secreted Signaling	KEGG: hsa04350
25	Naive CD4+ T cells	Tumor_cells+State1	TGFB1	TGFbR1_R2	0.00195517	0	TGFB1_TGFBR1_TGFBR2	TGFB1 - (TGFBR1+TGFBR2)	TGFb	Secreted Signaling	KEGG: hsa04350
26	Plasma cells	Tumor_cells+State1	TGFB1	TGFbR1_R2	0.00109848	0	TGFB1_TGFBR1_TGFBR2	TGFB1 - (TGFBR1+TGFBR2)	TGFb	Secreted Signaling	KEGG: hsa04350
27	Proliferative cells2	Tumor_cells+State1	TGFB1	TGFbR1_R2	0.00108458	0	TGFB1_TGFBR1_TGFBR2	TGFB1 - (TGFBR1+TGFBR2)	TGFb	Secreted Signaling	KEGG: hsa04350
28	Tregs	Tumor_cells+State1	TGFB1	TGFbR1_R2	0.00076036	0	TGFB1_TGFBR1_TGFBR2	TGFB1 - (TGFBR1+TGFBR2)	TGFb	Secreted Signaling	KEGG: hsa04350
29	B cells	Tumor_cells+State3	TGFB1	TGFbR1_R2	0.00148792	0	TGFB1_TGFBR1_TGFBR2	TGFB1 - (TGFBR1+TGFBR2)	TGFb	Secreted Signaling	KEGG: hsa04350
30	Cytotoxic CD8+ T cells	Tumor_cells+State3	TGFB1	TGFbR1_R2	0.00194804	0	TGFB1_TGFBR1_TGFBR2	TGFB1 - (TGFBR1+TGFBR2)	TGFb	Secreted Signaling	KEGG: hsa04350
31	DCs	Tumor_cells+State3	TGFB1	TGFbR1_R2	0.000359392	0	TGFB1_TGFBR1_TGFBR2	TGFB1 - (TGFBR1+TGFBR2)	TGFb	Secreted Signaling	KEGG: hsa04350
32	Effector CD4+ T cells	Tumor_cells+State3	TGFB1	TGFbR1_R2	0.00154766	0	TGFB1_TGFBR1_TGFBR2	TGFB1 - (TGFBR1+TGFBR2)	TGFb	Secreted Signaling	KEGG: hsa04350
33	Endothelial cells	Tumor_cells+State3	TGFB1	TGFbR1_R2	0.000373144	0	TGFB1_TGFBR1_TGFBR2	TGFB1 - (TGFBR1+TGFBR2)	TGFb	Secreted Signaling	KEGG: hsa04350
34	iCAFs	Tumor_cells+State3	TGFB1	TGFbR1_R2	0.000112366	0	TGFB1_TGFBR1_TGFBR2	TGFB1 - (TGFBR1+TGFBR2)	TGFb	Secreted Signaling	KEGG: hsa04350
35	Macrophages	Tumor_cells+State3	TGFB1	TGFbR1_R2	0.000412465	0	TGFB1_TGFBR1_TGFBR2	TGFB1 - (TGFBR1+TGFBR2)	TGFb	Secreted Signaling	KEGG: hsa04350
36	Mast cells	Tumor_cells+State3	TGFB1	TGFbR1_R2	0.000482792	0	TGFB1_TGFBR1_TGFBR2	TGFB1 - (TGFBR1+TGFBR2)	TGFb	Secreted Signaling	KEGG: hsa04350
37	Monocytes	Tumor_cells+State3	TGFB1	TGFbR1_R2	0.000352476	0	TGFB1_TGFBR1_TGFBR2	TGFB1 - (TGFBR1+TGFBR2)	TGFb	Secreted Signaling	KEGG: hsa04350
38	myCAFs	Tumor_cells+State3	TGFB1	TGFbR1_R2	0.000233612	0	TGFB1_TGFBR1_TGFBR2	TGFB1 - (TGFBR1+TGFBR2)	TGFb	Secreted Signaling	KEGG: hsa04350
39	Naive CD4+ T cells	Tumor_cells+State3	TGFB1	TGFbR1_R2	0.00143718	0	TGFB1_TGFBR1_TGFBR2	TGFB1 - (TGFBR1+TGFBR2)	TGFb	Secreted Signaling	KEGG: hsa04350
40	Plasma cells	Tumor_cells+State3	TGFB1	TGFbR1_R2	0.00080727	0	TGFB1_TGFBR1_TGFBR2	TGFB1 - (TGFBR1+TGFBR2)	TGFb	Secreted Signaling	KEGG: hsa04350
41	Proliferative cells2	Tumor_cells+State3	TGFB1	TGFbR1_R2	0.000797049	0	TGFB1_TGFBR1_TGFBR2	TGFB1 - (TGFBR1+TGFBR2)	TGFb	Secreted Signaling	KEGG: hsa04350
42	Tregs	Tumor_cells+State3	TGFB1	TGFbR1_R2	0.000558733	0	TGFB1_TGFBR1_TGFBR2	TGFB1 - (TGFBR1+TGFBR2)	TGFb	Secreted Signaling	KEGG: hsa04350
43	iCAFs	Proliferative cells1+State1	TGFB3	TGFbR1_R2	4.62227e-05	0	TGFB3_TGFBR1_TGFBR2	TGFB3 - (TGFBR1+TGFBR2)	TGFb	Secreted Signaling	KEGG: hsa04350
44	iCAFs	Tumor_cells+State1	TGFB3	TGFbR1_R2	3.9182e-05	0	TGFB3_TGFBR1_TGFBR2	TGFB3 - (TGFBR1+TGFBR2)	TGFb	Secreted Signaling	KEGG: hsa04350
45	iCAFs	Tumor_cells+State3	TGFB3	TGFbR1_R2	2.87868e-05	0	TGFB3_TGFBR1_TGFBR2	TGFB3 - (TGFBR1+TGFBR2)	TGFb	Secreted Signaling	KEGG: hsa04350
46	B cells	Proliferative cells1+State1	TGFB1	ACVR1B_TGFbR2	0.00185474	0	TGFB1_ACVR1B_TGFBR2	TGFB1 - (ACVR1B+TGFBR2)	TGFb	Secreted Signaling	PMID: 27449815
47	Cytotoxic CD8+ T cells	Proliferative cells1+State1	TGFB1	ACVR1B_TGFbR2	0.00242808	0	TGFB1_ACVR1B_TGFBR2	TGFB1 - (ACVR1B+TGFBR2)	TGFb	Secreted Signaling	PMID: 27449815
48	DCs	Proliferative cells1+State1	TGFB1	ACVR1B_TGFbR2	0.000448096	0	TGFB1_ACVR1B_TGFBR2	TGFB1 - (ACVR1B+TGFBR2)	TGFb	Secreted Signaling	PMID: 27449815
49	Effector CD4+ T cells	Proliferative cells1+State1	TGFB1	ACVR1B_TGFbR2	0.00192919	0	TGFB1_ACVR1B_TGFBR2	TGFB1 - (ACVR1B+TGFBR2)	TGFb	Secreted Signaling	PMID: 27449815
50	Endothelial cells	Proliferative cells1+State1	TGFB1	ACVR1B_TGFbR2	0.000465244	0	TGFB1_ACVR1B_TGFBR2	TGFB1 - (ACVR1B+TGFBR2)	TGFb	Secreted Signaling	PMID: 27449815
51	iCAFs	Proliferative cells1+State1	TGFB1	ACVR1B_TGFbR2	0.000140102	0	TGFB1_ACVR1B_TGFBR2	TGFB1 - (ACVR1B+TGFBR2)	TGFb	Secreted Signaling	PMID: 27449815
52	Macrophages	Proliferative cells1+State1	TGFB1	ACVR1B_TGFbR2	0.000514262	0	TGFB1_ACVR1B_TGFBR2	TGFB1 - (ACVR1B+TGFBR2)	TGFb	Secreted Signaling	PMID: 27449815
53	Mast cells	Proliferative cells1+State1	TGFB1	ACVR1B_TGFbR2	0.000601938	0	TGFB1_ACVR1B_TGFBR2	TGFB1 - (ACVR1B+TGFBR2)	TGFb	Secreted Signaling	PMID: 27449815
54	Monocytes	Proliferative cells1+State1	TGFB1	ACVR1B_TGFbR2	0.000439471	0	TGFB1_ACVR1B_TGFBR2	TGFB1 - (ACVR1B+TGFBR2)	TGFb	Secreted Signaling	PMID: 27449815
55	myCAFs	Proliferative cells1+State1	TGFB1	ACVR1B_TGFbR2	0.000291276	0	TGFB1_ACVR1B_TGFBR2	TGFB1 - (ACVR1B+TGFBR2)	TGFb	Secreted Signaling	PMID: 27449815
56	Naive CD4+ T cells	Proliferative cells1+State1	TGFB1	ACVR1B_TGFbR2	0.00179151	0	TGFB1_ACVR1B_TGFBR2	TGFB1 - (ACVR1B+TGFBR2)	TGFb	Secreted Signaling	PMID: 27449815
57	Plasma cells	Proliferative cells1+State1	TGFB1	ACVR1B_TGFbR2	0.00100643	0	TGFB1_ACVR1B_TGFBR2	TGFB1 - (ACVR1B+TGFBR2)	TGFb	Secreted Signaling	PMID: 27449815
58	Proliferative cells2	Proliferative cells1+State1	TGFB1	ACVR1B_TGFbR2	0.000993687	0	TGFB1_ACVR1B_TGFBR2	TGFB1 - (ACVR1B+TGFBR2)	TGFb	Secreted Signaling	PMID: 27449815
59	Tregs	Proliferative cells1+State1	TGFB1	ACVR1B_TGFbR2	0.00069661	0	TGFB1_ACVR1B_TGFBR2	TGFB1 - (ACVR1B+TGFBR2)	TGFb	Secreted Signaling	PMID: 27449815
60	B cells	Tumor_cells+State1	TGFB1	ACVR1B_TGFbR2	0.00237824	0	TGFB1_ACVR1B_TGFBR2	TGFB1 - (ACVR1B+TGFBR2)	TGFb	Secreted Signaling	PMID: 27449815
61	Cytotoxic CD8+ T cells	Tumor_cells+State1	TGFB1	ACVR1B_TGFbR2	0.0031128	0	TGFB1_ACVR1B_TGFBR2	TGFB1 - (ACVR1B+TGFBR2)	TGFb	Secreted Signaling	PMID: 27449815
62	DCs	Tumor_cells+State1	TGFB1	ACVR1B_TGFbR2	0.000574836	0	TGFB1_ACVR1B_TGFBR2	TGFB1 - (ACVR1B+TGFBR2)	TGFb	Secreted Signaling	PMID: 27449815
63	Effector CD4+ T cells	Tumor_cells+State1	TGFB1	ACVR1B_TGFbR2	0.00247363	0	TGFB1_ACVR1B_TGFBR2	TGFB1 - (ACVR1B+TGFBR2)	TGFb	Secreted Signaling	PMID: 27449815
64	Endothelial cells	Tumor_cells+State1	TGFB1	ACVR1B_TGFbR2	0.000596839	0	TGFB1_ACVR1B_TGFBR2	TGFB1 - (ACVR1B+TGFBR2)	TGFb	Secreted Signaling	PMID: 27449815
65	iCAFs	Tumor_cells+State1	TGFB1	ACVR1B_TGFbR2	0.000179735	0	TGFB1_ACVR1B_TGFBR2	TGFB1 - (ACVR1B+TGFBR2)	TGFb	Secreted Signaling	PMID: 27449815
66	Macrophages	Tumor_cells+State1	TGFB1	ACVR1B_TGFbR2	0.000659702	0	TGFB1_ACVR1B_TGFBR2	TGFB1 - (ACVR1B+TGFBR2)	TGFb	Secreted Signaling	PMID: 27449815
67	Mast cells	Tumor_cells+State1	TGFB1	ACVR1B_TGFbR2	0.000772152	0	TGFB1_ACVR1B_TGFBR2	TGFB1 - (ACVR1B+TGFBR2)	TGFb	Secreted Signaling	PMID: 27449815
68	Monocytes	Tumor_cells+State1	TGFB1	ACVR1B_TGFbR2	0.00056377	0	TGFB1_ACVR1B_TGFBR2	TGFB1 - (ACVR1B+TGFBR2)	TGFb	Secreted Signaling	PMID: 27449815
69	myCAFs	Tumor_cells+State1	TGFB1	ACVR1B_TGFbR2	0.000373677	0	TGFB1_ACVR1B_TGFBR2	TGFB1 - (ACVR1B+TGFBR2)	TGFb	Secreted Signaling	PMID: 27449815
70	Naive CD4+ T cells	Tumor_cells+State1	TGFB1	ACVR1B_TGFbR2	0.00229721	0	TGFB1_ACVR1B_TGFBR2	TGFB1 - (ACVR1B+TGFBR2)	TGFb	Secreted Signaling	PMID: 27449815
71	Plasma cells	Tumor_cells+State1	TGFB1	ACVR1B_TGFbR2	0.00129085	0	TGFB1_ACVR1B_TGFBR2	TGFB1 - (ACVR1B+TGFBR2)	TGFb	Secreted Signaling	PMID: 27449815
72	Proliferative cells2	Tumor_cells+State1	TGFB1	ACVR1B_TGFbR2	0.00127451	0	TGFB1_ACVR1B_TGFBR2	TGFB1 - (ACVR1B+TGFBR2)	TGFb	Secreted Signaling	PMID: 27449815
73	Tregs	Tumor_cells+State1	TGFB1	ACVR1B_TGFbR2	0.000893567	0	TGFB1_ACVR1B_TGFBR2	TGFB1 - (ACVR1B+TGFBR2)	TGFb	Secreted Signaling	PMID: 27449815
74	B cells	Tumor_cells+State3	TGFB1	ACVR1B_TGFbR2	0.00141739	0	TGFB1_ACVR1B_TGFBR2	TGFB1 - (ACVR1B+TGFBR2)	TGFb	Secreted Signaling	PMID: 27449815
75	Cytotoxic CD8+ T cells	Tumor_cells+State3	TGFB1	ACVR1B_TGFbR2	0.00185574	0	TGFB1_ACVR1B_TGFBR2	TGFB1 - (ACVR1B+TGFBR2)	TGFb	Secreted Signaling	PMID: 27449815
76	DCs	Tumor_cells+State3	TGFB1	ACVR1B_TGFbR2	0.000342337	0	TGFB1_ACVR1B_TGFBR2	TGFB1 - (ACVR1B+TGFBR2)	TGFb	Secreted Signaling	PMID: 27449815
77	Effector CD4+ T cells	Tumor_cells+State3	TGFB1	ACVR1B_TGFbR2	0.0014743	0	TGFB1_ACVR1B_TGFBR2	TGFB1 - (ACVR1B+TGFBR2)	TGFb	Secreted Signaling	PMID: 27449815
78	Endothelial cells	Tumor_cells+State3	TGFB1	ACVR1B_TGFbR2	0.000355436	0	TGFB1_ACVR1B_TGFBR2	TGFB1 - (ACVR1B+TGFBR2)	TGFb	Secreted Signaling	PMID: 27449815
79	iCAFs	Tumor_cells+State3	TGFB1	ACVR1B_TGFbR2	0.000107033	0	TGFB1_ACVR1B_TGFBR2	TGFB1 - (ACVR1B+TGFBR2)	TGFb	Secreted Signaling	PMID: 27449815
80	Macrophages	Tumor_cells+State3	TGFB1	ACVR1B_TGFbR2	0.000392892	0	TGFB1_ACVR1B_TGFBR2	TGFB1 - (ACVR1B+TGFBR2)	TGFb	Secreted Signaling	PMID: 27449815
81	Mast cells	Tumor_cells+State3	TGFB1	ACVR1B_TGFbR2	0.000459884	0	TGFB1_ACVR1B_TGFBR2	TGFB1 - (ACVR1B+TGFBR2)	TGFb	Secreted Signaling	PMID: 27449815
82	Monocytes	Tumor_cells+State3	TGFB1	ACVR1B_TGFbR2	0.000335749	0	TGFB1_ACVR1B_TGFBR2	TGFB1 - (ACVR1B+TGFBR2)	TGFb	Secreted Signaling	PMID: 27449815
83	myCAFs	Tumor_cells+State3	TGFB1	ACVR1B_TGFbR2	0.000222525	0	TGFB1_ACVR1B_TGFBR2	TGFB1 - (ACVR1B+TGFBR2)	TGFb	Secreted Signaling	PMID: 27449815
84	Naive CD4+ T cells	Tumor_cells+State3	TGFB1	ACVR1B_TGFbR2	0.00136905	0	TGFB1_ACVR1B_TGFBR2	TGFB1 - (ACVR1B+TGFBR2)	TGFb	Secreted Signaling	PMID: 27449815
85	Plasma cells	Tumor_cells+State3	TGFB1	ACVR1B_TGFbR2	0.000768978	0	TGFB1_ACVR1B_TGFBR2	TGFB1 - (ACVR1B+TGFBR2)	TGFb	Secreted Signaling	PMID: 27449815
86	Proliferative cells2	Tumor_cells+State3	TGFB1	ACVR1B_TGFbR2	0.000759241	0	TGFB1_ACVR1B_TGFBR2	TGFB1 - (ACVR1B+TGFBR2)	TGFb	Secreted Signaling	PMID: 27449815
87	Tregs	Tumor_cells+State3	TGFB1	ACVR1B_TGFbR2	0.000532224	0	TGFB1_ACVR1B_TGFBR2	TGFB1 - (ACVR1B+TGFBR2)	TGFb	Secreted Signaling	PMID: 27449815
88	iCAFs	Proliferative cells1+State1	TGFB3	ACVR1B_TGFbR2	3.58939e-05	0	TGFB3_ACVR1B_TGFBR2	TGFB3 - (ACVR1B+TGFBR2)	TGFb	Secreted Signaling	PMID: 27449815
89	iCAFs	Tumor_cells+State1	TGFB3	ACVR1B_TGFbR2	4.60517e-05	0	TGFB3_ACVR1B_TGFBR2	TGFB3 - (ACVR1B+TGFBR2)	TGFb	Secreted Signaling	PMID: 27449815
90	iCAFs	Tumor_cells+State3	TGFB3	ACVR1B_TGFbR2	2.74204e-05	0	TGFB3_ACVR1B_TGFBR2	TGFB3 - (ACVR1B+TGFBR2)	TGFb	Secreted Signaling	PMID: 27449815
91	B cells	Proliferative cells1+State1	TGFB1	ACVR1_TGFbR	0.00177891	0	TGFB1_ACVR1_TGFBR1	TGFB1 - (ACVR1+TGFBR1)	TGFb	Secreted Signaling	PMID: 29376829
92	Cytotoxic CD8+ T cells	Proliferative cells1+State1	TGFB1	ACVR1_TGFbR	0.00232881	0	TGFB1_ACVR1_TGFBR1	TGFB1 - (ACVR1+TGFBR1)	TGFb	Secreted Signaling	PMID: 29376829
93	DCs	Proliferative cells1+State1	TGFB1	ACVR1_TGFbR	0.000429774	0	TGFB1_ACVR1_TGFBR1	TGFB1 - (ACVR1+TGFBR1)	TGFb	Secreted Signaling	PMID: 29376829
94	Effector CD4+ T cells	Proliferative cells1+State1	TGFB1	ACVR1_TGFbR	0.00185031	0	TGFB1_ACVR1_TGFBR1	TGFB1 - (ACVR1+TGFBR1)	TGFb	Secreted Signaling	PMID: 29376829
95	Endothelial cells	Proliferative cells1+State1	TGFB1	ACVR1_TGFbR	0.000405474	0	TGFB1_ACVR1_TGFBR1	TGFB1 - (ACVR1+TGFBR1)	TGFb	Secreted Signaling	PMID: 29376829
96	iCAFs	Proliferative cells1+State1	TGFB1	ACVR1_TGFbR	0.000334764	0	TGFB1_ACVR1_TGFBR1	TGFB1 - (ACVR1+TGFBR1)	TGFb	Secreted Signaling	PMID: 29376829
97	Macrophages	Proliferative cells1+State1	TGFB1	ACVR1_TGFbR	0.000493234	0	TGFB1_ACVR1_TGFBR1	TGFB1 - (ACVR1+TGFBR1)	TGFb	Secreted Signaling	PMID: 29376829
98	Mast cells	Proliferative cells1+State1	TGFB1	ACVR1_TGFbR	0.000577326	0	TGFB1_ACVR1_TGFBR1	TGFB1 - (ACVR1+TGFBR1)	TGFb	Secreted Signaling	PMID: 29376829
99	Monocytes	Proliferative cells1+State1	TGFB1	ACVR1_TGFbR	0.000443857	0	TGFB1_ACVR1_TGFBR1	TGFB1 - (ACVR1+TGFBR1)	TGFb	Secreted Signaling	PMID: 29376829
100	myCAFs	Proliferative cells1+State1	TGFB1	ACVR1_TGFbR	0.00030796	0	TGFB1_ACVR1_TGFBR1	TGFB1 - (ACVR1+TGFBR1)	TGFb	Secreted Signaling	PMID: 29376829
101	Naive CD4+ T cells	Proliferative cells1+State1	TGFB1	ACVR1_TGFbR	0.00171827	0	TGFB1_ACVR1_TGFBR1	TGFB1 - (ACVR1+TGFBR1)	TGFb	Secreted Signaling	PMID: 29376829
102	Plasma cells	Proliferative cells1+State1	TGFB1	ACVR1_TGFbR	0.000965277	0	TGFB1_ACVR1_TGFBR1	TGFB1 - (ACVR1+TGFBR1)	TGFb	Secreted Signaling	PMID: 29376829
103	Proliferative cells2	Proliferative cells1+State1	TGFB1	ACVR1_TGFbR	0.000953057	0	TGFB1_ACVR1_TGFBR1	TGFB1 - (ACVR1+TGFBR1)	TGFb	Secreted Signaling	PMID: 29376829
104	Tregs	Proliferative cells1+State1	TGFB1	ACVR1_TGFbR	0.000668127	0	TGFB1_ACVR1_TGFBR1	TGFB1 - (ACVR1+TGFBR1)	TGFb	Secreted Signaling	PMID: 29376829
105	B cells	Tumor_cells+State1	TGFB1	ACVR1_TGFbR	0.00186031	0	TGFB1_ACVR1_TGFBR1	TGFB1 - (ACVR1+TGFBR1)	TGFb	Secreted Signaling	PMID: 29376829
106	Cytotoxic CD8+ T cells	Tumor_cells+State1	TGFB1	ACVR1_TGFbR	0.00243531	0	TGFB1_ACVR1_TGFBR1	TGFB1 - (ACVR1+TGFBR1)	TGFb	Secreted Signaling	PMID: 29376829
107	DCs	Tumor_cells+State1	TGFB1	ACVR1_TGFbR	0.000449467	0	TGFB1_ACVR1_TGFBR1	TGFB1 - (ACVR1+TGFBR1)	TGFb	Secreted Signaling	PMID: 29376829
108	Effector CD4+ T cells	Tumor_cells+State1	TGFB1	ACVR1_TGFbR	0.00193498	0	TGFB1_ACVR1_TGFBR1	TGFB1 - (ACVR1+TGFBR1)	TGFb	Secreted Signaling	PMID: 29376829
109	Endothelial cells	Tumor_cells+State1	TGFB1	ACVR1_TGFbR	0.000424055	0	TGFB1_ACVR1_TGFBR1	TGFB1 - (ACVR1+TGFBR1)	TGFb	Secreted Signaling	PMID: 29376829
110	iCAFs	Tumor_cells+State1	TGFB1	ACVR1_TGFbR	0.000350106	0	TGFB1_ACVR1_TGFBR1	TGFB1 - (ACVR1+TGFBR1)	TGFb	Secreted Signaling	PMID: 29376829
111	Macrophages	Tumor_cells+State1	TGFB1	ACVR1_TGFbR	0.000515835	0	TGFB1_ACVR1_TGFBR1	TGFB1 - (ACVR1+TGFBR1)	TGFb	Secreted Signaling	PMID: 29376829
112	Mast cells	Tumor_cells+State1	TGFB1	ACVR1_TGFbR	0.000603777	0	TGFB1_ACVR1_TGFBR1	TGFB1 - (ACVR1+TGFBR1)	TGFb	Secreted Signaling	PMID: 29376829
113	Monocytes	Tumor_cells+State1	TGFB1	ACVR1_TGFbR	0.000464195	0	TGFB1_ACVR1_TGFBR1	TGFB1 - (ACVR1+TGFBR1)	TGFb	Secreted Signaling	PMID: 29376829
114	myCAFs	Tumor_cells+State1	TGFB1	ACVR1_TGFbR	0.000322074	0	TGFB1_ACVR1_TGFBR1	TGFB1 - (ACVR1+TGFBR1)	TGFb	Secreted Signaling	PMID: 29376829
115	Naive CD4+ T cells	Tumor_cells+State1	TGFB1	ACVR1_TGFbR	0.0017969	0	TGFB1_ACVR1_TGFBR1	TGFB1 - (ACVR1+TGFBR1)	TGFb	Secreted Signaling	PMID: 29376829
116	Plasma cells	Tumor_cells+State1	TGFB1	ACVR1_TGFbR	0.00100948	0	TGFB1_ACVR1_TGFBR1	TGFB1 - (ACVR1+TGFBR1)	TGFb	Secreted Signaling	PMID: 29376829
117	Proliferative cells2	Tumor_cells+State1	TGFB1	ACVR1_TGFbR	0.000996706	0	TGFB1_ACVR1_TGFBR1	TGFB1 - (ACVR1+TGFBR1)	TGFb	Secreted Signaling	PMID: 29376829
118	Tregs	Tumor_cells+State1	TGFB1	ACVR1_TGFbR	0.000698735	0	TGFB1_ACVR1_TGFBR1	TGFB1 - (ACVR1+TGFBR1)	TGFb	Secreted Signaling	PMID: 29376829
119	B cells	Tumor_cells+State3	TGFB1	ACVR1_TGFbR	0.00148599	0	TGFB1_ACVR1_TGFBR1	TGFB1 - (ACVR1+TGFBR1)	TGFb	Secreted Signaling	PMID: 29376829
120	Cytotoxic CD8+ T cells	Tumor_cells+State3	TGFB1	ACVR1_TGFbR	0.00194552	0	TGFB1_ACVR1_TGFBR1	TGFB1 - (ACVR1+TGFBR1)	TGFb	Secreted Signaling	PMID: 29376829
121	DCs	Tumor_cells+State3	TGFB1	ACVR1_TGFbR	0.000358926	0	TGFB1_ACVR1_TGFBR1	TGFB1 - (ACVR1+TGFBR1)	TGFb	Secreted Signaling	PMID: 29376829
122	Effector CD4+ T cells	Tumor_cells+State3	TGFB1	ACVR1_TGFbR	0.00154565	0	TGFB1_ACVR1_TGFBR1	TGFB1 - (ACVR1+TGFBR1)	TGFb	Secreted Signaling	PMID: 29376829
123	Endothelial cells	Tumor_cells+State3	TGFB1	ACVR1_TGFbR	0.000338631	0	TGFB1_ACVR1_TGFBR1	TGFB1 - (ACVR1+TGFBR1)	TGFb	Secreted Signaling	PMID: 29376829
124	iCAFs	Tumor_cells+State3	TGFB1	ACVR1_TGFbR	0.000279574	0	TGFB1_ACVR1_TGFBR1	TGFB1 - (ACVR1+TGFBR1)	TGFb	Secreted Signaling	PMID: 29376829
125	Macrophages	Tumor_cells+State3	TGFB1	ACVR1_TGFbR	0.000411929	0	TGFB1_ACVR1_TGFBR1	TGFB1 - (ACVR1+TGFBR1)	TGFb	Secreted Signaling	PMID: 29376829
126	Mast cells	Tumor_cells+State3	TGFB1	ACVR1_TGFbR	0.000482166	0	TGFB1_ACVR1_TGFBR1	TGFB1 - (ACVR1+TGFBR1)	TGFb	Secreted Signaling	PMID: 29376829
127	Monocytes	Tumor_cells+State3	TGFB1	ACVR1_TGFbR	0.000370688	0	TGFB1_ACVR1_TGFBR1	TGFB1 - (ACVR1+TGFBR1)	TGFb	Secreted Signaling	PMID: 29376829
128	myCAFs	Tumor_cells+State3	TGFB1	ACVR1_TGFbR	0.000257188	0	TGFB1_ACVR1_TGFBR1	TGFB1 - (ACVR1+TGFBR1)	TGFb	Secreted Signaling	PMID: 29376829
129	Naive CD4+ T cells	Tumor_cells+State3	TGFB1	ACVR1_TGFbR	0.00143532	0	TGFB1_ACVR1_TGFBR1	TGFB1 - (ACVR1+TGFBR1)	TGFb	Secreted Signaling	PMID: 29376829
130	Plasma cells	Tumor_cells+State3	TGFB1	ACVR1_TGFbR	0.000806223	0	TGFB1_ACVR1_TGFBR1	TGFB1 - (ACVR1+TGFBR1)	TGFb	Secreted Signaling	PMID: 29376829
131	Proliferative cells2	Tumor_cells+State3	TGFB1	ACVR1_TGFbR	0.000796015	0	TGFB1_ACVR1_TGFBR1	TGFB1 - (ACVR1+TGFBR1)	TGFb	Secreted Signaling	PMID: 29376829
132	Tregs	Tumor_cells+State3	TGFB1	ACVR1_TGFbR	0.000558008	0	TGFB1_ACVR1_TGFBR1	TGFB1 - (ACVR1+TGFBR1)	TGFb	Secreted Signaling	PMID: 29376829
133	iCAFs	Proliferative cells1+State1	TGFB3	ACVR1_TGFbR	8.57661e-05	0	TGFB3_ACVR1_TGFBR1	TGFB3 - (ACVR1+TGFBR1)	TGFb	Secreted Signaling	PMID: 29376829
134	iCAFs	Tumor_cells+State1	TGFB3	ACVR1_TGFbR	8.96976e-05	0	TGFB3_ACVR1_TGFBR1	TGFB3 - (ACVR1+TGFBR1)	TGFb	Secreted Signaling	PMID: 29376829
135	iCAFs	Tumor_cells+State3	TGFB3	ACVR1_TGFbR	7.16235e-05	0	TGFB3_ACVR1_TGFBR1	TGFB3 - (ACVR1+TGFBR1)	TGFb	Secreted Signaling	PMID: 29376829
136	Proliferative cells1+State1	Proliferative cells1+State1	BMP2	BMPR1A_ACVR2A	0.000463413	0	BMP2_BMPR1A_ACVR2A	BMP2 - (BMPR1A+ACVR2A)	BMP	Secreted Signaling	KEGG: hsa04350; PMID:26893264
137	Tumor_cells+State1	Proliferative cells1+State1	BMP2	BMPR1A_ACVR2A	0.000115451	0	BMP2_BMPR1A_ACVR2A	BMP2 - (BMPR1A+ACVR2A)	BMP	Secreted Signaling	KEGG: hsa04350; PMID:26893264
138	Proliferative cells1+State1	Tumor_cells+State1	BMP2	BMPR1A_ACVR2A	0.000350387	0	BMP2_BMPR1A_ACVR2A	BMP2 - (BMPR1A+ACVR2A)	BMP	Secreted Signaling	KEGG: hsa04350; PMID:26893264
139	Tumor_cells+State1	Tumor_cells+State1	BMP2	BMPR1A_ACVR2A	8.72831e-05	0	BMP2_BMPR1A_ACVR2A	BMP2 - (BMPR1A+ACVR2A)	BMP	Secreted Signaling	KEGG: hsa04350; PMID:26893264
140	Proliferative cells1+State1	Proliferative cells1+State1	BMP2	BMPR1A_ACVR2B	0.000404549	0	BMP2_BMPR1A_ACVR2B	BMP2 - (BMPR1A+ACVR2B)	BMP	Secreted Signaling	KEGG: hsa04350; PMID:26893264
141	Tumor_cells+State1	Proliferative cells1+State1	BMP2	BMPR1A_ACVR2B	0.00010078	0	BMP2_BMPR1A_ACVR2B	BMP2 - (BMPR1A+ACVR2B)	BMP	Secreted Signaling	KEGG: hsa04350; PMID:26893264
142	Proliferative cells1+State1	Tumor_cells+State1	BMP2	BMPR1A_ACVR2B	0.000438311	0	BMP2_BMPR1A_ACVR2B	BMP2 - (BMPR1A+ACVR2B)	BMP	Secreted Signaling	KEGG: hsa04350; PMID:26893264
143	Tumor_cells+State1	Tumor_cells+State1	BMP2	BMPR1A_ACVR2B	0.000109194	0	BMP2_BMPR1A_ACVR2B	BMP2 - (BMPR1A+ACVR2B)	BMP	Secreted Signaling	KEGG: hsa04350; PMID:26893264
144	Proliferative cells1+State1	Proliferative cells1+State1	BMP2	BMPR1A_BMPR2	0.000810659	0	BMP2_BMPR1A_BMPR2	BMP2 - (BMPR1A+BMPR2)	BMP	Secreted Signaling	KEGG: hsa04350; PMID:26893264
145	Tumor_cells+State1	Proliferative cells1+State1	BMP2	BMPR1A_BMPR2	0.000202027	0	BMP2_BMPR1A_BMPR2	BMP2 - (BMPR1A+BMPR2)	BMP	Secreted Signaling	KEGG: hsa04350; PMID:26893264
146	Proliferative cells1+State1	Tumor_cells+State1	BMP2	BMPR1A_BMPR2	0.000833621	0	BMP2_BMPR1A_BMPR2	BMP2 - (BMPR1A+BMPR2)	BMP	Secreted Signaling	KEGG: hsa04350; PMID:26893264
147	Tumor_cells+State1	Tumor_cells+State1	BMP2	BMPR1A_BMPR2	0.000207754	0	BMP2_BMPR1A_BMPR2	BMP2 - (BMPR1A+BMPR2)	BMP	Secreted Signaling	KEGG: hsa04350; PMID:26893264
148	Tumor_cells+State3	Proliferative cells1+State1	GDF11	TGFBR1_ACVR2A	5.53563e-05	0	GDF11_TGFBR1_ACVR2A	GDF11 - (TGFBR1+ACVR2A)	GDF	Secreted Signaling	KEGG: hsa04350
149	Tumor_cells+State3	Tumor_cells+State1	GDF11	TGFBR1_ACVR2A	4.74721e-05	0	GDF11_TGFBR1_ACVR2A	GDF11 - (TGFBR1+ACVR2A)	GDF	Secreted Signaling	KEGG: hsa04350
150	Tumor_cells+State3	Tumor_cells+State3	GDF11	TGFBR1_ACVR2A	7.40115e-05	0	GDF11_TGFBR1_ACVR2A	GDF11 - (TGFBR1+ACVR2A)	GDF	Secreted Signaling	KEGG: hsa04350
151	Tumor_cells+State3	Proliferative cells1+State1	GDF11	TGFBR1_ACVR2B	4.83215e-05	0	GDF11_TGFBR1_ACVR2B	GDF11 - (TGFBR1+ACVR2B)	GDF	Secreted Signaling	KEGG: hsa04350
152	Tumor_cells+State3	Tumor_cells+State1	GDF11	TGFBR1_ACVR2B	5.93903e-05	0	GDF11_TGFBR1_ACVR2B	GDF11 - (TGFBR1+ACVR2B)	GDF	Secreted Signaling	KEGG: hsa04350
153	Tumor_cells+State3	Tumor_cells+State3	GDF11	TGFBR1_ACVR2B	6.19373e-05	0	GDF11_TGFBR1_ACVR2B	GDF11 - (TGFBR1+ACVR2B)	GDF	Secreted Signaling	KEGG: hsa04350
154	Tumor_cells+State3	Proliferative cells1+State1	GDF11	ACVR1B_ACVR2B	3.75232e-05	0	GDF11_ACVR1B_ACVR2B	GDF11 - (ACVR1B+ACVR2B)	GDF	Secreted Signaling	KEGG: hsa04350
155	Tumor_cells+State3	Tumor_cells+State1	GDF11	ACVR1B_ACVR2B	6.98035e-05	0	GDF11_ACVR1B_ACVR2B	GDF11 - (ACVR1B+ACVR2B)	GDF	Secreted Signaling	KEGG: hsa04350
156	Tumor_cells+State3	Tumor_cells+State3	GDF11	ACVR1B_ACVR2B	5.89973e-05	0	GDF11_ACVR1B_ACVR2B	GDF11 - (ACVR1B+ACVR2B)	GDF	Secreted Signaling	KEGG: hsa04350
157	Proliferative cells1+State1	Endothelial cells	GDF15	TGFBR2	0.0331066	0	GDF15_TGFBR2	GDF15 - TGFBR2	GDF	Secreted Signaling	KEGG: hsa04350
158	Tumor_cells+State1	Endothelial cells	GDF15	TGFBR2	0.00756196	0	GDF15_TGFBR2	GDF15 - TGFBR2	GDF	Secreted Signaling	KEGG: hsa04350
159	Tumor_cells+State3	Endothelial cells	GDF15	TGFBR2	0.0188414	0	GDF15_TGFBR2	GDF15 - TGFBR2	GDF	Secreted Signaling	KEGG: hsa04350
160	Proliferative cells1+State1	iCAFs	GDF15	TGFBR2	0.00856431	0	GDF15_TGFBR2	GDF15 - TGFBR2	GDF	Secreted Signaling	KEGG: hsa04350
161	Tumor_cells+State1	iCAFs	GDF15	TGFBR2	0.00191862	0	GDF15_TGFBR2	GDF15 - TGFBR2	GDF	Secreted Signaling	KEGG: hsa04350
162	Tumor_cells+State3	iCAFs	GDF15	TGFBR2	0.00482133	0	GDF15_TGFBR2	GDF15 - TGFBR2	GDF	Secreted Signaling	KEGG: hsa04350
163	Proliferative cells1+State1	Naive CD4+ T cells	GDF15	TGFBR2	0.00864772	0	GDF15_TGFBR2	GDF15 - TGFBR2	GDF	Secreted Signaling	KEGG: hsa04350
164	Tumor_cells+State1	Naive CD4+ T cells	GDF15	TGFBR2	0.00193743	0	GDF15_TGFBR2	GDF15 - TGFBR2	GDF	Secreted Signaling	KEGG: hsa04350
165	Tumor_cells+State3	Naive CD4+ T cells	GDF15	TGFBR2	0.00486846	0	GDF15_TGFBR2	GDF15 - TGFBR2	GDF	Secreted Signaling	KEGG: hsa04350
166	Proliferative cells1+State1	Proliferative cells1+State1	GDF15	TGFBR2	0.00652894	0	GDF15_TGFBR2	GDF15 - TGFBR2	GDF	Secreted Signaling	KEGG: hsa04350
167	Tumor_cells+State1	Proliferative cells1+State1	GDF15	TGFBR2	0.00146032	0	GDF15_TGFBR2	GDF15 - TGFBR2	GDF	Secreted Signaling	KEGG: hsa04350
168	Tumor_cells+State3	Proliferative cells1+State1	GDF15	TGFBR2	0.00367221	0	GDF15_TGFBR2	GDF15 - TGFBR2	GDF	Secreted Signaling	KEGG: hsa04350
169	Proliferative cells1+State1	Proliferative cells2	GDF15	TGFBR2	0.00416313	0	GDF15_TGFBR2	GDF15 - TGFBR2	GDF	Secreted Signaling	KEGG: hsa04350
170	Tumor_cells+State1	Proliferative cells2	GDF15	TGFBR2	0.000929444	0	GDF15_TGFBR2	GDF15 - TGFBR2	GDF	Secreted Signaling	KEGG: hsa04350
171	Tumor_cells+State3	Proliferative cells2	GDF15	TGFBR2	0.00233912	0	GDF15_TGFBR2	GDF15 - TGFBR2	GDF	Secreted Signaling	KEGG: hsa04350
172	Proliferative cells1+State1	Tumor_cells+State1	GDF15	TGFBR2	0.00467583	0	GDF15_TGFBR2	GDF15 - TGFBR2	GDF	Secreted Signaling	KEGG: hsa04350
173	Tumor_cells+State1	Tumor_cells+State1	GDF15	TGFBR2	0.00104433	0	GDF15_TGFBR2	GDF15 - TGFBR2	GDF	Secreted Signaling	KEGG: hsa04350
174	Tumor_cells+State3	Tumor_cells+State1	GDF15	TGFBR2	0.00262778	0	GDF15_TGFBR2	GDF15 - TGFBR2	GDF	Secreted Signaling	KEGG: hsa04350
175	Proliferative cells1+State1	Tumor_cells+State3	GDF15	TGFBR2	0.00257228	0	GDF15_TGFBR2	GDF15 - TGFBR2	GDF	Secreted Signaling	KEGG: hsa04350
176	Tumor_cells+State1	Tumor_cells+State3	GDF15	TGFBR2	0.000573566	0	GDF15_TGFBR2	GDF15 - TGFBR2	GDF	Secreted Signaling	KEGG: hsa04350
177	Tumor_cells+State3	Tumor_cells+State3	GDF15	TGFBR2	0.00144427	0	GDF15_TGFBR2	GDF15 - TGFBR2	GDF	Secreted Signaling	KEGG: hsa04350
178	iCAFs	Proliferative cells1+State1	INHBA	ACVR1B_ACVR2A	0.000105937	0	INHBA_ACVR1B_ACVR2A	INHBA - (ACVR1B+ACVR2A)	ACTIVIN	Secreted Signaling	KEGG: hsa04350
179	Monocytes	Proliferative cells1+State1	INHBA	ACVR1B_ACVR2A	0.000281348	0	INHBA_ACVR1B_ACVR2A	INHBA - (ACVR1B+ACVR2A)	ACTIVIN	Secreted Signaling	KEGG: hsa04350
180	iCAFs	Tumor_cells+State1	INHBA	ACVR1B_ACVR2A	0.00013739	0	INHBA_ACVR1B_ACVR2A	INHBA - (ACVR1B+ACVR2A)	ACTIVIN	Secreted Signaling	KEGG: hsa04350
181	Monocytes	Tumor_cells+State1	INHBA	ACVR1B_ACVR2A	0.000364862	0	INHBA_ACVR1B_ACVR2A	INHBA - (ACVR1B+ACVR2A)	ACTIVIN	Secreted Signaling	KEGG: hsa04350
182	iCAFs	Tumor_cells+State3	INHBA	ACVR1B_ACVR2A	0.000172656	0	INHBA_ACVR1B_ACVR2A	INHBA - (ACVR1B+ACVR2A)	ACTIVIN	Secreted Signaling	KEGG: hsa04350
183	Monocytes	Tumor_cells+State3	INHBA	ACVR1B_ACVR2A	0.000458488	0	INHBA_ACVR1B_ACVR2A	INHBA - (ACVR1B+ACVR2A)	ACTIVIN	Secreted Signaling	KEGG: hsa04350
184	iCAFs	Proliferative cells1+State1	INHBA	ACVR1B_ACVR2B	9.24751e-05	0	INHBA_ACVR1B_ACVR2B	INHBA - (ACVR1B+ACVR2B)	ACTIVIN	Secreted Signaling	KEGG: hsa04351
185	Monocytes	Proliferative cells1+State1	INHBA	ACVR1B_ACVR2B	0.000245601	0	INHBA_ACVR1B_ACVR2B	INHBA - (ACVR1B+ACVR2B)	ACTIVIN	Secreted Signaling	KEGG: hsa04351
186	iCAFs	Tumor_cells+State1	INHBA	ACVR1B_ACVR2B	0.000171879	0	INHBA_ACVR1B_ACVR2B	INHBA - (ACVR1B+ACVR2B)	ACTIVIN	Secreted Signaling	KEGG: hsa04351
187	Monocytes	Tumor_cells+State1	INHBA	ACVR1B_ACVR2B	0.000456427	0	INHBA_ACVR1B_ACVR2B	INHBA - (ACVR1B+ACVR2B)	ACTIVIN	Secreted Signaling	KEGG: hsa04351
188	iCAFs	Tumor_cells+State3	INHBA	ACVR1B_ACVR2B	0.000144491	0	INHBA_ACVR1B_ACVR2B	INHBA - (ACVR1B+ACVR2B)	ACTIVIN	Secreted Signaling	KEGG: hsa04351
189	Monocytes	Tumor_cells+State3	INHBA	ACVR1B_ACVR2B	0.000383715	0	INHBA_ACVR1B_ACVR2B	INHBA - (ACVR1B+ACVR2B)	ACTIVIN	Secreted Signaling	KEGG: hsa04351
190	Proliferative cells1+State1	Proliferative cells1+State1	TGFA	EGFR	1.95182e-05	0	TGFA_EGFR	TGFA - EGFR	EGF	Secreted Signaling	KEGG: hsa04012
191	Tumor_cells+State1	Proliferative cells1+State1	TGFA	EGFR	4.99934e-05	0	TGFA_EGFR	TGFA - EGFR	EGF	Secreted Signaling	KEGG: hsa04012
192	Proliferative cells1+State1	Tumor_cells+State1	TGFA	EGFR	2.46678e-05	0	TGFA_EGFR	TGFA - EGFR	EGF	Secreted Signaling	KEGG: hsa04012
193	Tumor_cells+State1	Tumor_cells+State1	TGFA	EGFR	6.31827e-05	0	TGFA_EGFR	TGFA - EGFR	EGF	Secreted Signaling	KEGG: hsa04012
194	Proliferative cells1+State1	Tumor_cells+State3	TGFA	EGFR	1.79761e-05	0	TGFA_EGFR	TGFA - EGFR	EGF	Secreted Signaling	KEGG: hsa04012
195	Tumor_cells+State1	Tumor_cells+State3	TGFA	EGFR	4.60435e-05	0	TGFA_EGFR	TGFA - EGFR	EGF	Secreted Signaling	KEGG: hsa04012
196	Proliferative cells1+State1	Proliferative cells1+State1	TGFA	EGFR_ERBB2	9.97064e-05	0	TGFA_EGFR_ERBB2	TGFA - (EGFR+ERBB2)	EGF	Secreted Signaling	KEGG: hsa04012
197	Tumor_cells+State1	Proliferative cells1+State1	TGFA	EGFR_ERBB2	0.000255353	0	TGFA_EGFR_ERBB2	TGFA - (EGFR+ERBB2)	EGF	Secreted Signaling	KEGG: hsa04012
198	Proliferative cells1+State1	Tumor_cells+State1	TGFA	EGFR_ERBB2	9.87977e-05	0	TGFA_EGFR_ERBB2	TGFA - (EGFR+ERBB2)	EGF	Secreted Signaling	KEGG: hsa04012
199	Tumor_cells+State1	Tumor_cells+State1	TGFA	EGFR_ERBB2	0.000253026	0	TGFA_EGFR_ERBB2	TGFA - (EGFR+ERBB2)	EGF	Secreted Signaling	KEGG: hsa04012
200	Proliferative cells1+State1	Tumor_cells+State3	TGFA	EGFR_ERBB2	2.33819e-05	0	TGFA_EGFR_ERBB2	TGFA - (EGFR+ERBB2)	EGF	Secreted Signaling	KEGG: hsa04012
201	Tumor_cells+State1	Tumor_cells+State3	TGFA	EGFR_ERBB2	5.98892e-05	0	TGFA_EGFR_ERBB2	TGFA - (EGFR+ERBB2)	EGF	Secreted Signaling	KEGG: hsa04012
202	B cells	Proliferative cells1+State1	AREG	EGFR	0.000402998	0	AREG_EGFR	AREG - EGFR	EGF	Secreted Signaling	KEGG: hsa04012
203	DCs	Proliferative cells1+State1	AREG	EGFR	0.000320886	0	AREG_EGFR	AREG - EGFR	EGF	Secreted Signaling	KEGG: hsa04012
204	Mast cells	Proliferative cells1+State1	AREG	EGFR	0.000788987	0	AREG_EGFR	AREG - EGFR	EGF	Secreted Signaling	KEGG: hsa04012
205	Naive CD4+ T cells	Proliferative cells1+State1	AREG	EGFR	0.000454694	0	AREG_EGFR	AREG - EGFR	EGF	Secreted Signaling	KEGG: hsa04012
206	Proliferative cells1+State1	Proliferative cells1+State1	AREG	EGFR	0.000801926	0	AREG_EGFR	AREG - EGFR	EGF	Secreted Signaling	KEGG: hsa04012
207	Tumor_cells+State1	Proliferative cells1+State1	AREG	EGFR	0.000108143	0	AREG_EGFR	AREG - EGFR	EGF	Secreted Signaling	KEGG: hsa04012
208	Tumor_cells+State3	Proliferative cells1+State1	AREG	EGFR	0.000303128	0	AREG_EGFR	AREG - EGFR	EGF	Secreted Signaling	KEGG: hsa04012
209	B cells	Tumor_cells+State1	AREG	EGFR	0.00050927	0	AREG_EGFR	AREG - EGFR	EGF	Secreted Signaling	KEGG: hsa04012
210	DCs	Tumor_cells+State1	AREG	EGFR	0.000405514	0	AREG_EGFR	AREG - EGFR	EGF	Secreted Signaling	KEGG: hsa04012
211	Mast cells	Tumor_cells+State1	AREG	EGFR	0.000996945	0	AREG_EGFR	AREG - EGFR	EGF	Secreted Signaling	KEGG: hsa04012
212	Naive CD4+ T cells	Tumor_cells+State1	AREG	EGFR	0.000574591	0	AREG_EGFR	AREG - EGFR	EGF	Secreted Signaling	KEGG: hsa04012
213	Proliferative cells1+State1	Tumor_cells+State1	AREG	EGFR	0.00101329	0	AREG_EGFR	AREG - EGFR	EGF	Secreted Signaling	KEGG: hsa04012
214	Tumor_cells+State1	Tumor_cells+State1	AREG	EGFR	0.000136671	0	AREG_EGFR	AREG - EGFR	EGF	Secreted Signaling	KEGG: hsa04012
215	Tumor_cells+State3	Tumor_cells+State1	AREG	EGFR	0.000383074	0	AREG_EGFR	AREG - EGFR	EGF	Secreted Signaling	KEGG: hsa04012
216	B cells	Tumor_cells+State3	AREG	EGFR	0.000371168	0	AREG_EGFR	AREG - EGFR	EGF	Secreted Signaling	KEGG: hsa04012
217	DCs	Tumor_cells+State3	AREG	EGFR	0.00029554	0	AREG_EGFR	AREG - EGFR	EGF	Secreted Signaling	KEGG: hsa04012
218	Mast cells	Tumor_cells+State3	AREG	EGFR	0.000726693	0	AREG_EGFR	AREG - EGFR	EGF	Secreted Signaling	KEGG: hsa04012
219	Naive CD4+ T cells	Tumor_cells+State3	AREG	EGFR	0.000418783	0	AREG_EGFR	AREG - EGFR	EGF	Secreted Signaling	KEGG: hsa04012
220	Proliferative cells1+State1	Tumor_cells+State3	AREG	EGFR	0.000738611	0	AREG_EGFR	AREG - EGFR	EGF	Secreted Signaling	KEGG: hsa04012
221	Tumor_cells+State1	Tumor_cells+State3	AREG	EGFR	9.95992e-05	0	AREG_EGFR	AREG - EGFR	EGF	Secreted Signaling	KEGG: hsa04012
222	Tumor_cells+State3	Tumor_cells+State3	AREG	EGFR	0.000279184	0	AREG_EGFR	AREG - EGFR	EGF	Secreted Signaling	KEGG: hsa04012
223	B cells	Proliferative cells1+State1	AREG	EGFR_ERBB2	0.00205542	0	AREG_EGFR_ERBB2	AREG - (EGFR+ERBB2)	EGF	Secreted Signaling	KEGG: hsa04012
224	DCs	Proliferative cells1+State1	AREG	EGFR_ERBB2	0.00163718	0	AREG_EGFR_ERBB2	AREG - (EGFR+ERBB2)	EGF	Secreted Signaling	KEGG: hsa04012
225	Mast cells	Proliferative cells1+State1	AREG	EGFR_ERBB2	0.00401774	0	AREG_EGFR_ERBB2	AREG - (EGFR+ERBB2)	EGF	Secreted Signaling	KEGG: hsa04012
226	Naive CD4+ T cells	Proliferative cells1+State1	AREG	EGFR_ERBB2	0.0023186	0	AREG_EGFR_ERBB2	AREG - (EGFR+ERBB2)	EGF	Secreted Signaling	KEGG: hsa04012
227	Proliferative cells1+State1	Proliferative cells1+State1	AREG	EGFR_ERBB2	0.00408341	0	AREG_EGFR_ERBB2	AREG - (EGFR+ERBB2)	EGF	Secreted Signaling	KEGG: hsa04012
228	Tumor_cells+State1	Proliferative cells1+State1	AREG	EGFR_ERBB2	0.000552233	0	AREG_EGFR_ERBB2	AREG - (EGFR+ERBB2)	EGF	Secreted Signaling	KEGG: hsa04012
229	Tumor_cells+State3	Proliferative cells1+State1	AREG	EGFR_ERBB2	0.00154669	0	AREG_EGFR_ERBB2	AREG - (EGFR+ERBB2)	EGF	Secreted Signaling	KEGG: hsa04012
230	B cells	Tumor_cells+State1	AREG	EGFR_ERBB2	0.00203673	0	AREG_EGFR_ERBB2	AREG - (EGFR+ERBB2)	EGF	Secreted Signaling	KEGG: hsa04012
231	DCs	Tumor_cells+State1	AREG	EGFR_ERBB2	0.00162228	0	AREG_EGFR_ERBB2	AREG - (EGFR+ERBB2)	EGF	Secreted Signaling	KEGG: hsa04012
232	Mast cells	Tumor_cells+State1	AREG	EGFR_ERBB2	0.00398126	0	AREG_EGFR_ERBB2	AREG - (EGFR+ERBB2)	EGF	Secreted Signaling	KEGG: hsa04012
233	Naive CD4+ T cells	Tumor_cells+State1	AREG	EGFR_ERBB2	0.00229751	0	AREG_EGFR_ERBB2	AREG - (EGFR+ERBB2)	EGF	Secreted Signaling	KEGG: hsa04012
234	Proliferative cells1+State1	Tumor_cells+State1	AREG	EGFR_ERBB2	0.00404634	0	AREG_EGFR_ERBB2	AREG - (EGFR+ERBB2)	EGF	Secreted Signaling	KEGG: hsa04012
235	Tumor_cells+State1	Tumor_cells+State1	AREG	EGFR_ERBB2	0.000547203	0	AREG_EGFR_ERBB2	AREG - (EGFR+ERBB2)	EGF	Secreted Signaling	KEGG: hsa04012
236	Tumor_cells+State3	Tumor_cells+State1	AREG	EGFR_ERBB2	0.00153261	0	AREG_EGFR_ERBB2	AREG - (EGFR+ERBB2)	EGF	Secreted Signaling	KEGG: hsa04012
237	B cells	Tumor_cells+State3	AREG	EGFR_ERBB2	0.000482735	0	AREG_EGFR_ERBB2	AREG - (EGFR+ERBB2)	EGF	Secreted Signaling	KEGG: hsa04012
238	DCs	Tumor_cells+State3	AREG	EGFR_ERBB2	0.000384383	0	AREG_EGFR_ERBB2	AREG - (EGFR+ERBB2)	EGF	Secreted Signaling	KEGG: hsa04012
239	Mast cells	Tumor_cells+State3	AREG	EGFR_ERBB2	0.000945023	0	AREG_EGFR_ERBB2	AREG - (EGFR+ERBB2)	EGF	Secreted Signaling	KEGG: hsa04012
240	Naive CD4+ T cells	Tumor_cells+State3	AREG	EGFR_ERBB2	0.000544653	0	AREG_EGFR_ERBB2	AREG - (EGFR+ERBB2)	EGF	Secreted Signaling	KEGG: hsa04012
241	Proliferative cells1+State1	Tumor_cells+State3	AREG	EGFR_ERBB2	0.000960518	0	AREG_EGFR_ERBB2	AREG - (EGFR+ERBB2)	EGF	Secreted Signaling	KEGG: hsa04012
242	Tumor_cells+State1	Tumor_cells+State3	AREG	EGFR_ERBB2	0.000129548	0	AREG_EGFR_ERBB2	AREG - (EGFR+ERBB2)	EGF	Secreted Signaling	KEGG: hsa04012
243	Tumor_cells+State3	Tumor_cells+State3	AREG	EGFR_ERBB2	0.000363111	0	AREG_EGFR_ERBB2	AREG - (EGFR+ERBB2)	EGF	Secreted Signaling	KEGG: hsa04012
244	DCs	Proliferative cells1+State1	HBEGF	EGFR	0.000220215	0	HBEGF_EGFR	HBEGF - EGFR	EGF	Secreted Signaling	KEGG: hsa04012
245	Endothelial cells	Proliferative cells1+State1	HBEGF	EGFR	0.000215938	0	HBEGF_EGFR	HBEGF - EGFR	EGF	Secreted Signaling	KEGG: hsa04012
246	Macrophages	Proliferative cells1+State1	HBEGF	EGFR	0.000361922	0	HBEGF_EGFR	HBEGF - EGFR	EGF	Secreted Signaling	KEGG: hsa04012
247	Monocytes	Proliferative cells1+State1	HBEGF	EGFR	0.000583466	0	HBEGF_EGFR	HBEGF - EGFR	EGF	Secreted Signaling	KEGG: hsa04012
248	Proliferative cells1+State1	Proliferative cells1+State1	HBEGF	EGFR	0.000152231	0	HBEGF_EGFR	HBEGF - EGFR	EGF	Secreted Signaling	KEGG: hsa04012
249	Tumor_cells+State1	Proliferative cells1+State1	HBEGF	EGFR	4.63591e-05	0	HBEGF_EGFR	HBEGF - EGFR	EGF	Secreted Signaling	KEGG: hsa04012
250	Tumor_cells+State3	Proliferative cells1+State1	HBEGF	EGFR	0.000982367	0	HBEGF_EGFR	HBEGF - EGFR	EGF	Secreted Signaling	KEGG: hsa04012
251	DCs	Tumor_cells+State1	HBEGF	EGFR	0.000278299	0	HBEGF_EGFR	HBEGF - EGFR	EGF	Secreted Signaling	KEGG: hsa04012
252	Endothelial cells	Tumor_cells+State1	HBEGF	EGFR	0.000272895	0	HBEGF_EGFR	HBEGF - EGFR	EGF	Secreted Signaling	KEGG: hsa04012
253	Macrophages	Tumor_cells+State1	HBEGF	EGFR	0.000457367	0	HBEGF_EGFR	HBEGF - EGFR	EGF	Secreted Signaling	KEGG: hsa04012
254	Monocytes	Tumor_cells+State1	HBEGF	EGFR	0.000737293	0	HBEGF_EGFR	HBEGF - EGFR	EGF	Secreted Signaling	KEGG: hsa04012
255	Proliferative cells1+State1	Tumor_cells+State1	HBEGF	EGFR	0.000192388	0	HBEGF_EGFR	HBEGF - EGFR	EGF	Secreted Signaling	KEGG: hsa04012
256	Tumor_cells+State1	Tumor_cells+State1	HBEGF	EGFR	5.85897e-05	0	HBEGF_EGFR	HBEGF - EGFR	EGF	Secreted Signaling	KEGG: hsa04012
257	Tumor_cells+State3	Tumor_cells+State1	HBEGF	EGFR	0.00124123	0	HBEGF_EGFR	HBEGF - EGFR	EGF	Secreted Signaling	KEGG: hsa04012
258	DCs	Tumor_cells+State3	HBEGF	EGFR	0.000202818	0	HBEGF_EGFR	HBEGF - EGFR	EGF	Secreted Signaling	KEGG: hsa04012
259	Endothelial cells	Tumor_cells+State3	HBEGF	EGFR	0.000198879	0	HBEGF_EGFR	HBEGF - EGFR	EGF	Secreted Signaling	KEGG: hsa04012
260	Macrophages	Tumor_cells+State3	HBEGF	EGFR	0.000333335	0	HBEGF_EGFR	HBEGF - EGFR	EGF	Secreted Signaling	KEGG: hsa04012
261	Monocytes	Tumor_cells+State3	HBEGF	EGFR	0.00053739	0	HBEGF_EGFR	HBEGF - EGFR	EGF	Secreted Signaling	KEGG: hsa04012
262	Proliferative cells1+State1	Tumor_cells+State3	HBEGF	EGFR	0.000140204	0	HBEGF_EGFR	HBEGF - EGFR	EGF	Secreted Signaling	KEGG: hsa04012
263	Tumor_cells+State1	Tumor_cells+State3	HBEGF	EGFR	4.26963e-05	0	HBEGF_EGFR	HBEGF - EGFR	EGF	Secreted Signaling	KEGG: hsa04012
264	Tumor_cells+State3	Tumor_cells+State3	HBEGF	EGFR	0.000904818	0	HBEGF_EGFR	HBEGF - EGFR	EGF	Secreted Signaling	KEGG: hsa04012
265	DCs	Proliferative cells1+State1	HBEGF	EGFR_ERBB2	0.00112401	0	HBEGF_EGFR_ERBB2	HBEGF - (EGFR+ERBB2)	EGF	Secreted Signaling	KEGG: hsa04012
266	Endothelial cells	Proliferative cells1+State1	HBEGF	EGFR_ERBB2	0.0011022	0	HBEGF_EGFR_ERBB2	HBEGF - (EGFR+ERBB2)	EGF	Secreted Signaling	KEGG: hsa04012
267	Macrophages	Proliferative cells1+State1	HBEGF	EGFR_ERBB2	0.00184623	0	HBEGF_EGFR_ERBB2	HBEGF - (EGFR+ERBB2)	EGF	Secreted Signaling	KEGG: hsa04012
268	Monocytes	Proliferative cells1+State1	HBEGF	EGFR_ERBB2	0.00297367	0	HBEGF_EGFR_ERBB2	HBEGF - (EGFR+ERBB2)	EGF	Secreted Signaling	KEGG: hsa04012
269	Proliferative cells1+State1	Proliferative cells1+State1	HBEGF	EGFR_ERBB2	0.000777228	0	HBEGF_EGFR_ERBB2	HBEGF - (EGFR+ERBB2)	EGF	Secreted Signaling	KEGG: hsa04012
270	Tumor_cells+State1	Proliferative cells1+State1	HBEGF	EGFR_ERBB2	0.000236793	0	HBEGF_EGFR_ERBB2	HBEGF - (EGFR+ERBB2)	EGF	Secreted Signaling	KEGG: hsa04012
271	Tumor_cells+State3	Proliferative cells1+State1	HBEGF	EGFR_ERBB2	0.00499852	0	HBEGF_EGFR_ERBB2	HBEGF - (EGFR+ERBB2)	EGF	Secreted Signaling	KEGG: hsa04012
272	DCs	Tumor_cells+State1	HBEGF	EGFR_ERBB2	0.00111378	0	HBEGF_EGFR_ERBB2	HBEGF - (EGFR+ERBB2)	EGF	Secreted Signaling	KEGG: hsa04012
273	Endothelial cells	Tumor_cells+State1	HBEGF	EGFR_ERBB2	0.00109217	0	HBEGF_EGFR_ERBB2	HBEGF - (EGFR+ERBB2)	EGF	Secreted Signaling	KEGG: hsa04012
274	Macrophages	Tumor_cells+State1	HBEGF	EGFR_ERBB2	0.00182944	0	HBEGF_EGFR_ERBB2	HBEGF - (EGFR+ERBB2)	EGF	Secreted Signaling	KEGG: hsa04012
275	Monocytes	Tumor_cells+State1	HBEGF	EGFR_ERBB2	0.00294665	0	HBEGF_EGFR_ERBB2	HBEGF - (EGFR+ERBB2)	EGF	Secreted Signaling	KEGG: hsa04012
276	Proliferative cells1+State1	Tumor_cells+State1	HBEGF	EGFR_ERBB2	0.000770149	0	HBEGF_EGFR_ERBB2	HBEGF - (EGFR+ERBB2)	EGF	Secreted Signaling	KEGG: hsa04012
277	Tumor_cells+State1	Tumor_cells+State1	HBEGF	EGFR_ERBB2	0.000234635	0	HBEGF_EGFR_ERBB2	HBEGF - (EGFR+ERBB2)	EGF	Secreted Signaling	KEGG: hsa04012
278	Tumor_cells+State3	Tumor_cells+State1	HBEGF	EGFR_ERBB2	0.00495319	0	HBEGF_EGFR_ERBB2	HBEGF - (EGFR+ERBB2)	EGF	Secreted Signaling	KEGG: hsa04012
279	DCs	Tumor_cells+State3	HBEGF	EGFR_ERBB2	0.000263795	0	HBEGF_EGFR_ERBB2	HBEGF - (EGFR+ERBB2)	EGF	Secreted Signaling	KEGG: hsa04012
280	Endothelial cells	Tumor_cells+State3	HBEGF	EGFR_ERBB2	0.000258672	0	HBEGF_EGFR_ERBB2	HBEGF - (EGFR+ERBB2)	EGF	Secreted Signaling	KEGG: hsa04012
281	Macrophages	Tumor_cells+State3	HBEGF	EGFR_ERBB2	0.000433535	0	HBEGF_EGFR_ERBB2	HBEGF - (EGFR+ERBB2)	EGF	Secreted Signaling	KEGG: hsa04012
282	Monocytes	Tumor_cells+State3	HBEGF	EGFR_ERBB2	0.000698885	0	HBEGF_EGFR_ERBB2	HBEGF - (EGFR+ERBB2)	EGF	Secreted Signaling	KEGG: hsa04012
283	Proliferative cells1+State1	Tumor_cells+State3	HBEGF	EGFR_ERBB2	0.00018236	0	HBEGF_EGFR_ERBB2	HBEGF - (EGFR+ERBB2)	EGF	Secreted Signaling	KEGG: hsa04012
284	Tumor_cells+State1	Tumor_cells+State3	HBEGF	EGFR_ERBB2	5.55356e-05	0	HBEGF_EGFR_ERBB2	HBEGF - (EGFR+ERBB2)	EGF	Secreted Signaling	KEGG: hsa04012
285	Tumor_cells+State3	Tumor_cells+State3	HBEGF	EGFR_ERBB2	0.0011766	0	HBEGF_EGFR_ERBB2	HBEGF - (EGFR+ERBB2)	EGF	Secreted Signaling	KEGG: hsa04012
286	DCs	Proliferative cells1+State1	EREG	EGFR	0.000263095	0	EREG_EGFR	EREG - EGFR	EGF	Secreted Signaling	KEGG: hsa04012
287	Macrophages	Proliferative cells1+State1	EREG	EGFR	0.000679194	0	EREG_EGFR	EREG - EGFR	EGF	Secreted Signaling	KEGG: hsa04012
288	Monocytes	Proliferative cells1+State1	EREG	EGFR	0.00252722	0	EREG_EGFR	EREG - EGFR	EGF	Secreted Signaling	KEGG: hsa04012
289	DCs	Tumor_cells+State1	EREG	EGFR	0.000332486	0	EREG_EGFR	EREG - EGFR	EGF	Secreted Signaling	KEGG: hsa04012
290	Macrophages	Tumor_cells+State1	EREG	EGFR	0.000858238	0	EREG_EGFR	EREG - EGFR	EGF	Secreted Signaling	KEGG: hsa04012
291	Monocytes	Tumor_cells+State1	EREG	EGFR	0.00319187	0	EREG_EGFR	EREG - EGFR	EGF	Secreted Signaling	KEGG: hsa04012
292	DCs	Tumor_cells+State3	EREG	EGFR	0.000242312	0	EREG_EGFR	EREG - EGFR	EGF	Secreted Signaling	KEGG: hsa04012
293	Macrophages	Tumor_cells+State3	EREG	EGFR	0.000625563	0	EREG_EGFR	EREG - EGFR	EGF	Secreted Signaling	KEGG: hsa04012
294	Monocytes	Tumor_cells+State3	EREG	EGFR	0.002328	0	EREG_EGFR	EREG - EGFR	EGF	Secreted Signaling	KEGG: hsa04012
295	DCs	Proliferative cells1+State1	EREG	EGFR_ERBB2	0.00134264	0	EREG_EGFR_ERBB2	EREG - (EGFR+ERBB2)	EGF	Secreted Signaling	KEGG: hsa04012
296	Macrophages	Proliferative cells1+State1	EREG	EGFR_ERBB2	0.0034602	0	EREG_EGFR_ERBB2	EREG - (EGFR+ERBB2)	EGF	Secreted Signaling	KEGG: hsa04012
297	Monocytes	Proliferative cells1+State1	EREG	EGFR_ERBB2	0.0127783	0	EREG_EGFR_ERBB2	EREG - (EGFR+ERBB2)	EGF	Secreted Signaling	KEGG: hsa04012
298	DCs	Tumor_cells+State1	EREG	EGFR_ERBB2	0.00133042	0	EREG_EGFR_ERBB2	EREG - (EGFR+ERBB2)	EGF	Secreted Signaling	KEGG: hsa04012
299	Macrophages	Tumor_cells+State1	EREG	EGFR_ERBB2	0.00342877	0	EREG_EGFR_ERBB2	EREG - (EGFR+ERBB2)	EGF	Secreted Signaling	KEGG: hsa04012
300	Monocytes	Tumor_cells+State1	EREG	EGFR_ERBB2	0.0126633	0	EREG_EGFR_ERBB2	EREG - (EGFR+ERBB2)	EGF	Secreted Signaling	KEGG: hsa04012
301	DCs	Tumor_cells+State3	EREG	EGFR_ERBB2	0.000315159	0	EREG_EGFR_ERBB2	EREG - (EGFR+ERBB2)	EGF	Secreted Signaling	KEGG: hsa04012
302	Macrophages	Tumor_cells+State3	EREG	EGFR_ERBB2	0.000813534	0	EREG_EGFR_ERBB2	EREG - (EGFR+ERBB2)	EGF	Secreted Signaling	KEGG: hsa04012
303	Monocytes	Tumor_cells+State3	EREG	EGFR_ERBB2	0.00302598	0	EREG_EGFR_ERBB2	EREG - (EGFR+ERBB2)	EGF	Secreted Signaling	KEGG: hsa04012
304	iCAFs	Endothelial cells	FGF7	FGFR1	0.000790674	0	FGF7_FGFR1	FGF7 - FGFR1	FGF	Secreted Signaling	PMC: 4393358
305	iCAFs	iCAFs	FGF7	FGFR1	0.00163318	0	FGF7_FGFR1	FGF7 - FGFR1	FGF	Secreted Signaling	PMC: 4393358
306	iCAFs	Tumor_cells+State3	FGF7	FGFR2	0.000443314	0	FGF7_FGFR2	FGF7 - FGFR2	FGF	Secreted Signaling	PMC: 4393358
307	myCAFs	iCAFs	PDGFA	PDGFRA	0.00113609	0	PDGFA_PDGFRA	PDGFA - PDGFRA	PDGF	Secreted Signaling	PMID: 15207812
308	Proliferative cells1+State1	iCAFs	PDGFA	PDGFRA	0.00265757	0	PDGFA_PDGFRA	PDGFA - PDGFRA	PDGF	Secreted Signaling	PMID: 15207812
309	Tumor_cells+State1	iCAFs	PDGFA	PDGFRA	0.000513206	0	PDGFA_PDGFRA	PDGFA - PDGFRA	PDGF	Secreted Signaling	PMID: 15207812
310	Tumor_cells+State3	iCAFs	PDGFA	PDGFRA	0.000444062	0	PDGFA_PDGFRA	PDGFA - PDGFRA	PDGF	Secreted Signaling	PMID: 15207812
311	myCAFs	iCAFs	PDGFA	PDGFRB	0.000827432	0	PDGFA_PDGFRB	PDGFA - PDGFRB	PDGF	Secreted Signaling	PMID: 15207812
312	Proliferative cells1+State1	iCAFs	PDGFA	PDGFRB	0.00193635	0	PDGFA_PDGFRB	PDGFA - PDGFRB	PDGF	Secreted Signaling	PMID: 15207812
313	Tumor_cells+State1	iCAFs	PDGFA	PDGFRB	0.000373601	0	PDGFA_PDGFRB	PDGFA - PDGFRB	PDGF	Secreted Signaling	PMID: 15207812
314	Tumor_cells+State3	iCAFs	PDGFA	PDGFRB	0.000323257	0	PDGFA_PDGFRB	PDGFA - PDGFRB	PDGF	Secreted Signaling	PMID: 15207812
315	myCAFs	myCAFs	PDGFA	PDGFRB	0.00210449	0	PDGFA_PDGFRB	PDGFA - PDGFRB	PDGF	Secreted Signaling	PMID: 15207812
316	Proliferative cells1+State1	myCAFs	PDGFA	PDGFRB	0.00491702	0	PDGFA_PDGFRB	PDGFA - PDGFRB	PDGF	Secreted Signaling	PMID: 15207812
317	Tumor_cells+State1	myCAFs	PDGFA	PDGFRB	0.00095194	0	PDGFA_PDGFRB	PDGFA - PDGFRB	PDGF	Secreted Signaling	PMID: 15207812
318	Tumor_cells+State3	myCAFs	PDGFA	PDGFRB	0.000823754	0	PDGFA_PDGFRB	PDGFA - PDGFRB	PDGF	Secreted Signaling	PMID: 15207812
319	Endothelial cells	iCAFs	PDGFB	PDGFRA	0.00075573	0	PDGFB_PDGFRA	PDGFB - PDGFRA	PDGF	Secreted Signaling	PMID: 15207812
320	Endothelial cells	iCAFs	PDGFB	PDGFRB	0.000550318	0	PDGFB_PDGFRB	PDGFB - PDGFRB	PDGF	Secreted Signaling	PMID: 15207812
321	Endothelial cells	myCAFs	PDGFB	PDGFRB	0.00140058	0	PDGFB_PDGFRB	PDGFB - PDGFRB	PDGF	Secreted Signaling	PMID: 15207812
322	DCs	Endothelial cells	VEGFA	FLT1	0.00141358	0	VEGFA_VEGFR1	VEGFA - VEGFR1	VEGF	Secreted Signaling	KEGG: hsa04370; PMID: 16633338
323	iCAFs	Endothelial cells	VEGFA	FLT1	0.00130056	0	VEGFA_VEGFR1	VEGFA - VEGFR1	VEGF	Secreted Signaling	KEGG: hsa04370; PMID: 16633338
324	Macrophages	Endothelial cells	VEGFA	FLT1	0.00206961	0	VEGFA_VEGFR1	VEGFA - VEGFR1	VEGF	Secreted Signaling	KEGG: hsa04370; PMID: 16633338
325	Mast cells	Endothelial cells	VEGFA	FLT1	0.00275658	0	VEGFA_VEGFR1	VEGFA - VEGFR1	VEGF	Secreted Signaling	KEGG: hsa04370; PMID: 16633338
326	Monocytes	Endothelial cells	VEGFA	FLT1	0.00920291	0	VEGFA_VEGFR1	VEGFA - VEGFR1	VEGF	Secreted Signaling	KEGG: hsa04370; PMID: 16633338
327	Proliferative cells1+State1	Endothelial cells	VEGFA	FLT1	0.00678141	0	VEGFA_VEGFR1	VEGFA - VEGFR1	VEGF	Secreted Signaling	KEGG: hsa04370; PMID: 16633338
328	Tumor_cells+State1	Endothelial cells	VEGFA	FLT1	0.00449642	0	VEGFA_VEGFR1	VEGFA - VEGFR1	VEGF	Secreted Signaling	KEGG: hsa04370; PMID: 16633338
329	Tumor_cells+State3	Endothelial cells	VEGFA	FLT1	0.00459732	0	VEGFA_VEGFR1	VEGFA - VEGFR1	VEGF	Secreted Signaling	KEGG: hsa04370; PMID: 16633338
330	DCs	Endothelial cells	VEGFA	KDR	0.0013015	0	VEGFA_VEGFR2	VEGFA - VEGFR2	VEGF	Secreted Signaling	KEGG: hsa04370; PMID: 16633338
331	iCAFs	Endothelial cells	VEGFA	KDR	0.00119743	0	VEGFA_VEGFR2	VEGFA - VEGFR2	VEGF	Secreted Signaling	KEGG: hsa04370; PMID: 16633338
332	Macrophages	Endothelial cells	VEGFA	KDR	0.00190562	0	VEGFA_VEGFR2	VEGFA - VEGFR2	VEGF	Secreted Signaling	KEGG: hsa04370; PMID: 16633338
333	Mast cells	Endothelial cells	VEGFA	KDR	0.00253829	0	VEGFA_VEGFR2	VEGFA - VEGFR2	VEGF	Secreted Signaling	KEGG: hsa04370; PMID: 16633338
334	Monocytes	Endothelial cells	VEGFA	KDR	0.00847848	0	VEGFA_VEGFR2	VEGFA - VEGFR2	VEGF	Secreted Signaling	KEGG: hsa04370; PMID: 16633338
335	Proliferative cells1+State1	Endothelial cells	VEGFA	KDR	0.00624639	0	VEGFA_VEGFR2	VEGFA - VEGFR2	VEGF	Secreted Signaling	KEGG: hsa04370; PMID: 16633338
336	Tumor_cells+State1	Endothelial cells	VEGFA	KDR	0.00414092	0	VEGFA_VEGFR2	VEGFA - VEGFR2	VEGF	Secreted Signaling	KEGG: hsa04370; PMID: 16633338
337	Tumor_cells+State3	Endothelial cells	VEGFA	KDR	0.00423388	0	VEGFA_VEGFR2	VEGFA - VEGFR2	VEGF	Secreted Signaling	KEGG: hsa04370; PMID: 16633338
338	iCAFs	Endothelial cells	VEGFB	FLT1	0.00123647	0	VEGFB_VEGFR1	VEGFB - VEGFR1	VEGF	Secreted Signaling	KEGG: hsa04370; PMID: 16633338
339	Proliferative cells1+State1	Endothelial cells	VEGFB	FLT1	0.000662024	0	VEGFB_VEGFR1	VEGFB - VEGFR1	VEGF	Secreted Signaling	KEGG: hsa04370; PMID: 16633338
340	Tumor_cells+State1	Endothelial cells	VEGFB	FLT1	0.000428468	0	VEGFB_VEGFR1	VEGFB - VEGFR1	VEGF	Secreted Signaling	KEGG: hsa04370; PMID: 16633338
341	Tumor_cells+State3	Endothelial cells	VEGFB	FLT1	0.00105357	0	VEGFB_VEGFR1	VEGFB - VEGFR1	VEGF	Secreted Signaling	KEGG: hsa04370; PMID: 16633338
342	Endothelial cells	Endothelial cells	PGF	FLT1	0.00221097	0	PGF_VEGFR1	PGF - VEGFR1	VEGF	Secreted Signaling	KEGG: hsa04370; PMID: 16633338
343	myCAFs	Endothelial cells	PGF	FLT1	0.00165528	0	PGF_VEGFR1	PGF - VEGFR1	VEGF	Secreted Signaling	KEGG: hsa04370; PMID: 16633338
344	Proliferative cells1+State1	Endothelial cells	PGF	FLT1	0.000162554	0	PGF_VEGFR1	PGF - VEGFR1	VEGF	Secreted Signaling	KEGG: hsa04370; PMID: 16633338
345	Tumor_cells+State1	Endothelial cells	PGF	FLT1	0.000218607	0	PGF_VEGFR1	PGF - VEGFR1	VEGF	Secreted Signaling	KEGG: hsa04370; PMID: 16633338
346	DCs	Endothelial cells	VEGFA	FLT1_KDR	0.0013987	0	VEGFA_VEGFR1R2	VEGFA - VEGFR1R2	VEGF	Secreted Signaling	PMID: 16633338
347	iCAFs	Endothelial cells	VEGFA	FLT1_KDR	0.00128687	0	VEGFA_VEGFR1R2	VEGFA - VEGFR1R2	VEGF	Secreted Signaling	PMID: 16633338
348	Macrophages	Endothelial cells	VEGFA	FLT1_KDR	0.00204783	0	VEGFA_VEGFR1R2	VEGFA - VEGFR1R2	VEGF	Secreted Signaling	PMID: 16633338
349	Mast cells	Endothelial cells	VEGFA	FLT1_KDR	0.00272759	0	VEGFA_VEGFR1R2	VEGFA - VEGFR1R2	VEGF	Secreted Signaling	PMID: 16633338
350	Monocytes	Endothelial cells	VEGFA	FLT1_KDR	0.00910676	0	VEGFA_VEGFR1R2	VEGFA - VEGFR1R2	VEGF	Secreted Signaling	PMID: 16633338
351	Proliferative cells1+State1	Endothelial cells	VEGFA	FLT1_KDR	0.00671039	0	VEGFA_VEGFR1R2	VEGFA - VEGFR1R2	VEGF	Secreted Signaling	PMID: 16633338
352	Tumor_cells+State1	Endothelial cells	VEGFA	FLT1_KDR	0.00444922	0	VEGFA_VEGFR1R2	VEGFA - VEGFR1R2	VEGF	Secreted Signaling	PMID: 16633338
353	Tumor_cells+State3	Endothelial cells	VEGFA	FLT1_KDR	0.00454907	0	VEGFA_VEGFR1R2	VEGFA - VEGFR1R2	VEGF	Secreted Signaling	PMID: 16633338
354	iCAFs	Proliferative cells1+State1	IGF1	IGF1R	0.000240353	0	IGF1_IGF1R	IGF1 - IGF1R	IGF	Secreted Signaling	PMID: 14604834
355	iCAFs	Tumor_cells+State1	IGF1	IGF1R	0.000157686	0	IGF1_IGF1R	IGF1 - IGF1R	IGF	Secreted Signaling	PMID: 14604834
356	iCAFs	Proliferative cells1+State1	IGF1	ITGA6_ITGB4	0.000777066	0	IGF1_ITGA6_ITGB4	IGF1 - (ITGA6+ITGB4)	IGF	Secreted Signaling	PMID: 28190785; PMID: 28873464
357	iCAFs	Tumor_cells+State1	IGF1	ITGA6_ITGB4	0.000492394	0	IGF1_ITGA6_ITGB4	IGF1 - (ITGA6+ITGB4)	IGF	Secreted Signaling	PMID: 28190785; PMID: 28873464
358	iCAFs	Tumor_cells+State3	IGF1	ITGA6_ITGB4	0.000400788	0	IGF1_ITGA6_ITGB4	IGF1 - (ITGA6+ITGB4)	IGF	Secreted Signaling	PMID: 28190785; PMID: 28873464
359	Cytotoxic CD8+ T cells	Neutrophils1	CCL5	CCR1	0.0492339	0	CCL5_CCR1	CCL5 - CCR1	CCL	Secreted Signaling	KEGG: hsa04060
360	Effector CD4+ T cells	Neutrophils1	CCL5	CCR1	0.00679943	0	CCL5_CCR1	CCL5 - CCR1	CCL	Secreted Signaling	KEGG: hsa04060
361	Plasma cells	Neutrophils1	CCL5	CCR1	0.00163608	0	CCL5_CCR1	CCL5 - CCR1	CCL	Secreted Signaling	KEGG: hsa04060
362	Proliferative cells2	Neutrophils1	CCL5	CCR1	0.00755554	0	CCL5_CCR1	CCL5 - CCR1	CCL	Secreted Signaling	KEGG: hsa04060
363	Cytotoxic CD8+ T cells	Neutrophils1	CCL3	CCR1	0.0057109	0	CCL3_CCR1	CCL3 - CCR1	CCL	Secreted Signaling	KEGG: hsa04060
364	DCs	Neutrophils1	CCL3	CCR1	0.00211515	0	CCL3_CCR1	CCL3 - CCR1	CCL	Secreted Signaling	KEGG: hsa04060
365	iCAFs	Neutrophils1	CCL3	CCR1	0.00230791	0	CCL3_CCR1	CCL3 - CCR1	CCL	Secreted Signaling	KEGG: hsa04060
366	Macrophages	Neutrophils1	CCL3	CCR1	0.0289579	0	CCL3_CCR1	CCL3 - CCR1	CCL	Secreted Signaling	KEGG: hsa04060
367	Monocytes	Neutrophils1	CCL3	CCR1	0.0282921	0	CCL3_CCR1	CCL3 - CCR1	CCL	Secreted Signaling	KEGG: hsa04060
368	Plasma cells	Neutrophils1	CCL3	CCR1	0.00473064	0	CCL3_CCR1	CCL3 - CCR1	CCL	Secreted Signaling	KEGG: hsa04060
369	Proliferative cells2	Neutrophils1	CCL3	CCR1	0.00362465	0	CCL3_CCR1	CCL3 - CCR1	CCL	Secreted Signaling	KEGG: hsa04060
370	Monocytes	Neutrophils1	CCL3L1	CCR1	0.00209225	0	CCL3L1_CCR1	CCL3L1 - CCR1	CCL	Secreted Signaling	KEGG: hsa04060
371	Effector CD4+ T cells	Effector CD4+ T cells	CCL20	CCR6	0.00320598	0	CCL20_CCR6	CCL20 - CCR6	CCL	Secreted Signaling	KEGG: hsa04060
372	Macrophages	Effector CD4+ T cells	CCL20	CCR6	0.00309449	0	CCL20_CCR6	CCL20 - CCR6	CCL	Secreted Signaling	KEGG: hsa04060
373	Monocytes	Effector CD4+ T cells	CCL20	CCR6	0.00773297	0	CCL20_CCR6	CCL20 - CCR6	CCL	Secreted Signaling	KEGG: hsa04060
374	Proliferative cells1+State1	Effector CD4+ T cells	CCL20	CCR6	0.00193028	0	CCL20_CCR6	CCL20 - CCR6	CCL	Secreted Signaling	KEGG: hsa04060
375	Proliferative cells2	Effector CD4+ T cells	CCL20	CCR6	0.00128553	0	CCL20_CCR6	CCL20 - CCR6	CCL	Secreted Signaling	KEGG: hsa04060
376	Tregs	Effector CD4+ T cells	CCL20	CCR6	0.00256601	0	CCL20_CCR6	CCL20 - CCR6	CCL	Secreted Signaling	KEGG: hsa04060
377	Tumor_cells+State1	Effector CD4+ T cells	CCL20	CCR6	0.000826485	0	CCL20_CCR6	CCL20 - CCR6	CCL	Secreted Signaling	KEGG: hsa04060
378	Effector CD4+ T cells	Tregs	CCL20	CCR6	0.00354244	0	CCL20_CCR6	CCL20 - CCR6	CCL	Secreted Signaling	KEGG: hsa04060
379	Macrophages	Tregs	CCL20	CCR6	0.00341929	0	CCL20_CCR6	CCL20 - CCR6	CCL	Secreted Signaling	KEGG: hsa04060
380	Monocytes	Tregs	CCL20	CCR6	0.00854045	0	CCL20_CCR6	CCL20 - CCR6	CCL	Secreted Signaling	KEGG: hsa04060
381	Proliferative cells1+State1	Tregs	CCL20	CCR6	0.00213314	0	CCL20_CCR6	CCL20 - CCR6	CCL	Secreted Signaling	KEGG: hsa04060
382	Proliferative cells2	Tregs	CCL20	CCR6	0.00142073	0	CCL20_CCR6	CCL20 - CCR6	CCL	Secreted Signaling	KEGG: hsa04060
383	Tregs	Tregs	CCL20	CCR6	0.00283549	0	CCL20_CCR6	CCL20 - CCR6	CCL	Secreted Signaling	KEGG: hsa04060
384	Tumor_cells+State1	Tregs	CCL20	CCR6	0.00091345	0	CCL20_CCR6	CCL20 - CCR6	CCL	Secreted Signaling	KEGG: hsa04060
385	myCAFs	B cells	CCL21	CCR7	0.00680039	0	CCL21_CCR7	CCL21 - CCR7	CCL	Secreted Signaling	KEGG: hsa04060
386	myCAFs	DCs	CCL21	CCR7	0.00147358	0	CCL21_CCR7	CCL21 - CCR7	CCL	Secreted Signaling	KEGG: hsa04060
387	myCAFs	Effector CD4+ T cells	CCL21	CCR7	0.00276978	0	CCL21_CCR7	CCL21 - CCR7	CCL	Secreted Signaling	KEGG: hsa04060
388	myCAFs	Naive CD4+ T cells	CCL21	CCR7	0.00315457	0	CCL21_CCR7	CCL21 - CCR7	CCL	Secreted Signaling	KEGG: hsa04060
389	myCAFs	Proliferative cells2	CCL21	CCR7	9.99693e-05	0	CCL21_CCR7	CCL21 - CCR7	CCL	Secreted Signaling	KEGG: hsa04060
390	iCAFs	Neutrophils1	CXCL1	CXCR1	0.00693226	0	CXCL1_CXCR1	CXCL1 - CXCR1	CXCL	Secreted Signaling	KEGG: hsa04060
391	Macrophages	Neutrophils1	CXCL1	CXCR1	0.00810267	0	CXCL1_CXCR1	CXCL1 - CXCR1	CXCL	Secreted Signaling	KEGG: hsa04060
392	Monocytes	Neutrophils1	CXCL1	CXCR1	0.0118422	0	CXCL1_CXCR1	CXCL1 - CXCR1	CXCL	Secreted Signaling	KEGG: hsa04060
393	Neutrophils1	Neutrophils1	CXCL1	CXCR1	0.0306419	0	CXCL1_CXCR1	CXCL1 - CXCR1	CXCL	Secreted Signaling	KEGG: hsa04060
394	Proliferative cells1+State1	Neutrophils1	CXCL1	CXCR1	0.027488	0	CXCL1_CXCR1	CXCL1 - CXCR1	CXCL	Secreted Signaling	KEGG: hsa04060
395	Tumor_cells+State1	Neutrophils1	CXCL1	CXCR1	0.00576434	0	CXCL1_CXCR1	CXCL1 - CXCR1	CXCL	Secreted Signaling	KEGG: hsa04060
396	DCs	Neutrophils1	CXCL2	CXCR1	0.00283901	0	CXCL2_CXCR1	CXCL2 - CXCR1	CXCL	Secreted Signaling	KEGG: hsa04060
397	Endothelial cells	Neutrophils1	CXCL2	CXCR1	0.0065008	0	CXCL2_CXCR1	CXCL2 - CXCR1	CXCL	Secreted Signaling	KEGG: hsa04060
398	iCAFs	Neutrophils1	CXCL2	CXCR1	0.015468	0	CXCL2_CXCR1	CXCL2 - CXCR1	CXCL	Secreted Signaling	KEGG: hsa04060
399	Macrophages	Neutrophils1	CXCL2	CXCR1	0.0349829	0	CXCL2_CXCR1	CXCL2 - CXCR1	CXCL	Secreted Signaling	KEGG: hsa04060
400	Monocytes	Neutrophils1	CXCL2	CXCR1	0.0395662	0	CXCL2_CXCR1	CXCL2 - CXCR1	CXCL	Secreted Signaling	KEGG: hsa04060
401	myCAFs	Neutrophils1	CXCL2	CXCR1	0.0106423	0	CXCL2_CXCR1	CXCL2 - CXCR1	CXCL	Secreted Signaling	KEGG: hsa04060
402	Plasma cells	Neutrophils1	CXCL2	CXCR1	0.00412527	0	CXCL2_CXCR1	CXCL2 - CXCR1	CXCL	Secreted Signaling	KEGG: hsa04060
403	Proliferative cells1+State1	Neutrophils1	CXCL2	CXCR1	0.038517	0	CXCL2_CXCR1	CXCL2 - CXCR1	CXCL	Secreted Signaling	KEGG: hsa04060
404	Tumor_cells+State1	Neutrophils1	CXCL2	CXCR1	0.00783558	0	CXCL2_CXCR1	CXCL2 - CXCR1	CXCL	Secreted Signaling	KEGG: hsa04060
405	Tumor_cells+State3	Neutrophils1	CXCL2	CXCR1	0.00398598	0	CXCL2_CXCR1	CXCL2 - CXCR1	CXCL	Secreted Signaling	KEGG: hsa04060
406	Endothelial cells	Neutrophils1	CXCL3	CXCR1	0.0012782	0	CXCL3_CXCR1	CXCL3 - CXCR1	CXCL	Secreted Signaling	KEGG: hsa04060
407	iCAFs	Neutrophils1	CXCL3	CXCR1	0.00577176	0	CXCL3_CXCR1	CXCL3 - CXCR1	CXCL	Secreted Signaling	KEGG: hsa04060
408	Macrophages	Neutrophils1	CXCL3	CXCR1	0.0308771	0	CXCL3_CXCR1	CXCL3 - CXCR1	CXCL	Secreted Signaling	KEGG: hsa04060
409	Monocytes	Neutrophils1	CXCL3	CXCR1	0.025419	0	CXCL3_CXCR1	CXCL3 - CXCR1	CXCL	Secreted Signaling	KEGG: hsa04060
410	Plasma cells	Neutrophils1	CXCL3	CXCR1	0.00385644	0	CXCL3_CXCR1	CXCL3 - CXCR1	CXCL	Secreted Signaling	KEGG: hsa04060
411	Proliferative cells1+State1	Neutrophils1	CXCL3	CXCR1	0.0335942	0	CXCL3_CXCR1	CXCL3 - CXCR1	CXCL	Secreted Signaling	KEGG: hsa04060
412	Tumor_cells+State1	Neutrophils1	CXCL3	CXCR1	0.00779127	0	CXCL3_CXCR1	CXCL3 - CXCR1	CXCL	Secreted Signaling	KEGG: hsa04060
413	Tumor_cells+State3	Neutrophils1	CXCL3	CXCR1	0.00444909	0	CXCL3_CXCR1	CXCL3 - CXCR1	CXCL	Secreted Signaling	KEGG: hsa04060
414	Proliferative cells1+State1	Neutrophils1	CXCL5	CXCR1	0.0342618	0	CXCL5_CXCR1	CXCL5 - CXCR1	CXCL	Secreted Signaling	KEGG: hsa04060
415	Tumor_cells+State1	Neutrophils1	CXCL5	CXCR1	0.0253967	0	CXCL5_CXCR1	CXCL5 - CXCR1	CXCL	Secreted Signaling	KEGG: hsa04060
416	Tumor_cells+State3	Neutrophils1	CXCL5	CXCR1	0.000964415	0	CXCL5_CXCR1	CXCL5 - CXCR1	CXCL	Secreted Signaling	KEGG: hsa04060
417	iCAFs	Neutrophils1	CXCL1	CXCR2	0.033653	0	CXCL1_CXCR2	CXCL1 - CXCR2	CXCL	Secreted Signaling	KEGG: hsa04060
418	Macrophages	Neutrophils1	CXCL1	CXCR2	0.0391569	0	CXCL1_CXCR2	CXCL1 - CXCR2	CXCL	Secreted Signaling	KEGG: hsa04060
419	Monocytes	Neutrophils1	CXCL1	CXCR2	0.0564134	0	CXCL1_CXCR2	CXCL1 - CXCR2	CXCL	Secreted Signaling	KEGG: hsa04060
420	Neutrophils1	Neutrophils1	CXCL1	CXCR2	0.136217	0	CXCL1_CXCR2	CXCL1 - CXCR2	CXCL	Secreted Signaling	KEGG: hsa04060
421	Proliferative cells1+State1	Neutrophils1	CXCL1	CXCR2	0.123582	0	CXCL1_CXCR2	CXCL1 - CXCR2	CXCL	Secreted Signaling	KEGG: hsa04060
422	Tumor_cells+State1	Neutrophils1	CXCL1	CXCR2	0.0281107	0	CXCL1_CXCR2	CXCL1 - CXCR2	CXCL	Secreted Signaling	KEGG: hsa04060
423	DCs	Neutrophils1	CXCL2	CXCR2	0.0140046	0	CXCL2_CXCR2	CXCL2 - CXCR2	CXCL	Secreted Signaling	KEGG: hsa04060
424	Endothelial cells	Neutrophils1	CXCL2	CXCR2	0.0316114	0	CXCL2_CXCR2	CXCL2 - CXCR2	CXCL	Secreted Signaling	KEGG: hsa04060
425	iCAFs	Neutrophils1	CXCL2	CXCR2	0.0726821	0	CXCL2_CXCR2	CXCL2 - CXCR2	CXCL	Secreted Signaling	KEGG: hsa04060
426	Macrophages	Neutrophils1	CXCL2	CXCR2	0.153151	0	CXCL2_CXCR2	CXCL2 - CXCR2	CXCL	Secreted Signaling	KEGG: hsa04060
427	Monocytes	Neutrophils1	CXCL2	CXCR2	0.170482	0	CXCL2_CXCR2	CXCL2 - CXCR2	CXCL	Secreted Signaling	KEGG: hsa04060
428	myCAFs	Neutrophils1	CXCL2	CXCR2	0.0509304	0	CXCL2_CXCR2	CXCL2 - CXCR2	CXCL	Secreted Signaling	KEGG: hsa04060
429	Plasma cells	Neutrophils1	CXCL2	CXCR2	0.0202469	0	CXCL2_CXCR2	CXCL2 - CXCR2	CXCL	Secreted Signaling	KEGG: hsa04060
430	Proliferative cells1+State1	Neutrophils1	CXCL2	CXCR2	0.166563	0	CXCL2_CXCR2	CXCL2 - CXCR2	CXCL	Secreted Signaling	KEGG: hsa04060
431	Tumor_cells+State1	Neutrophils1	CXCL2	CXCR2	0.0379053	0	CXCL2_CXCR2	CXCL2 - CXCR2	CXCL	Secreted Signaling	KEGG: hsa04060
432	Tumor_cells+State3	Neutrophils1	CXCL2	CXCR2	0.019574	0	CXCL2_CXCR2	CXCL2 - CXCR2	CXCL	Secreted Signaling	KEGG: hsa04060
433	Endothelial cells	Neutrophils1	CXCL3	CXCR2	0.0063443	0	CXCL3_CXCR2	CXCL3 - CXCR2	CXCL	Secreted Signaling	KEGG: hsa04060
434	iCAFs	Neutrophils1	CXCL3	CXCR2	0.0281461	0	CXCL3_CXCR2	CXCL3 - CXCR2	CXCL	Secreted Signaling	KEGG: hsa04060
435	Macrophages	Neutrophils1	CXCL3	CXCR2	0.137148	0	CXCL3_CXCR2	CXCL3 - CXCR2	CXCL	Secreted Signaling	KEGG: hsa04060
436	Monocytes	Neutrophils1	CXCL3	CXCR2	0.115136	0	CXCL3_CXCR2	CXCL3 - CXCR2	CXCL	Secreted Signaling	KEGG: hsa04060
437	Plasma cells	Neutrophils1	CXCL3	CXCR2	0.0189475	0	CXCL3_CXCR2	CXCL3 - CXCR2	CXCL	Secreted Signaling	KEGG: hsa04060
438	Proliferative cells1+State1	Neutrophils1	CXCL3	CXCR2	0.14779	0	CXCL3_CXCR2	CXCL3 - CXCR2	CXCL	Secreted Signaling	KEGG: hsa04060
439	Tumor_cells+State1	Neutrophils1	CXCL3	CXCR2	0.0376974	0	CXCL3_CXCR2	CXCL3 - CXCR2	CXCL	Secreted Signaling	KEGG: hsa04060
440	Tumor_cells+State3	Neutrophils1	CXCL3	CXCR2	0.0218085	0	CXCL3_CXCR2	CXCL3 - CXCR2	CXCL	Secreted Signaling	KEGG: hsa04060
441	Proliferative cells1+State1	Neutrophils1	CXCL5	CXCR2	0.150374	0	CXCL5_CXCR2	CXCL5 - CXCR2	CXCL	Secreted Signaling	KEGG: hsa04060
442	Tumor_cells+State1	Neutrophils1	CXCL5	CXCR2	0.115045	0	CXCL5_CXCR2	CXCL5 - CXCR2	CXCL	Secreted Signaling	KEGG: hsa04060
443	Tumor_cells+State3	Neutrophils1	CXCL5	CXCR2	0.00479282	0	CXCL5_CXCR2	CXCL5 - CXCR2	CXCL	Secreted Signaling	KEGG: hsa04060
444	iCAFs	B cells	CXCL12	CXCR4	0.0391892	0	CXCL12_CXCR4	CXCL12 - CXCR4	CXCL	Secreted Signaling	KEGG: hsa04060
445	myCAFs	B cells	CXCL12	CXCR4	0.00546924	0	CXCL12_CXCR4	CXCL12 - CXCR4	CXCL	Secreted Signaling	KEGG: hsa04060
446	iCAFs	Cytotoxic CD8+ T cells	CXCL12	CXCR4	0.0359617	0	CXCL12_CXCR4	CXCL12 - CXCR4	CXCL	Secreted Signaling	KEGG: hsa04060
447	myCAFs	Cytotoxic CD8+ T cells	CXCL12	CXCR4	0.00500433	0	CXCL12_CXCR4	CXCL12 - CXCR4	CXCL	Secreted Signaling	KEGG: hsa04060
448	iCAFs	DCs	CXCL12	CXCR4	0.0148144	0	CXCL12_CXCR4	CXCL12 - CXCR4	CXCL	Secreted Signaling	KEGG: hsa04060
449	myCAFs	DCs	CXCL12	CXCR4	0.00202333	0	CXCL12_CXCR4	CXCL12 - CXCR4	CXCL	Secreted Signaling	KEGG: hsa04060
450	iCAFs	Effector CD4+ T cells	CXCL12	CXCR4	0.0332355	0	CXCL12_CXCR4	CXCL12 - CXCR4	CXCL	Secreted Signaling	KEGG: hsa04060
451	myCAFs	Effector CD4+ T cells	CXCL12	CXCR4	0.00461374	0	CXCL12_CXCR4	CXCL12 - CXCR4	CXCL	Secreted Signaling	KEGG: hsa04060
452	iCAFs	Endothelial cells	CXCL12	CXCR4	0.00181524	0	CXCL12_CXCR4	CXCL12 - CXCR4	CXCL	Secreted Signaling	KEGG: hsa04060
453	myCAFs	Endothelial cells	CXCL12	CXCR4	0.000245129	0	CXCL12_CXCR4	CXCL12 - CXCR4	CXCL	Secreted Signaling	KEGG: hsa04060
454	iCAFs	Macrophages	CXCL12	CXCR4	0.00759875	0	CXCL12_CXCR4	CXCL12 - CXCR4	CXCL	Secreted Signaling	KEGG: hsa04060
455	myCAFs	Macrophages	CXCL12	CXCR4	0.0010313	0	CXCL12_CXCR4	CXCL12 - CXCR4	CXCL	Secreted Signaling	KEGG: hsa04060
456	iCAFs	Monocytes	CXCL12	CXCR4	0.00715717	0	CXCL12_CXCR4	CXCL12 - CXCR4	CXCL	Secreted Signaling	KEGG: hsa04060
457	myCAFs	Monocytes	CXCL12	CXCR4	0.000970998	0	CXCL12_CXCR4	CXCL12 - CXCR4	CXCL	Secreted Signaling	KEGG: hsa04060
458	iCAFs	Naive CD4+ T cells	CXCL12	CXCR4	0.0289708	0	CXCL12_CXCR4	CXCL12 - CXCR4	CXCL	Secreted Signaling	KEGG: hsa04060
459	myCAFs	Naive CD4+ T cells	CXCL12	CXCR4	0.0040065	0	CXCL12_CXCR4	CXCL12 - CXCR4	CXCL	Secreted Signaling	KEGG: hsa04060
460	iCAFs	Plasma cells	CXCL12	CXCR4	0.0129012	0	CXCL12_CXCR4	CXCL12 - CXCR4	CXCL	Secreted Signaling	KEGG: hsa04060
461	myCAFs	Plasma cells	CXCL12	CXCR4	0.00175908	0	CXCL12_CXCR4	CXCL12 - CXCR4	CXCL	Secreted Signaling	KEGG: hsa04060
462	iCAFs	Proliferative cells2	CXCL12	CXCR4	0.0161864	0	CXCL12_CXCR4	CXCL12 - CXCR4	CXCL	Secreted Signaling	KEGG: hsa04060
463	myCAFs	Proliferative cells2	CXCL12	CXCR4	0.00221337	0	CXCL12_CXCR4	CXCL12 - CXCR4	CXCL	Secreted Signaling	KEGG: hsa04060
464	iCAFs	Tregs	CXCL12	CXCR4	0.0184546	0	CXCL12_CXCR4	CXCL12 - CXCR4	CXCL	Secreted Signaling	KEGG: hsa04060
465	myCAFs	Tregs	CXCL12	CXCR4	0.00252857	0	CXCL12_CXCR4	CXCL12 - CXCR4	CXCL	Secreted Signaling	KEGG: hsa04060
466	iCAFs	Tumor_cells+State2	CXCL12	CXCR4	0.00221027	0	CXCL12_CXCR4	CXCL12 - CXCR4	CXCL	Secreted Signaling	KEGG: hsa04060
467	myCAFs	Tumor_cells+State2	CXCL12	CXCR4	0.000298576	0	CXCL12_CXCR4	CXCL12 - CXCR4	CXCL	Secreted Signaling	KEGG: hsa04060
468	iCAFs	Tumor_cells+State3	CXCL12	CXCR4	0.000797107	0	CXCL12_CXCR4	CXCL12 - CXCR4	CXCL	Secreted Signaling	KEGG: hsa04060
469	myCAFs	Tumor_cells+State3	CXCL12	CXCR4	0.000107546	0	CXCL12_CXCR4	CXCL12 - CXCR4	CXCL	Secreted Signaling	KEGG: hsa04060
470	iCAFs	Endothelial cells	CXCL12	ACKR3	0.000387855	0	CXCL12_ACKR3	CXCL12 - ACKR3	CXCL	Secreted Signaling	KEGG: hsa04060
471	myCAFs	Endothelial cells	CXCL12	ACKR3	5.23112e-05	0	CXCL12_ACKR3	CXCL12 - ACKR3	CXCL	Secreted Signaling	KEGG: hsa04060
472	DCs	Proliferative cells2	CXCL16	CXCR6	0.00161595	0	CXCL16_CXCR6	CXCL16 - CXCR6	CXCL	Secreted Signaling	KEGG: hsa04060
473	Macrophages	Proliferative cells2	CXCL16	CXCR6	0.00242933	0	CXCL16_CXCR6	CXCL16 - CXCR6	CXCL	Secreted Signaling	KEGG: hsa04060
474	Monocytes	Proliferative cells2	CXCL16	CXCR6	0.000792234	0	CXCL16_CXCR6	CXCL16 - CXCR6	CXCL	Secreted Signaling	KEGG: hsa04060
475	Proliferative cells1+State1	Proliferative cells2	CXCL16	CXCR6	0.00208663	0	CXCL16_CXCR6	CXCL16 - CXCR6	CXCL	Secreted Signaling	KEGG: hsa04060
476	Tumor_cells+State1	Proliferative cells2	CXCL16	CXCR6	0.00129354	0	CXCL16_CXCR6	CXCL16 - CXCR6	CXCL	Secreted Signaling	KEGG: hsa04060
477	Tumor_cells+State3	Proliferative cells2	CXCL16	CXCR6	0.000196973	0	CXCL16_CXCR6	CXCL16 - CXCR6	CXCL	Secreted Signaling	KEGG: hsa04060
478	DCs	Tregs	CXCL16	CXCR6	0.00765988	0	CXCL16_CXCR6	CXCL16 - CXCR6	CXCL	Secreted Signaling	KEGG: hsa04060
479	Macrophages	Tregs	CXCL16	CXCR6	0.0114804	0	CXCL16_CXCR6	CXCL16 - CXCR6	CXCL	Secreted Signaling	KEGG: hsa04060
480	Monocytes	Tregs	CXCL16	CXCR6	0.00376694	0	CXCL16_CXCR6	CXCL16 - CXCR6	CXCL	Secreted Signaling	KEGG: hsa04060
481	Proliferative cells1+State1	Tregs	CXCL16	CXCR6	0.00987358	0	CXCL16_CXCR6	CXCL16 - CXCR6	CXCL	Secreted Signaling	KEGG: hsa04060
482	Tumor_cells+State1	Tregs	CXCL16	CXCR6	0.00613903	0	CXCL16_CXCR6	CXCL16 - CXCR6	CXCL	Secreted Signaling	KEGG: hsa04060
483	Tumor_cells+State3	Tregs	CXCL16	CXCR6	0.000938675	0	CXCL16_CXCR6	CXCL16 - CXCR6	CXCL	Secreted Signaling	KEGG: hsa04060
484	B cells	B cells	MIF	CD74_CXCR4	0.0800158	0	MIF_CD74_CXCR4	MIF - (CD74+CXCR4)	MIF	Secreted Signaling	PMID: 29637711; PMID: 24760155
485	Cytotoxic CD8+ T cells	B cells	MIF	CD74_CXCR4	0.10161	0	MIF_CD74_CXCR4	MIF - (CD74+CXCR4)	MIF	Secreted Signaling	PMID: 29637711; PMID: 24760155
486	DCs	B cells	MIF	CD74_CXCR4	0.0844447	0	MIF_CD74_CXCR4	MIF - (CD74+CXCR4)	MIF	Secreted Signaling	PMID: 29637711; PMID: 24760155
487	Effector CD4+ T cells	B cells	MIF	CD74_CXCR4	0.100716	0	MIF_CD74_CXCR4	MIF - (CD74+CXCR4)	MIF	Secreted Signaling	PMID: 29637711; PMID: 24760155
488	Endothelial cells	B cells	MIF	CD74_CXCR4	0.116962	0	MIF_CD74_CXCR4	MIF - (CD74+CXCR4)	MIF	Secreted Signaling	PMID: 29637711; PMID: 24760155
489	iCAFs	B cells	MIF	CD74_CXCR4	0.160739	0	MIF_CD74_CXCR4	MIF - (CD74+CXCR4)	MIF	Secreted Signaling	PMID: 29637711; PMID: 24760155
490	Macrophages	B cells	MIF	CD74_CXCR4	0.106899	0	MIF_CD74_CXCR4	MIF - (CD74+CXCR4)	MIF	Secreted Signaling	PMID: 29637711; PMID: 24760155
491	Mast cells	B cells	MIF	CD74_CXCR4	0.103075	0	MIF_CD74_CXCR4	MIF - (CD74+CXCR4)	MIF	Secreted Signaling	PMID: 29637711; PMID: 24760155
492	Monocytes	B cells	MIF	CD74_CXCR4	0.0486594	0	MIF_CD74_CXCR4	MIF - (CD74+CXCR4)	MIF	Secreted Signaling	PMID: 29637711; PMID: 24760155
493	myCAFs	B cells	MIF	CD74_CXCR4	0.161301	0	MIF_CD74_CXCR4	MIF - (CD74+CXCR4)	MIF	Secreted Signaling	PMID: 29637711; PMID: 24760155
494	Plasma cells	B cells	MIF	CD74_CXCR4	0.159418	0	MIF_CD74_CXCR4	MIF - (CD74+CXCR4)	MIF	Secreted Signaling	PMID: 29637711; PMID: 24760155
495	Proliferative cells1+State1	B cells	MIF	CD74_CXCR4	0.0796074	0	MIF_CD74_CXCR4	MIF - (CD74+CXCR4)	MIF	Secreted Signaling	PMID: 29637711; PMID: 24760155
496	Proliferative cells2	B cells	MIF	CD74_CXCR4	0.150072	0	MIF_CD74_CXCR4	MIF - (CD74+CXCR4)	MIF	Secreted Signaling	PMID: 29637711; PMID: 24760155
497	Tregs	B cells	MIF	CD74_CXCR4	0.111221	0	MIF_CD74_CXCR4	MIF - (CD74+CXCR4)	MIF	Secreted Signaling	PMID: 29637711; PMID: 24760155
498	Tumor_cells+State1	B cells	MIF	CD74_CXCR4	0.0825391	0	MIF_CD74_CXCR4	MIF - (CD74+CXCR4)	MIF	Secreted Signaling	PMID: 29637711; PMID: 24760155
499	Tumor_cells+State2	B cells	MIF	CD74_CXCR4	0.124012	0	MIF_CD74_CXCR4	MIF - (CD74+CXCR4)	MIF	Secreted Signaling	PMID: 29637711; PMID: 24760155
500	Tumor_cells+State3	B cells	MIF	CD74_CXCR4	0.0776878	0	MIF_CD74_CXCR4	MIF - (CD74+CXCR4)	MIF	Secreted Signaling	PMID: 29637711; PMID: 24760155
501	B cells	Cytotoxic CD8+ T cells	MIF	CD74_CXCR4	0.0546786	0	MIF_CD74_CXCR4	MIF - (CD74+CXCR4)	MIF	Secreted Signaling	PMID: 29637711; PMID: 24760155
502	Cytotoxic CD8+ T cells	Cytotoxic CD8+ T cells	MIF	CD74_CXCR4	0.0699547	0	MIF_CD74_CXCR4	MIF - (CD74+CXCR4)	MIF	Secreted Signaling	PMID: 29637711; PMID: 24760155
503	DCs	Cytotoxic CD8+ T cells	MIF	CD74_CXCR4	0.0577931	0	MIF_CD74_CXCR4	MIF - (CD74+CXCR4)	MIF	Secreted Signaling	PMID: 29637711; PMID: 24760155
504	Effector CD4+ T cells	Cytotoxic CD8+ T cells	MIF	CD74_CXCR4	0.0693176	0	MIF_CD74_CXCR4	MIF - (CD74+CXCR4)	MIF	Secreted Signaling	PMID: 29637711; PMID: 24760155
505	Endothelial cells	Cytotoxic CD8+ T cells	MIF	CD74_CXCR4	0.0809548	0	MIF_CD74_CXCR4	MIF - (CD74+CXCR4)	MIF	Secreted Signaling	PMID: 29637711; PMID: 24760155
506	iCAFs	Cytotoxic CD8+ T cells	MIF	CD74_CXCR4	0.11298	0	MIF_CD74_CXCR4	MIF - (CD74+CXCR4)	MIF	Secreted Signaling	PMID: 29637711; PMID: 24760155
507	Macrophages	Cytotoxic CD8+ T cells	MIF	CD74_CXCR4	0.0737316	0	MIF_CD74_CXCR4	MIF - (CD74+CXCR4)	MIF	Secreted Signaling	PMID: 29637711; PMID: 24760155
508	Mast cells	Cytotoxic CD8+ T cells	MIF	CD74_CXCR4	0.0709993	0	MIF_CD74_CXCR4	MIF - (CD74+CXCR4)	MIF	Secreted Signaling	PMID: 29637711; PMID: 24760155
509	myCAFs	Cytotoxic CD8+ T cells	MIF	CD74_CXCR4	0.113397	0	MIF_CD74_CXCR4	MIF - (CD74+CXCR4)	MIF	Secreted Signaling	PMID: 29637711; PMID: 24760155
510	Plasma cells	Cytotoxic CD8+ T cells	MIF	CD74_CXCR4	0.111999	0	MIF_CD74_CXCR4	MIF - (CD74+CXCR4)	MIF	Secreted Signaling	PMID: 29637711; PMID: 24760155
511	Proliferative cells1+State1	Cytotoxic CD8+ T cells	MIF	CD74_CXCR4	0.0543918	0	MIF_CD74_CXCR4	MIF - (CD74+CXCR4)	MIF	Secreted Signaling	PMID: 29637711; PMID: 24760155
512	Proliferative cells2	Cytotoxic CD8+ T cells	MIF	CD74_CXCR4	0.105085	0	MIF_CD74_CXCR4	MIF - (CD74+CXCR4)	MIF	Secreted Signaling	PMID: 29637711; PMID: 24760155
513	Tregs	Cytotoxic CD8+ T cells	MIF	CD74_CXCR4	0.0768276	0	MIF_CD74_CXCR4	MIF - (CD74+CXCR4)	MIF	Secreted Signaling	PMID: 29637711; PMID: 24760155
514	Tumor_cells+State1	Cytotoxic CD8+ T cells	MIF	CD74_CXCR4	0.0564519	0	MIF_CD74_CXCR4	MIF - (CD74+CXCR4)	MIF	Secreted Signaling	PMID: 29637711; PMID: 24760155
515	Tumor_cells+State2	Cytotoxic CD8+ T cells	MIF	CD74_CXCR4	0.0860466	0	MIF_CD74_CXCR4	MIF - (CD74+CXCR4)	MIF	Secreted Signaling	PMID: 29637711; PMID: 24760155
516	Tumor_cells+State3	Cytotoxic CD8+ T cells	MIF	CD74_CXCR4	0.0530452	0	MIF_CD74_CXCR4	MIF - (CD74+CXCR4)	MIF	Secreted Signaling	PMID: 29637711; PMID: 24760155
517	B cells	DCs	MIF	CD74_CXCR4	0.0463949	0	MIF_CD74_CXCR4	MIF - (CD74+CXCR4)	MIF	Secreted Signaling	PMID: 29637711; PMID: 24760155
518	Cytotoxic CD8+ T cells	DCs	MIF	CD74_CXCR4	0.0595024	0	MIF_CD74_CXCR4	MIF - (CD74+CXCR4)	MIF	Secreted Signaling	PMID: 29637711; PMID: 24760155
519	DCs	DCs	MIF	CD74_CXCR4	0.0490621	0.03	MIF_CD74_CXCR4	MIF - (CD74+CXCR4)	MIF	Secreted Signaling	PMID: 29637711; PMID: 24760155
520	Effector CD4+ T cells	DCs	MIF	CD74_CXCR4	0.0589544	0	MIF_CD74_CXCR4	MIF - (CD74+CXCR4)	MIF	Secreted Signaling	PMID: 29637711; PMID: 24760155
521	Endothelial cells	DCs	MIF	CD74_CXCR4	0.0689808	0	MIF_CD74_CXCR4	MIF - (CD74+CXCR4)	MIF	Secreted Signaling	PMID: 29637711; PMID: 24760155
522	iCAFs	DCs	MIF	CD74_CXCR4	0.0967675	0	MIF_CD74_CXCR4	MIF - (CD74+CXCR4)	MIF	Secreted Signaling	PMID: 29637711; PMID: 24760155
523	Macrophages	DCs	MIF	CD74_CXCR4	0.062753	0	MIF_CD74_CXCR4	MIF - (CD74+CXCR4)	MIF	Secreted Signaling	PMID: 29637711; PMID: 24760155
524	Mast cells	DCs	MIF	CD74_CXCR4	0.060401	0	MIF_CD74_CXCR4	MIF - (CD74+CXCR4)	MIF	Secreted Signaling	PMID: 29637711; PMID: 24760155
525	myCAFs	DCs	MIF	CD74_CXCR4	0.0971319	0	MIF_CD74_CXCR4	MIF - (CD74+CXCR4)	MIF	Secreted Signaling	PMID: 29637711; PMID: 24760155
526	Plasma cells	DCs	MIF	CD74_CXCR4	0.095912	0	MIF_CD74_CXCR4	MIF - (CD74+CXCR4)	MIF	Secreted Signaling	PMID: 29637711; PMID: 24760155
527	Proliferative cells2	DCs	MIF	CD74_CXCR4	0.0898914	0	MIF_CD74_CXCR4	MIF - (CD74+CXCR4)	MIF	Secreted Signaling	PMID: 29637711; PMID: 24760155
528	Tregs	DCs	MIF	CD74_CXCR4	0.0654206	0	MIF_CD74_CXCR4	MIF - (CD74+CXCR4)	MIF	Secreted Signaling	PMID: 29637711; PMID: 24760155
529	Tumor_cells+State1	DCs	MIF	CD74_CXCR4	0.0479132	0	MIF_CD74_CXCR4	MIF - (CD74+CXCR4)	MIF	Secreted Signaling	PMID: 29637711; PMID: 24760155
530	Tumor_cells+State2	DCs	MIF	CD74_CXCR4	0.0733796	0	MIF_CD74_CXCR4	MIF - (CD74+CXCR4)	MIF	Secreted Signaling	PMID: 29637711; PMID: 24760155
531	B cells	Effector CD4+ T cells	MIF	CD74_CXCR4	0.0429516	0.01	MIF_CD74_CXCR4	MIF - (CD74+CXCR4)	MIF	Secreted Signaling	PMID: 29637711; PMID: 24760155
532	Cytotoxic CD8+ T cells	Effector CD4+ T cells	MIF	CD74_CXCR4	0.0551425	0	MIF_CD74_CXCR4	MIF - (CD74+CXCR4)	MIF	Secreted Signaling	PMID: 29637711; PMID: 24760155
533	Effector CD4+ T cells	Effector CD4+ T cells	MIF	CD74_CXCR4	0.0546324	0	MIF_CD74_CXCR4	MIF - (CD74+CXCR4)	MIF	Secreted Signaling	PMID: 29637711; PMID: 24760155
534	Endothelial cells	Effector CD4+ T cells	MIF	CD74_CXCR4	0.0639737	0	MIF_CD74_CXCR4	MIF - (CD74+CXCR4)	MIF	Secreted Signaling	PMID: 29637711; PMID: 24760155
535	iCAFs	Effector CD4+ T cells	MIF	CD74_CXCR4	0.0899383	0	MIF_CD74_CXCR4	MIF - (CD74+CXCR4)	MIF	Secreted Signaling	PMID: 29637711; PMID: 24760155
536	Macrophages	Effector CD4+ T cells	MIF	CD74_CXCR4	0.0581697	0	MIF_CD74_CXCR4	MIF - (CD74+CXCR4)	MIF	Secreted Signaling	PMID: 29637711; PMID: 24760155
537	Mast cells	Effector CD4+ T cells	MIF	CD74_CXCR4	0.0559793	0	MIF_CD74_CXCR4	MIF - (CD74+CXCR4)	MIF	Secreted Signaling	PMID: 29637711; PMID: 24760155
538	myCAFs	Effector CD4+ T cells	MIF	CD74_CXCR4	0.0902795	0	MIF_CD74_CXCR4	MIF - (CD74+CXCR4)	MIF	Secreted Signaling	PMID: 29637711; PMID: 24760155
539	Plasma cells	Effector CD4+ T cells	MIF	CD74_CXCR4	0.0891372	0	MIF_CD74_CXCR4	MIF - (CD74+CXCR4)	MIF	Secreted Signaling	PMID: 29637711; PMID: 24760155
540	Proliferative cells2	Effector CD4+ T cells	MIF	CD74_CXCR4	0.0835026	0	MIF_CD74_CXCR4	MIF - (CD74+CXCR4)	MIF	Secreted Signaling	PMID: 29637711; PMID: 24760155
541	Tregs	Effector CD4+ T cells	MIF	CD74_CXCR4	0.0606551	0	MIF_CD74_CXCR4	MIF - (CD74+CXCR4)	MIF	Secreted Signaling	PMID: 29637711; PMID: 24760155
542	Tumor_cells+State2	Effector CD4+ T cells	MIF	CD74_CXCR4	0.0680766	0	MIF_CD74_CXCR4	MIF - (CD74+CXCR4)	MIF	Secreted Signaling	PMID: 29637711; PMID: 24760155
543	Cytotoxic CD8+ T cells	Macrophages	MIF	CD74_CXCR4	0.0461714	0	MIF_CD74_CXCR4	MIF - (CD74+CXCR4)	MIF	Secreted Signaling	PMID: 29637711; PMID: 24760155
544	Effector CD4+ T cells	Macrophages	MIF	CD74_CXCR4	0.0457402	0.03	MIF_CD74_CXCR4	MIF - (CD74+CXCR4)	MIF	Secreted Signaling	PMID: 29637711; PMID: 24760155
545	Endothelial cells	Macrophages	MIF	CD74_CXCR4	0.0536474	0	MIF_CD74_CXCR4	MIF - (CD74+CXCR4)	MIF	Secreted Signaling	PMID: 29637711; PMID: 24760155
546	iCAFs	Macrophages	MIF	CD74_CXCR4	0.0757601	0	MIF_CD74_CXCR4	MIF - (CD74+CXCR4)	MIF	Secreted Signaling	PMID: 29637711; PMID: 24760155
547	Macrophages	Macrophages	MIF	CD74_CXCR4	0.0487315	0	MIF_CD74_CXCR4	MIF - (CD74+CXCR4)	MIF	Secreted Signaling	PMID: 29637711; PMID: 24760155
548	Mast cells	Macrophages	MIF	CD74_CXCR4	0.0468787	0.01	MIF_CD74_CXCR4	MIF - (CD74+CXCR4)	MIF	Secreted Signaling	PMID: 29637711; PMID: 24760155
549	myCAFs	Macrophages	MIF	CD74_CXCR4	0.076052	0	MIF_CD74_CXCR4	MIF - (CD74+CXCR4)	MIF	Secreted Signaling	PMID: 29637711; PMID: 24760155
550	Plasma cells	Macrophages	MIF	CD74_CXCR4	0.0750749	0	MIF_CD74_CXCR4	MIF - (CD74+CXCR4)	MIF	Secreted Signaling	PMID: 29637711; PMID: 24760155
551	Proliferative cells2	Macrophages	MIF	CD74_CXCR4	0.0702606	0	MIF_CD74_CXCR4	MIF - (CD74+CXCR4)	MIF	Secreted Signaling	PMID: 29637711; PMID: 24760155
552	Tregs	Macrophages	MIF	CD74_CXCR4	0.0508353	0	MIF_CD74_CXCR4	MIF - (CD74+CXCR4)	MIF	Secreted Signaling	PMID: 29637711; PMID: 24760155
553	Tumor_cells+State2	Macrophages	MIF	CD74_CXCR4	0.0571284	0.01	MIF_CD74_CXCR4	MIF - (CD74+CXCR4)	MIF	Secreted Signaling	PMID: 29637711; PMID: 24760155
554	iCAFs	Monocytes	MIF	CD74_CXCR4	0.0526158	0	MIF_CD74_CXCR4	MIF - (CD74+CXCR4)	MIF	Secreted Signaling	PMID: 29637711; PMID: 24760155
555	myCAFs	Monocytes	MIF	CD74_CXCR4	0.0528237	0.03	MIF_CD74_CXCR4	MIF - (CD74+CXCR4)	MIF	Secreted Signaling	PMID: 29637711; PMID: 24760155
556	Plasma cells	Monocytes	MIF	CD74_CXCR4	0.0521282	0	MIF_CD74_CXCR4	MIF - (CD74+CXCR4)	MIF	Secreted Signaling	PMID: 29637711; PMID: 24760155
557	Proliferative cells2	Monocytes	MIF	CD74_CXCR4	0.0487078	0.03	MIF_CD74_CXCR4	MIF - (CD74+CXCR4)	MIF	Secreted Signaling	PMID: 29637711; PMID: 24760155
558	Plasma cells	Naive CD4+ T cells	MIF	CD74_CXCR4	0.0464459	0.01	MIF_CD74_CXCR4	MIF - (CD74+CXCR4)	MIF	Secreted Signaling	PMID: 29637711; PMID: 24760155
559	Cytotoxic CD8+ T cells	Plasma cells	MIF	CD74_CXCR4	0.0498341	0	MIF_CD74_CXCR4	MIF - (CD74+CXCR4)	MIF	Secreted Signaling	PMID: 29637711; PMID: 24760155
560	Effector CD4+ T cells	Plasma cells	MIF	CD74_CXCR4	0.0493705	0	MIF_CD74_CXCR4	MIF - (CD74+CXCR4)	MIF	Secreted Signaling	PMID: 29637711; PMID: 24760155
561	Endothelial cells	Plasma cells	MIF	CD74_CXCR4	0.0578672	0	MIF_CD74_CXCR4	MIF - (CD74+CXCR4)	MIF	Secreted Signaling	PMID: 29637711; PMID: 24760155
562	iCAFs	Plasma cells	MIF	CD74_CXCR4	0.0815694	0	MIF_CD74_CXCR4	MIF - (CD74+CXCR4)	MIF	Secreted Signaling	PMID: 29637711; PMID: 24760155
563	Macrophages	Plasma cells	MIF	CD74_CXCR4	0.0525861	0	MIF_CD74_CXCR4	MIF - (CD74+CXCR4)	MIF	Secreted Signaling	PMID: 29637711; PMID: 24760155
564	Mast cells	Plasma cells	MIF	CD74_CXCR4	0.0505946	0	MIF_CD74_CXCR4	MIF - (CD74+CXCR4)	MIF	Secreted Signaling	PMID: 29637711; PMID: 24760155
565	myCAFs	Plasma cells	MIF	CD74_CXCR4	0.0818817	0	MIF_CD74_CXCR4	MIF - (CD74+CXCR4)	MIF	Secreted Signaling	PMID: 29637711; PMID: 24760155
566	Plasma cells	Plasma cells	MIF	CD74_CXCR4	0.0808362	0	MIF_CD74_CXCR4	MIF - (CD74+CXCR4)	MIF	Secreted Signaling	PMID: 29637711; PMID: 24760155
567	Proliferative cells2	Plasma cells	MIF	CD74_CXCR4	0.0756827	0	MIF_CD74_CXCR4	MIF - (CD74+CXCR4)	MIF	Secreted Signaling	PMID: 29637711; PMID: 24760155
568	Tregs	Plasma cells	MIF	CD74_CXCR4	0.0548468	0	MIF_CD74_CXCR4	MIF - (CD74+CXCR4)	MIF	Secreted Signaling	PMID: 29637711; PMID: 24760155
569	Tumor_cells+State2	Plasma cells	MIF	CD74_CXCR4	0.0616042	0	MIF_CD74_CXCR4	MIF - (CD74+CXCR4)	MIF	Secreted Signaling	PMID: 29637711; PMID: 24760155
570	Cytotoxic CD8+ T cells	Proliferative cells2	MIF	CD74_CXCR4	0.0515755	0	MIF_CD74_CXCR4	MIF - (CD74+CXCR4)	MIF	Secreted Signaling	PMID: 29637711; PMID: 24760155
571	Effector CD4+ T cells	Proliferative cells2	MIF	CD74_CXCR4	0.0510966	0	MIF_CD74_CXCR4	MIF - (CD74+CXCR4)	MIF	Secreted Signaling	PMID: 29637711; PMID: 24760155
572	Endothelial cells	Proliferative cells2	MIF	CD74_CXCR4	0.0598716	0	MIF_CD74_CXCR4	MIF - (CD74+CXCR4)	MIF	Secreted Signaling	PMID: 29637711; PMID: 24760155
573	iCAFs	Proliferative cells2	MIF	CD74_CXCR4	0.0843213	0	MIF_CD74_CXCR4	MIF - (CD74+CXCR4)	MIF	Secreted Signaling	PMID: 29637711; PMID: 24760155
574	Macrophages	Proliferative cells2	MIF	CD74_CXCR4	0.0544182	0	MIF_CD74_CXCR4	MIF - (CD74+CXCR4)	MIF	Secreted Signaling	PMID: 29637711; PMID: 24760155
575	Mast cells	Proliferative cells2	MIF	CD74_CXCR4	0.0523611	0	MIF_CD74_CXCR4	MIF - (CD74+CXCR4)	MIF	Secreted Signaling	PMID: 29637711; PMID: 24760155
576	myCAFs	Proliferative cells2	MIF	CD74_CXCR4	0.0846432	0	MIF_CD74_CXCR4	MIF - (CD74+CXCR4)	MIF	Secreted Signaling	PMID: 29637711; PMID: 24760155
577	Plasma cells	Proliferative cells2	MIF	CD74_CXCR4	0.0835657	0	MIF_CD74_CXCR4	MIF - (CD74+CXCR4)	MIF	Secreted Signaling	PMID: 29637711; PMID: 24760155
578	Proliferative cells2	Proliferative cells2	MIF	CD74_CXCR4	0.0782529	0	MIF_CD74_CXCR4	MIF - (CD74+CXCR4)	MIF	Secreted Signaling	PMID: 29637711; PMID: 24760155
579	Tregs	Proliferative cells2	MIF	CD74_CXCR4	0.0567529	0	MIF_CD74_CXCR4	MIF - (CD74+CXCR4)	MIF	Secreted Signaling	PMID: 29637711; PMID: 24760155
580	Tumor_cells+State2	Proliferative cells2	MIF	CD74_CXCR4	0.0637293	0	MIF_CD74_CXCR4	MIF - (CD74+CXCR4)	MIF	Secreted Signaling	PMID: 29637711; PMID: 24760155
581	Cytotoxic CD8+ T cells	Tregs	MIF	CD74_CXCR4	0.0537204	0	MIF_CD74_CXCR4	MIF - (CD74+CXCR4)	MIF	Secreted Signaling	PMID: 29637711; PMID: 24760155
582	Effector CD4+ T cells	Tregs	MIF	CD74_CXCR4	0.0532227	0	MIF_CD74_CXCR4	MIF - (CD74+CXCR4)	MIF	Secreted Signaling	PMID: 29637711; PMID: 24760155
583	Endothelial cells	Tregs	MIF	CD74_CXCR4	0.0623388	0	MIF_CD74_CXCR4	MIF - (CD74+CXCR4)	MIF	Secreted Signaling	PMID: 29637711; PMID: 24760155
584	iCAFs	Tregs	MIF	CD74_CXCR4	0.0877021	0	MIF_CD74_CXCR4	MIF - (CD74+CXCR4)	MIF	Secreted Signaling	PMID: 29637711; PMID: 24760155
585	Macrophages	Tregs	MIF	CD74_CXCR4	0.0566742	0	MIF_CD74_CXCR4	MIF - (CD74+CXCR4)	MIF	Secreted Signaling	PMID: 29637711; PMID: 24760155
586	Mast cells	Tregs	MIF	CD74_CXCR4	0.0545368	0	MIF_CD74_CXCR4	MIF - (CD74+CXCR4)	MIF	Secreted Signaling	PMID: 29637711; PMID: 24760155
587	myCAFs	Tregs	MIF	CD74_CXCR4	0.0880356	0	MIF_CD74_CXCR4	MIF - (CD74+CXCR4)	MIF	Secreted Signaling	PMID: 29637711; PMID: 24760155
588	Plasma cells	Tregs	MIF	CD74_CXCR4	0.086919	0	MIF_CD74_CXCR4	MIF - (CD74+CXCR4)	MIF	Secreted Signaling	PMID: 29637711; PMID: 24760155
589	Proliferative cells2	Tregs	MIF	CD74_CXCR4	0.081412	0	MIF_CD74_CXCR4	MIF - (CD74+CXCR4)	MIF	Secreted Signaling	PMID: 29637711; PMID: 24760155
590	Tregs	Tregs	MIF	CD74_CXCR4	0.0590997	0	MIF_CD74_CXCR4	MIF - (CD74+CXCR4)	MIF	Secreted Signaling	PMID: 29637711; PMID: 24760155
591	Tumor_cells+State2	Tregs	MIF	CD74_CXCR4	0.0663443	0	MIF_CD74_CXCR4	MIF - (CD74+CXCR4)	MIF	Secreted Signaling	PMID: 29637711; PMID: 24760155
592	B cells	B cells	MIF	CD74_CD44	0.0531327	0	MIF_CD74_CD44	MIF - (CD74+CD44)	MIF	Secreted Signaling	PMID: 29637711; PMID: 26175090
593	Cytotoxic CD8+ T cells	B cells	MIF	CD74_CD44	0.068008	0	MIF_CD74_CD44	MIF - (CD74+CD44)	MIF	Secreted Signaling	PMID: 29637711; PMID: 26175090
594	DCs	B cells	MIF	CD74_CD44	0.0561644	0	MIF_CD74_CD44	MIF - (CD74+CD44)	MIF	Secreted Signaling	PMID: 29637711; PMID: 26175090
595	Effector CD4+ T cells	B cells	MIF	CD74_CD44	0.0673874	0	MIF_CD74_CD44	MIF - (CD74+CD44)	MIF	Secreted Signaling	PMID: 29637711; PMID: 26175090
596	Endothelial cells	B cells	MIF	CD74_CD44	0.0787279	0	MIF_CD74_CD44	MIF - (CD74+CD44)	MIF	Secreted Signaling	PMID: 29637711; PMID: 26175090
597	iCAFs	B cells	MIF	CD74_CD44	0.109977	0	MIF_CD74_CD44	MIF - (CD74+CD44)	MIF	Secreted Signaling	PMID: 29637711; PMID: 26175090
598	Macrophages	B cells	MIF	CD74_CD44	0.0716879	0	MIF_CD74_CD44	MIF - (CD74+CD44)	MIF	Secreted Signaling	PMID: 29637711; PMID: 26175090
599	Mast cells	B cells	MIF	CD74_CD44	0.0690257	0	MIF_CD74_CD44	MIF - (CD74+CD44)	MIF	Secreted Signaling	PMID: 29637711; PMID: 26175090
600	myCAFs	B cells	MIF	CD74_CD44	0.110385	0	MIF_CD74_CD44	MIF - (CD74+CD44)	MIF	Secreted Signaling	PMID: 29637711; PMID: 26175090
601	Plasma cells	B cells	MIF	CD74_CD44	0.109019	0	MIF_CD74_CD44	MIF - (CD74+CD44)	MIF	Secreted Signaling	PMID: 29637711; PMID: 26175090
602	Proliferative cells2	B cells	MIF	CD74_CD44	0.102269	0	MIF_CD74_CD44	MIF - (CD74+CD44)	MIF	Secreted Signaling	PMID: 29637711; PMID: 26175090
603	Tregs	B cells	MIF	CD74_CD44	0.074705	0	MIF_CD74_CD44	MIF - (CD74+CD44)	MIF	Secreted Signaling	PMID: 29637711; PMID: 26175090
604	Tumor_cells+State1	B cells	MIF	CD74_CD44	0.0548588	0	MIF_CD74_CD44	MIF - (CD74+CD44)	MIF	Secreted Signaling	PMID: 29637711; PMID: 26175090
605	Tumor_cells+State2	B cells	MIF	CD74_CD44	0.0836924	0	MIF_CD74_CD44	MIF - (CD74+CD44)	MIF	Secreted Signaling	PMID: 29637711; PMID: 26175090
606	Tumor_cells+State3	B cells	MIF	CD74_CD44	0.051543	0	MIF_CD74_CD44	MIF - (CD74+CD44)	MIF	Secreted Signaling	PMID: 29637711; PMID: 26175090
607	B cells	Cytotoxic CD8+ T cells	MIF	CD74_CD44	0.0483942	0	MIF_CD74_CD44	MIF - (CD74+CD44)	MIF	Secreted Signaling	PMID: 29637711; PMID: 26175090
608	Cytotoxic CD8+ T cells	Cytotoxic CD8+ T cells	MIF	CD74_CD44	0.0620298	0	MIF_CD74_CD44	MIF - (CD74+CD44)	MIF	Secreted Signaling	PMID: 29637711; PMID: 26175090
609	DCs	Cytotoxic CD8+ T cells	MIF	CD74_CD44	0.0511701	0	MIF_CD74_CD44	MIF - (CD74+CD44)	MIF	Secreted Signaling	PMID: 29637711; PMID: 26175090
610	Effector CD4+ T cells	Cytotoxic CD8+ T cells	MIF	CD74_CD44	0.0614601	0	MIF_CD74_CD44	MIF - (CD74+CD44)	MIF	Secreted Signaling	PMID: 29637711; PMID: 26175090
611	Endothelial cells	Cytotoxic CD8+ T cells	MIF	CD74_CD44	0.07188	0	MIF_CD74_CD44	MIF - (CD74+CD44)	MIF	Secreted Signaling	PMID: 29637711; PMID: 26175090
612	iCAFs	Cytotoxic CD8+ T cells	MIF	CD74_CD44	0.100708	0	MIF_CD74_CD44	MIF - (CD74+CD44)	MIF	Secreted Signaling	PMID: 29637711; PMID: 26175090
613	Macrophages	Cytotoxic CD8+ T cells	MIF	CD74_CD44	0.0654089	0	MIF_CD74_CD44	MIF - (CD74+CD44)	MIF	Secreted Signaling	PMID: 29637711; PMID: 26175090
614	Mast cells	Cytotoxic CD8+ T cells	MIF	CD74_CD44	0.062964	0	MIF_CD74_CD44	MIF - (CD74+CD44)	MIF	Secreted Signaling	PMID: 29637711; PMID: 26175090
615	myCAFs	Cytotoxic CD8+ T cells	MIF	CD74_CD44	0.101086	0	MIF_CD74_CD44	MIF - (CD74+CD44)	MIF	Secreted Signaling	PMID: 29637711; PMID: 26175090
616	Plasma cells	Cytotoxic CD8+ T cells	MIF	CD74_CD44	0.0998218	0	MIF_CD74_CD44	MIF - (CD74+CD44)	MIF	Secreted Signaling	PMID: 29637711; PMID: 26175090
617	Proliferative cells2	Cytotoxic CD8+ T cells	MIF	CD74_CD44	0.0935811	0	MIF_CD74_CD44	MIF - (CD74+CD44)	MIF	Secreted Signaling	PMID: 29637711; PMID: 26175090
618	Tregs	Cytotoxic CD8+ T cells	MIF	CD74_CD44	0.0681811	0	MIF_CD74_CD44	MIF - (CD74+CD44)	MIF	Secreted Signaling	PMID: 29637711; PMID: 26175090
619	Tumor_cells+State1	Cytotoxic CD8+ T cells	MIF	CD74_CD44	0.0499744	0	MIF_CD74_CD44	MIF - (CD74+CD44)	MIF	Secreted Signaling	PMID: 29637711; PMID: 26175090
620	Tumor_cells+State2	Cytotoxic CD8+ T cells	MIF	CD74_CD44	0.0764485	0	MIF_CD74_CD44	MIF - (CD74+CD44)	MIF	Secreted Signaling	PMID: 29637711; PMID: 26175090
621	B cells	DCs	MIF	CD74_CD44	0.04822	0	MIF_CD74_CD44	MIF - (CD74+CD44)	MIF	Secreted Signaling	PMID: 29637711; PMID: 26175090
622	Cytotoxic CD8+ T cells	DCs	MIF	CD74_CD44	0.0618097	0	MIF_CD74_CD44	MIF - (CD74+CD44)	MIF	Secreted Signaling	PMID: 29637711; PMID: 26175090
623	DCs	DCs	MIF	CD74_CD44	0.0509865	0.01	MIF_CD74_CD44	MIF - (CD74+CD44)	MIF	Secreted Signaling	PMID: 29637711; PMID: 26175090
624	Effector CD4+ T cells	DCs	MIF	CD74_CD44	0.0612419	0	MIF_CD74_CD44	MIF - (CD74+CD44)	MIF	Secreted Signaling	PMID: 29637711; PMID: 26175090
625	Endothelial cells	DCs	MIF	CD74_CD44	0.0716277	0	MIF_CD74_CD44	MIF - (CD74+CD44)	MIF	Secreted Signaling	PMID: 29637711; PMID: 26175090
626	iCAFs	DCs	MIF	CD74_CD44	0.100366	0	MIF_CD74_CD44	MIF - (CD74+CD44)	MIF	Secreted Signaling	PMID: 29637711; PMID: 26175090
627	Macrophages	DCs	MIF	CD74_CD44	0.0651776	0	MIF_CD74_CD44	MIF - (CD74+CD44)	MIF	Secreted Signaling	PMID: 29637711; PMID: 26175090
628	Mast cells	DCs	MIF	CD74_CD44	0.0627408	0	MIF_CD74_CD44	MIF - (CD74+CD44)	MIF	Secreted Signaling	PMID: 29637711; PMID: 26175090
629	myCAFs	DCs	MIF	CD74_CD44	0.100742	0	MIF_CD74_CD44	MIF - (CD74+CD44)	MIF	Secreted Signaling	PMID: 29637711; PMID: 26175090
630	Plasma cells	DCs	MIF	CD74_CD44	0.0994818	0	MIF_CD74_CD44	MIF - (CD74+CD44)	MIF	Secreted Signaling	PMID: 29637711; PMID: 26175090
631	Proliferative cells2	DCs	MIF	CD74_CD44	0.0932602	0	MIF_CD74_CD44	MIF - (CD74+CD44)	MIF	Secreted Signaling	PMID: 29637711; PMID: 26175090
632	Tregs	DCs	MIF	CD74_CD44	0.0679408	0	MIF_CD74_CD44	MIF - (CD74+CD44)	MIF	Secreted Signaling	PMID: 29637711; PMID: 26175090
633	Tumor_cells+State1	DCs	MIF	CD74_CD44	0.0497949	0	MIF_CD74_CD44	MIF - (CD74+CD44)	MIF	Secreted Signaling	PMID: 29637711; PMID: 26175090
634	Tumor_cells+State2	DCs	MIF	CD74_CD44	0.0761814	0	MIF_CD74_CD44	MIF - (CD74+CD44)	MIF	Secreted Signaling	PMID: 29637711; PMID: 26175090
635	Cytotoxic CD8+ T cells	Effector CD4+ T cells	MIF	CD74_CD44	0.0498842	0	MIF_CD74_CD44	MIF - (CD74+CD44)	MIF	Secreted Signaling	PMID: 29637711; PMID: 26175090
636	Effector CD4+ T cells	Effector CD4+ T cells	MIF	CD74_CD44	0.0494202	0.01	MIF_CD74_CD44	MIF - (CD74+CD44)	MIF	Secreted Signaling	PMID: 29637711; PMID: 26175090
637	Endothelial cells	Effector CD4+ T cells	MIF	CD74_CD44	0.0579249	0	MIF_CD74_CD44	MIF - (CD74+CD44)	MIF	Secreted Signaling	PMID: 29637711; PMID: 26175090
638	iCAFs	Effector CD4+ T cells	MIF	CD74_CD44	0.0816486	0	MIF_CD74_CD44	MIF - (CD74+CD44)	MIF	Secreted Signaling	PMID: 29637711; PMID: 26175090
639	Macrophages	Effector CD4+ T cells	MIF	CD74_CD44	0.0526388	0	MIF_CD74_CD44	MIF - (CD74+CD44)	MIF	Secreted Signaling	PMID: 29637711; PMID: 26175090
640	Mast cells	Effector CD4+ T cells	MIF	CD74_CD44	0.0506454	0	MIF_CD74_CD44	MIF - (CD74+CD44)	MIF	Secreted Signaling	PMID: 29637711; PMID: 26175090
641	myCAFs	Effector CD4+ T cells	MIF	CD74_CD44	0.0819612	0	MIF_CD74_CD44	MIF - (CD74+CD44)	MIF	Secreted Signaling	PMID: 29637711; PMID: 26175090
642	Plasma cells	Effector CD4+ T cells	MIF	CD74_CD44	0.0809148	0	MIF_CD74_CD44	MIF - (CD74+CD44)	MIF	Secreted Signaling	PMID: 29637711; PMID: 26175090
643	Proliferative cells2	Effector CD4+ T cells	MIF	CD74_CD44	0.0757567	0	MIF_CD74_CD44	MIF - (CD74+CD44)	MIF	Secreted Signaling	PMID: 29637711; PMID: 26175090
644	Tregs	Effector CD4+ T cells	MIF	CD74_CD44	0.0549016	0	MIF_CD74_CD44	MIF - (CD74+CD44)	MIF	Secreted Signaling	PMID: 29637711; PMID: 26175090
645	Tumor_cells+State2	Effector CD4+ T cells	MIF	CD74_CD44	0.0616653	0	MIF_CD74_CD44	MIF - (CD74+CD44)	MIF	Secreted Signaling	PMID: 29637711; PMID: 26175090
646	Plasma cells	iCAFs	MIF	CD74_CD44	0.0466667	0.04	MIF_CD74_CD44	MIF - (CD74+CD44)	MIF	Secreted Signaling	PMID: 29637711; PMID: 26175090
647	B cells	Macrophages	MIF	CD74_CD44	0.0666451	0	MIF_CD74_CD44	MIF - (CD74+CD44)	MIF	Secreted Signaling	PMID: 29637711; PMID: 26175090
648	Cytotoxic CD8+ T cells	Macrophages	MIF	CD74_CD44	0.084964	0	MIF_CD74_CD44	MIF - (CD74+CD44)	MIF	Secreted Signaling	PMID: 29637711; PMID: 26175090
649	DCs	Macrophages	MIF	CD74_CD44	0.0703905	0	MIF_CD74_CD44	MIF - (CD74+CD44)	MIF	Secreted Signaling	PMID: 29637711; PMID: 26175090
650	Effector CD4+ T cells	Macrophages	MIF	CD74_CD44	0.0842025	0	MIF_CD74_CD44	MIF - (CD74+CD44)	MIF	Secreted Signaling	PMID: 29637711; PMID: 26175090
651	Endothelial cells	Macrophages	MIF	CD74_CD44	0.0980753	0	MIF_CD74_CD44	MIF - (CD74+CD44)	MIF	Secreted Signaling	PMID: 29637711; PMID: 26175090
652	iCAFs	Macrophages	MIF	CD74_CD44	0.135871	0	MIF_CD74_CD44	MIF - (CD74+CD44)	MIF	Secreted Signaling	PMID: 29637711; PMID: 26175090
653	Macrophages	Macrophages	MIF	CD74_CD44	0.0894733	0	MIF_CD74_CD44	MIF - (CD74+CD44)	MIF	Secreted Signaling	PMID: 29637711; PMID: 26175090
654	Mast cells	Macrophages	MIF	CD74_CD44	0.0862119	0	MIF_CD74_CD44	MIF - (CD74+CD44)	MIF	Secreted Signaling	PMID: 29637711; PMID: 26175090
655	myCAFs	Macrophages	MIF	CD74_CD44	0.136361	0	MIF_CD74_CD44	MIF - (CD74+CD44)	MIF	Secreted Signaling	PMID: 29637711; PMID: 26175090
656	Plasma cells	Macrophages	MIF	CD74_CD44	0.134722	0	MIF_CD74_CD44	MIF - (CD74+CD44)	MIF	Secreted Signaling	PMID: 29637711; PMID: 26175090
657	Proliferative cells1+State1	Macrophages	MIF	CD74_CD44	0.0663	0	MIF_CD74_CD44	MIF - (CD74+CD44)	MIF	Secreted Signaling	PMID: 29637711; PMID: 26175090
658	Proliferative cells2	Macrophages	MIF	CD74_CD44	0.126606	0	MIF_CD74_CD44	MIF - (CD74+CD44)	MIF	Secreted Signaling	PMID: 29637711; PMID: 26175090
659	Tregs	Macrophages	MIF	CD74_CD44	0.0931638	0	MIF_CD74_CD44	MIF - (CD74+CD44)	MIF	Secreted Signaling	PMID: 29637711; PMID: 26175090
660	Tumor_cells+State1	Macrophages	MIF	CD74_CD44	0.0687783	0	MIF_CD74_CD44	MIF - (CD74+CD44)	MIF	Secreted Signaling	PMID: 29637711; PMID: 26175090
661	Tumor_cells+State2	Macrophages	MIF	CD74_CD44	0.104122	0	MIF_CD74_CD44	MIF - (CD74+CD44)	MIF	Secreted Signaling	PMID: 29637711; PMID: 26175090
662	Tumor_cells+State3	Macrophages	MIF	CD74_CD44	0.0646787	0	MIF_CD74_CD44	MIF - (CD74+CD44)	MIF	Secreted Signaling	PMID: 29637711; PMID: 26175090
663	Cytotoxic CD8+ T cells	Mast cells	MIF	CD74_CD44	0.0523186	0	MIF_CD74_CD44	MIF - (CD74+CD44)	MIF	Secreted Signaling	PMID: 29637711; PMID: 26175090
664	Effector CD4+ T cells	Mast cells	MIF	CD74_CD44	0.0518332	0	MIF_CD74_CD44	MIF - (CD74+CD44)	MIF	Secreted Signaling	PMID: 29637711; PMID: 26175090
665	Endothelial cells	Mast cells	MIF	CD74_CD44	0.0607266	0	MIF_CD74_CD44	MIF - (CD74+CD44)	MIF	Secreted Signaling	PMID: 29637711; PMID: 26175090
666	iCAFs	Mast cells	MIF	CD74_CD44	0.0854936	0	MIF_CD74_CD44	MIF - (CD74+CD44)	MIF	Secreted Signaling	PMID: 29637711; PMID: 26175090
667	Macrophages	Mast cells	MIF	CD74_CD44	0.0551998	0	MIF_CD74_CD44	MIF - (CD74+CD44)	MIF	Secreted Signaling	PMID: 29637711; PMID: 26175090
668	Mast cells	Mast cells	MIF	CD74_CD44	0.0531149	0.02	MIF_CD74_CD44	MIF - (CD74+CD44)	MIF	Secreted Signaling	PMID: 29637711; PMID: 26175090
669	myCAFs	Mast cells	MIF	CD74_CD44	0.0858196	0	MIF_CD74_CD44	MIF - (CD74+CD44)	MIF	Secreted Signaling	PMID: 29637711; PMID: 26175090
670	Plasma cells	Mast cells	MIF	CD74_CD44	0.0847285	0	MIF_CD74_CD44	MIF - (CD74+CD44)	MIF	Secreted Signaling	PMID: 29637711; PMID: 26175090
671	Proliferative cells2	Mast cells	MIF	CD74_CD44	0.0793482	0	MIF_CD74_CD44	MIF - (CD74+CD44)	MIF	Secreted Signaling	PMID: 29637711; PMID: 26175090
672	Tregs	Mast cells	MIF	CD74_CD44	0.057566	0	MIF_CD74_CD44	MIF - (CD74+CD44)	MIF	Secreted Signaling	PMID: 29637711; PMID: 26175090
673	Tumor_cells+State2	Mast cells	MIF	CD74_CD44	0.0646355	0	MIF_CD74_CD44	MIF - (CD74+CD44)	MIF	Secreted Signaling	PMID: 29637711; PMID: 26175090
674	B cells	Monocytes	MIF	CD74_CD44	0.0572204	0	MIF_CD74_CD44	MIF - (CD74+CD44)	MIF	Secreted Signaling	PMID: 29637711; PMID: 26175090
675	Cytotoxic CD8+ T cells	Monocytes	MIF	CD74_CD44	0.0731517	0	MIF_CD74_CD44	MIF - (CD74+CD44)	MIF	Secreted Signaling	PMID: 29637711; PMID: 26175090
676	DCs	Monocytes	MIF	CD74_CD44	0.0604705	0	MIF_CD74_CD44	MIF - (CD74+CD44)	MIF	Secreted Signaling	PMID: 29637711; PMID: 26175090
677	Effector CD4+ T cells	Monocytes	MIF	CD74_CD44	0.0724878	0	MIF_CD74_CD44	MIF - (CD74+CD44)	MIF	Secreted Signaling	PMID: 29637711; PMID: 26175090
678	Endothelial cells	Monocytes	MIF	CD74_CD44	0.0846088	0	MIF_CD74_CD44	MIF - (CD74+CD44)	MIF	Secreted Signaling	PMID: 29637711; PMID: 26175090
679	iCAFs	Monocytes	MIF	CD74_CD44	0.117894	0	MIF_CD74_CD44	MIF - (CD74+CD44)	MIF	Secreted Signaling	PMID: 29637711; PMID: 26175090
680	Macrophages	Monocytes	MIF	CD74_CD44	0.0770869	0	MIF_CD74_CD44	MIF - (CD74+CD44)	MIF	Secreted Signaling	PMID: 29637711; PMID: 26175090
681	Mast cells	Monocytes	MIF	CD74_CD44	0.0742402	0	MIF_CD74_CD44	MIF - (CD74+CD44)	MIF	Secreted Signaling	PMID: 29637711; PMID: 26175090
682	myCAFs	Monocytes	MIF	CD74_CD44	0.118327	0	MIF_CD74_CD44	MIF - (CD74+CD44)	MIF	Secreted Signaling	PMID: 29637711; PMID: 26175090
683	Plasma cells	Monocytes	MIF	CD74_CD44	0.116876	0	MIF_CD74_CD44	MIF - (CD74+CD44)	MIF	Secreted Signaling	PMID: 29637711; PMID: 26175090
684	Proliferative cells1+State1	Monocytes	MIF	CD74_CD44	0.0569211	0.01	MIF_CD74_CD44	MIF - (CD74+CD44)	MIF	Secreted Signaling	PMID: 29637711; PMID: 26175090
685	Proliferative cells2	Monocytes	MIF	CD74_CD44	0.109699	0	MIF_CD74_CD44	MIF - (CD74+CD44)	MIF	Secreted Signaling	PMID: 29637711; PMID: 26175090
686	Tregs	Monocytes	MIF	CD74_CD44	0.0803116	0	MIF_CD74_CD44	MIF - (CD74+CD44)	MIF	Secreted Signaling	PMID: 29637711; PMID: 26175090
687	Tumor_cells+State1	Monocytes	MIF	CD74_CD44	0.059071	0	MIF_CD74_CD44	MIF - (CD74+CD44)	MIF	Secreted Signaling	PMID: 29637711; PMID: 26175090
688	Tumor_cells+State2	Monocytes	MIF	CD74_CD44	0.0899079	0	MIF_CD74_CD44	MIF - (CD74+CD44)	MIF	Secreted Signaling	PMID: 29637711; PMID: 26175090
689	Tumor_cells+State3	Monocytes	MIF	CD74_CD44	0.0555156	0	MIF_CD74_CD44	MIF - (CD74+CD44)	MIF	Secreted Signaling	PMID: 29637711; PMID: 26175090
690	B cells	Plasma cells	MIF	CD74_CD44	0.0501541	0	MIF_CD74_CD44	MIF - (CD74+CD44)	MIF	Secreted Signaling	PMID: 29637711; PMID: 26175090
691	Cytotoxic CD8+ T cells	Plasma cells	MIF	CD74_CD44	0.0642521	0	MIF_CD74_CD44	MIF - (CD74+CD44)	MIF	Secreted Signaling	PMID: 29637711; PMID: 26175090
692	DCs	Plasma cells	MIF	CD74_CD44	0.0530254	0	MIF_CD74_CD44	MIF - (CD74+CD44)	MIF	Secreted Signaling	PMID: 29637711; PMID: 26175090
693	Effector CD4+ T cells	Plasma cells	MIF	CD74_CD44	0.0636634	0	MIF_CD74_CD44	MIF - (CD74+CD44)	MIF	Secreted Signaling	PMID: 29637711; PMID: 26175090
694	Endothelial cells	Plasma cells	MIF	CD74_CD44	0.0744273	0	MIF_CD74_CD44	MIF - (CD74+CD44)	MIF	Secreted Signaling	PMID: 29637711; PMID: 26175090
695	iCAFs	Plasma cells	MIF	CD74_CD44	0.104162	0	MIF_CD74_CD44	MIF - (CD74+CD44)	MIF	Secreted Signaling	PMID: 29637711; PMID: 26175090
696	Macrophages	Plasma cells	MIF	CD74_CD44	0.0677435	0	MIF_CD74_CD44	MIF - (CD74+CD44)	MIF	Secreted Signaling	PMID: 29637711; PMID: 26175090
697	Mast cells	Plasma cells	MIF	CD74_CD44	0.0652175	0	MIF_CD74_CD44	MIF - (CD74+CD44)	MIF	Secreted Signaling	PMID: 29637711; PMID: 26175090
698	myCAFs	Plasma cells	MIF	CD74_CD44	0.104551	0	MIF_CD74_CD44	MIF - (CD74+CD44)	MIF	Secreted Signaling	PMID: 29637711; PMID: 26175090
699	Plasma cells	Plasma cells	MIF	CD74_CD44	0.103249	0	MIF_CD74_CD44	MIF - (CD74+CD44)	MIF	Secreted Signaling	PMID: 29637711; PMID: 26175090
700	Proliferative cells2	Plasma cells	MIF	CD74_CD44	0.0968171	0	MIF_CD74_CD44	MIF - (CD74+CD44)	MIF	Secreted Signaling	PMID: 29637711; PMID: 26175090
701	Tregs	Plasma cells	MIF	CD74_CD44	0.0706073	0	MIF_CD74_CD44	MIF - (CD74+CD44)	MIF	Secreted Signaling	PMID: 29637711; PMID: 26175090
702	Tumor_cells+State1	Plasma cells	MIF	CD74_CD44	0.0517887	0	MIF_CD74_CD44	MIF - (CD74+CD44)	MIF	Secreted Signaling	PMID: 29637711; PMID: 26175090
703	Tumor_cells+State2	Plasma cells	MIF	CD74_CD44	0.0791438	0	MIF_CD74_CD44	MIF - (CD74+CD44)	MIF	Secreted Signaling	PMID: 29637711; PMID: 26175090
704	Endothelial cells	Proliferative cells1+State1	MIF	CD74_CD44	0.04972	0.01	MIF_CD74_CD44	MIF - (CD74+CD44)	MIF	Secreted Signaling	PMID: 29637711; PMID: 26175090
705	iCAFs	Proliferative cells1+State1	MIF	CD74_CD44	0.0703342	0	MIF_CD74_CD44	MIF - (CD74+CD44)	MIF	Secreted Signaling	PMID: 29637711; PMID: 26175090
706	myCAFs	Proliferative cells1+State1	MIF	CD74_CD44	0.0706068	0	MIF_CD74_CD44	MIF - (CD74+CD44)	MIF	Secreted Signaling	PMID: 29637711; PMID: 26175090
707	Plasma cells	Proliferative cells1+State1	MIF	CD74_CD44	0.0696944	0	MIF_CD74_CD44	MIF - (CD74+CD44)	MIF	Secreted Signaling	PMID: 29637711; PMID: 26175090
708	Proliferative cells2	Proliferative cells1+State1	MIF	CD74_CD44	0.0652008	0	MIF_CD74_CD44	MIF - (CD74+CD44)	MIF	Secreted Signaling	PMID: 29637711; PMID: 26175090
709	Cytotoxic CD8+ T cells	Proliferative cells2	MIF	CD74_CD44	0.0512636	0	MIF_CD74_CD44	MIF - (CD74+CD44)	MIF	Secreted Signaling	PMID: 29637711; PMID: 26175090
710	Effector CD4+ T cells	Proliferative cells2	MIF	CD74_CD44	0.0507875	0	MIF_CD74_CD44	MIF - (CD74+CD44)	MIF	Secreted Signaling	PMID: 29637711; PMID: 26175090
711	Endothelial cells	Proliferative cells2	MIF	CD74_CD44	0.0595127	0	MIF_CD74_CD44	MIF - (CD74+CD44)	MIF	Secreted Signaling	PMID: 29637711; PMID: 26175090
712	iCAFs	Proliferative cells2	MIF	CD74_CD44	0.0838289	0	MIF_CD74_CD44	MIF - (CD74+CD44)	MIF	Secreted Signaling	PMID: 29637711; PMID: 26175090
713	Macrophages	Proliferative cells2	MIF	CD74_CD44	0.0540901	0	MIF_CD74_CD44	MIF - (CD74+CD44)	MIF	Secreted Signaling	PMID: 29637711; PMID: 26175090
714	Mast cells	Proliferative cells2	MIF	CD74_CD44	0.0520447	0.02	MIF_CD74_CD44	MIF - (CD74+CD44)	MIF	Secreted Signaling	PMID: 29637711; PMID: 26175090
715	myCAFs	Proliferative cells2	MIF	CD74_CD44	0.0841491	0	MIF_CD74_CD44	MIF - (CD74+CD44)	MIF	Secreted Signaling	PMID: 29637711; PMID: 26175090
716	Plasma cells	Proliferative cells2	MIF	CD74_CD44	0.0830773	0	MIF_CD74_CD44	MIF - (CD74+CD44)	MIF	Secreted Signaling	PMID: 29637711; PMID: 26175090
717	Proliferative cells2	Proliferative cells2	MIF	CD74_CD44	0.077793	0	MIF_CD74_CD44	MIF - (CD74+CD44)	MIF	Secreted Signaling	PMID: 29637711; PMID: 26175090
718	Tregs	Proliferative cells2	MIF	CD74_CD44	0.0564116	0	MIF_CD74_CD44	MIF - (CD74+CD44)	MIF	Secreted Signaling	PMID: 29637711; PMID: 26175090
719	Tumor_cells+State2	Proliferative cells2	MIF	CD74_CD44	0.0633488	0	MIF_CD74_CD44	MIF - (CD74+CD44)	MIF	Secreted Signaling	PMID: 29637711; PMID: 26175090
720	B cells	Tregs	MIF	CD74_CD44	0.0483988	0	MIF_CD74_CD44	MIF - (CD74+CD44)	MIF	Secreted Signaling	PMID: 29637711; PMID: 26175090
721	Cytotoxic CD8+ T cells	Tregs	MIF	CD74_CD44	0.0620356	0	MIF_CD74_CD44	MIF - (CD74+CD44)	MIF	Secreted Signaling	PMID: 29637711; PMID: 26175090
722	DCs	Tregs	MIF	CD74_CD44	0.051175	0	MIF_CD74_CD44	MIF - (CD74+CD44)	MIF	Secreted Signaling	PMID: 29637711; PMID: 26175090
723	Effector CD4+ T cells	Tregs	MIF	CD74_CD44	0.0614658	0	MIF_CD74_CD44	MIF - (CD74+CD44)	MIF	Secreted Signaling	PMID: 29637711; PMID: 26175090
724	Endothelial cells	Tregs	MIF	CD74_CD44	0.0718867	0	MIF_CD74_CD44	MIF - (CD74+CD44)	MIF	Secreted Signaling	PMID: 29637711; PMID: 26175090
725	iCAFs	Tregs	MIF	CD74_CD44	0.100717	0	MIF_CD74_CD44	MIF - (CD74+CD44)	MIF	Secreted Signaling	PMID: 29637711; PMID: 26175090
726	Macrophages	Tregs	MIF	CD74_CD44	0.065415	0	MIF_CD74_CD44	MIF - (CD74+CD44)	MIF	Secreted Signaling	PMID: 29637711; PMID: 26175090
727	Mast cells	Tregs	MIF	CD74_CD44	0.0629699	0	MIF_CD74_CD44	MIF - (CD74+CD44)	MIF	Secreted Signaling	PMID: 29637711; PMID: 26175090
728	myCAFs	Tregs	MIF	CD74_CD44	0.101095	0	MIF_CD74_CD44	MIF - (CD74+CD44)	MIF	Secreted Signaling	PMID: 29637711; PMID: 26175090
729	Plasma cells	Tregs	MIF	CD74_CD44	0.0998308	0	MIF_CD74_CD44	MIF - (CD74+CD44)	MIF	Secreted Signaling	PMID: 29637711; PMID: 26175090
730	Proliferative cells2	Tregs	MIF	CD74_CD44	0.0935896	0	MIF_CD74_CD44	MIF - (CD74+CD44)	MIF	Secreted Signaling	PMID: 29637711; PMID: 26175090
731	Tregs	Tregs	MIF	CD74_CD44	0.0681875	0	MIF_CD74_CD44	MIF - (CD74+CD44)	MIF	Secreted Signaling	PMID: 29637711; PMID: 26175090
732	Tumor_cells+State1	Tregs	MIF	CD74_CD44	0.0499792	0	MIF_CD74_CD44	MIF - (CD74+CD44)	MIF	Secreted Signaling	PMID: 29637711; PMID: 26175090
733	Tumor_cells+State2	Tregs	MIF	CD74_CD44	0.0764556	0	MIF_CD74_CD44	MIF - (CD74+CD44)	MIF	Secreted Signaling	PMID: 29637711; PMID: 26175090
734	B cells	Endothelial cells	MIF	ACKR3	0.000675046	0	MIF_ACKR3	MIF - ACKR3	MIF	Secreted Signaling	PMID: 26175090
735	Cytotoxic CD8+ T cells	Endothelial cells	MIF	ACKR3	0.000877648	0	MIF_ACKR3	MIF - ACKR3	MIF	Secreted Signaling	PMID: 26175090
736	DCs	Endothelial cells	MIF	ACKR3	0.000715827	0	MIF_ACKR3	MIF - ACKR3	MIF	Secreted Signaling	PMID: 26175090
737	Effector CD4+ T cells	Endothelial cells	MIF	ACKR3	0.000869067	0	MIF_ACKR3	MIF - ACKR3	MIF	Secreted Signaling	PMID: 26175090
738	Endothelial cells	Endothelial cells	MIF	ACKR3	0.00102766	0	MIF_ACKR3	MIF - ACKR3	MIF	Secreted Signaling	PMID: 26175090
739	iCAFs	Endothelial cells	MIF	ACKR3	0.00148528	0	MIF_ACKR3	MIF - ACKR3	MIF	Secreted Signaling	PMID: 26175090
740	Macrophages	Endothelial cells	MIF	ACKR3	0.000928757	0	MIF_ACKR3	MIF - ACKR3	MIF	Secreted Signaling	PMID: 26175090
741	Mast cells	Endothelial cells	MIF	ACKR3	0.000891742	0	MIF_ACKR3	MIF - ACKR3	MIF	Secreted Signaling	PMID: 26175090
742	Monocytes	Endothelial cells	MIF	ACKR3	0.00039709	0	MIF_ACKR3	MIF - ACKR3	MIF	Secreted Signaling	PMID: 26175090
743	myCAFs	Endothelial cells	MIF	ACKR3	0.00149147	0	MIF_ACKR3	MIF - ACKR3	MIF	Secreted Signaling	PMID: 26175090
744	Naive CD4+ T cells	Endothelial cells	MIF	ACKR3	0.000302856	0	MIF_ACKR3	MIF - ACKR3	MIF	Secreted Signaling	PMID: 26175090
745	Plasma cells	Endothelial cells	MIF	ACKR3	0.00147078	0	MIF_ACKR3	MIF - ACKR3	MIF	Secreted Signaling	PMID: 26175090
746	Proliferative cells1+State1	Endothelial cells	MIF	ACKR3	0.000671305	0	MIF_ACKR3	MIF - ACKR3	MIF	Secreted Signaling	PMID: 26175090
747	Proliferative cells2	Endothelial cells	MIF	ACKR3	0.00136948	0	MIF_ACKR3	MIF - ACKR3	MIF	Secreted Signaling	PMID: 26175090
748	Tregs	Endothelial cells	MIF	ACKR3	0.000970961	0	MIF_ACKR3	MIF - ACKR3	MIF	Secreted Signaling	PMID: 26175090
749	Tumor_cells+State1	Endothelial cells	MIF	ACKR3	0.000698232	0	MIF_ACKR3	MIF - ACKR3	MIF	Secreted Signaling	PMID: 26175090
750	Tumor_cells+State2	Endothelial cells	MIF	ACKR3	0.0010983	0	MIF_ACKR3	MIF - ACKR3	MIF	Secreted Signaling	PMID: 26175090
751	Tumor_cells+State3	Endothelial cells	MIF	ACKR3	0.000653765	0	MIF_ACKR3	MIF - ACKR3	MIF	Secreted Signaling	PMID: 26175090
752	Mast cells	Tumor_cells+State3	LIF	LIFR_IL6ST	0.000453605	0	LIF_LIFR_IL6ST	LIF - (LIFR+IL6ST)	LIFR	Secreted Signaling	KEGG: hsa04060
753	Monocytes	Tumor_cells+State3	OSM	LIFR_IL6ST	0.00122419	0	OSM_LIFR_IL6ST	OSM - (LIFR+IL6ST)	OSM	Secreted Signaling	KEGG: hsa04060
754	Neutrophils1	Tumor_cells+State3	OSM	LIFR_IL6ST	0.00428185	0	OSM_LIFR_IL6ST	OSM - (LIFR+IL6ST)	OSM	Secreted Signaling	KEGG: hsa04060
755	Monocytes	Proliferative cells1+State1	OSM	OSMR_IL6ST	0.00292772	0	OSM_OSMR_IL6ST	OSM - (OSMR+IL6ST)	OSM	Secreted Signaling	KEGG: hsa04060
756	Neutrophils1	Proliferative cells1+State1	OSM	OSMR_IL6ST	0.0101969	0	OSM_OSMR_IL6ST	OSM - (OSMR+IL6ST)	OSM	Secreted Signaling	KEGG: hsa04060
757	Monocytes	Tumor_cells+State1	OSM	OSMR_IL6ST	0.00249215	0	OSM_OSMR_IL6ST	OSM - (OSMR+IL6ST)	OSM	Secreted Signaling	KEGG: hsa04060
758	Neutrophils1	Tumor_cells+State1	OSM	OSMR_IL6ST	0.00868926	0	OSM_OSMR_IL6ST	OSM - (OSMR+IL6ST)	OSM	Secreted Signaling	KEGG: hsa04060
759	Monocytes	Monocytes	IL1A	IL1R1_IL1RAP	0.00111691	0	IL1A_IL1R1_IL1RAP	IL1A - (IL1R1+IL1RAP)	IL1	Secreted Signaling	KEGG: hsa04060
760	Monocytes	Proliferative cells1+State1	IL1A	IL1R1_IL1RAP	0.000181186	0	IL1A_IL1R1_IL1RAP	IL1A - (IL1R1+IL1RAP)	IL1	Secreted Signaling	KEGG: hsa04060
761	DCs	Monocytes	IL1B	IL1R1_IL1RAP	0.00395794	0	IL1B_IL1R1_IL1RAP	IL1B - (IL1R1+IL1RAP)	IL1	Secreted Signaling	KEGG: hsa04060
762	iCAFs	Monocytes	IL1B	IL1R1_IL1RAP	0.000377846	0	IL1B_IL1R1_IL1RAP	IL1B - (IL1R1+IL1RAP)	IL1	Secreted Signaling	KEGG: hsa04060
763	Macrophages	Monocytes	IL1B	IL1R1_IL1RAP	0.00593385	0	IL1B_IL1R1_IL1RAP	IL1B - (IL1R1+IL1RAP)	IL1	Secreted Signaling	KEGG: hsa04060
764	Monocytes	Monocytes	IL1B	IL1R1_IL1RAP	0.00964824	0	IL1B_IL1R1_IL1RAP	IL1B - (IL1R1+IL1RAP)	IL1	Secreted Signaling	KEGG: hsa04060
765	Neutrophils1	Monocytes	IL1B	IL1R1_IL1RAP	0.0121056	0	IL1B_IL1R1_IL1RAP	IL1B - (IL1R1+IL1RAP)	IL1	Secreted Signaling	KEGG: hsa04060
766	Plasma cells	Monocytes	IL1B	IL1R1_IL1RAP	0.00084595	0	IL1B_IL1R1_IL1RAP	IL1B - (IL1R1+IL1RAP)	IL1	Secreted Signaling	KEGG: hsa04060
767	Proliferative cells1+State1	Monocytes	IL1B	IL1R1_IL1RAP	0.00167674	0	IL1B_IL1R1_IL1RAP	IL1B - (IL1R1+IL1RAP)	IL1	Secreted Signaling	KEGG: hsa04060
768	Tumor_cells+State1	Monocytes	IL1B	IL1R1_IL1RAP	7.5961e-05	0	IL1B_IL1R1_IL1RAP	IL1B - (IL1R1+IL1RAP)	IL1	Secreted Signaling	KEGG: hsa04060
769	DCs	Proliferative cells1+State1	IL1B	IL1R1_IL1RAP	0.000644551	0	IL1B_IL1R1_IL1RAP	IL1B - (IL1R1+IL1RAP)	IL1	Secreted Signaling	KEGG: hsa04060
770	iCAFs	Proliferative cells1+State1	IL1B	IL1R1_IL1RAP	6.11315e-05	0	IL1B_IL1R1_IL1RAP	IL1B - (IL1R1+IL1RAP)	IL1	Secreted Signaling	KEGG: hsa04060
771	Macrophages	Proliferative cells1+State1	IL1B	IL1R1_IL1RAP	0.000969751	0	IL1B_IL1R1_IL1RAP	IL1B - (IL1R1+IL1RAP)	IL1	Secreted Signaling	KEGG: hsa04060
772	Monocytes	Proliferative cells1+State1	IL1B	IL1R1_IL1RAP	0.00160541	0	IL1B_IL1R1_IL1RAP	IL1B - (IL1R1+IL1RAP)	IL1	Secreted Signaling	KEGG: hsa04060
773	Neutrophils1	Proliferative cells1+State1	IL1B	IL1R1_IL1RAP	0.00201951	0	IL1B_IL1R1_IL1RAP	IL1B - (IL1R1+IL1RAP)	IL1	Secreted Signaling	KEGG: hsa04060
774	Plasma cells	Proliferative cells1+State1	IL1B	IL1R1_IL1RAP	0.000136971	0	IL1B_IL1R1_IL1RAP	IL1B - (IL1R1+IL1RAP)	IL1	Secreted Signaling	KEGG: hsa04060
775	Proliferative cells1+State1	Proliferative cells1+State1	IL1B	IL1R1_IL1RAP	0.000271865	0	IL1B_IL1R1_IL1RAP	IL1B - (IL1R1+IL1RAP)	IL1	Secreted Signaling	KEGG: hsa04060
776	Tumor_cells+State1	Proliferative cells1+State1	IL1B	IL1R1_IL1RAP	1.22837e-05	0	IL1B_IL1R1_IL1RAP	IL1B - (IL1R1+IL1RAP)	IL1	Secreted Signaling	KEGG: hsa04060
777	Monocytes	Neutrophils1	IL1A	IL1R2	0.00824684	0	IL1A_IL1R2	IL1A - IL1R2	IL1	Secreted Signaling	KEGG: hsa04060
778	Monocytes	Proliferative cells1+State1	IL1A	IL1R2	0.00028594	0	IL1A_IL1R2	IL1A - IL1R2	IL1	Secreted Signaling	KEGG: hsa04060
779	Monocytes	Tregs	IL1A	IL1R2	0.00400368	0	IL1A_IL1R2	IL1A - IL1R2	IL1	Secreted Signaling	KEGG: hsa04060
780	Monocytes	Tumor_cells+State1	IL1A	IL1R2	0.000199007	0	IL1A_IL1R2	IL1A - IL1R2	IL1	Secreted Signaling	KEGG: hsa04060
781	DCs	Neutrophils1	IL1B	IL1R2	0.0178561	0	IL1B_IL1R2	IL1B - IL1R2	IL1	Secreted Signaling	KEGG: hsa04060
782	iCAFs	Neutrophils1	IL1B	IL1R2	0.00155965	0	IL1B_IL1R2	IL1B - IL1R2	IL1	Secreted Signaling	KEGG: hsa04060
783	Macrophages	Neutrophils1	IL1B	IL1R2	0.0265061	0	IL1B_IL1R2	IL1B - IL1R2	IL1	Secreted Signaling	KEGG: hsa04060
784	Monocytes	Neutrophils1	IL1B	IL1R2	0.0687891	0	IL1B_IL1R2	IL1B - IL1R2	IL1	Secreted Signaling	KEGG: hsa04060
785	Neutrophils1	Neutrophils1	IL1B	IL1R2	0.0746431	0	IL1B_IL1R2	IL1B - IL1R2	IL1	Secreted Signaling	KEGG: hsa04060
786	Plasma cells	Neutrophils1	IL1B	IL1R2	0.00348805	0	IL1B_IL1R2	IL1B - IL1R2	IL1	Secreted Signaling	KEGG: hsa04060
787	Proliferative cells1+State1	Neutrophils1	IL1B	IL1R2	0.00698748	0	IL1B_IL1R2	IL1B - IL1R2	IL1	Secreted Signaling	KEGG: hsa04060
788	Tumor_cells+State1	Neutrophils1	IL1B	IL1R2	0.000316871	0	IL1B_IL1R2	IL1B - IL1R2	IL1	Secreted Signaling	KEGG: hsa04060
789	DCs	Proliferative cells1+State1	IL1B	IL1R2	0.000624964	0.01	IL1B_IL1R2	IL1B - IL1R2	IL1	Secreted Signaling	KEGG: hsa04060
790	iCAFs	Proliferative cells1+State1	IL1B	IL1R2	5.37276e-05	0.02	IL1B_IL1R2	IL1B - IL1R2	IL1	Secreted Signaling	KEGG: hsa04060
791	Macrophages	Proliferative cells1+State1	IL1B	IL1R2	0.000935668	0.01	IL1B_IL1R2	IL1B - IL1R2	IL1	Secreted Signaling	KEGG: hsa04060
792	Monocytes	Proliferative cells1+State1	IL1B	IL1R2	0.00253446	0	IL1B_IL1R2	IL1B - IL1R2	IL1	Secreted Signaling	KEGG: hsa04060
793	Neutrophils1	Proliferative cells1+State1	IL1B	IL1R2	0.00276689	0	IL1B_IL1R2	IL1B - IL1R2	IL1	Secreted Signaling	KEGG: hsa04060
794	Plasma cells	Proliferative cells1+State1	IL1B	IL1R2	0.000120383	0.02	IL1B_IL1R2	IL1B - IL1R2	IL1	Secreted Signaling	KEGG: hsa04060
795	Proliferative cells1+State1	Proliferative cells1+State1	IL1B	IL1R2	0.000241978	0.02	IL1B_IL1R2	IL1B - IL1R2	IL1	Secreted Signaling	KEGG: hsa04060
796	Tumor_cells+State1	Proliferative cells1+State1	IL1B	IL1R2	1.09026e-05	0.02	IL1B_IL1R2	IL1B - IL1R2	IL1	Secreted Signaling	KEGG: hsa04060
797	DCs	Tregs	IL1B	IL1R2	0.0087122	0	IL1B_IL1R2	IL1B - IL1R2	IL1	Secreted Signaling	KEGG: hsa04060
798	iCAFs	Tregs	IL1B	IL1R2	0.000754561	0	IL1B_IL1R2	IL1B - IL1R2	IL1	Secreted Signaling	KEGG: hsa04060
799	Macrophages	Tregs	IL1B	IL1R2	0.0129912	0	IL1B_IL1R2	IL1B - IL1R2	IL1	Secreted Signaling	KEGG: hsa04060
800	Monocytes	Tregs	IL1B	IL1R2	0.0344787	0	IL1B_IL1R2	IL1B - IL1R2	IL1	Secreted Signaling	KEGG: hsa04060
801	Neutrophils1	Tregs	IL1B	IL1R2	0.0375305	0	IL1B_IL1R2	IL1B - IL1R2	IL1	Secreted Signaling	KEGG: hsa04060
802	Plasma cells	Tregs	IL1B	IL1R2	0.00168921	0	IL1B_IL1R2	IL1B - IL1R2	IL1	Secreted Signaling	KEGG: hsa04060
803	Proliferative cells1+State1	Tregs	IL1B	IL1R2	0.00339006	0	IL1B_IL1R2	IL1B - IL1R2	IL1	Secreted Signaling	KEGG: hsa04060
804	Tumor_cells+State1	Tregs	IL1B	IL1R2	0.000153204	0	IL1B_IL1R2	IL1B - IL1R2	IL1	Secreted Signaling	KEGG: hsa04060
805	DCs	Tumor_cells+State1	IL1B	IL1R2	0.000435003	0	IL1B_IL1R2	IL1B - IL1R2	IL1	Secreted Signaling	KEGG: hsa04060
806	iCAFs	Tumor_cells+State1	IL1B	IL1R2	3.73903e-05	0	IL1B_IL1R2	IL1B - IL1R2	IL1	Secreted Signaling	KEGG: hsa04060
807	Macrophages	Tumor_cells+State1	IL1B	IL1R2	0.000651329	0	IL1B_IL1R2	IL1B - IL1R2	IL1	Secreted Signaling	KEGG: hsa04060
808	Monocytes	Tumor_cells+State1	IL1B	IL1R2	0.00176512	0	IL1B_IL1R2	IL1B - IL1R2	IL1	Secreted Signaling	KEGG: hsa04060
809	Neutrophils1	Tumor_cells+State1	IL1B	IL1R2	0.00192714	0	IL1B_IL1R2	IL1B - IL1R2	IL1	Secreted Signaling	KEGG: hsa04060
810	Plasma cells	Tumor_cells+State1	IL1B	IL1R2	8.37789e-05	0	IL1B_IL1R2	IL1B - IL1R2	IL1	Secreted Signaling	KEGG: hsa04060
811	Proliferative cells1+State1	Tumor_cells+State1	IL1B	IL1R2	0.000168408	0	IL1B_IL1R2	IL1B - IL1R2	IL1	Secreted Signaling	KEGG: hsa04060
812	Tumor_cells+State1	Tumor_cells+State1	IL1B	IL1R2	7.58729e-06	0	IL1B_IL1R2	IL1B - IL1R2	IL1	Secreted Signaling	KEGG: hsa04060
813	Mast cells	Macrophages	CSF1	CSF1R	0.00327991	0	CSF1_CSF1R	CSF1 - CSF1R	CSF	Secreted Signaling	KEGG: hsa04060
814	Proliferative cells1+State1	Macrophages	CSF1	CSF1R	0.000755504	0	CSF1_CSF1R	CSF1 - CSF1R	CSF	Secreted Signaling	KEGG: hsa04060
815	Tumor_cells+State1	Macrophages	CSF1	CSF1R	0.000566617	0	CSF1_CSF1R	CSF1 - CSF1R	CSF	Secreted Signaling	KEGG: hsa04060
816	Cytotoxic CD8+ T cells	DCs	IFNG	IFNGR1_IFNGR2	0.00279595	0	IFNG_IFNGR1_IFNGR2	IFNG - (IFNGR1+IFNGR2)	IFN-II	Secreted Signaling	KEGG: hsa04060
817	Proliferative cells2	DCs	IFNG	IFNGR1_IFNGR2	0.00102216	0	IFNG_IFNGR1_IFNGR2	IFNG - (IFNGR1+IFNGR2)	IFN-II	Secreted Signaling	KEGG: hsa04060
818	Cytotoxic CD8+ T cells	Endothelial cells	IFNG	IFNGR1_IFNGR2	0.00222947	0	IFNG_IFNGR1_IFNGR2	IFNG - (IFNGR1+IFNGR2)	IFN-II	Secreted Signaling	KEGG: hsa04060
819	Proliferative cells2	Endothelial cells	IFNG	IFNGR1_IFNGR2	0.00081477	0	IFNG_IFNGR1_IFNGR2	IFNG - (IFNGR1+IFNGR2)	IFN-II	Secreted Signaling	KEGG: hsa04060
820	Cytotoxic CD8+ T cells	iCAFs	IFNG	IFNGR1_IFNGR2	0.00198677	0	IFNG_IFNGR1_IFNGR2	IFNG - (IFNGR1+IFNGR2)	IFN-II	Secreted Signaling	KEGG: hsa04060
821	Proliferative cells2	iCAFs	IFNG	IFNGR1_IFNGR2	0.000725965	0	IFNG_IFNGR1_IFNGR2	IFNG - (IFNGR1+IFNGR2)	IFN-II	Secreted Signaling	KEGG: hsa04060
822	Cytotoxic CD8+ T cells	Macrophages	IFNG	IFNGR1_IFNGR2	0.00406768	0	IFNG_IFNGR1_IFNGR2	IFNG - (IFNGR1+IFNGR2)	IFN-II	Secreted Signaling	KEGG: hsa04060
823	Proliferative cells2	Macrophages	IFNG	IFNGR1_IFNGR2	0.00148829	0	IFNG_IFNGR1_IFNGR2	IFNG - (IFNGR1+IFNGR2)	IFN-II	Secreted Signaling	KEGG: hsa04060
824	Cytotoxic CD8+ T cells	Mast cells	IFNG	IFNGR1_IFNGR2	0.00240952	0	IFNG_IFNGR1_IFNGR2	IFNG - (IFNGR1+IFNGR2)	IFN-II	Secreted Signaling	KEGG: hsa04060
825	Proliferative cells2	Mast cells	IFNG	IFNGR1_IFNGR2	0.000880672	0	IFNG_IFNGR1_IFNGR2	IFNG - (IFNGR1+IFNGR2)	IFN-II	Secreted Signaling	KEGG: hsa04060
826	Cytotoxic CD8+ T cells	Monocytes	IFNG	IFNGR1_IFNGR2	0.00411649	0	IFNG_IFNGR1_IFNGR2	IFNG - (IFNGR1+IFNGR2)	IFN-II	Secreted Signaling	KEGG: hsa04060
827	Proliferative cells2	Monocytes	IFNG	IFNGR1_IFNGR2	0.0015062	0	IFNG_IFNGR1_IFNGR2	IFNG - (IFNGR1+IFNGR2)	IFN-II	Secreted Signaling	KEGG: hsa04060
828	Cytotoxic CD8+ T cells	Proliferative cells1+State1	IFNG	IFNGR1_IFNGR2	0.00845348	0	IFNG_IFNGR1_IFNGR2	IFNG - (IFNGR1+IFNGR2)	IFN-II	Secreted Signaling	KEGG: hsa04060
829	Proliferative cells2	Proliferative cells1+State1	IFNG	IFNGR1_IFNGR2	0.00310165	0	IFNG_IFNGR1_IFNGR2	IFNG - (IFNGR1+IFNGR2)	IFN-II	Secreted Signaling	KEGG: hsa04060
830	Cytotoxic CD8+ T cells	Tumor_cells+State1	IFNG	IFNGR1_IFNGR2	0.00344606	0	IFNG_IFNGR1_IFNGR2	IFNG - (IFNGR1+IFNGR2)	IFN-II	Secreted Signaling	KEGG: hsa04060
831	Proliferative cells2	Tumor_cells+State1	IFNG	IFNGR1_IFNGR2	0.00126036	0	IFNG_IFNGR1_IFNGR2	IFNG - (IFNGR1+IFNGR2)	IFN-II	Secreted Signaling	KEGG: hsa04060
832	Cytotoxic CD8+ T cells	Tumor_cells+State3	IFNG	IFNGR1_IFNGR2	0.00214582	0	IFNG_IFNGR1_IFNGR2	IFNG - (IFNGR1+IFNGR2)	IFN-II	Secreted Signaling	KEGG: hsa04060
833	Proliferative cells2	Tumor_cells+State3	IFNG	IFNGR1_IFNGR2	0.000784161	0	IFNG_IFNGR1_IFNGR2	IFNG - (IFNGR1+IFNGR2)	IFN-II	Secreted Signaling	KEGG: hsa04060
834	B cells	DCs	TNF	TNFRSF1A	0.0016454	0	TNF_TNFRSF1A	TNF - TNFRSF1A	TNF	Secreted Signaling	KEGG: hsa04060
835	Proliferative cells1+State1	DCs	TNF	TNFRSF1A	0.00673576	0	TNF_TNFRSF1A	TNF - TNFRSF1A	TNF	Secreted Signaling	KEGG: hsa04060
836	Proliferative cells2	DCs	TNF	TNFRSF1A	0.000715659	0	TNF_TNFRSF1A	TNF - TNFRSF1A	TNF	Secreted Signaling	KEGG: hsa04060
837	B cells	Endothelial cells	TNF	TNFRSF1A	0.00164821	0	TNF_TNFRSF1A	TNF - TNFRSF1A	TNF	Secreted Signaling	KEGG: hsa04060
838	Proliferative cells1+State1	Endothelial cells	TNF	TNFRSF1A	0.00674721	0	TNF_TNFRSF1A	TNF - TNFRSF1A	TNF	Secreted Signaling	KEGG: hsa04060
839	Proliferative cells2	Endothelial cells	TNF	TNFRSF1A	0.000716883	0	TNF_TNFRSF1A	TNF - TNFRSF1A	TNF	Secreted Signaling	KEGG: hsa04060
840	B cells	iCAFs	TNF	TNFRSF1A	0.00252016	0	TNF_TNFRSF1A	TNF - TNFRSF1A	TNF	Secreted Signaling	KEGG: hsa04060
841	Proliferative cells1+State1	iCAFs	TNF	TNFRSF1A	0.0102888	0	TNF_TNFRSF1A	TNF - TNFRSF1A	TNF	Secreted Signaling	KEGG: hsa04060
842	Proliferative cells2	iCAFs	TNF	TNFRSF1A	0.00109667	0	TNF_TNFRSF1A	TNF - TNFRSF1A	TNF	Secreted Signaling	KEGG: hsa04060
843	B cells	Macrophages	TNF	TNFRSF1A	0.00132637	0	TNF_TNFRSF1A	TNF - TNFRSF1A	TNF	Secreted Signaling	KEGG: hsa04060
844	Proliferative cells1+State1	Macrophages	TNF	TNFRSF1A	0.00543513	0	TNF_TNFRSF1A	TNF - TNFRSF1A	TNF	Secreted Signaling	KEGG: hsa04060
845	Proliferative cells2	Macrophages	TNF	TNFRSF1A	0.000576796	0	TNF_TNFRSF1A	TNF - TNFRSF1A	TNF	Secreted Signaling	KEGG: hsa04060
846	B cells	Monocytes	TNF	TNFRSF1A	0.00224695	0	TNF_TNFRSF1A	TNF - TNFRSF1A	TNF	Secreted Signaling	KEGG: hsa04060
847	Proliferative cells1+State1	Monocytes	TNF	TNFRSF1A	0.00918121	0	TNF_TNFRSF1A	TNF - TNFRSF1A	TNF	Secreted Signaling	KEGG: hsa04060
848	Proliferative cells2	Monocytes	TNF	TNFRSF1A	0.000977634	0	TNF_TNFRSF1A	TNF - TNFRSF1A	TNF	Secreted Signaling	KEGG: hsa04060
849	B cells	myCAFs	TNF	TNFRSF1A	0.00150165	0	TNF_TNFRSF1A	TNF - TNFRSF1A	TNF	Secreted Signaling	KEGG: hsa04060
850	Proliferative cells1+State1	myCAFs	TNF	TNFRSF1A	0.00615003	0	TNF_TNFRSF1A	TNF - TNFRSF1A	TNF	Secreted Signaling	KEGG: hsa04060
851	Proliferative cells2	myCAFs	TNF	TNFRSF1A	0.000653082	0	TNF_TNFRSF1A	TNF - TNFRSF1A	TNF	Secreted Signaling	KEGG: hsa04060
852	B cells	Neutrophils1	TNF	TNFRSF1A	0.00353704	0	TNF_TNFRSF1A	TNF - TNFRSF1A	TNF	Secreted Signaling	KEGG: hsa04060
853	Proliferative cells1+State1	Neutrophils1	TNF	TNFRSF1A	0.0143951	0	TNF_TNFRSF1A	TNF - TNFRSF1A	TNF	Secreted Signaling	KEGG: hsa04060
854	Proliferative cells2	Neutrophils1	TNF	TNFRSF1A	0.00154007	0	TNF_TNFRSF1A	TNF - TNFRSF1A	TNF	Secreted Signaling	KEGG: hsa04060
855	B cells	Proliferative cells1+State1	TNF	TNFRSF1A	0.00119944	0	TNF_TNFRSF1A	TNF - TNFRSF1A	TNF	Secreted Signaling	KEGG: hsa04060
856	Proliferative cells1+State1	Proliferative cells1+State1	TNF	TNFRSF1A	0.00491694	0	TNF_TNFRSF1A	TNF - TNFRSF1A	TNF	Secreted Signaling	KEGG: hsa04060
857	Proliferative cells2	Proliferative cells1+State1	TNF	TNFRSF1A	0.00052156	0	TNF_TNFRSF1A	TNF - TNFRSF1A	TNF	Secreted Signaling	KEGG: hsa04060
858	B cells	Tumor_cells+State1	TNF	TNFRSF1A	0.00144922	0	TNF_TNFRSF1A	TNF - TNFRSF1A	TNF	Secreted Signaling	KEGG: hsa04060
859	Proliferative cells1+State1	Tumor_cells+State1	TNF	TNFRSF1A	0.00593626	0	TNF_TNFRSF1A	TNF - TNFRSF1A	TNF	Secreted Signaling	KEGG: hsa04060
860	Proliferative cells2	Tumor_cells+State1	TNF	TNFRSF1A	0.000630261	0	TNF_TNFRSF1A	TNF - TNFRSF1A	TNF	Secreted Signaling	KEGG: hsa04060
861	B cells	Tumor_cells+State3	TNF	TNFRSF1A	0.000662681	0	TNF_TNFRSF1A	TNF - TNFRSF1A	TNF	Secreted Signaling	KEGG: hsa04060
862	Proliferative cells1+State1	Tumor_cells+State3	TNF	TNFRSF1A	0.00272109	0	TNF_TNFRSF1A	TNF - TNFRSF1A	TNF	Secreted Signaling	KEGG: hsa04060
863	Proliferative cells2	Tumor_cells+State3	TNF	TNFRSF1A	0.000288069	0	TNF_TNFRSF1A	TNF - TNFRSF1A	TNF	Secreted Signaling	KEGG: hsa04060
864	B cells	Cytotoxic CD8+ T cells	TNF	TNFRSF1B	0.00271381	0	TNF_TNFRSF1B	TNF - TNFRSF1B	TNF	Secreted Signaling	KEGG: hsa04060
865	Proliferative cells1+State1	Cytotoxic CD8+ T cells	TNF	TNFRSF1B	0.0110728	0	TNF_TNFRSF1B	TNF - TNFRSF1B	TNF	Secreted Signaling	KEGG: hsa04060
866	Proliferative cells2	Cytotoxic CD8+ T cells	TNF	TNFRSF1B	0.00118107	0	TNF_TNFRSF1B	TNF - TNFRSF1B	TNF	Secreted Signaling	KEGG: hsa04060
867	B cells	DCs	TNF	TNFRSF1B	0.00176339	0	TNF_TNFRSF1B	TNF - TNFRSF1B	TNF	Secreted Signaling	KEGG: hsa04060
868	Proliferative cells1+State1	DCs	TNF	TNFRSF1B	0.00721612	0	TNF_TNFRSF1B	TNF - TNFRSF1B	TNF	Secreted Signaling	KEGG: hsa04060
869	Proliferative cells2	DCs	TNF	TNFRSF1B	0.000767028	0	TNF_TNFRSF1B	TNF - TNFRSF1B	TNF	Secreted Signaling	KEGG: hsa04060
870	B cells	Effector CD4+ T cells	TNF	TNFRSF1B	0.00224346	0	TNF_TNFRSF1B	TNF - TNFRSF1B	TNF	Secreted Signaling	KEGG: hsa04060
871	Proliferative cells1+State1	Effector CD4+ T cells	TNF	TNFRSF1B	0.00916702	0	TNF_TNFRSF1B	TNF - TNFRSF1B	TNF	Secreted Signaling	KEGG: hsa04060
872	Proliferative cells2	Effector CD4+ T cells	TNF	TNFRSF1B	0.00097611	0	TNF_TNFRSF1B	TNF - TNFRSF1B	TNF	Secreted Signaling	KEGG: hsa04060
873	B cells	Macrophages	TNF	TNFRSF1B	0.00177626	0	TNF_TNFRSF1B	TNF - TNFRSF1B	TNF	Secreted Signaling	KEGG: hsa04060
874	Proliferative cells1+State1	Macrophages	TNF	TNFRSF1B	0.00726849	0	TNF_TNFRSF1B	TNF - TNFRSF1B	TNF	Secreted Signaling	KEGG: hsa04060
875	Proliferative cells2	Macrophages	TNF	TNFRSF1B	0.000772631	0	TNF_TNFRSF1B	TNF - TNFRSF1B	TNF	Secreted Signaling	KEGG: hsa04060
876	B cells	Monocytes	TNF	TNFRSF1B	0.00801599	0	TNF_TNFRSF1B	TNF - TNFRSF1B	TNF	Secreted Signaling	KEGG: hsa04060
877	Proliferative cells1+State1	Monocytes	TNF	TNFRSF1B	0.0321797	0	TNF_TNFRSF1B	TNF - TNFRSF1B	TNF	Secreted Signaling	KEGG: hsa04060
878	Proliferative cells2	Monocytes	TNF	TNFRSF1B	0.00349913	0	TNF_TNFRSF1B	TNF - TNFRSF1B	TNF	Secreted Signaling	KEGG: hsa04060
879	B cells	Neutrophils1	TNF	TNFRSF1B	0.00368008	0	TNF_TNFRSF1B	TNF - TNFRSF1B	TNF	Secreted Signaling	KEGG: hsa04060
880	Proliferative cells1+State1	Neutrophils1	TNF	TNFRSF1B	0.0149707	0	TNF_TNFRSF1B	TNF - TNFRSF1B	TNF	Secreted Signaling	KEGG: hsa04060
881	Proliferative cells2	Neutrophils1	TNF	TNFRSF1B	0.00160248	0	TNF_TNFRSF1B	TNF - TNFRSF1B	TNF	Secreted Signaling	KEGG: hsa04060
882	B cells	Proliferative cells1+State1	TNF	TNFRSF1B	0.00073742	0	TNF_TNFRSF1B	TNF - TNFRSF1B	TNF	Secreted Signaling	KEGG: hsa04060
883	Proliferative cells1+State1	Proliferative cells1+State1	TNF	TNFRSF1B	0.00302728	0.01	TNF_TNFRSF1B	TNF - TNFRSF1B	TNF	Secreted Signaling	KEGG: hsa04060
884	Proliferative cells2	Proliferative cells1+State1	TNF	TNFRSF1B	0.000320572	0	TNF_TNFRSF1B	TNF - TNFRSF1B	TNF	Secreted Signaling	KEGG: hsa04060
885	B cells	Proliferative cells2	TNF	TNFRSF1B	0.00501834	0	TNF_TNFRSF1B	TNF - TNFRSF1B	TNF	Secreted Signaling	KEGG: hsa04060
886	Proliferative cells1+State1	Proliferative cells2	TNF	TNFRSF1B	0.020331	0	TNF_TNFRSF1B	TNF - TNFRSF1B	TNF	Secreted Signaling	KEGG: hsa04060
887	Proliferative cells2	Proliferative cells2	TNF	TNFRSF1B	0.00218688	0	TNF_TNFRSF1B	TNF - TNFRSF1B	TNF	Secreted Signaling	KEGG: hsa04060
888	B cells	Tregs	TNF	TNFRSF1B	0.00909742	0	TNF_TNFRSF1B	TNF - TNFRSF1B	TNF	Secreted Signaling	KEGG: hsa04060
889	Proliferative cells1+State1	Tregs	TNF	TNFRSF1B	0.0364014	0	TNF_TNFRSF1B	TNF - TNFRSF1B	TNF	Secreted Signaling	KEGG: hsa04060
890	Proliferative cells2	Tregs	TNF	TNFRSF1B	0.00397364	0	TNF_TNFRSF1B	TNF - TNFRSF1B	TNF	Secreted Signaling	KEGG: hsa04060
891	B cells	Tumor_cells+State1	TNF	TNFRSF1B	0.000732159	0	TNF_TNFRSF1B	TNF - TNFRSF1B	TNF	Secreted Signaling	KEGG: hsa04060
892	Proliferative cells1+State1	Tumor_cells+State1	TNF	TNFRSF1B	0.00300574	0	TNF_TNFRSF1B	TNF - TNFRSF1B	TNF	Secreted Signaling	KEGG: hsa04060
893	Proliferative cells2	Tumor_cells+State1	TNF	TNFRSF1B	0.000318284	0	TNF_TNFRSF1B	TNF - TNFRSF1B	TNF	Secreted Signaling	KEGG: hsa04060
894	Proliferative cells1+State1	Effector CD4+ T cells	TNFSF15	TNFRSF25	0.000602799	0	TNFSF15_TNFRSF25	TNFSF15 - TNFRSF25	VEGI	Secreted Signaling	KEGG: hsa04060
895	Tumor_cells+State1	Effector CD4+ T cells	TNFSF15	TNFRSF25	0.00113027	0	TNFSF15_TNFRSF25	TNFSF15 - TNFRSF25	VEGI	Secreted Signaling	KEGG: hsa04060
896	Proliferative cells1+State1	Naive CD4+ T cells	TNFSF15	TNFRSF25	0.000169423	0	TNFSF15_TNFRSF25	TNFSF15 - TNFRSF25	VEGI	Secreted Signaling	KEGG: hsa04060
897	Tumor_cells+State1	Naive CD4+ T cells	TNFSF15	TNFRSF25	0.000317795	0	TNFSF15_TNFRSF25	TNFSF15 - TNFRSF25	VEGI	Secreted Signaling	KEGG: hsa04060
898	Proliferative cells1+State1	Proliferative cells2	TNFSF15	TNFRSF25	0.000161008	0	TNFSF15_TNFRSF25	TNFSF15 - TNFRSF25	VEGI	Secreted Signaling	KEGG: hsa04060
899	Tumor_cells+State1	Proliferative cells2	TNFSF15	TNFRSF25	0.000302012	0	TNFSF15_TNFRSF25	TNFSF15 - TNFRSF25	VEGI	Secreted Signaling	KEGG: hsa04060
900	Proliferative cells1+State1	Tregs	TNFSF15	TNFRSF25	0.000268687	0	TNFSF15_TNFRSF25	TNFSF15 - TNFRSF25	VEGI	Secreted Signaling	KEGG: hsa04060
901	Tumor_cells+State1	Tregs	TNFSF15	TNFRSF25	0.000503945	0	TNFSF15_TNFRSF25	TNFSF15 - TNFRSF25	VEGI	Secreted Signaling	KEGG: hsa04060
902	Proliferative cells1+State1	Tumor_cells+State1	TNFSF15	TNFRSF25	1.27336e-05	0	TNFSF15_TNFRSF25	TNFSF15 - TNFRSF25	VEGI	Secreted Signaling	KEGG: hsa04060
903	Tumor_cells+State1	Tumor_cells+State1	TNFSF15	TNFRSF25	2.38883e-05	0	TNFSF15_TNFRSF25	TNFSF15 - TNFRSF25	VEGI	Secreted Signaling	KEGG: hsa04060
904	Endothelial cells	Proliferative cells1+State1	TNFSF10	TNFRSF10A	0.00017616	0	TNFSF10_TNFRSF10B	TNFSF10 - TNFRSF10B	TRAIL	Secreted Signaling	KEGG: hsa04060
905	iCAFs	Proliferative cells1+State1	TNFSF10	TNFRSF10A	7.92157e-05	0	TNFSF10_TNFRSF10B	TNFSF10 - TNFRSF10B	TRAIL	Secreted Signaling	KEGG: hsa04060
906	Mast cells	Proliferative cells1+State1	TNFSF10	TNFRSF10A	0.000463721	0	TNFSF10_TNFRSF10B	TNFSF10 - TNFRSF10B	TRAIL	Secreted Signaling	KEGG: hsa04060
907	Neutrophils1	Proliferative cells1+State1	TNFSF10	TNFRSF10A	0.000284135	0	TNFSF10_TNFRSF10B	TNFSF10 - TNFRSF10B	TRAIL	Secreted Signaling	KEGG: hsa04060
908	Proliferative cells1+State1	Proliferative cells1+State1	TNFSF10	TNFRSF10A	0.000201513	0	TNFSF10_TNFRSF10B	TNFSF10 - TNFRSF10B	TRAIL	Secreted Signaling	KEGG: hsa04060
909	Proliferative cells2	Proliferative cells1+State1	TNFSF10	TNFRSF10A	9.64949e-05	0	TNFSF10_TNFRSF10B	TNFSF10 - TNFRSF10B	TRAIL	Secreted Signaling	KEGG: hsa04060
910	Tumor_cells+State1	Proliferative cells1+State1	TNFSF10	TNFRSF10A	9.55218e-05	0	TNFSF10_TNFRSF10B	TNFSF10 - TNFRSF10B	TRAIL	Secreted Signaling	KEGG: hsa04060
911	Tumor_cells+State3	Proliferative cells1+State1	TNFSF10	TNFRSF10A	9.04843e-05	0	TNFSF10_TNFRSF10B	TNFSF10 - TNFRSF10B	TRAIL	Secreted Signaling	KEGG: hsa04060
912	Endothelial cells	Tumor_cells+State1	TNFSF10	TNFRSF10A	0.000207539	0	TNFSF10_TNFRSF10B	TNFSF10 - TNFRSF10B	TRAIL	Secreted Signaling	KEGG: hsa04060
913	iCAFs	Tumor_cells+State1	TNFSF10	TNFRSF10A	9.33281e-05	0	TNFSF10_TNFRSF10B	TNFSF10 - TNFRSF10B	TRAIL	Secreted Signaling	KEGG: hsa04060
914	Mast cells	Tumor_cells+State1	TNFSF10	TNFRSF10A	0.000546296	0	TNFSF10_TNFRSF10B	TNFSF10 - TNFRSF10B	TRAIL	Secreted Signaling	KEGG: hsa04060
915	Neutrophils1	Tumor_cells+State1	TNFSF10	TNFRSF10A	0.000334742	0	TNFSF10_TNFRSF10B	TNFSF10 - TNFRSF10B	TRAIL	Secreted Signaling	KEGG: hsa04060
916	Proliferative cells1+State1	Tumor_cells+State1	TNFSF10	TNFRSF10A	0.000237408	0	TNFSF10_TNFRSF10B	TNFSF10 - TNFRSF10B	TRAIL	Secreted Signaling	KEGG: hsa04060
917	Proliferative cells2	Tumor_cells+State1	TNFSF10	TNFRSF10A	0.000113685	0	TNFSF10_TNFRSF10B	TNFSF10 - TNFRSF10B	TRAIL	Secreted Signaling	KEGG: hsa04060
918	Tumor_cells+State1	Tumor_cells+State1	TNFSF10	TNFRSF10A	0.000112539	0	TNFSF10_TNFRSF10B	TNFSF10 - TNFRSF10B	TRAIL	Secreted Signaling	KEGG: hsa04060
919	Tumor_cells+State3	Tumor_cells+State1	TNFSF10	TNFRSF10A	0.000106604	0	TNFSF10_TNFRSF10B	TNFSF10 - TNFRSF10B	TRAIL	Secreted Signaling	KEGG: hsa04060
920	Proliferative cells2	Plasma cells	CD70	CD27	0.00400276	0	CD70_CD27	CD70 - CD27	CD70	Secreted Signaling	KEGG: hsa04060
921	Proliferative cells2	Proliferative cells2	CD70	CD27	0.000784686	0	CD70_CD27	CD70 - CD27	CD70	Secreted Signaling	KEGG: hsa04060
922	Proliferative cells2	Tregs	CD70	CD27	0.00425754	0	CD70_CD27	CD70 - CD27	CD70	Secreted Signaling	KEGG: hsa04060
923	B cells	Proliferative cells2	TNFSF9	TNFRSF9	0.000109418	0	TNFSF9_TNFRSF9	TNFSF9 - TNFRSF9	CD137	Secreted Signaling	KEGG: hsa04060
924	Tumor_cells+State3	Proliferative cells2	TNFSF9	TNFRSF9	3.17745e-05	0	TNFSF9_TNFRSF9	TNFSF9 - TNFRSF9	CD137	Secreted Signaling	KEGG: hsa04060
925	B cells	Tregs	TNFSF9	TNFRSF9	0.00194262	0	TNFSF9_TNFRSF9	TNFSF9 - TNFRSF9	CD137	Secreted Signaling	KEGG: hsa04060
926	Tumor_cells+State3	Tregs	TNFSF9	TNFRSF9	0.000564862	0	TNFSF9_TNFRSF9	TNFSF9 - TNFRSF9	CD137	Secreted Signaling	KEGG: hsa04060
927	DCs	Plasma cells	TNFSF13B	TNFRSF17	0.0049932	0	TNFSF13B_TNFRSF17	TNFSF13B - TNFRSF17	BAFF	Secreted Signaling	KEGG: hsa04060
928	Macrophages	Plasma cells	TNFSF13B	TNFRSF17	0.0155969	0	TNFSF13B_TNFRSF17	TNFSF13B - TNFRSF17	BAFF	Secreted Signaling	KEGG: hsa04060
929	Monocytes	Plasma cells	TNFSF13B	TNFRSF17	0.00496999	0	TNFSF13B_TNFRSF17	TNFSF13B - TNFRSF17	BAFF	Secreted Signaling	KEGG: hsa04060
930	Neutrophils1	Plasma cells	TNFSF13B	TNFRSF17	0.0132185	0	TNFSF13B_TNFRSF17	TNFSF13B - TNFRSF17	BAFF	Secreted Signaling	KEGG: hsa04060
931	DCs	B cells	TNFSF13B	TNFRSF13B	0.0012576	0	TNFSF13B_TNFRSF13B	TNFSF13B - TNFRSF13B	BAFF	Secreted Signaling	KEGG: hsa04060
932	Macrophages	B cells	TNFSF13B	TNFRSF13B	0.00395985	0	TNFSF13B_TNFRSF13B	TNFSF13B - TNFRSF13B	BAFF	Secreted Signaling	KEGG: hsa04060
933	Monocytes	B cells	TNFSF13B	TNFRSF13B	0.00125173	0	TNFSF13B_TNFRSF13B	TNFSF13B - TNFRSF13B	BAFF	Secreted Signaling	KEGG: hsa04060
934	Neutrophils1	B cells	TNFSF13B	TNFRSF13B	0.00334996	0	TNFSF13B_TNFRSF13B	TNFSF13B - TNFRSF13B	BAFF	Secreted Signaling	KEGG: hsa04060
935	DCs	B cells	TNFSF13B	TNFRSF13C	0.00184741	0	TNFSF13B_TNFRSF13C	TNFSF13B - TNFRSF13C	BAFF	Secreted Signaling	KEGG: hsa04060
936	Macrophages	B cells	TNFSF13B	TNFRSF13C	0.00580963	0	TNFSF13B_TNFRSF13C	TNFSF13B - TNFRSF13C	BAFF	Secreted Signaling	KEGG: hsa04060
937	Monocytes	B cells	TNFSF13B	TNFRSF13C	0.0018388	0	TNFSF13B_TNFRSF13C	TNFSF13B - TNFRSF13C	BAFF	Secreted Signaling	KEGG: hsa04060
938	Neutrophils1	B cells	TNFSF13B	TNFRSF13C	0.00491625	0	TNFSF13B_TNFRSF13C	TNFSF13B - TNFRSF13C	BAFF	Secreted Signaling	KEGG: hsa04060
939	Endothelial cells	B cells	SPP1	CD44	0.00550123	0	SPP1_CD44	SPP1 - CD44	SPP1	Secreted Signaling	PMID: 21907263
940	Macrophages	B cells	SPP1	CD44	0.049355	0	SPP1_CD44	SPP1 - CD44	SPP1	Secreted Signaling	PMID: 21907263
941	Monocytes	B cells	SPP1	CD44	0.00994442	0	SPP1_CD44	SPP1 - CD44	SPP1	Secreted Signaling	PMID: 21907263
942	Plasma cells	B cells	SPP1	CD44	0.00678144	0	SPP1_CD44	SPP1 - CD44	SPP1	Secreted Signaling	PMID: 21907263
943	Endothelial cells	Cytotoxic CD8+ T cells	SPP1	CD44	0.00930793	0	SPP1_CD44	SPP1 - CD44	SPP1	Secreted Signaling	PMID: 21907263
944	Macrophages	Cytotoxic CD8+ T cells	SPP1	CD44	0.0810346	0	SPP1_CD44	SPP1 - CD44	SPP1	Secreted Signaling	PMID: 21907263
945	Monocytes	Cytotoxic CD8+ T cells	SPP1	CD44	0.0167738	0	SPP1_CD44	SPP1 - CD44	SPP1	Secreted Signaling	PMID: 21907263
946	Plasma cells	Cytotoxic CD8+ T cells	SPP1	CD44	0.0114638	0	SPP1_CD44	SPP1 - CD44	SPP1	Secreted Signaling	PMID: 21907263
947	Endothelial cells	DCs	SPP1	CD44	0.00528465	0	SPP1_CD44	SPP1 - CD44	SPP1	Secreted Signaling	PMID: 21907263
948	Macrophages	DCs	SPP1	CD44	0.0474943	0	SPP1_CD44	SPP1 - CD44	SPP1	Secreted Signaling	PMID: 21907263
949	Monocytes	DCs	SPP1	CD44	0.00955459	0	SPP1_CD44	SPP1 - CD44	SPP1	Secreted Signaling	PMID: 21907263
950	Plasma cells	DCs	SPP1	CD44	0.00651479	0	SPP1_CD44	SPP1 - CD44	SPP1	Secreted Signaling	PMID: 21907263
951	Endothelial cells	Effector CD4+ T cells	SPP1	CD44	0.00898393	0	SPP1_CD44	SPP1 - CD44	SPP1	Secreted Signaling	PMID: 21907263
952	Macrophages	Effector CD4+ T cells	SPP1	CD44	0.0784115	0	SPP1_CD44	SPP1 - CD44	SPP1	Secreted Signaling	PMID: 21907263
953	Monocytes	Effector CD4+ T cells	SPP1	CD44	0.0161942	0	SPP1_CD44	SPP1 - CD44	SPP1	Secreted Signaling	PMID: 21907263
954	Plasma cells	Effector CD4+ T cells	SPP1	CD44	0.0110656	0	SPP1_CD44	SPP1 - CD44	SPP1	Secreted Signaling	PMID: 21907263
955	Endothelial cells	iCAFs	SPP1	CD44	0.00427854	0	SPP1_CD44	SPP1 - CD44	SPP1	Secreted Signaling	PMID: 21907263
956	Macrophages	iCAFs	SPP1	CD44	0.0387654	0	SPP1_CD44	SPP1 - CD44	SPP1	Secreted Signaling	PMID: 21907263
957	Monocytes	iCAFs	SPP1	CD44	0.00774188	0	SPP1_CD44	SPP1 - CD44	SPP1	Secreted Signaling	PMID: 21907263
958	Plasma cells	iCAFs	SPP1	CD44	0.00527572	0	SPP1_CD44	SPP1 - CD44	SPP1	Secreted Signaling	PMID: 21907263
959	Endothelial cells	Macrophages	SPP1	CD44	0.00909593	0	SPP1_CD44	SPP1 - CD44	SPP1	Secreted Signaling	PMID: 21907263
960	Macrophages	Macrophages	SPP1	CD44	0.0793197	0	SPP1_CD44	SPP1 - CD44	SPP1	Secreted Signaling	PMID: 21907263
961	Monocytes	Macrophages	SPP1	CD44	0.0163946	0	SPP1_CD44	SPP1 - CD44	SPP1	Secreted Signaling	PMID: 21907263
962	Plasma cells	Macrophages	SPP1	CD44	0.0112032	0	SPP1_CD44	SPP1 - CD44	SPP1	Secreted Signaling	PMID: 21907263
963	Endothelial cells	Mast cells	SPP1	CD44	0.0115948	0	SPP1_CD44	SPP1 - CD44	SPP1	Secreted Signaling	PMID: 21907263
964	Macrophages	Mast cells	SPP1	CD44	0.0991801	0	SPP1_CD44	SPP1 - CD44	SPP1	Secreted Signaling	PMID: 21907263
965	Monocytes	Mast cells	SPP1	CD44	0.0208564	0	SPP1_CD44	SPP1 - CD44	SPP1	Secreted Signaling	PMID: 21907263
966	Plasma cells	Mast cells	SPP1	CD44	0.0142728	0	SPP1_CD44	SPP1 - CD44	SPP1	Secreted Signaling	PMID: 21907263
967	Endothelial cells	Monocytes	SPP1	CD44	0.0134191	0	SPP1_CD44	SPP1 - CD44	SPP1	Secreted Signaling	PMID: 21907263
968	Macrophages	Monocytes	SPP1	CD44	0.113206	0	SPP1_CD44	SPP1 - CD44	SPP1	Secreted Signaling	PMID: 21907263
969	Monocytes	Monocytes	SPP1	CD44	0.0241023	0	SPP1_CD44	SPP1 - CD44	SPP1	Secreted Signaling	PMID: 21907263
970	Plasma cells	Monocytes	SPP1	CD44	0.0165113	0	SPP1_CD44	SPP1 - CD44	SPP1	Secreted Signaling	PMID: 21907263
971	Endothelial cells	myCAFs	SPP1	CD44	0.00184265	0	SPP1_CD44	SPP1 - CD44	SPP1	Secreted Signaling	PMID: 21907263
972	Macrophages	myCAFs	SPP1	CD44	0.017031	0	SPP1_CD44	SPP1 - CD44	SPP1	Secreted Signaling	PMID: 21907263
973	Monocytes	myCAFs	SPP1	CD44	0.00334083	0	SPP1_CD44	SPP1 - CD44	SPP1	Secreted Signaling	PMID: 21907263
974	Plasma cells	myCAFs	SPP1	CD44	0.0022734	0	SPP1_CD44	SPP1 - CD44	SPP1	Secreted Signaling	PMID: 21907263
975	Endothelial cells	Naive CD4+ T cells	SPP1	CD44	0.00634743	0	SPP1_CD44	SPP1 - CD44	SPP1	Secreted Signaling	PMID: 21907263
976	Macrophages	Naive CD4+ T cells	SPP1	CD44	0.0565631	0	SPP1_CD44	SPP1 - CD44	SPP1	Secreted Signaling	PMID: 21907263
977	Monocytes	Naive CD4+ T cells	SPP1	CD44	0.0114662	0	SPP1_CD44	SPP1 - CD44	SPP1	Secreted Signaling	PMID: 21907263
978	Plasma cells	Naive CD4+ T cells	SPP1	CD44	0.00782301	0	SPP1_CD44	SPP1 - CD44	SPP1	Secreted Signaling	PMID: 21907263
979	Endothelial cells	Neutrophils1	SPP1	CD44	0.00729965	0	SPP1_CD44	SPP1 - CD44	SPP1	Secreted Signaling	PMID: 21907263
980	Macrophages	Neutrophils1	SPP1	CD44	0.064559	0	SPP1_CD44	SPP1 - CD44	SPP1	Secreted Signaling	PMID: 21907263
981	Monocytes	Neutrophils1	SPP1	CD44	0.0131761	0	SPP1_CD44	SPP1 - CD44	SPP1	Secreted Signaling	PMID: 21907263
982	Plasma cells	Neutrophils1	SPP1	CD44	0.00899458	0	SPP1_CD44	SPP1 - CD44	SPP1	Secreted Signaling	PMID: 21907263
983	Endothelial cells	Plasma cells	SPP1	CD44	0.00724581	0	SPP1_CD44	SPP1 - CD44	SPP1	Secreted Signaling	PMID: 21907263
984	Macrophages	Plasma cells	SPP1	CD44	0.0641102	0	SPP1_CD44	SPP1 - CD44	SPP1	Secreted Signaling	PMID: 21907263
985	Monocytes	Plasma cells	SPP1	CD44	0.0130795	0	SPP1_CD44	SPP1 - CD44	SPP1	Secreted Signaling	PMID: 21907263
986	Plasma cells	Plasma cells	SPP1	CD44	0.00892836	0	SPP1_CD44	SPP1 - CD44	SPP1	Secreted Signaling	PMID: 21907263
987	Endothelial cells	Proliferative cells1+State1	SPP1	CD44	0.003315	0	SPP1_CD44	SPP1 - CD44	SPP1	Secreted Signaling	PMID: 21907263
988	Macrophages	Proliferative cells1+State1	SPP1	CD44	0.0302714	0	SPP1_CD44	SPP1 - CD44	SPP1	Secreted Signaling	PMID: 21907263
989	Monocytes	Proliferative cells1+State1	SPP1	CD44	0.00600309	0	SPP1_CD44	SPP1 - CD44	SPP1	Secreted Signaling	PMID: 21907263
990	Plasma cells	Proliferative cells1+State1	SPP1	CD44	0.00408854	0	SPP1_CD44	SPP1 - CD44	SPP1	Secreted Signaling	PMID: 21907263
991	Endothelial cells	Proliferative cells2	SPP1	CD44	0.00526457	0	SPP1_CD44	SPP1 - CD44	SPP1	Secreted Signaling	PMID: 21907263
992	Macrophages	Proliferative cells2	SPP1	CD44	0.0473215	0	SPP1_CD44	SPP1 - CD44	SPP1	Secreted Signaling	PMID: 21907263
993	Monocytes	Proliferative cells2	SPP1	CD44	0.00951844	0	SPP1_CD44	SPP1 - CD44	SPP1	Secreted Signaling	PMID: 21907263
994	Plasma cells	Proliferative cells2	SPP1	CD44	0.00649006	0	SPP1_CD44	SPP1 - CD44	SPP1	Secreted Signaling	PMID: 21907263
995	Endothelial cells	Tregs	SPP1	CD44	0.00824595	0	SPP1_CD44	SPP1 - CD44	SPP1	Secreted Signaling	PMID: 21907263
996	Macrophages	Tregs	SPP1	CD44	0.072387	0	SPP1_CD44	SPP1 - CD44	SPP1	Secreted Signaling	PMID: 21907263
997	Monocytes	Tregs	SPP1	CD44	0.0148728	0	SPP1_CD44	SPP1 - CD44	SPP1	Secreted Signaling	PMID: 21907263
998	Plasma cells	Tregs	SPP1	CD44	0.0101584	0	SPP1_CD44	SPP1 - CD44	SPP1	Secreted Signaling	PMID: 21907263
999	Endothelial cells	Tumor_cells+State1	SPP1	CD44	0.000970794	0	SPP1_CD44	SPP1 - CD44	SPP1	Secreted Signaling	PMID: 21907263
1000	Macrophages	Tumor_cells+State1	SPP1	CD44	0.00903781	0	SPP1_CD44	SPP1 - CD44	SPP1	Secreted Signaling	PMID: 21907263
1001	Monocytes	Tumor_cells+State1	SPP1	CD44	0.00176136	0	SPP1_CD44	SPP1 - CD44	SPP1	Secreted Signaling	PMID: 21907263
1002	Plasma cells	Tumor_cells+State1	SPP1	CD44	0.00119798	0	SPP1_CD44	SPP1 - CD44	SPP1	Secreted Signaling	PMID: 21907263
1003	Endothelial cells	Tumor_cells+State2	SPP1	CD44	0.00157593	0	SPP1_CD44	SPP1 - CD44	SPP1	Secreted Signaling	PMID: 21907263
1004	Macrophages	Tumor_cells+State2	SPP1	CD44	0.0145979	0	SPP1_CD44	SPP1 - CD44	SPP1	Secreted Signaling	PMID: 21907263
1005	Monocytes	Tumor_cells+State2	SPP1	CD44	0.00285787	0	SPP1_CD44	SPP1 - CD44	SPP1	Secreted Signaling	PMID: 21907263
1006	Plasma cells	Tumor_cells+State2	SPP1	CD44	0.00194445	0	SPP1_CD44	SPP1 - CD44	SPP1	Secreted Signaling	PMID: 21907263
1007	Endothelial cells	Tumor_cells+State3	SPP1	CD44	0.000768763	0	SPP1_CD44	SPP1 - CD44	SPP1	Secreted Signaling	PMID: 21907263
1008	Macrophages	Tumor_cells+State3	SPP1	CD44	0.007169	0	SPP1_CD44	SPP1 - CD44	SPP1	Secreted Signaling	PMID: 21907263
1009	Monocytes	Tumor_cells+State3	SPP1	CD44	0.00139503	0	SPP1_CD44	SPP1 - CD44	SPP1	Secreted Signaling	PMID: 21907263
1010	Plasma cells	Tumor_cells+State3	SPP1	CD44	0.000948714	0	SPP1_CD44	SPP1 - CD44	SPP1	Secreted Signaling	PMID: 21907263
1011	Endothelial cells	Endothelial cells	SPP1	ITGAV_ITGB1	0.00282555	0	SPP1_ITGAV_ITGB1	SPP1 - (ITGAV+ITGB1)	SPP1	Secreted Signaling	PMID: 21907263
1012	Macrophages	Endothelial cells	SPP1	ITGAV_ITGB1	0.0259054	0	SPP1_ITGAV_ITGB1	SPP1 - (ITGAV+ITGB1)	SPP1	Secreted Signaling	PMID: 21907263
1013	Monocytes	Endothelial cells	SPP1	ITGAV_ITGB1	0.00511879	0	SPP1_ITGAV_ITGB1	SPP1 - (ITGAV+ITGB1)	SPP1	Secreted Signaling	PMID: 21907263
1014	Plasma cells	Endothelial cells	SPP1	ITGAV_ITGB1	0.00348528	0	SPP1_ITGAV_ITGB1	SPP1 - (ITGAV+ITGB1)	SPP1	Secreted Signaling	PMID: 21907263
1015	Endothelial cells	iCAFs	SPP1	ITGAV_ITGB1	0.00214552	0	SPP1_ITGAV_ITGB1	SPP1 - (ITGAV+ITGB1)	SPP1	Secreted Signaling	PMID: 21907263
1016	Macrophages	iCAFs	SPP1	ITGAV_ITGB1	0.0197809	0	SPP1_ITGAV_ITGB1	SPP1 - (ITGAV+ITGB1)	SPP1	Secreted Signaling	PMID: 21907263
1017	Monocytes	iCAFs	SPP1	ITGAV_ITGB1	0.003889	0	SPP1_ITGAV_ITGB1	SPP1 - (ITGAV+ITGB1)	SPP1	Secreted Signaling	PMID: 21907263
1018	Plasma cells	iCAFs	SPP1	ITGAV_ITGB1	0.00264689	0	SPP1_ITGAV_ITGB1	SPP1 - (ITGAV+ITGB1)	SPP1	Secreted Signaling	PMID: 21907263
1019	Endothelial cells	Mast cells	SPP1	ITGAV_ITGB1	0.000782409	0	SPP1_ITGAV_ITGB1	SPP1 - (ITGAV+ITGB1)	SPP1	Secreted Signaling	PMID: 21907263
1020	Macrophages	Mast cells	SPP1	ITGAV_ITGB1	0.00729542	0	SPP1_ITGAV_ITGB1	SPP1 - (ITGAV+ITGB1)	SPP1	Secreted Signaling	PMID: 21907263
1021	Monocytes	Mast cells	SPP1	ITGAV_ITGB1	0.00141978	0	SPP1_ITGAV_ITGB1	SPP1 - (ITGAV+ITGB1)	SPP1	Secreted Signaling	PMID: 21907263
1022	Plasma cells	Mast cells	SPP1	ITGAV_ITGB1	0.000965551	0	SPP1_ITGAV_ITGB1	SPP1 - (ITGAV+ITGB1)	SPP1	Secreted Signaling	PMID: 21907263
1023	Endothelial cells	myCAFs	SPP1	ITGAV_ITGB1	0.00183517	0	SPP1_ITGAV_ITGB1	SPP1 - (ITGAV+ITGB1)	SPP1	Secreted Signaling	PMID: 21907263
1024	Macrophages	myCAFs	SPP1	ITGAV_ITGB1	0.016963	0	SPP1_ITGAV_ITGB1	SPP1 - (ITGAV+ITGB1)	SPP1	Secreted Signaling	PMID: 21907263
1025	Monocytes	myCAFs	SPP1	ITGAV_ITGB1	0.0033273	0	SPP1_ITGAV_ITGB1	SPP1 - (ITGAV+ITGB1)	SPP1	Secreted Signaling	PMID: 21907263
1026	Plasma cells	myCAFs	SPP1	ITGAV_ITGB1	0.00226418	0	SPP1_ITGAV_ITGB1	SPP1 - (ITGAV+ITGB1)	SPP1	Secreted Signaling	PMID: 21907263
1027	Endothelial cells	Proliferative cells1+State1	SPP1	ITGAV_ITGB1	0.00214414	0	SPP1_ITGAV_ITGB1	SPP1 - (ITGAV+ITGB1)	SPP1	Secreted Signaling	PMID: 21907263
1028	Macrophages	Proliferative cells1+State1	SPP1	ITGAV_ITGB1	0.0197684	0	SPP1_ITGAV_ITGB1	SPP1 - (ITGAV+ITGB1)	SPP1	Secreted Signaling	PMID: 21907263
1029	Monocytes	Proliferative cells1+State1	SPP1	ITGAV_ITGB1	0.0038865	0	SPP1_ITGAV_ITGB1	SPP1 - (ITGAV+ITGB1)	SPP1	Secreted Signaling	PMID: 21907263
1030	Plasma cells	Proliferative cells1+State1	SPP1	ITGAV_ITGB1	0.00264519	0	SPP1_ITGAV_ITGB1	SPP1 - (ITGAV+ITGB1)	SPP1	Secreted Signaling	PMID: 21907263
1031	Endothelial cells	Tumor_cells+State1	SPP1	ITGAV_ITGB1	0.00184703	0	SPP1_ITGAV_ITGB1	SPP1 - (ITGAV+ITGB1)	SPP1	Secreted Signaling	PMID: 21907263
1032	Macrophages	Tumor_cells+State1	SPP1	ITGAV_ITGB1	0.0170709	0	SPP1_ITGAV_ITGB1	SPP1 - (ITGAV+ITGB1)	SPP1	Secreted Signaling	PMID: 21907263
1033	Monocytes	Tumor_cells+State1	SPP1	ITGAV_ITGB1	0.00334876	0	SPP1_ITGAV_ITGB1	SPP1 - (ITGAV+ITGB1)	SPP1	Secreted Signaling	PMID: 21907263
1034	Plasma cells	Tumor_cells+State1	SPP1	ITGAV_ITGB1	0.0022788	0	SPP1_ITGAV_ITGB1	SPP1 - (ITGAV+ITGB1)	SPP1	Secreted Signaling	PMID: 21907263
1035	Endothelial cells	Tumor_cells+State3	SPP1	ITGAV_ITGB1	0.00152282	0	SPP1_ITGAV_ITGB1	SPP1 - (ITGAV+ITGB1)	SPP1	Secreted Signaling	PMID: 21907263
1036	Macrophages	Tumor_cells+State3	SPP1	ITGAV_ITGB1	0.0141122	0	SPP1_ITGAV_ITGB1	SPP1 - (ITGAV+ITGB1)	SPP1	Secreted Signaling	PMID: 21907263
1037	Monocytes	Tumor_cells+State3	SPP1	ITGAV_ITGB1	0.00276168	0	SPP1_ITGAV_ITGB1	SPP1 - (ITGAV+ITGB1)	SPP1	Secreted Signaling	PMID: 21907263
1038	Plasma cells	Tumor_cells+State3	SPP1	ITGAV_ITGB1	0.00187895	0	SPP1_ITGAV_ITGB1	SPP1 - (ITGAV+ITGB1)	SPP1	Secreted Signaling	PMID: 21907263
1039	Endothelial cells	iCAFs	SPP1	ITGAV_ITGB5	0.000573655	0	SPP1_ITGAV_ITGB5	SPP1 - (ITGAV+ITGB5)	SPP1	Secreted Signaling	PMID: 21907263
1040	Macrophages	iCAFs	SPP1	ITGAV_ITGB5	0.00535826	0	SPP1_ITGAV_ITGB5	SPP1 - (ITGAV+ITGB5)	SPP1	Secreted Signaling	PMID: 21907263
1041	Monocytes	iCAFs	SPP1	ITGAV_ITGB5	0.00104115	0	SPP1_ITGAV_ITGB5	SPP1 - (ITGAV+ITGB5)	SPP1	Secreted Signaling	PMID: 21907263
1042	Plasma cells	iCAFs	SPP1	ITGAV_ITGB5	0.000707968	0	SPP1_ITGAV_ITGB5	SPP1 - (ITGAV+ITGB5)	SPP1	Secreted Signaling	PMID: 21907263
1043	Endothelial cells	Proliferative cells1+State1	SPP1	ITGAV_ITGB5	0.000395264	0	SPP1_ITGAV_ITGB5	SPP1 - (ITGAV+ITGB5)	SPP1	Secreted Signaling	PMID: 21907263
1044	Macrophages	Proliferative cells1+State1	SPP1	ITGAV_ITGB5	0.00369749	0	SPP1_ITGAV_ITGB5	SPP1 - (ITGAV+ITGB5)	SPP1	Secreted Signaling	PMID: 21907263
1045	Monocytes	Proliferative cells1+State1	SPP1	ITGAV_ITGB5	0.000717482	0	SPP1_ITGAV_ITGB5	SPP1 - (ITGAV+ITGB5)	SPP1	Secreted Signaling	PMID: 21907263
1046	Plasma cells	Proliferative cells1+State1	SPP1	ITGAV_ITGB5	0.00048783	0	SPP1_ITGAV_ITGB5	SPP1 - (ITGAV+ITGB5)	SPP1	Secreted Signaling	PMID: 21907263
1047	Endothelial cells	Tumor_cells+State1	SPP1	ITGAV_ITGB5	0.000344108	0	SPP1_ITGAV_ITGB5	SPP1 - (ITGAV+ITGB5)	SPP1	Secreted Signaling	PMID: 21907263
1048	Macrophages	Tumor_cells+State1	SPP1	ITGAV_ITGB5	0.00322033	0	SPP1_ITGAV_ITGB5	SPP1 - (ITGAV+ITGB5)	SPP1	Secreted Signaling	PMID: 21907263
1049	Monocytes	Tumor_cells+State1	SPP1	ITGAV_ITGB5	0.000624651	0	SPP1_ITGAV_ITGB5	SPP1 - (ITGAV+ITGB5)	SPP1	Secreted Signaling	PMID: 21907263
1050	Plasma cells	Tumor_cells+State1	SPP1	ITGAV_ITGB5	0.000424699	0	SPP1_ITGAV_ITGB5	SPP1 - (ITGAV+ITGB5)	SPP1	Secreted Signaling	PMID: 21907263
1051	Endothelial cells	Tumor_cells+State3	SPP1	ITGAV_ITGB5	0.000331656	0	SPP1_ITGAV_ITGB5	SPP1 - (ITGAV+ITGB5)	SPP1	Secreted Signaling	PMID: 21907263
1052	Macrophages	Tumor_cells+State3	SPP1	ITGAV_ITGB5	0.00310412	0	SPP1_ITGAV_ITGB5	SPP1 - (ITGAV+ITGB5)	SPP1	Secreted Signaling	PMID: 21907263
1053	Monocytes	Tumor_cells+State3	SPP1	ITGAV_ITGB5	0.000602053	0	SPP1_ITGAV_ITGB5	SPP1 - (ITGAV+ITGB5)	SPP1	Secreted Signaling	PMID: 21907263
1054	Plasma cells	Tumor_cells+State3	SPP1	ITGAV_ITGB5	0.000409332	0	SPP1_ITGAV_ITGB5	SPP1 - (ITGAV+ITGB5)	SPP1	Secreted Signaling	PMID: 21907263
1055	Endothelial cells	Proliferative cells1+State1	SPP1	ITGAV_ITGB6	0.000306248	0	SPP1_ITGAV_ITGB6	SPP1 - (ITGAV+ITGB6)	SPP1	Secreted Signaling	PMID: 21907263
1056	Macrophages	Proliferative cells1+State1	SPP1	ITGAV_ITGB6	0.00286692	0	SPP1_ITGAV_ITGB6	SPP1 - (ITGAV+ITGB6)	SPP1	Secreted Signaling	PMID: 21907263
1057	Monocytes	Proliferative cells1+State1	SPP1	ITGAV_ITGB6	0.00055594	0	SPP1_ITGAV_ITGB6	SPP1 - (ITGAV+ITGB6)	SPP1	Secreted Signaling	PMID: 21907263
1058	Plasma cells	Proliferative cells1+State1	SPP1	ITGAV_ITGB6	0.000377975	0	SPP1_ITGAV_ITGB6	SPP1 - (ITGAV+ITGB6)	SPP1	Secreted Signaling	PMID: 21907263
1059	Endothelial cells	Tumor_cells+State1	SPP1	ITGAV_ITGB6	0.000416658	0	SPP1_ITGAV_ITGB6	SPP1 - (ITGAV+ITGB6)	SPP1	Secreted Signaling	PMID: 21907263
1060	Macrophages	Tumor_cells+State1	SPP1	ITGAV_ITGB6	0.00389693	0	SPP1_ITGAV_ITGB6	SPP1 - (ITGAV+ITGB6)	SPP1	Secreted Signaling	PMID: 21907263
1061	Monocytes	Tumor_cells+State1	SPP1	ITGAV_ITGB6	0.000756305	0	SPP1_ITGAV_ITGB6	SPP1 - (ITGAV+ITGB6)	SPP1	Secreted Signaling	PMID: 21907263
1062	Plasma cells	Tumor_cells+State1	SPP1	ITGAV_ITGB6	0.000514232	0	SPP1_ITGAV_ITGB6	SPP1 - (ITGAV+ITGB6)	SPP1	Secreted Signaling	PMID: 21907263
1063	Endothelial cells	Effector CD4+ T cells	SPP1	ITGA4_ITGB1	0.00130119	0	SPP1_ITGA4_ITGB1	SPP1 - (ITGA4+ITGB1)	SPP1	Secreted Signaling	PMID: 21907263
1064	Macrophages	Effector CD4+ T cells	SPP1	ITGA4_ITGB1	0.0120805	0	SPP1_ITGA4_ITGB1	SPP1 - (ITGA4+ITGB1)	SPP1	Secreted Signaling	PMID: 21907263
1065	Monocytes	Effector CD4+ T cells	SPP1	ITGA4_ITGB1	0.00236017	0	SPP1_ITGA4_ITGB1	SPP1 - (ITGA4+ITGB1)	SPP1	Secreted Signaling	PMID: 21907263
1066	Plasma cells	Effector CD4+ T cells	SPP1	ITGA4_ITGB1	0.00160557	0	SPP1_ITGA4_ITGB1	SPP1 - (ITGA4+ITGB1)	SPP1	Secreted Signaling	PMID: 21907263
1067	Endothelial cells	Proliferative cells2	SPP1	ITGA4_ITGB1	0.00144269	0	SPP1_ITGA4_ITGB1	SPP1 - (ITGA4+ITGB1)	SPP1	Secreted Signaling	PMID: 21907263
1068	Macrophages	Proliferative cells2	SPP1	ITGA4_ITGB1	0.0133785	0	SPP1_ITGA4_ITGB1	SPP1 - (ITGA4+ITGB1)	SPP1	Secreted Signaling	PMID: 21907263
1069	Monocytes	Proliferative cells2	SPP1	ITGA4_ITGB1	0.00261653	0	SPP1_ITGA4_ITGB1	SPP1 - (ITGA4+ITGB1)	SPP1	Secreted Signaling	PMID: 21907263
1070	Plasma cells	Proliferative cells2	SPP1	ITGA4_ITGB1	0.00178011	0	SPP1_ITGA4_ITGB1	SPP1 - (ITGA4+ITGB1)	SPP1	Secreted Signaling	PMID: 21907263
1071	Endothelial cells	Endothelial cells	SPP1	ITGA5_ITGB1	0.00520195	0	SPP1_ITGA5_ITGB1	SPP1 - (ITGA5+ITGB1)	SPP1	Secreted Signaling	PMID: 21907263
1072	Macrophages	Endothelial cells	SPP1	ITGA5_ITGB1	0.0467821	0	SPP1_ITGA5_ITGB1	SPP1 - (ITGA5+ITGB1)	SPP1	Secreted Signaling	PMID: 21907263
1073	Monocytes	Endothelial cells	SPP1	ITGA5_ITGB1	0.00940569	0	SPP1_ITGA5_ITGB1	SPP1 - (ITGA5+ITGB1)	SPP1	Secreted Signaling	PMID: 21907263
1074	Plasma cells	Endothelial cells	SPP1	ITGA5_ITGB1	0.00641295	0	SPP1_ITGA5_ITGB1	SPP1 - (ITGA5+ITGB1)	SPP1	Secreted Signaling	PMID: 21907263
1075	B cells	Endothelial cells	NAMPT	INSR	0.00784804	0	NAMPT_INSR	NAMPT - INSR	VISFATIN	Secreted Signaling	PMID: 28490838
1076	Cytotoxic CD8+ T cells	Endothelial cells	NAMPT	INSR	0.00639446	0	NAMPT_INSR	NAMPT - INSR	VISFATIN	Secreted Signaling	PMID: 28490838
1077	DCs	Endothelial cells	NAMPT	INSR	0.0360672	0	NAMPT_INSR	NAMPT - INSR	VISFATIN	Secreted Signaling	PMID: 28490838
1078	Effector CD4+ T cells	Endothelial cells	NAMPT	INSR	0.00840294	0	NAMPT_INSR	NAMPT - INSR	VISFATIN	Secreted Signaling	PMID: 28490838
1079	Endothelial cells	Endothelial cells	NAMPT	INSR	0.0155309	0	NAMPT_INSR	NAMPT - INSR	VISFATIN	Secreted Signaling	PMID: 28490838
1080	iCAFs	Endothelial cells	NAMPT	INSR	0.00713238	0	NAMPT_INSR	NAMPT - INSR	VISFATIN	Secreted Signaling	PMID: 28490838
1081	Macrophages	Endothelial cells	NAMPT	INSR	0.0303223	0	NAMPT_INSR	NAMPT - INSR	VISFATIN	Secreted Signaling	PMID: 28490838
1082	Mast cells	Endothelial cells	NAMPT	INSR	0.0195284	0	NAMPT_INSR	NAMPT - INSR	VISFATIN	Secreted Signaling	PMID: 28490838
1083	Monocytes	Endothelial cells	NAMPT	INSR	0.0785201	0	NAMPT_INSR	NAMPT - INSR	VISFATIN	Secreted Signaling	PMID: 28490838
1084	myCAFs	Endothelial cells	NAMPT	INSR	0.00822363	0	NAMPT_INSR	NAMPT - INSR	VISFATIN	Secreted Signaling	PMID: 28490838
1085	Naive CD4+ T cells	Endothelial cells	NAMPT	INSR	0.00721406	0	NAMPT_INSR	NAMPT - INSR	VISFATIN	Secreted Signaling	PMID: 28490838
1086	Neutrophils1	Endothelial cells	NAMPT	INSR	0.116154	0	NAMPT_INSR	NAMPT - INSR	VISFATIN	Secreted Signaling	PMID: 28490838
1087	Plasma cells	Endothelial cells	NAMPT	INSR	0.00509187	0	NAMPT_INSR	NAMPT - INSR	VISFATIN	Secreted Signaling	PMID: 28490838
1088	Proliferative cells1+State1	Endothelial cells	NAMPT	INSR	0.0310331	0	NAMPT_INSR	NAMPT - INSR	VISFATIN	Secreted Signaling	PMID: 28490838
1089	Proliferative cells2	Endothelial cells	NAMPT	INSR	0.0185139	0	NAMPT_INSR	NAMPT - INSR	VISFATIN	Secreted Signaling	PMID: 28490838
1090	Tregs	Endothelial cells	NAMPT	INSR	0.0198742	0	NAMPT_INSR	NAMPT - INSR	VISFATIN	Secreted Signaling	PMID: 28490838
1091	Tumor_cells+State1	Endothelial cells	NAMPT	INSR	0.0235792	0	NAMPT_INSR	NAMPT - INSR	VISFATIN	Secreted Signaling	PMID: 28490838
1092	Tumor_cells+State3	Endothelial cells	NAMPT	INSR	0.00948304	0	NAMPT_INSR	NAMPT - INSR	VISFATIN	Secreted Signaling	PMID: 28490838
1093	B cells	Proliferative cells1+State1	NAMPT	INSR	0.000511004	0	NAMPT_INSR	NAMPT - INSR	VISFATIN	Secreted Signaling	PMID: 28490838
1094	Cytotoxic CD8+ T cells	Proliferative cells1+State1	NAMPT	INSR	0.000415788	0	NAMPT_INSR	NAMPT - INSR	VISFATIN	Secreted Signaling	PMID: 28490838
1095	DCs	Proliferative cells1+State1	NAMPT	INSR	0.00241257	0	NAMPT_INSR	NAMPT - INSR	VISFATIN	Secreted Signaling	PMID: 28490838
1096	Effector CD4+ T cells	Proliferative cells1+State1	NAMPT	INSR	0.000547421	0	NAMPT_INSR	NAMPT - INSR	VISFATIN	Secreted Signaling	PMID: 28490838
1097	Endothelial cells	Proliferative cells1+State1	NAMPT	INSR	0.00101862	0	NAMPT_INSR	NAMPT - INSR	VISFATIN	Secreted Signaling	PMID: 28490838
1098	iCAFs	Proliferative cells1+State1	NAMPT	INSR	0.000464093	0	NAMPT_INSR	NAMPT - INSR	VISFATIN	Secreted Signaling	PMID: 28490838
1099	Macrophages	Proliferative cells1+State1	NAMPT	INSR	0.00201707	0	NAMPT_INSR	NAMPT - INSR	VISFATIN	Secreted Signaling	PMID: 28490838
1100	Mast cells	Proliferative cells1+State1	NAMPT	INSR	0.00128569	0	NAMPT_INSR	NAMPT - INSR	VISFATIN	Secreted Signaling	PMID: 28490838
1101	Monocytes	Proliferative cells1+State1	NAMPT	INSR	0.00547738	0	NAMPT_INSR	NAMPT - INSR	VISFATIN	Secreted Signaling	PMID: 28490838
1102	myCAFs	Proliferative cells1+State1	NAMPT	INSR	0.000535649	0	NAMPT_INSR	NAMPT - INSR	VISFATIN	Secreted Signaling	PMID: 28490838
1103	Naive CD4+ T cells	Proliferative cells1+State1	NAMPT	INSR	0.000469444	0	NAMPT_INSR	NAMPT - INSR	VISFATIN	Secreted Signaling	PMID: 28490838
1104	Neutrophils1	Proliferative cells1+State1	NAMPT	INSR	0.00842261	0	NAMPT_INSR	NAMPT - INSR	VISFATIN	Secreted Signaling	PMID: 28490838
1105	Plasma cells	Proliferative cells1+State1	NAMPT	INSR	0.000330684	0	NAMPT_INSR	NAMPT - INSR	VISFATIN	Secreted Signaling	PMID: 28490838
1106	Proliferative cells1+State1	Proliferative cells1+State1	NAMPT	INSR	0.00206577	0	NAMPT_INSR	NAMPT - INSR	VISFATIN	Secreted Signaling	PMID: 28490838
1107	Proliferative cells2	Proliferative cells1+State1	NAMPT	INSR	0.00121772	0	NAMPT_INSR	NAMPT - INSR	VISFATIN	Secreted Signaling	PMID: 28490838
1108	Tregs	Proliferative cells1+State1	NAMPT	INSR	0.00130889	0	NAMPT_INSR	NAMPT - INSR	VISFATIN	Secreted Signaling	PMID: 28490838
1109	Tumor_cells+State1	Proliferative cells1+State1	NAMPT	INSR	0.0015584	0	NAMPT_INSR	NAMPT - INSR	VISFATIN	Secreted Signaling	PMID: 28490838
1110	Tumor_cells+State3	Proliferative cells1+State1	NAMPT	INSR	0.000618415	0	NAMPT_INSR	NAMPT - INSR	VISFATIN	Secreted Signaling	PMID: 28490838
1111	B cells	Tumor_cells+State1	NAMPT	INSR	0.000902177	0	NAMPT_INSR	NAMPT - INSR	VISFATIN	Secreted Signaling	PMID: 28490838
1112	Cytotoxic CD8+ T cells	Tumor_cells+State1	NAMPT	INSR	0.000734127	0	NAMPT_INSR	NAMPT - INSR	VISFATIN	Secreted Signaling	PMID: 28490838
1113	DCs	Tumor_cells+State1	NAMPT	INSR	0.00425319	0	NAMPT_INSR	NAMPT - INSR	VISFATIN	Secreted Signaling	PMID: 28490838
1114	Effector CD4+ T cells	Tumor_cells+State1	NAMPT	INSR	0.000966444	0	NAMPT_INSR	NAMPT - INSR	VISFATIN	Secreted Signaling	PMID: 28490838
1115	Endothelial cells	Tumor_cells+State1	NAMPT	INSR	0.00179768	0	NAMPT_INSR	NAMPT - INSR	VISFATIN	Secreted Signaling	PMID: 28490838
1116	iCAFs	Tumor_cells+State1	NAMPT	INSR	0.000819385	0	NAMPT_INSR	NAMPT - INSR	VISFATIN	Secreted Signaling	PMID: 28490838
1117	Macrophages	Tumor_cells+State1	NAMPT	INSR	0.00355703	0	NAMPT_INSR	NAMPT - INSR	VISFATIN	Secreted Signaling	PMID: 28490838
1118	Mast cells	Tumor_cells+State1	NAMPT	INSR	0.00226854	0	NAMPT_INSR	NAMPT - INSR	VISFATIN	Secreted Signaling	PMID: 28490838
1119	Monocytes	Tumor_cells+State1	NAMPT	INSR	0.00963366	0	NAMPT_INSR	NAMPT - INSR	VISFATIN	Secreted Signaling	PMID: 28490838
1120	myCAFs	Tumor_cells+State1	NAMPT	INSR	0.00094567	0	NAMPT_INSR	NAMPT - INSR	VISFATIN	Secreted Signaling	PMID: 28490838
1121	Naive CD4+ T cells	Tumor_cells+State1	NAMPT	INSR	0.000828829	0	NAMPT_INSR	NAMPT - INSR	VISFATIN	Secreted Signaling	PMID: 28490838
1122	Neutrophils1	Tumor_cells+State1	NAMPT	INSR	0.0147806	0	NAMPT_INSR	NAMPT - INSR	VISFATIN	Secreted Signaling	PMID: 28490838
1123	Plasma cells	Tumor_cells+State1	NAMPT	INSR	0.000583904	0	NAMPT_INSR	NAMPT - INSR	VISFATIN	Secreted Signaling	PMID: 28490838
1124	Proliferative cells1+State1	Tumor_cells+State1	NAMPT	INSR	0.00364277	0	NAMPT_INSR	NAMPT - INSR	VISFATIN	Secreted Signaling	PMID: 28490838
1125	Proliferative cells2	Tumor_cells+State1	NAMPT	INSR	0.00214872	0	NAMPT_INSR	NAMPT - INSR	VISFATIN	Secreted Signaling	PMID: 28490838
1126	Tregs	Tumor_cells+State1	NAMPT	INSR	0.00230943	0	NAMPT_INSR	NAMPT - INSR	VISFATIN	Secreted Signaling	PMID: 28490838
1127	Tumor_cells+State1	Tumor_cells+State1	NAMPT	INSR	0.00274915	0	NAMPT_INSR	NAMPT - INSR	VISFATIN	Secreted Signaling	PMID: 28490838
1128	Tumor_cells+State3	Tumor_cells+State1	NAMPT	INSR	0.00109172	0	NAMPT_INSR	NAMPT - INSR	VISFATIN	Secreted Signaling	PMID: 28490838
1129	B cells	Tumor_cells+State3	NAMPT	INSR	0.00200276	0	NAMPT_INSR	NAMPT - INSR	VISFATIN	Secreted Signaling	PMID: 28490838
1130	Cytotoxic CD8+ T cells	Tumor_cells+State3	NAMPT	INSR	0.00163004	0	NAMPT_INSR	NAMPT - INSR	VISFATIN	Secreted Signaling	PMID: 28490838
1131	DCs	Tumor_cells+State3	NAMPT	INSR	0.00940327	0	NAMPT_INSR	NAMPT - INSR	VISFATIN	Secreted Signaling	PMID: 28490838
1132	Effector CD4+ T cells	Tumor_cells+State3	NAMPT	INSR	0.00214526	0	NAMPT_INSR	NAMPT - INSR	VISFATIN	Secreted Signaling	PMID: 28490838
1133	Endothelial cells	Tumor_cells+State3	NAMPT	INSR	0.00398636	0	NAMPT_INSR	NAMPT - INSR	VISFATIN	Secreted Signaling	PMID: 28490838
1134	iCAFs	Tumor_cells+State3	NAMPT	INSR	0.00181915	0	NAMPT_INSR	NAMPT - INSR	VISFATIN	Secreted Signaling	PMID: 28490838
1135	Macrophages	Tumor_cells+State3	NAMPT	INSR	0.00787082	0	NAMPT_INSR	NAMPT - INSR	VISFATIN	Secreted Signaling	PMID: 28490838
1136	Mast cells	Tumor_cells+State3	NAMPT	INSR	0.0050276	0	NAMPT_INSR	NAMPT - INSR	VISFATIN	Secreted Signaling	PMID: 28490838
1137	Monocytes	Tumor_cells+State3	NAMPT	INSR	0.0211604	0	NAMPT_INSR	NAMPT - INSR	VISFATIN	Secreted Signaling	PMID: 28490838
1138	myCAFs	Tumor_cells+State3	NAMPT	INSR	0.0020992	0	NAMPT_INSR	NAMPT - INSR	VISFATIN	Secreted Signaling	PMID: 28490838
1139	Naive CD4+ T cells	Tumor_cells+State3	NAMPT	INSR	0.0018401	0	NAMPT_INSR	NAMPT - INSR	VISFATIN	Secreted Signaling	PMID: 28490838
1140	Neutrophils1	Tumor_cells+State3	NAMPT	INSR	0.0322649	0	NAMPT_INSR	NAMPT - INSR	VISFATIN	Secreted Signaling	PMID: 28490838
1141	Plasma cells	Tumor_cells+State3	NAMPT	INSR	0.00129672	0	NAMPT_INSR	NAMPT - INSR	VISFATIN	Secreted Signaling	PMID: 28490838
1142	Proliferative cells1+State1	Tumor_cells+State3	NAMPT	INSR	0.0080597	0	NAMPT_INSR	NAMPT - INSR	VISFATIN	Secreted Signaling	PMID: 28490838
1143	Proliferative cells2	Tumor_cells+State3	NAMPT	INSR	0.00476274	0	NAMPT_INSR	NAMPT - INSR	VISFATIN	Secreted Signaling	PMID: 28490838
1144	Tregs	Tumor_cells+State3	NAMPT	INSR	0.00511797	0	NAMPT_INSR	NAMPT - INSR	VISFATIN	Secreted Signaling	PMID: 28490838
1145	Tumor_cells+State1	Tumor_cells+State3	NAMPT	INSR	0.00608916	0	NAMPT_INSR	NAMPT - INSR	VISFATIN	Secreted Signaling	PMID: 28490838
1146	Tumor_cells+State3	Tumor_cells+State3	NAMPT	INSR	0.00242298	0	NAMPT_INSR	NAMPT - INSR	VISFATIN	Secreted Signaling	PMID: 28490838
1147	B cells	Endothelial cells	NAMPT	ITGA5_ITGB1	0.00992568	0	NAMPT_ITGA5_ITGB1	NAMPT - (ITGA5+ITGB1)	VISFATIN	Secreted Signaling	PMID: 28490838
1148	Cytotoxic CD8+ T cells	Endothelial cells	NAMPT	ITGA5_ITGB1	0.00809042	0	NAMPT_ITGA5_ITGB1	NAMPT - (ITGA5+ITGB1)	VISFATIN	Secreted Signaling	PMID: 28490838
1149	DCs	Endothelial cells	NAMPT	ITGA5_ITGB1	0.0452744	0	NAMPT_ITGA5_ITGB1	NAMPT - (ITGA5+ITGB1)	VISFATIN	Secreted Signaling	PMID: 28490838
1150	Effector CD4+ T cells	Endothelial cells	NAMPT	ITGA5_ITGB1	0.0106259	0	NAMPT_ITGA5_ITGB1	NAMPT - (ITGA5+ITGB1)	VISFATIN	Secreted Signaling	PMID: 28490838
1151	Endothelial cells	Endothelial cells	NAMPT	ITGA5_ITGB1	0.0196022	0	NAMPT_ITGA5_ITGB1	NAMPT - (ITGA5+ITGB1)	VISFATIN	Secreted Signaling	PMID: 28490838
1152	iCAFs	Endothelial cells	NAMPT	ITGA5_ITGB1	0.00902228	0	NAMPT_ITGA5_ITGB1	NAMPT - (ITGA5+ITGB1)	VISFATIN	Secreted Signaling	PMID: 28490838
1153	Macrophages	Endothelial cells	NAMPT	ITGA5_ITGB1	0.038121	0	NAMPT_ITGA5_ITGB1	NAMPT - (ITGA5+ITGB1)	VISFATIN	Secreted Signaling	PMID: 28490838
1154	Mast cells	Endothelial cells	NAMPT	ITGA5_ITGB1	0.0246215	0	NAMPT_ITGA5_ITGB1	NAMPT - (ITGA5+ITGB1)	VISFATIN	Secreted Signaling	PMID: 28490838
1155	Monocytes	Endothelial cells	NAMPT	ITGA5_ITGB1	0.097469	0	NAMPT_ITGA5_ITGB1	NAMPT - (ITGA5+ITGB1)	VISFATIN	Secreted Signaling	PMID: 28490838
1156	myCAFs	Endothelial cells	NAMPT	ITGA5_ITGB1	0.0103997	0	NAMPT_ITGA5_ITGB1	NAMPT - (ITGA5+ITGB1)	VISFATIN	Secreted Signaling	PMID: 28490838
1157	Naive CD4+ T cells	Endothelial cells	NAMPT	ITGA5_ITGB1	0.00912541	0	NAMPT_ITGA5_ITGB1	NAMPT - (ITGA5+ITGB1)	VISFATIN	Secreted Signaling	PMID: 28490838
1158	Neutrophils1	Endothelial cells	NAMPT	ITGA5_ITGB1	0.142778	0	NAMPT_ITGA5_ITGB1	NAMPT - (ITGA5+ITGB1)	VISFATIN	Secreted Signaling	PMID: 28490838
1159	Plasma cells	Endothelial cells	NAMPT	ITGA5_ITGB1	0.00644459	0	NAMPT_ITGA5_ITGB1	NAMPT - (ITGA5+ITGB1)	VISFATIN	Secreted Signaling	PMID: 28490838
1160	Proliferative cells1+State1	Endothelial cells	NAMPT	ITGA5_ITGB1	0.0390073	0	NAMPT_ITGA5_ITGB1	NAMPT - (ITGA5+ITGB1)	VISFATIN	Secreted Signaling	PMID: 28490838
1161	Proliferative cells2	Endothelial cells	NAMPT	ITGA5_ITGB1	0.0233487	0	NAMPT_ITGA5_ITGB1	NAMPT - (ITGA5+ITGB1)	VISFATIN	Secreted Signaling	PMID: 28490838
1162	Tregs	Endothelial cells	NAMPT	ITGA5_ITGB1	0.0250552	0	NAMPT_ITGA5_ITGB1	NAMPT - (ITGA5+ITGB1)	VISFATIN	Secreted Signaling	PMID: 28490838
1163	Tumor_cells+State1	Endothelial cells	NAMPT	ITGA5_ITGB1	0.0296968	0	NAMPT_ITGA5_ITGB1	NAMPT - (ITGA5+ITGB1)	VISFATIN	Secreted Signaling	PMID: 28490838
1164	Tumor_cells+State3	Endothelial cells	NAMPT	ITGA5_ITGB1	0.0119883	0	NAMPT_ITGA5_ITGB1	NAMPT - (ITGA5+ITGB1)	VISFATIN	Secreted Signaling	PMID: 28490838
1165	Endothelial cells	Endothelial cells	ANGPTL2	ITGA5_ITGB1	0.0081723	0	ANGPTL2_ITGA5_ITGB1	ANGPTL2 - (ITGA5+ITGB1)	ANGPTL	Secreted Signaling	PMID: 24478758
1166	iCAFs	Endothelial cells	ANGPTL2	ITGA5_ITGB1	0.00769631	0	ANGPTL2_ITGA5_ITGB1	ANGPTL2 - (ITGA5+ITGB1)	ANGPTL	Secreted Signaling	PMID: 24478758
1167	Endothelial cells	Monocytes	ANGPTL2	TLR4	0.00138719	0	ANGPTL2_TLR4	ANGPTL2 - TLR4	ANGPTL	Secreted Signaling	PMID: 24478758
1168	iCAFs	Monocytes	ANGPTL2	TLR4	0.00130587	0	ANGPTL2_TLR4	ANGPTL2 - TLR4	ANGPTL	Secreted Signaling	PMID: 24478758
1169	Endothelial cells	Neutrophils1	ANGPTL2	TLR4	0.00432039	0	ANGPTL2_TLR4	ANGPTL2 - TLR4	ANGPTL	Secreted Signaling	PMID: 24478758
1170	iCAFs	Neutrophils1	ANGPTL2	TLR4	0.00406783	0	ANGPTL2_TLR4	ANGPTL2 - TLR4	ANGPTL	Secreted Signaling	PMID: 24478758
1171	Endothelial cells	Monocytes	ANGPTL2	LILRB3	0.000688594	0	ANGPTL2_PIRB	ANGPTL2 - PIRB	ANGPTL	Secreted Signaling	PMID: 24478758
1172	iCAFs	Monocytes	ANGPTL2	LILRB3	0.000648203	0	ANGPTL2_PIRB	ANGPTL2 - PIRB	ANGPTL	Secreted Signaling	PMID: 24478758
1173	Endothelial cells	Neutrophils1	ANGPTL2	LILRB3	0.00409152	0	ANGPTL2_PIRB	ANGPTL2 - PIRB	ANGPTL	Secreted Signaling	PMID: 24478758
1174	iCAFs	Neutrophils1	ANGPTL2	LILRB3	0.00385229	0	ANGPTL2_PIRB	ANGPTL2 - PIRB	ANGPTL	Secreted Signaling	PMID: 24478758
1175	Proliferative cells1+State1	Endothelial cells	ANGPT1	TEK	8.00523e-05	0	ANGPT1_TEK	ANGPT1 - TEK	ANGPT	Secreted Signaling	PMID: 20651738
1176	Endothelial cells	Plasma cells	MDK	SDC1	0.00199927	0	MDK_SDC1	MDK - SDC1	MK	Secreted Signaling	PMID: 28356350
1177	iCAFs	Plasma cells	MDK	SDC1	0.013888	0	MDK_SDC1	MDK - SDC1	MK	Secreted Signaling	PMID: 28356350
1178	myCAFs	Plasma cells	MDK	SDC1	0.00327836	0	MDK_SDC1	MDK - SDC1	MK	Secreted Signaling	PMID: 28356350
1179	Plasma cells	Plasma cells	MDK	SDC1	0.00125618	0	MDK_SDC1	MDK - SDC1	MK	Secreted Signaling	PMID: 28356350
1180	Proliferative cells1+State1	Plasma cells	MDK	SDC1	0.0146821	0	MDK_SDC1	MDK - SDC1	MK	Secreted Signaling	PMID: 28356350
1181	Tumor_cells+State1	Plasma cells	MDK	SDC1	0.0157406	0	MDK_SDC1	MDK - SDC1	MK	Secreted Signaling	PMID: 28356350
1182	Tumor_cells+State3	Plasma cells	MDK	SDC1	0.0127651	0	MDK_SDC1	MDK - SDC1	MK	Secreted Signaling	PMID: 28356350
1183	Endothelial cells	Proliferative cells1+State1	MDK	SDC1	0.00119298	0	MDK_SDC1	MDK - SDC1	MK	Secreted Signaling	PMID: 28356350
1184	iCAFs	Proliferative cells1+State1	MDK	SDC1	0.00832706	0	MDK_SDC1	MDK - SDC1	MK	Secreted Signaling	PMID: 28356350
1185	myCAFs	Proliferative cells1+State1	MDK	SDC1	0.00195723	0	MDK_SDC1	MDK - SDC1	MK	Secreted Signaling	PMID: 28356350
1186	Plasma cells	Proliferative cells1+State1	MDK	SDC1	0.000749343	0	MDK_SDC1	MDK - SDC1	MK	Secreted Signaling	PMID: 28356350
1187	Proliferative cells1+State1	Proliferative cells1+State1	MDK	SDC1	0.00880601	0	MDK_SDC1	MDK - SDC1	MK	Secreted Signaling	PMID: 28356350
1188	Tumor_cells+State1	Proliferative cells1+State1	MDK	SDC1	0.00944498	0	MDK_SDC1	MDK - SDC1	MK	Secreted Signaling	PMID: 28356350
1189	Tumor_cells+State3	Proliferative cells1+State1	MDK	SDC1	0.00765028	0	MDK_SDC1	MDK - SDC1	MK	Secreted Signaling	PMID: 28356350
1190	Endothelial cells	Tumor_cells+State1	MDK	SDC1	0.000628306	0	MDK_SDC1	MDK - SDC1	MK	Secreted Signaling	PMID: 28356350
1191	iCAFs	Tumor_cells+State1	MDK	SDC1	0.0044005	0	MDK_SDC1	MDK - SDC1	MK	Secreted Signaling	PMID: 28356350
1192	myCAFs	Tumor_cells+State1	MDK	SDC1	0.00103119	0	MDK_SDC1	MDK - SDC1	MK	Secreted Signaling	PMID: 28356350
1193	Plasma cells	Tumor_cells+State1	MDK	SDC1	0.000394574	0	MDK_SDC1	MDK - SDC1	MK	Secreted Signaling	PMID: 28356350
1194	Proliferative cells1+State1	Tumor_cells+State1	MDK	SDC1	0.00465466	0	MDK_SDC1	MDK - SDC1	MK	Secreted Signaling	PMID: 28356350
1195	Tumor_cells+State1	Tumor_cells+State1	MDK	SDC1	0.00499393	0	MDK_SDC1	MDK - SDC1	MK	Secreted Signaling	PMID: 28356350
1196	Tumor_cells+State3	Tumor_cells+State1	MDK	SDC1	0.00404154	0	MDK_SDC1	MDK - SDC1	MK	Secreted Signaling	PMID: 28356350
1197	Endothelial cells	Tumor_cells+State3	MDK	SDC1	0.000371291	0	MDK_SDC1	MDK - SDC1	MK	Secreted Signaling	PMID: 28356350
1198	iCAFs	Tumor_cells+State3	MDK	SDC1	0.00260445	0	MDK_SDC1	MDK - SDC1	MK	Secreted Signaling	PMID: 28356350
1199	myCAFs	Tumor_cells+State3	MDK	SDC1	0.00060947	0	MDK_SDC1	MDK - SDC1	MK	Secreted Signaling	PMID: 28356350
1200	Plasma cells	Tumor_cells+State3	MDK	SDC1	0.000233147	0	MDK_SDC1	MDK - SDC1	MK	Secreted Signaling	PMID: 28356350
1201	Proliferative cells1+State1	Tumor_cells+State3	MDK	SDC1	0.00275517	0	MDK_SDC1	MDK - SDC1	MK	Secreted Signaling	PMID: 28356350
1202	Tumor_cells+State1	Tumor_cells+State3	MDK	SDC1	0.00295639	0	MDK_SDC1	MDK - SDC1	MK	Secreted Signaling	PMID: 28356350
1203	Tumor_cells+State3	Tumor_cells+State3	MDK	SDC1	0.00239165	0	MDK_SDC1	MDK - SDC1	MK	Secreted Signaling	PMID: 28356350
1204	Endothelial cells	iCAFs	MDK	SDC2	0.00366519	0	MDK_SDC2	MDK - SDC2	MK	Secreted Signaling	PMID: 28356350
1205	iCAFs	iCAFs	MDK	SDC2	0.0252101	0	MDK_SDC2	MDK - SDC2	MK	Secreted Signaling	PMID: 28356350
1206	myCAFs	iCAFs	MDK	SDC2	0.00600367	0	MDK_SDC2	MDK - SDC2	MK	Secreted Signaling	PMID: 28356350
1207	Plasma cells	iCAFs	MDK	SDC2	0.00230433	0	MDK_SDC2	MDK - SDC2	MK	Secreted Signaling	PMID: 28356350
1208	Proliferative cells1+State1	iCAFs	MDK	SDC2	0.026634	0	MDK_SDC2	MDK - SDC2	MK	Secreted Signaling	PMID: 28356350
1209	Tumor_cells+State1	iCAFs	MDK	SDC2	0.0285294	0	MDK_SDC2	MDK - SDC2	MK	Secreted Signaling	PMID: 28356350
1210	Tumor_cells+State3	iCAFs	MDK	SDC2	0.0231932	0	MDK_SDC2	MDK - SDC2	MK	Secreted Signaling	PMID: 28356350
1211	Endothelial cells	Macrophages	MDK	SDC2	0.00142263	0	MDK_SDC2	MDK - SDC2	MK	Secreted Signaling	PMID: 28356350
1212	iCAFs	Macrophages	MDK	SDC2	0.00991638	0	MDK_SDC2	MDK - SDC2	MK	Secreted Signaling	PMID: 28356350
1213	myCAFs	Macrophages	MDK	SDC2	0.00233365	0	MDK_SDC2	MDK - SDC2	MK	Secreted Signaling	PMID: 28356350
1214	Plasma cells	Macrophages	MDK	SDC2	0.000893667	0	MDK_SDC2	MDK - SDC2	MK	Secreted Signaling	PMID: 28356350
1215	Proliferative cells1+State1	Macrophages	MDK	SDC2	0.0104858	0	MDK_SDC2	MDK - SDC2	MK	Secreted Signaling	PMID: 28356350
1216	Tumor_cells+State1	Macrophages	MDK	SDC2	0.0112453	0	MDK_SDC2	MDK - SDC2	MK	Secreted Signaling	PMID: 28356350
1217	Tumor_cells+State3	Macrophages	MDK	SDC2	0.00911161	0	MDK_SDC2	MDK - SDC2	MK	Secreted Signaling	PMID: 28356350
1218	Endothelial cells	Monocytes	MDK	SDC2	0.00155839	0	MDK_SDC2	MDK - SDC2	MK	Secreted Signaling	PMID: 28356350
1219	iCAFs	Monocytes	MDK	SDC2	0.0108539	0	MDK_SDC2	MDK - SDC2	MK	Secreted Signaling	PMID: 28356350
1220	myCAFs	Monocytes	MDK	SDC2	0.00255613	0	MDK_SDC2	MDK - SDC2	MK	Secreted Signaling	PMID: 28356350
1221	Plasma cells	Monocytes	MDK	SDC2	0.000979003	0	MDK_SDC2	MDK - SDC2	MK	Secreted Signaling	PMID: 28356350
1222	Proliferative cells1+State1	Monocytes	MDK	SDC2	0.0114765	0	MDK_SDC2	MDK - SDC2	MK	Secreted Signaling	PMID: 28356350
1223	Tumor_cells+State1	Monocytes	MDK	SDC2	0.0123069	0	MDK_SDC2	MDK - SDC2	MK	Secreted Signaling	PMID: 28356350
1224	Tumor_cells+State3	Monocytes	MDK	SDC2	0.00997384	0	MDK_SDC2	MDK - SDC2	MK	Secreted Signaling	PMID: 28356350
1225	Endothelial cells	myCAFs	MDK	SDC2	0.00140401	0	MDK_SDC2	MDK - SDC2	MK	Secreted Signaling	PMID: 28356350
1226	iCAFs	myCAFs	MDK	SDC2	0.00978773	0	MDK_SDC2	MDK - SDC2	MK	Secreted Signaling	PMID: 28356350
1227	myCAFs	myCAFs	MDK	SDC2	0.00230315	0	MDK_SDC2	MDK - SDC2	MK	Secreted Signaling	PMID: 28356350
1228	Plasma cells	myCAFs	MDK	SDC2	0.00088197	0	MDK_SDC2	MDK - SDC2	MK	Secreted Signaling	PMID: 28356350
1229	Proliferative cells1+State1	myCAFs	MDK	SDC2	0.0103498	0	MDK_SDC2	MDK - SDC2	MK	Secreted Signaling	PMID: 28356350
1230	Tumor_cells+State1	myCAFs	MDK	SDC2	0.0110996	0	MDK_SDC2	MDK - SDC2	MK	Secreted Signaling	PMID: 28356350
1231	Tumor_cells+State3	myCAFs	MDK	SDC2	0.00899331	0	MDK_SDC2	MDK - SDC2	MK	Secreted Signaling	PMID: 28356350
1232	Endothelial cells	iCAFs	MDK	SDC4	0.00023574	0	MDK_SDC4	MDK - SDC4	MK	Secreted Signaling	PMID: 28356350
1233	iCAFs	iCAFs	MDK	SDC4	0.00165496	0	MDK_SDC4	MDK - SDC4	MK	Secreted Signaling	PMID: 28356350
1234	myCAFs	iCAFs	MDK	SDC4	0.000386998	0	MDK_SDC4	MDK - SDC4	MK	Secreted Signaling	PMID: 28356350
1235	Plasma cells	iCAFs	MDK	SDC4	0.000148022	0	MDK_SDC4	MDK - SDC4	MK	Secreted Signaling	PMID: 28356350
1236	Proliferative cells1+State1	iCAFs	MDK	SDC4	0.00175083	0	MDK_SDC4	MDK - SDC4	MK	Secreted Signaling	PMID: 28356350
1237	Tumor_cells+State1	iCAFs	MDK	SDC4	0.00187884	0	MDK_SDC4	MDK - SDC4	MK	Secreted Signaling	PMID: 28356350
1238	Tumor_cells+State3	iCAFs	MDK	SDC4	0.00151963	0	MDK_SDC4	MDK - SDC4	MK	Secreted Signaling	PMID: 28356350
1239	Endothelial cells	Macrophages	MDK	SDC4	0.000301779	0	MDK_SDC4	MDK - SDC4	MK	Secreted Signaling	PMID: 28356350
1240	iCAFs	Macrophages	MDK	SDC4	0.00211773	0	MDK_SDC4	MDK - SDC4	MK	Secreted Signaling	PMID: 28356350
1241	myCAFs	Macrophages	MDK	SDC4	0.000495388	0	MDK_SDC4	MDK - SDC4	MK	Secreted Signaling	PMID: 28356350
1242	Plasma cells	Macrophages	MDK	SDC4	0.000189493	0	MDK_SDC4	MDK - SDC4	MK	Secreted Signaling	PMID: 28356350
1243	Proliferative cells1+State1	Macrophages	MDK	SDC4	0.00224035	0	MDK_SDC4	MDK - SDC4	MK	Secreted Signaling	PMID: 28356350
1244	Tumor_cells+State1	Macrophages	MDK	SDC4	0.00240406	0	MDK_SDC4	MDK - SDC4	MK	Secreted Signaling	PMID: 28356350
1245	Tumor_cells+State3	Macrophages	MDK	SDC4	0.00194463	0	MDK_SDC4	MDK - SDC4	MK	Secreted Signaling	PMID: 28356350
1246	Endothelial cells	Proliferative cells1+State1	MDK	SDC4	0.00726273	0	MDK_SDC4	MDK - SDC4	MK	Secreted Signaling	PMID: 28356350
1247	iCAFs	Proliferative cells1+State1	MDK	SDC4	0.0489166	0	MDK_SDC4	MDK - SDC4	MK	Secreted Signaling	PMID: 28356350
1248	myCAFs	Proliferative cells1+State1	MDK	SDC4	0.0118692	0	MDK_SDC4	MDK - SDC4	MK	Secreted Signaling	PMID: 28356350
1249	Plasma cells	Proliferative cells1+State1	MDK	SDC4	0.00457226	0	MDK_SDC4	MDK - SDC4	MK	Secreted Signaling	PMID: 28356350
1250	Proliferative cells1+State1	Proliferative cells1+State1	MDK	SDC4	0.0516087	0	MDK_SDC4	MDK - SDC4	MK	Secreted Signaling	PMID: 28356350
1251	Tumor_cells+State1	Proliferative cells1+State1	MDK	SDC4	0.0551806	0	MDK_SDC4	MDK - SDC4	MK	Secreted Signaling	PMID: 28356350
1252	Tumor_cells+State3	Proliferative cells1+State1	MDK	SDC4	0.0450909	0	MDK_SDC4	MDK - SDC4	MK	Secreted Signaling	PMID: 28356350
1253	Endothelial cells	Proliferative cells2	MDK	SDC4	0.00032102	0	MDK_SDC4	MDK - SDC4	MK	Secreted Signaling	PMID: 28356350
1254	iCAFs	Proliferative cells2	MDK	SDC4	0.0022525	0	MDK_SDC4	MDK - SDC4	MK	Secreted Signaling	PMID: 28356350
1255	myCAFs	Proliferative cells2	MDK	SDC4	0.000526967	0	MDK_SDC4	MDK - SDC4	MK	Secreted Signaling	PMID: 28356350
1256	Plasma cells	Proliferative cells2	MDK	SDC4	0.000201576	0	MDK_SDC4	MDK - SDC4	MK	Secreted Signaling	PMID: 28356350
1257	Proliferative cells1+State1	Proliferative cells2	MDK	SDC4	0.0023829	0	MDK_SDC4	MDK - SDC4	MK	Secreted Signaling	PMID: 28356350
1258	Tumor_cells+State1	Proliferative cells2	MDK	SDC4	0.002557	0	MDK_SDC4	MDK - SDC4	MK	Secreted Signaling	PMID: 28356350
1259	Tumor_cells+State3	Proliferative cells2	MDK	SDC4	0.0020684	0	MDK_SDC4	MDK - SDC4	MK	Secreted Signaling	PMID: 28356350
1260	Endothelial cells	Tumor_cells+State1	MDK	SDC4	0.00366623	0	MDK_SDC4	MDK - SDC4	MK	Secreted Signaling	PMID: 28356350
1261	iCAFs	Tumor_cells+State1	MDK	SDC4	0.0252171	0	MDK_SDC4	MDK - SDC4	MK	Secreted Signaling	PMID: 28356350
1262	myCAFs	Tumor_cells+State1	MDK	SDC4	0.00600538	0	MDK_SDC4	MDK - SDC4	MK	Secreted Signaling	PMID: 28356350
1263	Plasma cells	Tumor_cells+State1	MDK	SDC4	0.00230499	0	MDK_SDC4	MDK - SDC4	MK	Secreted Signaling	PMID: 28356350
1264	Proliferative cells1+State1	Tumor_cells+State1	MDK	SDC4	0.0266415	0	MDK_SDC4	MDK - SDC4	MK	Secreted Signaling	PMID: 28356350
1265	Tumor_cells+State1	Tumor_cells+State1	MDK	SDC4	0.0285373	0	MDK_SDC4	MDK - SDC4	MK	Secreted Signaling	PMID: 28356350
1266	Tumor_cells+State3	Tumor_cells+State1	MDK	SDC4	0.0231997	0	MDK_SDC4	MDK - SDC4	MK	Secreted Signaling	PMID: 28356350
1267	Endothelial cells	Tumor_cells+State3	MDK	SDC4	0.00173063	0	MDK_SDC4	MDK - SDC4	MK	Secreted Signaling	PMID: 28356350
1268	iCAFs	Tumor_cells+State3	MDK	SDC4	0.0120412	0	MDK_SDC4	MDK - SDC4	MK	Secreted Signaling	PMID: 28356350
1269	myCAFs	Tumor_cells+State3	MDK	SDC4	0.00283834	0	MDK_SDC4	MDK - SDC4	MK	Secreted Signaling	PMID: 28356350
1270	Plasma cells	Tumor_cells+State3	MDK	SDC4	0.00108728	0	MDK_SDC4	MDK - SDC4	MK	Secreted Signaling	PMID: 28356350
1271	Proliferative cells1+State1	Tumor_cells+State3	MDK	SDC4	0.012731	0	MDK_SDC4	MDK - SDC4	MK	Secreted Signaling	PMID: 28356350
1272	Tumor_cells+State1	Tumor_cells+State3	MDK	SDC4	0.0136509	0	MDK_SDC4	MDK - SDC4	MK	Secreted Signaling	PMID: 28356350
1273	Tumor_cells+State3	Tumor_cells+State3	MDK	SDC4	0.0110659	0	MDK_SDC4	MDK - SDC4	MK	Secreted Signaling	PMID: 28356350
1274	Endothelial cells	Effector CD4+ T cells	MDK	ITGA4_ITGB1	0.00106316	0	MDK_ITGA4_ITGB1	MDK - (ITGA4+ITGB1)	MK	Secreted Signaling	PMID: 28356350
1275	iCAFs	Effector CD4+ T cells	MDK	ITGA4_ITGB1	0.00742667	0	MDK_ITGA4_ITGB1	MDK - (ITGA4+ITGB1)	MK	Secreted Signaling	PMID: 28356350
1276	myCAFs	Effector CD4+ T cells	MDK	ITGA4_ITGB1	0.00174438	0	MDK_ITGA4_ITGB1	MDK - (ITGA4+ITGB1)	MK	Secreted Signaling	PMID: 28356350
1277	Plasma cells	Effector CD4+ T cells	MDK	ITGA4_ITGB1	0.000667766	0	MDK_ITGA4_ITGB1	MDK - (ITGA4+ITGB1)	MK	Secreted Signaling	PMID: 28356350
1278	Proliferative cells1+State1	Effector CD4+ T cells	MDK	ITGA4_ITGB1	0.00785425	0	MDK_ITGA4_ITGB1	MDK - (ITGA4+ITGB1)	MK	Secreted Signaling	PMID: 28356350
1279	Tumor_cells+State1	Effector CD4+ T cells	MDK	ITGA4_ITGB1	0.00842474	0	MDK_ITGA4_ITGB1	MDK - (ITGA4+ITGB1)	MK	Secreted Signaling	PMID: 28356350
1280	Tumor_cells+State3	Effector CD4+ T cells	MDK	ITGA4_ITGB1	0.00682257	0	MDK_ITGA4_ITGB1	MDK - (ITGA4+ITGB1)	MK	Secreted Signaling	PMID: 28356350
1281	Endothelial cells	Proliferative cells2	MDK	ITGA4_ITGB1	0.0011788	0	MDK_ITGA4_ITGB1	MDK - (ITGA4+ITGB1)	MK	Secreted Signaling	PMID: 28356350
1282	iCAFs	Proliferative cells2	MDK	ITGA4_ITGB1	0.00822881	0	MDK_ITGA4_ITGB1	MDK - (ITGA4+ITGB1)	MK	Secreted Signaling	PMID: 28356350
1283	myCAFs	Proliferative cells2	MDK	ITGA4_ITGB1	0.00193399	0	MDK_ITGA4_ITGB1	MDK - (ITGA4+ITGB1)	MK	Secreted Signaling	PMID: 28356350
1284	Plasma cells	Proliferative cells2	MDK	ITGA4_ITGB1	0.000740435	0	MDK_ITGA4_ITGB1	MDK - (ITGA4+ITGB1)	MK	Secreted Signaling	PMID: 28356350
1285	Proliferative cells1+State1	Proliferative cells2	MDK	ITGA4_ITGB1	0.00870216	0	MDK_ITGA4_ITGB1	MDK - (ITGA4+ITGB1)	MK	Secreted Signaling	PMID: 28356350
1286	Tumor_cells+State1	Proliferative cells2	MDK	ITGA4_ITGB1	0.00933367	0	MDK_ITGA4_ITGB1	MDK - (ITGA4+ITGB1)	MK	Secreted Signaling	PMID: 28356350
1287	Tumor_cells+State3	Proliferative cells2	MDK	ITGA4_ITGB1	0.00755995	0	MDK_ITGA4_ITGB1	MDK - (ITGA4+ITGB1)	MK	Secreted Signaling	PMID: 28356350
1288	Endothelial cells	Endothelial cells	MDK	ITGA6_ITGB1	0.00273198	0	MDK_ITGA6_ITGB1	MDK - (ITGA6+ITGB1)	MK	Secreted Signaling	PMID: 28356350
1289	iCAFs	Endothelial cells	MDK	ITGA6_ITGB1	0.0188953	0	MDK_ITGA6_ITGB1	MDK - (ITGA6+ITGB1)	MK	Secreted Signaling	PMID: 28356350
1290	myCAFs	Endothelial cells	MDK	ITGA6_ITGB1	0.00447772	0	MDK_ITGA6_ITGB1	MDK - (ITGA6+ITGB1)	MK	Secreted Signaling	PMID: 28356350
1291	Plasma cells	Endothelial cells	MDK	ITGA6_ITGB1	0.00171701	0	MDK_ITGA6_ITGB1	MDK - (ITGA6+ITGB1)	MK	Secreted Signaling	PMID: 28356350
1292	Proliferative cells1+State1	Endothelial cells	MDK	ITGA6_ITGB1	0.0199698	0	MDK_ITGA6_ITGB1	MDK - (ITGA6+ITGB1)	MK	Secreted Signaling	PMID: 28356350
1293	Tumor_cells+State1	Endothelial cells	MDK	ITGA6_ITGB1	0.0214014	0	MDK_ITGA6_ITGB1	MDK - (ITGA6+ITGB1)	MK	Secreted Signaling	PMID: 28356350
1294	Tumor_cells+State3	Endothelial cells	MDK	ITGA6_ITGB1	0.0173746	0	MDK_ITGA6_ITGB1	MDK - (ITGA6+ITGB1)	MK	Secreted Signaling	PMID: 28356350
1295	Endothelial cells	Proliferative cells1+State1	MDK	ITGA6_ITGB1	0.00240956	0	MDK_ITGA6_ITGB1	MDK - (ITGA6+ITGB1)	MK	Secreted Signaling	PMID: 28356350
1296	iCAFs	Proliferative cells1+State1	MDK	ITGA6_ITGB1	0.0166973	0	MDK_ITGA6_ITGB1	MDK - (ITGA6+ITGB1)	MK	Secreted Signaling	PMID: 28356350
1297	myCAFs	Proliferative cells1+State1	MDK	ITGA6_ITGB1	0.0039501	0	MDK_ITGA6_ITGB1	MDK - (ITGA6+ITGB1)	MK	Secreted Signaling	PMID: 28356350
1298	Plasma cells	Proliferative cells1+State1	MDK	ITGA6_ITGB1	0.0015142	0	MDK_ITGA6_ITGB1	MDK - (ITGA6+ITGB1)	MK	Secreted Signaling	PMID: 28356350
1299	Proliferative cells1+State1	Proliferative cells1+State1	MDK	ITGA6_ITGB1	0.0176491	0	MDK_ITGA6_ITGB1	MDK - (ITGA6+ITGB1)	MK	Secreted Signaling	PMID: 28356350
1300	Tumor_cells+State1	Proliferative cells1+State1	MDK	ITGA6_ITGB1	0.0189175	0	MDK_ITGA6_ITGB1	MDK - (ITGA6+ITGB1)	MK	Secreted Signaling	PMID: 28356350
1301	Tumor_cells+State3	Proliferative cells1+State1	MDK	ITGA6_ITGB1	0.0153507	0	MDK_ITGA6_ITGB1	MDK - (ITGA6+ITGB1)	MK	Secreted Signaling	PMID: 28356350
1302	Endothelial cells	Tumor_cells+State1	MDK	ITGA6_ITGB1	0.00205185	0	MDK_ITGA6_ITGB1	MDK - (ITGA6+ITGB1)	MK	Secreted Signaling	PMID: 28356350
1303	iCAFs	Tumor_cells+State1	MDK	ITGA6_ITGB1	0.0142488	0	MDK_ITGA6_ITGB1	MDK - (ITGA6+ITGB1)	MK	Secreted Signaling	PMID: 28356350
1304	myCAFs	Tumor_cells+State1	MDK	ITGA6_ITGB1	0.00336446	0	MDK_ITGA6_ITGB1	MDK - (ITGA6+ITGB1)	MK	Secreted Signaling	PMID: 28356350
1305	Plasma cells	Tumor_cells+State1	MDK	ITGA6_ITGB1	0.00128924	0	MDK_ITGA6_ITGB1	MDK - (ITGA6+ITGB1)	MK	Secreted Signaling	PMID: 28356350
1306	Proliferative cells1+State1	Tumor_cells+State1	MDK	ITGA6_ITGB1	0.0150632	0	MDK_ITGA6_ITGB1	MDK - (ITGA6+ITGB1)	MK	Secreted Signaling	PMID: 28356350
1307	Tumor_cells+State1	Tumor_cells+State1	MDK	ITGA6_ITGB1	0.0161488	0	MDK_ITGA6_ITGB1	MDK - (ITGA6+ITGB1)	MK	Secreted Signaling	PMID: 28356350
1308	Tumor_cells+State3	Tumor_cells+State1	MDK	ITGA6_ITGB1	0.0130971	0	MDK_ITGA6_ITGB1	MDK - (ITGA6+ITGB1)	MK	Secreted Signaling	PMID: 28356350
1309	Endothelial cells	Tumor_cells+State3	MDK	ITGA6_ITGB1	0.00257103	0	MDK_ITGA6_ITGB1	MDK - (ITGA6+ITGB1)	MK	Secreted Signaling	PMID: 28356350
1310	iCAFs	Tumor_cells+State3	MDK	ITGA6_ITGB1	0.0177991	0	MDK_ITGA6_ITGB1	MDK - (ITGA6+ITGB1)	MK	Secreted Signaling	PMID: 28356350
1311	myCAFs	Tumor_cells+State3	MDK	ITGA6_ITGB1	0.00421436	0	MDK_ITGA6_ITGB1	MDK - (ITGA6+ITGB1)	MK	Secreted Signaling	PMID: 28356350
1312	Plasma cells	Tumor_cells+State3	MDK	ITGA6_ITGB1	0.00161576	0	MDK_ITGA6_ITGB1	MDK - (ITGA6+ITGB1)	MK	Secreted Signaling	PMID: 28356350
1313	Proliferative cells1+State1	Tumor_cells+State3	MDK	ITGA6_ITGB1	0.0188125	0	MDK_ITGA6_ITGB1	MDK - (ITGA6+ITGB1)	MK	Secreted Signaling	PMID: 28356350
1314	Tumor_cells+State1	Tumor_cells+State3	MDK	ITGA6_ITGB1	0.0201628	0	MDK_ITGA6_ITGB1	MDK - (ITGA6+ITGB1)	MK	Secreted Signaling	PMID: 28356350
1315	Tumor_cells+State3	Tumor_cells+State3	MDK	ITGA6_ITGB1	0.0163652	0	MDK_ITGA6_ITGB1	MDK - (ITGA6+ITGB1)	MK	Secreted Signaling	PMID: 28356350
1316	Endothelial cells	iCAFs	MDK	LRP1	0.00235395	0	MDK_LRP1	MDK - LRP1	MK	Secreted Signaling	PMID: 28356350
1317	iCAFs	iCAFs	MDK	LRP1	0.0163173	0	MDK_LRP1	MDK - LRP1	MK	Secreted Signaling	PMID: 28356350
1318	myCAFs	iCAFs	MDK	LRP1	0.00385906	0	MDK_LRP1	MDK - LRP1	MK	Secreted Signaling	PMID: 28356350
1319	Plasma cells	iCAFs	MDK	LRP1	0.00147922	0	MDK_LRP1	MDK - LRP1	MK	Secreted Signaling	PMID: 28356350
1320	Proliferative cells1+State1	iCAFs	MDK	LRP1	0.0172478	0	MDK_LRP1	MDK - LRP1	MK	Secreted Signaling	PMID: 28356350
1321	Tumor_cells+State1	iCAFs	MDK	LRP1	0.0184879	0	MDK_LRP1	MDK - LRP1	MK	Secreted Signaling	PMID: 28356350
1322	Tumor_cells+State3	iCAFs	MDK	LRP1	0.0150009	0	MDK_LRP1	MDK - LRP1	MK	Secreted Signaling	PMID: 28356350
1323	Endothelial cells	Macrophages	MDK	LRP1	0.000410413	0	MDK_LRP1	MDK - LRP1	MK	Secreted Signaling	PMID: 28356350
1324	iCAFs	Macrophages	MDK	LRP1	0.00287819	0	MDK_LRP1	MDK - LRP1	MK	Secreted Signaling	PMID: 28356350
1325	myCAFs	Macrophages	MDK	LRP1	0.000673671	0	MDK_LRP1	MDK - LRP1	MK	Secreted Signaling	PMID: 28356350
1326	Plasma cells	Macrophages	MDK	LRP1	0.000257717	0	MDK_LRP1	MDK - LRP1	MK	Secreted Signaling	PMID: 28356350
1327	Proliferative cells1+State1	Macrophages	MDK	LRP1	0.0030447	0	MDK_LRP1	MDK - LRP1	MK	Secreted Signaling	PMID: 28356350
1328	Tumor_cells+State1	Macrophages	MDK	LRP1	0.003267	0	MDK_LRP1	MDK - LRP1	MK	Secreted Signaling	PMID: 28356350
1329	Tumor_cells+State3	Macrophages	MDK	LRP1	0.00264309	0	MDK_LRP1	MDK - LRP1	MK	Secreted Signaling	PMID: 28356350
1330	Endothelial cells	Tumor_cells+State1	MDK	LRP1	0.000108107	0	MDK_LRP1	MDK - LRP1	MK	Secreted Signaling	PMID: 28356350
1331	iCAFs	Tumor_cells+State1	MDK	LRP1	0.000759528	0	MDK_LRP1	MDK - LRP1	MK	Secreted Signaling	PMID: 28356350
1332	myCAFs	Tumor_cells+State1	MDK	LRP1	0.000177487	0	MDK_LRP1	MDK - LRP1	MK	Secreted Signaling	PMID: 28356350
1333	Plasma cells	Tumor_cells+State1	MDK	LRP1	6.78777e-05	0	MDK_LRP1	MDK - LRP1	MK	Secreted Signaling	PMID: 28356350
1334	Proliferative cells1+State1	Tumor_cells+State1	MDK	LRP1	0.000803567	0	MDK_LRP1	MDK - LRP1	MK	Secreted Signaling	PMID: 28356350
1335	Tumor_cells+State1	Tumor_cells+State1	MDK	LRP1	0.00086238	0	MDK_LRP1	MDK - LRP1	MK	Secreted Signaling	PMID: 28356350
1336	Tumor_cells+State3	Tumor_cells+State1	MDK	LRP1	0.000697365	0	MDK_LRP1	MDK - LRP1	MK	Secreted Signaling	PMID: 28356350
1337	Endothelial cells	B cells	MDK	NCL	0.00460514	0	MDK_NCL	MDK - NCL	MK	Secreted Signaling	PMID: 28356350
1338	iCAFs	B cells	MDK	NCL	0.0315006	0	MDK_NCL	MDK - NCL	MK	Secreted Signaling	PMID: 28356350
1339	myCAFs	B cells	MDK	NCL	0.00753879	0	MDK_NCL	MDK - NCL	MK	Secreted Signaling	PMID: 28356350
1340	Plasma cells	B cells	MDK	NCL	0.0028963	0	MDK_NCL	MDK - NCL	MK	Secreted Signaling	PMID: 28356350
1341	Proliferative cells1+State1	B cells	MDK	NCL	0.0332677	0	MDK_NCL	MDK - NCL	MK	Secreted Signaling	PMID: 28356350
1342	Tumor_cells+State1	B cells	MDK	NCL	0.0356179	0	MDK_NCL	MDK - NCL	MK	Secreted Signaling	PMID: 28356350
1343	Tumor_cells+State3	B cells	MDK	NCL	0.0289955	0	MDK_NCL	MDK - NCL	MK	Secreted Signaling	PMID: 28356350
1344	Endothelial cells	Cytotoxic CD8+ T cells	MDK	NCL	0.0046265	0	MDK_NCL	MDK - NCL	MK	Secreted Signaling	PMID: 28356350
1345	iCAFs	Cytotoxic CD8+ T cells	MDK	NCL	0.0316428	0	MDK_NCL	MDK - NCL	MK	Secreted Signaling	PMID: 28356350
1346	myCAFs	Cytotoxic CD8+ T cells	MDK	NCL	0.00757367	0	MDK_NCL	MDK - NCL	MK	Secreted Signaling	PMID: 28356350
1347	Plasma cells	Cytotoxic CD8+ T cells	MDK	NCL	0.00290976	0	MDK_NCL	MDK - NCL	MK	Secreted Signaling	PMID: 28356350
1348	Proliferative cells1+State1	Cytotoxic CD8+ T cells	MDK	NCL	0.0334176	0	MDK_NCL	MDK - NCL	MK	Secreted Signaling	PMID: 28356350
1349	Tumor_cells+State1	Cytotoxic CD8+ T cells	MDK	NCL	0.035778	0	MDK_NCL	MDK - NCL	MK	Secreted Signaling	PMID: 28356350
1350	Tumor_cells+State3	Cytotoxic CD8+ T cells	MDK	NCL	0.0291267	0	MDK_NCL	MDK - NCL	MK	Secreted Signaling	PMID: 28356350
1351	Endothelial cells	DCs	MDK	NCL	0.0011163	0	MDK_NCL	MDK - NCL	MK	Secreted Signaling	PMID: 28356350
1352	iCAFs	DCs	MDK	NCL	0.00779543	0	MDK_NCL	MDK - NCL	MK	Secreted Signaling	PMID: 28356350
1353	myCAFs	DCs	MDK	NCL	0.00183152	0	MDK_NCL	MDK - NCL	MK	Secreted Signaling	PMID: 28356350
1354	Plasma cells	DCs	MDK	NCL	0.00070116	0	MDK_NCL	MDK - NCL	MK	Secreted Signaling	PMID: 28356350
1355	Proliferative cells1+State1	DCs	MDK	NCL	0.00824406	0	MDK_NCL	MDK - NCL	MK	Secreted Signaling	PMID: 28356350
1356	Tumor_cells+State1	DCs	MDK	NCL	0.00884262	0	MDK_NCL	MDK - NCL	MK	Secreted Signaling	PMID: 28356350
1357	Tumor_cells+State3	DCs	MDK	NCL	0.00716154	0	MDK_NCL	MDK - NCL	MK	Secreted Signaling	PMID: 28356350
1358	Endothelial cells	Effector CD4+ T cells	MDK	NCL	0.00468492	0	MDK_NCL	MDK - NCL	MK	Secreted Signaling	PMID: 28356350
1359	iCAFs	Effector CD4+ T cells	MDK	NCL	0.0320314	0	MDK_NCL	MDK - NCL	MK	Secreted Signaling	PMID: 28356350
1360	myCAFs	Effector CD4+ T cells	MDK	NCL	0.00766902	0	MDK_NCL	MDK - NCL	MK	Secreted Signaling	PMID: 28356350
1361	Plasma cells	Effector CD4+ T cells	MDK	NCL	0.00294656	0	MDK_NCL	MDK - NCL	MK	Secreted Signaling	PMID: 28356350
1362	Proliferative cells1+State1	Effector CD4+ T cells	MDK	NCL	0.0338272	0	MDK_NCL	MDK - NCL	MK	Secreted Signaling	PMID: 28356350
1363	Tumor_cells+State1	Effector CD4+ T cells	MDK	NCL	0.0362154	0	MDK_NCL	MDK - NCL	MK	Secreted Signaling	PMID: 28356350
1364	Tumor_cells+State3	Effector CD4+ T cells	MDK	NCL	0.0294853	0	MDK_NCL	MDK - NCL	MK	Secreted Signaling	PMID: 28356350
1365	Endothelial cells	Endothelial cells	MDK	NCL	0.00353628	0	MDK_NCL	MDK - NCL	MK	Secreted Signaling	PMID: 28356350
1366	iCAFs	Endothelial cells	MDK	NCL	0.0243419	0	MDK_NCL	MDK - NCL	MK	Secreted Signaling	PMID: 28356350
1367	myCAFs	Endothelial cells	MDK	NCL	0.00579299	0	MDK_NCL	MDK - NCL	MK	Secreted Signaling	PMID: 28356350
1368	Plasma cells	Endothelial cells	MDK	NCL	0.00222318	0	MDK_NCL	MDK - NCL	MK	Secreted Signaling	PMID: 28356350
1369	Proliferative cells1+State1	Endothelial cells	MDK	NCL	0.0257181	0	MDK_NCL	MDK - NCL	MK	Secreted Signaling	PMID: 28356350
1370	Tumor_cells+State1	Endothelial cells	MDK	NCL	0.0275501	0	MDK_NCL	MDK - NCL	MK	Secreted Signaling	PMID: 28356350
1371	Tumor_cells+State3	Endothelial cells	MDK	NCL	0.0223929	0	MDK_NCL	MDK - NCL	MK	Secreted Signaling	PMID: 28356350
1372	Endothelial cells	iCAFs	MDK	NCL	0.00233681	0	MDK_NCL	MDK - NCL	MK	Secreted Signaling	PMID: 28356350
1373	iCAFs	iCAFs	MDK	NCL	0.0162002	0	MDK_NCL	MDK - NCL	MK	Secreted Signaling	PMID: 28356350
1374	myCAFs	iCAFs	MDK	NCL	0.00383102	0	MDK_NCL	MDK - NCL	MK	Secreted Signaling	PMID: 28356350
1375	Plasma cells	iCAFs	MDK	NCL	0.00146844	0	MDK_NCL	MDK - NCL	MK	Secreted Signaling	PMID: 28356350
1376	Proliferative cells1+State1	iCAFs	MDK	NCL	0.0171241	0	MDK_NCL	MDK - NCL	MK	Secreted Signaling	PMID: 28356350
1377	Tumor_cells+State1	iCAFs	MDK	NCL	0.0183555	0	MDK_NCL	MDK - NCL	MK	Secreted Signaling	PMID: 28356350
1378	Tumor_cells+State3	iCAFs	MDK	NCL	0.0148931	0	MDK_NCL	MDK - NCL	MK	Secreted Signaling	PMID: 28356350
1379	Endothelial cells	Macrophages	MDK	NCL	0.0010865	0	MDK_NCL	MDK - NCL	MK	Secreted Signaling	PMID: 28356350
1380	iCAFs	Macrophages	MDK	NCL	0.00758865	0	MDK_NCL	MDK - NCL	MK	Secreted Signaling	PMID: 28356350
1381	myCAFs	Macrophages	MDK	NCL	0.00178265	0	MDK_NCL	MDK - NCL	MK	Secreted Signaling	PMID: 28356350
1382	Plasma cells	Macrophages	MDK	NCL	0.000682432	0	MDK_NCL	MDK - NCL	MK	Secreted Signaling	PMID: 28356350
1383	Proliferative cells1+State1	Macrophages	MDK	NCL	0.00802548	0	MDK_NCL	MDK - NCL	MK	Secreted Signaling	PMID: 28356350
1384	Tumor_cells+State1	Macrophages	MDK	NCL	0.0086083	0	MDK_NCL	MDK - NCL	MK	Secreted Signaling	PMID: 28356350
1385	Tumor_cells+State3	Macrophages	MDK	NCL	0.00697146	0	MDK_NCL	MDK - NCL	MK	Secreted Signaling	PMID: 28356350
1386	Endothelial cells	Mast cells	MDK	NCL	0.00456262	0	MDK_NCL	MDK - NCL	MK	Secreted Signaling	PMID: 28356350
1387	iCAFs	Mast cells	MDK	NCL	0.0312176	0	MDK_NCL	MDK - NCL	MK	Secreted Signaling	PMID: 28356350
1388	myCAFs	Mast cells	MDK	NCL	0.0074694	0	MDK_NCL	MDK - NCL	MK	Secreted Signaling	PMID: 28356350
1389	Plasma cells	Mast cells	MDK	NCL	0.00286951	0	MDK_NCL	MDK - NCL	MK	Secreted Signaling	PMID: 28356350
1390	Proliferative cells1+State1	Mast cells	MDK	NCL	0.0329694	0	MDK_NCL	MDK - NCL	MK	Secreted Signaling	PMID: 28356350
1391	Tumor_cells+State1	Mast cells	MDK	NCL	0.0352992	0	MDK_NCL	MDK - NCL	MK	Secreted Signaling	PMID: 28356350
1392	Tumor_cells+State3	Mast cells	MDK	NCL	0.0287343	0	MDK_NCL	MDK - NCL	MK	Secreted Signaling	PMID: 28356350
1393	Endothelial cells	myCAFs	MDK	NCL	0.00320345	0	MDK_NCL	MDK - NCL	MK	Secreted Signaling	PMID: 28356350
1394	iCAFs	myCAFs	MDK	NCL	0.0220943	0	MDK_NCL	MDK - NCL	MK	Secreted Signaling	PMID: 28356350
1395	myCAFs	myCAFs	MDK	NCL	0.00524889	0	MDK_NCL	MDK - NCL	MK	Secreted Signaling	PMID: 28356350
1396	Plasma cells	myCAFs	MDK	NCL	0.00201369	0	MDK_NCL	MDK - NCL	MK	Secreted Signaling	PMID: 28356350
1397	Proliferative cells1+State1	myCAFs	MDK	NCL	0.0233465	0	MDK_NCL	MDK - NCL	MK	Secreted Signaling	PMID: 28356350
1398	Tumor_cells+State1	myCAFs	MDK	NCL	0.0250139	0	MDK_NCL	MDK - NCL	MK	Secreted Signaling	PMID: 28356350
1399	Tumor_cells+State3	myCAFs	MDK	NCL	0.0203216	0	MDK_NCL	MDK - NCL	MK	Secreted Signaling	PMID: 28356350
1400	Endothelial cells	Naive CD4+ T cells	MDK	NCL	0.00443641	0	MDK_NCL	MDK - NCL	MK	Secreted Signaling	PMID: 28356350
1401	iCAFs	Naive CD4+ T cells	MDK	NCL	0.0303765	0	MDK_NCL	MDK - NCL	MK	Secreted Signaling	PMID: 28356350
1402	myCAFs	Naive CD4+ T cells	MDK	NCL	0.00726336	0	MDK_NCL	MDK - NCL	MK	Secreted Signaling	PMID: 28356350
1403	Plasma cells	Naive CD4+ T cells	MDK	NCL	0.00279	0	MDK_NCL	MDK - NCL	MK	Secreted Signaling	PMID: 28356350
1404	Proliferative cells1+State1	Naive CD4+ T cells	MDK	NCL	0.0320827	0	MDK_NCL	MDK - NCL	MK	Secreted Signaling	PMID: 28356350
1405	Tumor_cells+State1	Naive CD4+ T cells	MDK	NCL	0.0343521	0	MDK_NCL	MDK - NCL	MK	Secreted Signaling	PMID: 28356350
1406	Tumor_cells+State3	Naive CD4+ T cells	MDK	NCL	0.0279582	0	MDK_NCL	MDK - NCL	MK	Secreted Signaling	PMID: 28356350
1407	Endothelial cells	Plasma cells	MDK	NCL	0.00263289	0	MDK_NCL	MDK - NCL	MK	Secreted Signaling	PMID: 28356350
1408	iCAFs	Plasma cells	MDK	NCL	0.0182206	0	MDK_NCL	MDK - NCL	MK	Secreted Signaling	PMID: 28356350
1409	myCAFs	Plasma cells	MDK	NCL	0.00431559	0	MDK_NCL	MDK - NCL	MK	Secreted Signaling	PMID: 28356350
1410	Plasma cells	Plasma cells	MDK	NCL	0.00165468	0	MDK_NCL	MDK - NCL	MK	Secreted Signaling	PMID: 28356350
1411	Proliferative cells1+State1	Plasma cells	MDK	NCL	0.0192576	0	MDK_NCL	MDK - NCL	MK	Secreted Signaling	PMID: 28356350
1412	Tumor_cells+State1	Plasma cells	MDK	NCL	0.0206391	0	MDK_NCL	MDK - NCL	MK	Secreted Signaling	PMID: 28356350
1413	Tumor_cells+State3	Plasma cells	MDK	NCL	0.0167533	0	MDK_NCL	MDK - NCL	MK	Secreted Signaling	PMID: 28356350
1414	Endothelial cells	Proliferative cells1+State1	MDK	NCL	0.00674292	0	MDK_NCL	MDK - NCL	MK	Secreted Signaling	PMID: 28356350
1415	iCAFs	Proliferative cells1+State1	MDK	NCL	0.0455523	0	MDK_NCL	MDK - NCL	MK	Secreted Signaling	PMID: 28356350
1416	myCAFs	Proliferative cells1+State1	MDK	NCL	0.0110233	0	MDK_NCL	MDK - NCL	MK	Secreted Signaling	PMID: 28356350
1417	Plasma cells	Proliferative cells1+State1	MDK	NCL	0.00424419	0	MDK_NCL	MDK - NCL	MK	Secreted Signaling	PMID: 28356350
1418	Proliferative cells1+State1	Proliferative cells1+State1	MDK	NCL	0.0480686	0	MDK_NCL	MDK - NCL	MK	Secreted Signaling	PMID: 28356350
1419	Tumor_cells+State1	Proliferative cells1+State1	MDK	NCL	0.0514088	0	MDK_NCL	MDK - NCL	MK	Secreted Signaling	PMID: 28356350
1420	Tumor_cells+State3	Proliferative cells1+State1	MDK	NCL	0.0419781	0	MDK_NCL	MDK - NCL	MK	Secreted Signaling	PMID: 28356350
1421	Endothelial cells	Proliferative cells2	MDK	NCL	0.00658355	0	MDK_NCL	MDK - NCL	MK	Secreted Signaling	PMID: 28356350
1422	iCAFs	Proliferative cells2	MDK	NCL	0.0445168	0	MDK_NCL	MDK - NCL	MK	Secreted Signaling	PMID: 28356350
1423	myCAFs	Proliferative cells2	MDK	NCL	0.0107639	0	MDK_NCL	MDK - NCL	MK	Secreted Signaling	PMID: 28356350
1424	Plasma cells	Proliferative cells2	MDK	NCL	0.00414363	0	MDK_NCL	MDK - NCL	MK	Secreted Signaling	PMID: 28356350
1425	Proliferative cells1+State1	Proliferative cells2	MDK	NCL	0.0469787	0	MDK_NCL	MDK - NCL	MK	Secreted Signaling	PMID: 28356350
1426	Tumor_cells+State1	Proliferative cells2	MDK	NCL	0.0502471	0	MDK_NCL	MDK - NCL	MK	Secreted Signaling	PMID: 28356350
1427	Tumor_cells+State3	Proliferative cells2	MDK	NCL	0.0410204	0	MDK_NCL	MDK - NCL	MK	Secreted Signaling	PMID: 28356350
1428	Endothelial cells	Tregs	MDK	NCL	0.00402218	0	MDK_NCL	MDK - NCL	MK	Secreted Signaling	PMID: 28356350
1429	iCAFs	Tregs	MDK	NCL	0.0276075	0	MDK_NCL	MDK - NCL	MK	Secreted Signaling	PMID: 28356350
1430	myCAFs	Tregs	MDK	NCL	0.00658694	0	MDK_NCL	MDK - NCL	MK	Secreted Signaling	PMID: 28356350
1431	Plasma cells	Tregs	MDK	NCL	0.00252911	0	MDK_NCL	MDK - NCL	MK	Secreted Signaling	PMID: 28356350
1432	Proliferative cells1+State1	Tregs	MDK	NCL	0.0291628	0	MDK_NCL	MDK - NCL	MK	Secreted Signaling	PMID: 28356350
1433	Tumor_cells+State1	Tregs	MDK	NCL	0.0312323	0	MDK_NCL	MDK - NCL	MK	Secreted Signaling	PMID: 28356350
1434	Tumor_cells+State3	Tregs	MDK	NCL	0.0254038	0	MDK_NCL	MDK - NCL	MK	Secreted Signaling	PMID: 28356350
1435	Endothelial cells	Tumor_cells+State1	MDK	NCL	0.00455556	0	MDK_NCL	MDK - NCL	MK	Secreted Signaling	PMID: 28356350
1436	iCAFs	Tumor_cells+State1	MDK	NCL	0.0311705	0	MDK_NCL	MDK - NCL	MK	Secreted Signaling	PMID: 28356350
1437	myCAFs	Tumor_cells+State1	MDK	NCL	0.00745787	0	MDK_NCL	MDK - NCL	MK	Secreted Signaling	PMID: 28356350
1438	Plasma cells	Tumor_cells+State1	MDK	NCL	0.00286506	0	MDK_NCL	MDK - NCL	MK	Secreted Signaling	PMID: 28356350
1439	Proliferative cells1+State1	Tumor_cells+State1	MDK	NCL	0.0329198	0	MDK_NCL	MDK - NCL	MK	Secreted Signaling	PMID: 28356350
1440	Tumor_cells+State1	Tumor_cells+State1	MDK	NCL	0.0352463	0	MDK_NCL	MDK - NCL	MK	Secreted Signaling	PMID: 28356350
1441	Tumor_cells+State3	Tumor_cells+State1	MDK	NCL	0.0286909	0	MDK_NCL	MDK - NCL	MK	Secreted Signaling	PMID: 28356350
1442	Endothelial cells	Tumor_cells+State2	MDK	NCL	0.00172286	0	MDK_NCL	MDK - NCL	MK	Secreted Signaling	PMID: 28356350
1443	iCAFs	Tumor_cells+State2	MDK	NCL	0.0119876	0	MDK_NCL	MDK - NCL	MK	Secreted Signaling	PMID: 28356350
1444	myCAFs	Tumor_cells+State2	MDK	NCL	0.0028256	0	MDK_NCL	MDK - NCL	MK	Secreted Signaling	PMID: 28356350
1445	Plasma cells	Tumor_cells+State2	MDK	NCL	0.00108239	0	MDK_NCL	MDK - NCL	MK	Secreted Signaling	PMID: 28356350
1446	Proliferative cells1+State1	Tumor_cells+State2	MDK	NCL	0.0126745	0	MDK_NCL	MDK - NCL	MK	Secreted Signaling	PMID: 28356350
1447	Tumor_cells+State1	Tumor_cells+State2	MDK	NCL	0.0135903	0	MDK_NCL	MDK - NCL	MK	Secreted Signaling	PMID: 28356350
1448	Tumor_cells+State3	Tumor_cells+State2	MDK	NCL	0.0110167	0	MDK_NCL	MDK - NCL	MK	Secreted Signaling	PMID: 28356350
1449	Endothelial cells	Tumor_cells+State3	MDK	NCL	0.0037453	0	MDK_NCL	MDK - NCL	MK	Secreted Signaling	PMID: 28356350
1450	iCAFs	Tumor_cells+State3	MDK	NCL	0.025749	0	MDK_NCL	MDK - NCL	MK	Secreted Signaling	PMID: 28356350
1451	myCAFs	Tumor_cells+State3	MDK	NCL	0.00613458	0	MDK_NCL	MDK - NCL	MK	Secreted Signaling	PMID: 28356350
1452	Plasma cells	Tumor_cells+State3	MDK	NCL	0.00235477	0	MDK_NCL	MDK - NCL	MK	Secreted Signaling	PMID: 28356350
1453	Proliferative cells1+State1	Tumor_cells+State3	MDK	NCL	0.0272025	0	MDK_NCL	MDK - NCL	MK	Secreted Signaling	PMID: 28356350
1454	Tumor_cells+State1	Tumor_cells+State3	MDK	NCL	0.0291371	0	MDK_NCL	MDK - NCL	MK	Secreted Signaling	PMID: 28356350
1455	Tumor_cells+State3	Tumor_cells+State3	MDK	NCL	0.02369	0	MDK_NCL	MDK - NCL	MK	Secreted Signaling	PMID: 28356350
1456	iCAFs	Plasma cells	PTN	SDC1	0.00288619	0	PTN_SDC1	PTN - SDC1	PTN	Secreted Signaling	PMID: 28356350; PMID: 25620911
1457	iCAFs	Proliferative cells1+State1	PTN	SDC1	0.00172283	0	PTN_SDC1	PTN - SDC1	PTN	Secreted Signaling	PMID: 28356350; PMID: 25620911
1458	iCAFs	Tumor_cells+State1	PTN	SDC1	0.00090759	0	PTN_SDC1	PTN - SDC1	PTN	Secreted Signaling	PMID: 28356350; PMID: 25620911
1459	iCAFs	Tumor_cells+State3	PTN	SDC1	0.000536392	0	PTN_SDC1	PTN - SDC1	PTN	Secreted Signaling	PMID: 28356350; PMID: 25620911
1460	iCAFs	iCAFs	PTN	SDC2	0.00528723	0	PTN_SDC2	PTN - SDC2	PTN	Secreted Signaling	PMID: 28356350; PMID: 25620911
1461	iCAFs	Macrophages	PTN	SDC2	0.00205426	0	PTN_SDC2	PTN - SDC2	PTN	Secreted Signaling	PMID: 28356350; PMID: 25620911
1462	iCAFs	Monocytes	PTN	SDC2	0.00225017	0	PTN_SDC2	PTN - SDC2	PTN	Secreted Signaling	PMID: 28356350; PMID: 25620911
1463	iCAFs	myCAFs	PTN	SDC2	0.0020274	0	PTN_SDC2	PTN - SDC2	PTN	Secreted Signaling	PMID: 28356350; PMID: 25620911
1464	iCAFs	Proliferative cells1+State1	PTN	SDC3	0.000217406	0	PTN_SDC3	PTN - SDC3	PTN	Secreted Signaling	PMID: 28356350; PMID: 25620911
1465	iCAFs	Tumor_cells+State1	PTN	SDC3	0.000218892	0	PTN_SDC3	PTN - SDC3	PTN	Secreted Signaling	PMID: 28356350; PMID: 25620911
1466	iCAFs	iCAFs	PTN	SDC4	0.000340586	0	PTN_SDC4	PTN - SDC4	PTN	Secreted Signaling	PMID: 28356350; PMID: 25620911
1467	iCAFs	Macrophages	PTN	SDC4	0.000435983	0	PTN_SDC4	PTN - SDC4	PTN	Secreted Signaling	PMID: 28356350; PMID: 25620911
1468	iCAFs	Proliferative cells1+State1	PTN	SDC4	0.0104602	0	PTN_SDC4	PTN - SDC4	PTN	Secreted Signaling	PMID: 28356350; PMID: 25620911
1469	iCAFs	Proliferative cells2	PTN	SDC4	0.000463777	0	PTN_SDC4	PTN - SDC4	PTN	Secreted Signaling	PMID: 28356350; PMID: 25620911
1470	iCAFs	Tumor_cells+State1	PTN	SDC4	0.00528874	0	PTN_SDC4	PTN - SDC4	PTN	Secreted Signaling	PMID: 28356350; PMID: 25620911
1471	iCAFs	Tumor_cells+State3	PTN	SDC4	0.00249868	0	PTN_SDC4	PTN - SDC4	PTN	Secreted Signaling	PMID: 28356350; PMID: 25620911
1472	iCAFs	B cells	PTN	NCL	0.00664038	0	PTN_NCL	PTN - NCL	PTN	Secreted Signaling	PMID: 28356350; PMID: 25620911
1473	iCAFs	Cytotoxic CD8+ T cells	PTN	NCL	0.00667113	0	PTN_NCL	PTN - NCL	PTN	Secreted Signaling	PMID: 28356350; PMID: 25620911
1474	iCAFs	DCs	PTN	NCL	0.00161215	0	PTN_NCL	PTN - NCL	PTN	Secreted Signaling	PMID: 28356350; PMID: 25620911
1475	iCAFs	Effector CD4+ T cells	PTN	NCL	0.00675519	0	PTN_NCL	PTN - NCL	PTN	Secreted Signaling	PMID: 28356350; PMID: 25620911
1476	iCAFs	Endothelial cells	PTN	NCL	0.00510156	0	PTN_NCL	PTN - NCL	PTN	Secreted Signaling	PMID: 28356350; PMID: 25620911
1477	iCAFs	iCAFs	PTN	NCL	0.00337297	0	PTN_NCL	PTN - NCL	PTN	Secreted Signaling	PMID: 28356350; PMID: 25620911
1478	iCAFs	Macrophages	PTN	NCL	0.00156913	0	PTN_NCL	PTN - NCL	PTN	Secreted Signaling	PMID: 28356350; PMID: 25620911
1479	iCAFs	Mast cells	PTN	NCL	0.0065792	0	PTN_NCL	PTN - NCL	PTN	Secreted Signaling	PMID: 28356350; PMID: 25620911
1480	iCAFs	myCAFs	PTN	NCL	0.0046221	0	PTN_NCL	PTN - NCL	PTN	Secreted Signaling	PMID: 28356350; PMID: 25620911
1481	iCAFs	Naive CD4+ T cells	PTN	NCL	0.00639756	0	PTN_NCL	PTN - NCL	PTN	Secreted Signaling	PMID: 28356350; PMID: 25620911
1482	iCAFs	Plasma cells	PTN	NCL	0.00379982	0	PTN_NCL	PTN - NCL	PTN	Secreted Signaling	PMID: 28356350; PMID: 25620911
1483	iCAFs	Proliferative cells1+State1	PTN	NCL	0.00971374	0	PTN_NCL	PTN - NCL	PTN	Secreted Signaling	PMID: 28356350; PMID: 25620911
1484	iCAFs	Proliferative cells2	PTN	NCL	0.00948483	0	PTN_NCL	PTN - NCL	PTN	Secreted Signaling	PMID: 28356350; PMID: 25620911
1485	iCAFs	Tregs	PTN	NCL	0.0058013	0	PTN_NCL	PTN - NCL	PTN	Secreted Signaling	PMID: 28356350; PMID: 25620911
1486	iCAFs	Tumor_cells+State1	PTN	NCL	0.00656904	0	PTN_NCL	PTN - NCL	PTN	Secreted Signaling	PMID: 28356350; PMID: 25620911
1487	iCAFs	Tumor_cells+State2	PTN	NCL	0.00248746	0	PTN_NCL	PTN - NCL	PTN	Secreted Signaling	PMID: 28356350; PMID: 25620911
1488	iCAFs	Tumor_cells+State3	PTN	NCL	0.0054026	0	PTN_NCL	PTN - NCL	PTN	Secreted Signaling	PMID: 28356350; PMID: 25620911
1489	iCAFs	Macrophages	C3	C3AR1	0.00847306	0	C3_C3AR1	C3 - C3AR1	COMPLEMENT	Secreted Signaling	KEGG: hsa04080
1490	iCAFs	DCs	C3	ITGAX_ITGB2	0.0141759	0	C3_ITGAX_ITGB2	C3 - (ITGAX+ITGB2)	COMPLEMENT	Secreted Signaling	PMID: 16234578
1491	iCAFs	Macrophages	C3	ITGAX_ITGB2	0.0190955	0	C3_ITGAX_ITGB2	C3 - (ITGAX+ITGB2)	COMPLEMENT	Secreted Signaling	PMID: 16234578
1492	iCAFs	Monocytes	C3	ITGAX_ITGB2	0.0223158	0	C3_ITGAX_ITGB2	C3 - (ITGAX+ITGB2)	COMPLEMENT	Secreted Signaling	PMID: 16234578
1493	Proliferative cells1+State1	myCAFs	EDN1	EDNRA	0.000326842	0	EDN1_EDNRA	EDN1 - EDNRA	EDN	Secreted Signaling	KEGG: hsa04080
1494	Tumor_cells+State1	myCAFs	EDN1	EDNRA	0.00021161	0	EDN1_EDNRA	EDN1 - EDNRA	EDN	Secreted Signaling	KEGG: hsa04080
1495	Proliferative cells1+State1	iCAFs	EDN1	EDNRB	0.000117369	0	EDN1_EDNRB	EDN1 - EDNRB	EDN	Secreted Signaling	KEGG: hsa04080
1496	Tumor_cells+State1	iCAFs	EDN1	EDNRB	7.59837e-05	0	EDN1_EDNRB	EDN1 - EDNRB	EDN	Secreted Signaling	KEGG: hsa04080
1497	Proliferative cells1+State1	Proliferative cells1+State1	NMU	NMUR2	0.000110922	0	NMU_NMUR2	NMU - NMUR2	NMU	Secreted Signaling	KEGG: hsa04080
1498	Proliferative cells1+State1	Tumor_cells+State1	NMU	NMUR2	8.34856e-05	0	NMU_NMUR2	NMU - NMUR2	NMU	Secreted Signaling	KEGG: hsa04080
1499	Proliferative cells1+State1	Endothelial cells	PRSS3	F2R	0.00563538	0	PRSS3_F2R	PRSS3 - F2R	PARs	Secreted Signaling	KEGG: hsa04080
1500	Tumor_cells+State1	Endothelial cells	PRSS3	F2R	0.00678753	0	PRSS3_F2R	PRSS3 - F2R	PARs	Secreted Signaling	KEGG: hsa04080
1501	Tumor_cells+State2	Endothelial cells	PRSS3	F2R	0.00116497	0	PRSS3_F2R	PRSS3 - F2R	PARs	Secreted Signaling	KEGG: hsa04080
1502	Tumor_cells+State3	Endothelial cells	PRSS3	F2R	0.00169412	0	PRSS3_F2R	PRSS3 - F2R	PARs	Secreted Signaling	KEGG: hsa04080
1503	Proliferative cells1+State1	iCAFs	PRSS3	F2R	0.00490561	0	PRSS3_F2R	PRSS3 - F2R	PARs	Secreted Signaling	KEGG: hsa04080
1504	Tumor_cells+State1	iCAFs	PRSS3	F2R	0.00590944	0	PRSS3_F2R	PRSS3 - F2R	PARs	Secreted Signaling	KEGG: hsa04080
1505	Tumor_cells+State2	iCAFs	PRSS3	F2R	0.00101352	0	PRSS3_F2R	PRSS3 - F2R	PARs	Secreted Signaling	KEGG: hsa04080
1506	Tumor_cells+State3	iCAFs	PRSS3	F2R	0.00147398	0	PRSS3_F2R	PRSS3 - F2R	PARs	Secreted Signaling	KEGG: hsa04080
1507	Mast cells	Endothelial cells	CTSG	F2R	0.00487489	0	CTSG_F2R	CTSG - F2R	PARs	Secreted Signaling	KEGG: hsa04080
1508	Mast cells	iCAFs	CTSG	F2R	0.00424318	0	CTSG_F2R	CTSG - F2R	PARs	Secreted Signaling	KEGG: hsa04080
1509	Cytotoxic CD8+ T cells	Endothelial cells	GZMA	F2R	0.0129291	0	GZMA_F2R	GZMA - F2R	PARs	Secreted Signaling	KEGG: hsa04080
1510	Effector CD4+ T cells	Endothelial cells	GZMA	F2R	0.00221653	0	GZMA_F2R	GZMA - F2R	PARs	Secreted Signaling	KEGG: hsa04080
1511	Proliferative cells2	Endothelial cells	GZMA	F2R	0.00397976	0	GZMA_F2R	GZMA - F2R	PARs	Secreted Signaling	KEGG: hsa04080
1512	Cytotoxic CD8+ T cells	iCAFs	GZMA	F2R	0.0112655	0	GZMA_F2R	GZMA - F2R	PARs	Secreted Signaling	KEGG: hsa04080
1513	Effector CD4+ T cells	iCAFs	GZMA	F2R	0.00192864	0	GZMA_F2R	GZMA - F2R	PARs	Secreted Signaling	KEGG: hsa04080
1514	Proliferative cells2	iCAFs	GZMA	F2R	0.00346364	0	GZMA_F2R	GZMA - F2R	PARs	Secreted Signaling	KEGG: hsa04080
1515	Tumor_cells+State1	Endothelial cells	PRSS1	F2R	0.000221408	0	PRSS1_F2R	PRSS1 - F2R	PARs	Secreted Signaling	KEGG: hsa04080
1516	Tumor_cells+State1	iCAFs	PRSS1	F2R	0.0001926	0	PRSS1_F2R	PRSS1 - F2R	PARs	Secreted Signaling	KEGG: hsa04080
1517	Proliferative cells1+State1	Proliferative cells1+State1	PRSS3	F2RL1	0.00401236	0	PRSS3_F2RL1	PRSS3 - F2RL1	PARs	Secreted Signaling	KEGG: hsa04080
1518	Tumor_cells+State1	Proliferative cells1+State1	PRSS3	F2RL1	0.00483429	0	PRSS3_F2RL1	PRSS3 - F2RL1	PARs	Secreted Signaling	KEGG: hsa04080
1519	Tumor_cells+State2	Proliferative cells1+State1	PRSS3	F2RL1	0.000828379	0	PRSS3_F2RL1	PRSS3 - F2RL1	PARs	Secreted Signaling	KEGG: hsa04080
1520	Tumor_cells+State3	Proliferative cells1+State1	PRSS3	F2RL1	0.00120483	0	PRSS3_F2RL1	PRSS3 - F2RL1	PARs	Secreted Signaling	KEGG: hsa04080
1521	Proliferative cells1+State1	Tumor_cells+State1	PRSS3	F2RL1	0.00284296	0	PRSS3_F2RL1	PRSS3 - F2RL1	PARs	Secreted Signaling	KEGG: hsa04080
1522	Tumor_cells+State1	Tumor_cells+State1	PRSS3	F2RL1	0.00342617	0	PRSS3_F2RL1	PRSS3 - F2RL1	PARs	Secreted Signaling	KEGG: hsa04080
1523	Tumor_cells+State2	Tumor_cells+State1	PRSS3	F2RL1	0.000586402	0	PRSS3_F2RL1	PRSS3 - F2RL1	PARs	Secreted Signaling	KEGG: hsa04080
1524	Tumor_cells+State3	Tumor_cells+State1	PRSS3	F2RL1	0.000852981	0	PRSS3_F2RL1	PRSS3 - F2RL1	PARs	Secreted Signaling	KEGG: hsa04080
1525	Proliferative cells1+State1	Tumor_cells+State3	PRSS3	F2RL1	0.000830547	0	PRSS3_F2RL1	PRSS3 - F2RL1	PARs	Secreted Signaling	KEGG: hsa04080
1526	Tumor_cells+State1	Tumor_cells+State3	PRSS3	F2RL1	0.00100134	0	PRSS3_F2RL1	PRSS3 - F2RL1	PARs	Secreted Signaling	KEGG: hsa04080
1527	Tumor_cells+State2	Tumor_cells+State3	PRSS3	F2RL1	0.000171038	0	PRSS3_F2RL1	PRSS3 - F2RL1	PARs	Secreted Signaling	KEGG: hsa04080
1528	Tumor_cells+State3	Tumor_cells+State3	PRSS3	F2RL1	0.00024884	0	PRSS3_F2RL1	PRSS3 - F2RL1	PARs	Secreted Signaling	KEGG: hsa04080
1529	Mast cells	Proliferative cells1+State1	CTSG	F2RL1	0.00347013	0	CTSG_F2RL1	CTSG - F2RL1	PARs	Secreted Signaling	KEGG: hsa04080
1530	Mast cells	Tumor_cells+State1	CTSG	F2RL1	0.00245837	0	CTSG_F2RL1	CTSG - F2RL1	PARs	Secreted Signaling	KEGG: hsa04080
1531	Mast cells	Tumor_cells+State3	CTSG	F2RL1	0.000717997	0	CTSG_F2RL1	CTSG - F2RL1	PARs	Secreted Signaling	KEGG: hsa04080
1532	Cytotoxic CD8+ T cells	Proliferative cells1+State1	GZMA	F2RL1	0.0092249	0	GZMA_F2RL1	GZMA - F2RL1	PARs	Secreted Signaling	KEGG: hsa04080
1533	Effector CD4+ T cells	Proliferative cells1+State1	GZMA	F2RL1	0.0015766	0	GZMA_F2RL1	GZMA - F2RL1	PARs	Secreted Signaling	KEGG: hsa04080
1534	Proliferative cells2	Proliferative cells1+State1	GZMA	F2RL1	0.00283221	0	GZMA_F2RL1	GZMA - F2RL1	PARs	Secreted Signaling	KEGG: hsa04080
1535	Cytotoxic CD8+ T cells	Tumor_cells+State1	GZMA	F2RL1	0.0065463	0	GZMA_F2RL1	GZMA - F2RL1	PARs	Secreted Signaling	KEGG: hsa04080
1536	Effector CD4+ T cells	Tumor_cells+State1	GZMA	F2RL1	0.0011163	0	GZMA_F2RL1	GZMA - F2RL1	PARs	Secreted Signaling	KEGG: hsa04080
1537	Proliferative cells2	Tumor_cells+State1	GZMA	F2RL1	0.00200607	0	GZMA_F2RL1	GZMA - F2RL1	PARs	Secreted Signaling	KEGG: hsa04080
1538	Cytotoxic CD8+ T cells	Tumor_cells+State3	GZMA	F2RL1	0.00191749	0	GZMA_F2RL1	GZMA - F2RL1	PARs	Secreted Signaling	KEGG: hsa04080
1539	Effector CD4+ T cells	Tumor_cells+State3	GZMA	F2RL1	0.000325719	0	GZMA_F2RL1	GZMA - F2RL1	PARs	Secreted Signaling	KEGG: hsa04080
1540	Proliferative cells2	Tumor_cells+State3	GZMA	F2RL1	0.000585708	0	GZMA_F2RL1	GZMA - F2RL1	PARs	Secreted Signaling	KEGG: hsa04080
1541	Tumor_cells+State1	Proliferative cells1+State1	PRSS1	F2RL1	0.000157394	0	PRSS1_F2RL1	PRSS1 - F2RL1	PARs	Secreted Signaling	KEGG: hsa04080
1542	Tumor_cells+State1	Tumor_cells+State1	PRSS1	F2RL1	0.000111396	0	PRSS1_F2RL1	PRSS1 - F2RL1	PARs	Secreted Signaling	KEGG: hsa04080
1543	Tumor_cells+State1	Tumor_cells+State3	PRSS1	F2RL1	3.24805e-05	0	PRSS1_F2RL1	PRSS1 - F2RL1	PARs	Secreted Signaling	KEGG: hsa04080
1544	Proliferative cells1+State1	Endothelial cells	PRSS3	F2RL3	0.00413194	0	PRSS3_F2RL3	PRSS3 - F2RL3	PARs	Secreted Signaling	KEGG: hsa04080
1545	Tumor_cells+State1	Endothelial cells	PRSS3	F2RL3	0.00497825	0	PRSS3_F2RL3	PRSS3 - F2RL3	PARs	Secreted Signaling	KEGG: hsa04080
1546	Tumor_cells+State2	Endothelial cells	PRSS3	F2RL3	0.000853149	0	PRSS3_F2RL3	PRSS3 - F2RL3	PARs	Secreted Signaling	KEGG: hsa04080
1547	Tumor_cells+State3	Endothelial cells	PRSS3	F2RL3	0.00124084	0	PRSS3_F2RL3	PRSS3 - F2RL3	PARs	Secreted Signaling	KEGG: hsa04080
1548	Mast cells	Endothelial cells	CTSG	F2RL3	0.00357361	0	CTSG_F2RL3	CTSG - F2RL3	PARs	Secreted Signaling	KEGG: hsa04080
1549	Cytotoxic CD8+ T cells	Endothelial cells	GZMA	F2RL3	0.00949836	0	GZMA_F2RL3	GZMA - F2RL3	PARs	Secreted Signaling	KEGG: hsa04080
1550	Effector CD4+ T cells	Endothelial cells	GZMA	F2RL3	0.0016237	0	GZMA_F2RL3	GZMA - F2RL3	PARs	Secreted Signaling	KEGG: hsa04080
1551	Proliferative cells2	Endothelial cells	GZMA	F2RL3	0.00291672	0	GZMA_F2RL3	GZMA - F2RL3	PARs	Secreted Signaling	KEGG: hsa04080
1552	Tumor_cells+State1	Endothelial cells	PRSS1	F2RL3	0.000162104	0	PRSS1_F2RL3	PRSS1 - F2RL3	PARs	Secreted Signaling	KEGG: hsa04080
1553	Proliferative cells1+State1	Proliferative cells1+State1	PRSS3	PARD3	0.00688146	0	PRSS3_PARD3	PRSS3 - PARD3	PARs	Secreted Signaling	KEGG: hsa04080
1554	Tumor_cells+State1	Proliferative cells1+State1	PRSS3	PARD3	0.00828624	0	PRSS3_PARD3	PRSS3 - PARD3	PARs	Secreted Signaling	KEGG: hsa04080
1555	Tumor_cells+State2	Proliferative cells1+State1	PRSS3	PARD3	0.00142398	0	PRSS3_PARD3	PRSS3 - PARD3	PARs	Secreted Signaling	KEGG: hsa04080
1556	Tumor_cells+State3	Proliferative cells1+State1	PRSS3	PARD3	0.00207053	0	PRSS3_PARD3	PRSS3 - PARD3	PARs	Secreted Signaling	KEGG: hsa04080
1557	Proliferative cells1+State1	Tumor_cells+State1	PRSS3	PARD3	0.00317619	0	PRSS3_PARD3	PRSS3 - PARD3	PARs	Secreted Signaling	KEGG: hsa04080
1558	Tumor_cells+State1	Tumor_cells+State1	PRSS3	PARD3	0.0038275	0	PRSS3_PARD3	PRSS3 - PARD3	PARs	Secreted Signaling	KEGG: hsa04080
1559	Tumor_cells+State2	Tumor_cells+State1	PRSS3	PARD3	0.000655311	0	PRSS3_PARD3	PRSS3 - PARD3	PARs	Secreted Signaling	KEGG: hsa04080
1560	Tumor_cells+State3	Tumor_cells+State1	PRSS3	PARD3	0.000953185	0	PRSS3_PARD3	PRSS3 - PARD3	PARs	Secreted Signaling	KEGG: hsa04080
1561	Proliferative cells1+State1	Tumor_cells+State3	PRSS3	PARD3	0.00120893	0	PRSS3_PARD3	PRSS3 - PARD3	PARs	Secreted Signaling	KEGG: hsa04080
1562	Tumor_cells+State1	Tumor_cells+State3	PRSS3	PARD3	0.00145742	0	PRSS3_PARD3	PRSS3 - PARD3	PARs	Secreted Signaling	KEGG: hsa04080
1563	Tumor_cells+State2	Tumor_cells+State3	PRSS3	PARD3	0.000249036	0	PRSS3_PARD3	PRSS3 - PARD3	PARs	Secreted Signaling	KEGG: hsa04080
1564	Tumor_cells+State3	Tumor_cells+State3	PRSS3	PARD3	0.000362303	0	PRSS3_PARD3	PRSS3 - PARD3	PARs	Secreted Signaling	KEGG: hsa04080
1565	Mast cells	Proliferative cells1+State1	CTSG	PARD3	0.00595382	0	CTSG_PARD3	CTSG - PARD3	PARs	Secreted Signaling	KEGG: hsa04080
1566	Mast cells	Tumor_cells+State1	CTSG	PARD3	0.00274665	0	CTSG_PARD3	CTSG - PARD3	PARs	Secreted Signaling	KEGG: hsa04080
1567	Mast cells	Tumor_cells+State3	CTSG	PARD3	0.00104516	0	CTSG_PARD3	CTSG - PARD3	PARs	Secreted Signaling	KEGG: hsa04080
1568	Cytotoxic CD8+ T cells	Proliferative cells1+State1	GZMA	PARD3	0.0157623	0	GZMA_PARD3	GZMA - PARD3	PARs	Secreted Signaling	KEGG: hsa04080
1569	Effector CD4+ T cells	Proliferative cells1+State1	GZMA	PARD3	0.0027087	0	GZMA_PARD3	GZMA - PARD3	PARs	Secreted Signaling	KEGG: hsa04080
1570	Proliferative cells2	Proliferative cells1+State1	GZMA	PARD3	0.00486154	0	GZMA_PARD3	GZMA - PARD3	PARs	Secreted Signaling	KEGG: hsa04080
1571	Cytotoxic CD8+ T cells	Tumor_cells+State1	GZMA	PARD3	0.00731044	0	GZMA_PARD3	GZMA - PARD3	PARs	Secreted Signaling	KEGG: hsa04080
1572	Effector CD4+ T cells	Tumor_cells+State1	GZMA	PARD3	0.0012474	0	GZMA_PARD3	GZMA - PARD3	PARs	Secreted Signaling	KEGG: hsa04080
1573	Proliferative cells2	Tumor_cells+State1	GZMA	PARD3	0.00224143	0	GZMA_PARD3	GZMA - PARD3	PARs	Secreted Signaling	KEGG: hsa04080
1574	Cytotoxic CD8+ T cells	Tumor_cells+State3	GZMA	PARD3	0.00278968	0	GZMA_PARD3	GZMA - PARD3	PARs	Secreted Signaling	KEGG: hsa04080
1575	Effector CD4+ T cells	Tumor_cells+State3	GZMA	PARD3	0.000474221	0	GZMA_PARD3	GZMA - PARD3	PARs	Secreted Signaling	KEGG: hsa04080
1576	Proliferative cells2	Tumor_cells+State3	GZMA	PARD3	0.000852644	0	GZMA_PARD3	GZMA - PARD3	PARs	Secreted Signaling	KEGG: hsa04080
1577	Tumor_cells+State1	Proliferative cells1+State1	PRSS1	PARD3	0.000270691	0	PRSS1_PARD3	PRSS1 - PARD3	PARs	Secreted Signaling	KEGG: hsa04080
1578	Tumor_cells+State1	Tumor_cells+State1	PRSS1	PARD3	0.000124494	0	PRSS1_PARD3	PRSS1 - PARD3	PARs	Secreted Signaling	KEGG: hsa04080
1579	Tumor_cells+State1	Tumor_cells+State3	PRSS1	PARD3	4.72954e-05	0	PRSS1_PARD3	PRSS1 - PARD3	PARs	Secreted Signaling	KEGG: hsa04080
1580	Proliferative cells1+State1	Mast cells	KITLG	KIT	0.00228623	0	KITL_KIT	KITL - KIT	KIT	Secreted Signaling	KEGG: hsa04080
1581	Tumor_cells+State1	Mast cells	KITLG	KIT	0.00229381	0	KITL_KIT	KITL - KIT	KIT	Secreted Signaling	KEGG: hsa04080
1582	Tumor_cells+State1	Endothelial cells	SEMA3C	NRP1_PLXNA2	0.000193754	0	SEMA3C_NRP1_PLXNA2	SEMA3C - (NRP1+PLXNA2)	SEMA3	Secreted Signaling	PMID: 27533782
1583	Tumor_cells+State1	Endothelial cells	SEMA3C	NRP2_PLXNA2	0.00017268	0	SEMA3C_NRP2_PLXNA2	SEMA3C - (NRP2+PLXNA2)	SEMA3	Secreted Signaling	PMID: 27533782
1584	Endothelial cells	Endothelial cells	SEMA3F	NRP2_PLXNA2	0.00113064	0	SEMA3F_NRP2_PLXNA2	SEMA3F - (NRP2+PLXNA2)	SEMA3	Secreted Signaling	PMID: 27533782
1585	Tumor_cells+State1	Endothelial cells	SEMA3C	NRP1_NRP2	0.000250474	0	SEMA3C_NRP1_NRP2	SEMA3C - (NRP1+NRP2)	SEMA3	Secreted Signaling	PMID: 27533782
1586	Tumor_cells+State1	Endothelial cells	SEMA3C	PLXND1	0.000260303	0	SEMA3C_PLXND1	SEMA3C - PLXND1	SEMA3	Secreted Signaling	PMID: 27533782
1587	iCAFs	Endothelial cells	ADM	CALCRL	0.0089499	0	ADM_CALCRL	ADM - CALCRL	CALCR	Secreted Signaling	KEGG: hsa04080
1588	Macrophages	Endothelial cells	ADM	CALCRL	0.00602392	0	ADM_CALCRL	ADM - CALCRL	CALCR	Secreted Signaling	KEGG: hsa04080
1589	Monocytes	Endothelial cells	ADM	CALCRL	0.0100802	0	ADM_CALCRL	ADM - CALCRL	CALCR	Secreted Signaling	KEGG: hsa04080
1590	Neutrophils1	Endothelial cells	ADM	CALCRL	0.0183423	0	ADM_CALCRL	ADM - CALCRL	CALCR	Secreted Signaling	KEGG: hsa04080
1591	Proliferative cells1+State1	Endothelial cells	ADM	CALCRL	0.00375191	0	ADM_CALCRL	ADM - CALCRL	CALCR	Secreted Signaling	KEGG: hsa04080
1592	Tumor_cells+State1	Endothelial cells	ADM	CALCRL	0.00544323	0	ADM_CALCRL	ADM - CALCRL	CALCR	Secreted Signaling	KEGG: hsa04080
1593	Tumor_cells+State3	Endothelial cells	ADM	CALCRL	0.0045698	0	ADM_CALCRL	ADM - CALCRL	CALCR	Secreted Signaling	KEGG: hsa04080
1594	Cytotoxic CD8+ T cells	Monocytes	ANXA1	FPR2	0.0210883	0	ANXA1_FPR2	ANXA1 - FPR2	ANNEXIN	Secreted Signaling	PMID: 23230437
1595	DCs	Monocytes	ANXA1	FPR2	0.0122357	0	ANXA1_FPR2	ANXA1 - FPR2	ANNEXIN	Secreted Signaling	PMID: 23230437
1596	Effector CD4+ T cells	Monocytes	ANXA1	FPR2	0.0203048	0	ANXA1_FPR2	ANXA1 - FPR2	ANNEXIN	Secreted Signaling	PMID: 23230437
1597	Endothelial cells	Monocytes	ANXA1	FPR2	0.0173856	0	ANXA1_FPR2	ANXA1 - FPR2	ANNEXIN	Secreted Signaling	PMID: 23230437
1598	iCAFs	Monocytes	ANXA1	FPR2	0.0175014	0	ANXA1_FPR2	ANXA1 - FPR2	ANNEXIN	Secreted Signaling	PMID: 23230437
1599	Macrophages	Monocytes	ANXA1	FPR2	0.0220244	0	ANXA1_FPR2	ANXA1 - FPR2	ANNEXIN	Secreted Signaling	PMID: 23230437
1600	Mast cells	Monocytes	ANXA1	FPR2	0.0421832	0	ANXA1_FPR2	ANXA1 - FPR2	ANNEXIN	Secreted Signaling	PMID: 23230437
1601	Monocytes	Monocytes	ANXA1	FPR2	0.0126499	0	ANXA1_FPR2	ANXA1 - FPR2	ANNEXIN	Secreted Signaling	PMID: 23230437
1602	myCAFs	Monocytes	ANXA1	FPR2	0.00530399	0	ANXA1_FPR2	ANXA1 - FPR2	ANNEXIN	Secreted Signaling	PMID: 23230437
1603	Naive CD4+ T cells	Monocytes	ANXA1	FPR2	0.00786325	0	ANXA1_FPR2	ANXA1 - FPR2	ANNEXIN	Secreted Signaling	PMID: 23230437
1604	Plasma cells	Monocytes	ANXA1	FPR2	0.00443449	0	ANXA1_FPR2	ANXA1 - FPR2	ANNEXIN	Secreted Signaling	PMID: 23230437
1605	Proliferative cells1+State1	Monocytes	ANXA1	FPR2	0.012233	0	ANXA1_FPR2	ANXA1 - FPR2	ANNEXIN	Secreted Signaling	PMID: 23230437
1606	Proliferative cells2	Monocytes	ANXA1	FPR2	0.00484358	0	ANXA1_FPR2	ANXA1 - FPR2	ANNEXIN	Secreted Signaling	PMID: 23230437
1607	Tumor_cells+State1	Monocytes	ANXA1	FPR2	0.00843214	0	ANXA1_FPR2	ANXA1 - FPR2	ANNEXIN	Secreted Signaling	PMID: 23230437
1608	Tumor_cells+State2	Monocytes	ANXA1	FPR2	0.00700672	0	ANXA1_FPR2	ANXA1 - FPR2	ANNEXIN	Secreted Signaling	PMID: 23230437
1609	Cytotoxic CD8+ T cells	Neutrophils1	ANXA1	FPR2	0.0840583	0	ANXA1_FPR2	ANXA1 - FPR2	ANNEXIN	Secreted Signaling	PMID: 23230437
1610	DCs	Neutrophils1	ANXA1	FPR2	0.0501251	0	ANXA1_FPR2	ANXA1 - FPR2	ANNEXIN	Secreted Signaling	PMID: 23230437
1611	Effector CD4+ T cells	Neutrophils1	ANXA1	FPR2	0.0811289	0	ANXA1_FPR2	ANXA1 - FPR2	ANNEXIN	Secreted Signaling	PMID: 23230437
1612	Endothelial cells	Neutrophils1	ANXA1	FPR2	0.0700907	0	ANXA1_FPR2	ANXA1 - FPR2	ANNEXIN	Secreted Signaling	PMID: 23230437
1613	iCAFs	Neutrophils1	ANXA1	FPR2	0.0705324	0	ANXA1_FPR2	ANXA1 - FPR2	ANNEXIN	Secreted Signaling	PMID: 23230437
1614	Macrophages	Neutrophils1	ANXA1	FPR2	0.0875394	0	ANXA1_FPR2	ANXA1 - FPR2	ANNEXIN	Secreted Signaling	PMID: 23230437
1615	Mast cells	Neutrophils1	ANXA1	FPR2	0.157977	0	ANXA1_FPR2	ANXA1 - FPR2	ANNEXIN	Secreted Signaling	PMID: 23230437
1616	Monocytes	Neutrophils1	ANXA1	FPR2	0.0517549	0	ANXA1_FPR2	ANXA1 - FPR2	ANNEXIN	Secreted Signaling	PMID: 23230437
1617	myCAFs	Neutrophils1	ANXA1	FPR2	0.0222112	0	ANXA1_FPR2	ANXA1 - FPR2	ANNEXIN	Secreted Signaling	PMID: 23230437
1618	Naive CD4+ T cells	Neutrophils1	ANXA1	FPR2	0.0326605	0	ANXA1_FPR2	ANXA1 - FPR2	ANNEXIN	Secreted Signaling	PMID: 23230437
1619	Plasma cells	Neutrophils1	ANXA1	FPR2	0.0186219	0	ANXA1_FPR2	ANXA1 - FPR2	ANNEXIN	Secreted Signaling	PMID: 23230437
1620	Proliferative cells1+State1	Neutrophils1	ANXA1	FPR2	0.0501145	0	ANXA1_FPR2	ANXA1 - FPR2	ANNEXIN	Secreted Signaling	PMID: 23230437
1621	Proliferative cells2	Neutrophils1	ANXA1	FPR2	0.0203131	0	ANXA1_FPR2	ANXA1 - FPR2	ANNEXIN	Secreted Signaling	PMID: 23230437
1622	Tumor_cells+State1	Neutrophils1	ANXA1	FPR2	0.0349602	0	ANXA1_FPR2	ANXA1 - FPR2	ANNEXIN	Secreted Signaling	PMID: 23230437
1623	Tumor_cells+State2	Neutrophils1	ANXA1	FPR2	0.0291823	0	ANXA1_FPR2	ANXA1 - FPR2	ANNEXIN	Secreted Signaling	PMID: 23230437
1624	Cytotoxic CD8+ T cells	DCs	ANXA1	FPR1	0.0102904	0	ANXA1_FPR1	ANXA1 - FPR1	ANNEXIN	Secreted Signaling	PMID: 23230437
1625	DCs	DCs	ANXA1	FPR1	0.00594308	0	ANXA1_FPR1	ANXA1 - FPR1	ANNEXIN	Secreted Signaling	PMID: 23230437
1626	Effector CD4+ T cells	DCs	ANXA1	FPR1	0.00990398	0	ANXA1_FPR1	ANXA1 - FPR1	ANNEXIN	Secreted Signaling	PMID: 23230437
1627	Endothelial cells	DCs	ANXA1	FPR1	0.00846717	0	ANXA1_FPR1	ANXA1 - FPR1	ANNEXIN	Secreted Signaling	PMID: 23230437
1628	iCAFs	DCs	ANXA1	FPR1	0.00852409	0	ANXA1_FPR1	ANXA1 - FPR1	ANNEXIN	Secreted Signaling	PMID: 23230437
1629	Macrophages	DCs	ANXA1	FPR1	0.0107524	0	ANXA1_FPR1	ANXA1 - FPR1	ANNEXIN	Secreted Signaling	PMID: 23230437
1630	Mast cells	DCs	ANXA1	FPR1	0.0208136	0	ANXA1_FPR1	ANXA1 - FPR1	ANNEXIN	Secreted Signaling	PMID: 23230437
1631	Monocytes	DCs	ANXA1	FPR1	0.00614562	0	ANXA1_FPR1	ANXA1 - FPR1	ANNEXIN	Secreted Signaling	PMID: 23230437
1632	myCAFs	DCs	ANXA1	FPR1	0.00256697	0.01	ANXA1_FPR1	ANXA1 - FPR1	ANNEXIN	Secreted Signaling	PMID: 23230437
1633	Naive CD4+ T cells	DCs	ANXA1	FPR1	0.00381064	0	ANXA1_FPR1	ANXA1 - FPR1	ANNEXIN	Secreted Signaling	PMID: 23230437
1634	Plasma cells	DCs	ANXA1	FPR1	0.00214519	0.02	ANXA1_FPR1	ANXA1 - FPR1	ANNEXIN	Secreted Signaling	PMID: 23230437
1635	Proliferative cells1+State1	DCs	ANXA1	FPR1	0.00594177	0	ANXA1_FPR1	ANXA1 - FPR1	ANNEXIN	Secreted Signaling	PMID: 23230437
1636	Proliferative cells2	DCs	ANXA1	FPR1	0.00234359	0.01	ANXA1_FPR1	ANXA1 - FPR1	ANNEXIN	Secreted Signaling	PMID: 23230437
1637	Tumor_cells+State1	DCs	ANXA1	FPR1	0.00408754	0	ANXA1_FPR1	ANXA1 - FPR1	ANNEXIN	Secreted Signaling	PMID: 23230437
1638	Tumor_cells+State2	DCs	ANXA1	FPR1	0.00339404	0	ANXA1_FPR1	ANXA1 - FPR1	ANNEXIN	Secreted Signaling	PMID: 23230437
1639	Cytotoxic CD8+ T cells	Macrophages	ANXA1	FPR1	0.0073875	0	ANXA1_FPR1	ANXA1 - FPR1	ANNEXIN	Secreted Signaling	PMID: 23230437
1640	DCs	Macrophages	ANXA1	FPR1	0.00426127	0	ANXA1_FPR1	ANXA1 - FPR1	ANNEXIN	Secreted Signaling	PMID: 23230437
1641	Effector CD4+ T cells	Macrophages	ANXA1	FPR1	0.00710931	0	ANXA1_FPR1	ANXA1 - FPR1	ANNEXIN	Secreted Signaling	PMID: 23230437
1642	Endothelial cells	Macrophages	ANXA1	FPR1	0.00607545	0	ANXA1_FPR1	ANXA1 - FPR1	ANNEXIN	Secreted Signaling	PMID: 23230437
1643	iCAFs	Macrophages	ANXA1	FPR1	0.00611639	0	ANXA1_FPR1	ANXA1 - FPR1	ANNEXIN	Secreted Signaling	PMID: 23230437
1644	Macrophages	Macrophages	ANXA1	FPR1	0.00772021	0	ANXA1_FPR1	ANXA1 - FPR1	ANNEXIN	Secreted Signaling	PMID: 23230437
1645	Mast cells	Macrophages	ANXA1	FPR1	0.0149871	0	ANXA1_FPR1	ANXA1 - FPR1	ANNEXIN	Secreted Signaling	PMID: 23230437
1646	Monocytes	Macrophages	ANXA1	FPR1	0.00440675	0	ANXA1_FPR1	ANXA1 - FPR1	ANNEXIN	Secreted Signaling	PMID: 23230437
1647	myCAFs	Macrophages	ANXA1	FPR1	0.00183879	0	ANXA1_FPR1	ANXA1 - FPR1	ANNEXIN	Secreted Signaling	PMID: 23230437
1648	Naive CD4+ T cells	Macrophages	ANXA1	FPR1	0.00273062	0	ANXA1_FPR1	ANXA1 - FPR1	ANNEXIN	Secreted Signaling	PMID: 23230437
1649	Plasma cells	Macrophages	ANXA1	FPR1	0.00153647	0	ANXA1_FPR1	ANXA1 - FPR1	ANNEXIN	Secreted Signaling	PMID: 23230437
1650	Proliferative cells1+State1	Macrophages	ANXA1	FPR1	0.00426033	0	ANXA1_FPR1	ANXA1 - FPR1	ANNEXIN	Secreted Signaling	PMID: 23230437
1651	Proliferative cells2	Macrophages	ANXA1	FPR1	0.00167867	0	ANXA1_FPR1	ANXA1 - FPR1	ANNEXIN	Secreted Signaling	PMID: 23230437
1652	Tumor_cells+State1	Macrophages	ANXA1	FPR1	0.00292928	0	ANXA1_FPR1	ANXA1 - FPR1	ANNEXIN	Secreted Signaling	PMID: 23230437
1653	Tumor_cells+State2	Macrophages	ANXA1	FPR1	0.00243181	0	ANXA1_FPR1	ANXA1 - FPR1	ANNEXIN	Secreted Signaling	PMID: 23230437
1654	Cytotoxic CD8+ T cells	Monocytes	ANXA1	FPR1	0.0444976	0	ANXA1_FPR1	ANXA1 - FPR1	ANNEXIN	Secreted Signaling	PMID: 23230437
1655	DCs	Monocytes	ANXA1	FPR1	0.0260798	0	ANXA1_FPR1	ANXA1 - FPR1	ANNEXIN	Secreted Signaling	PMID: 23230437
1656	Effector CD4+ T cells	Monocytes	ANXA1	FPR1	0.0428823	0	ANXA1_FPR1	ANXA1 - FPR1	ANNEXIN	Secreted Signaling	PMID: 23230437
1657	Endothelial cells	Monocytes	ANXA1	FPR1	0.0368392	0	ANXA1_FPR1	ANXA1 - FPR1	ANNEXIN	Secreted Signaling	PMID: 23230437
1658	iCAFs	Monocytes	ANXA1	FPR1	0.0370797	0	ANXA1_FPR1	ANXA1 - FPR1	ANNEXIN	Secreted Signaling	PMID: 23230437
1659	Macrophages	Monocytes	ANXA1	FPR1	0.0464234	0	ANXA1_FPR1	ANXA1 - FPR1	ANNEXIN	Secreted Signaling	PMID: 23230437
1660	Mast cells	Monocytes	ANXA1	FPR1	0.0869295	0	ANXA1_FPR1	ANXA1 - FPR1	ANNEXIN	Secreted Signaling	PMID: 23230437
1661	Monocytes	Monocytes	ANXA1	FPR1	0.02695	0	ANXA1_FPR1	ANXA1 - FPR1	ANNEXIN	Secreted Signaling	PMID: 23230437
1662	myCAFs	Monocytes	ANXA1	FPR1	0.0113957	0	ANXA1_FPR1	ANXA1 - FPR1	ANNEXIN	Secreted Signaling	PMID: 23230437
1663	Naive CD4+ T cells	Monocytes	ANXA1	FPR1	0.0168445	0	ANXA1_FPR1	ANXA1 - FPR1	ANNEXIN	Secreted Signaling	PMID: 23230437
1664	Plasma cells	Monocytes	ANXA1	FPR1	0.00953712	0	ANXA1_FPR1	ANXA1 - FPR1	ANNEXIN	Secreted Signaling	PMID: 23230437
1665	Proliferative cells1+State1	Monocytes	ANXA1	FPR1	0.0260742	0	ANXA1_FPR1	ANXA1 - FPR1	ANNEXIN	Secreted Signaling	PMID: 23230437
1666	Proliferative cells2	Monocytes	ANXA1	FPR1	0.010412	0	ANXA1_FPR1	ANXA1 - FPR1	ANNEXIN	Secreted Signaling	PMID: 23230437
1667	Tumor_cells+State1	Monocytes	ANXA1	FPR1	0.0180514	0	ANXA1_FPR1	ANXA1 - FPR1	ANNEXIN	Secreted Signaling	PMID: 23230437
1668	Tumor_cells+State2	Monocytes	ANXA1	FPR1	0.0150245	0	ANXA1_FPR1	ANXA1 - FPR1	ANNEXIN	Secreted Signaling	PMID: 23230437
1669	Cytotoxic CD8+ T cells	Neutrophils1	ANXA1	FPR1	0.104055	0	ANXA1_FPR1	ANXA1 - FPR1	ANNEXIN	Secreted Signaling	PMID: 23230437
1670	DCs	Neutrophils1	ANXA1	FPR1	0.0626013	0	ANXA1_FPR1	ANXA1 - FPR1	ANNEXIN	Secreted Signaling	PMID: 23230437
1671	Effector CD4+ T cells	Neutrophils1	ANXA1	FPR1	0.100506	0	ANXA1_FPR1	ANXA1 - FPR1	ANNEXIN	Secreted Signaling	PMID: 23230437
1672	Endothelial cells	Neutrophils1	ANXA1	FPR1	0.0870809	0	ANXA1_FPR1	ANXA1 - FPR1	ANNEXIN	Secreted Signaling	PMID: 23230437
1673	iCAFs	Neutrophils1	ANXA1	FPR1	0.0876196	0	ANXA1_FPR1	ANXA1 - FPR1	ANNEXIN	Secreted Signaling	PMID: 23230437
1674	Macrophages	Neutrophils1	ANXA1	FPR1	0.108267	0	ANXA1_FPR1	ANXA1 - FPR1	ANNEXIN	Secreted Signaling	PMID: 23230437
1675	Mast cells	Neutrophils1	ANXA1	FPR1	0.191876	0	ANXA1_FPR1	ANXA1 - FPR1	ANNEXIN	Secreted Signaling	PMID: 23230437
1676	Monocytes	Neutrophils1	ANXA1	FPR1	0.0646093	0	ANXA1_FPR1	ANXA1 - FPR1	ANNEXIN	Secreted Signaling	PMID: 23230437
1677	myCAFs	Neutrophils1	ANXA1	FPR1	0.027944	0	ANXA1_FPR1	ANXA1 - FPR1	ANNEXIN	Secreted Signaling	PMID: 23230437
1678	Naive CD4+ T cells	Neutrophils1	ANXA1	FPR1	0.0409773	0	ANXA1_FPR1	ANXA1 - FPR1	ANNEXIN	Secreted Signaling	PMID: 23230437
1679	Plasma cells	Neutrophils1	ANXA1	FPR1	0.0234505	0	ANXA1_FPR1	ANXA1 - FPR1	ANNEXIN	Secreted Signaling	PMID: 23230437
1680	Proliferative cells1+State1	Neutrophils1	ANXA1	FPR1	0.0625884	0	ANXA1_FPR1	ANXA1 - FPR1	ANNEXIN	Secreted Signaling	PMID: 23230437
1681	Proliferative cells2	Neutrophils1	ANXA1	FPR1	0.0255688	0	ANXA1_FPR1	ANXA1 - FPR1	ANNEXIN	Secreted Signaling	PMID: 23230437
1682	Tumor_cells+State1	Neutrophils1	ANXA1	FPR1	0.0438361	0	ANXA1_FPR1	ANXA1 - FPR1	ANNEXIN	Secreted Signaling	PMID: 23230437
1683	Tumor_cells+State2	Neutrophils1	ANXA1	FPR1	0.036647	0	ANXA1_FPR1	ANXA1 - FPR1	ANNEXIN	Secreted Signaling	PMID: 23230437
1684	iCAFs	DCs	GAS6	AXL	0.0013506	0	GAS6_AXL	GAS6 - AXL	GAS	Secreted Signaling	PMID: 27801848
1685	myCAFs	DCs	GAS6	AXL	0.00156758	0	GAS6_AXL	GAS6 - AXL	GAS	Secreted Signaling	PMID: 27801848
1686	Plasma cells	DCs	GAS6	AXL	0.00182303	0	GAS6_AXL	GAS6 - AXL	GAS	Secreted Signaling	PMID: 27801848
1687	Proliferative cells1+State1	DCs	GAS6	AXL	0.000114704	0	GAS6_AXL	GAS6 - AXL	GAS	Secreted Signaling	PMID: 27801848
1688	Tumor_cells+State1	DCs	GAS6	AXL	9.73354e-05	0	GAS6_AXL	GAS6 - AXL	GAS	Secreted Signaling	PMID: 27801848
1689	Tumor_cells+State3	DCs	GAS6	AXL	0.000429667	0	GAS6_AXL	GAS6 - AXL	GAS	Secreted Signaling	PMID: 27801848
1690	iCAFs	iCAFs	GAS6	AXL	0.00153987	0	GAS6_AXL	GAS6 - AXL	GAS	Secreted Signaling	PMID: 27801848
1691	myCAFs	iCAFs	GAS6	AXL	0.00178721	0	GAS6_AXL	GAS6 - AXL	GAS	Secreted Signaling	PMID: 27801848
1692	Plasma cells	iCAFs	GAS6	AXL	0.00207838	0	GAS6_AXL	GAS6 - AXL	GAS	Secreted Signaling	PMID: 27801848
1693	Proliferative cells1+State1	iCAFs	GAS6	AXL	0.000130801	0	GAS6_AXL	GAS6 - AXL	GAS	Secreted Signaling	PMID: 27801848
1694	Tumor_cells+State1	iCAFs	GAS6	AXL	0.000110996	0	GAS6_AXL	GAS6 - AXL	GAS	Secreted Signaling	PMID: 27801848
1695	Tumor_cells+State3	iCAFs	GAS6	AXL	0.000489944	0	GAS6_AXL	GAS6 - AXL	GAS	Secreted Signaling	PMID: 27801848
1696	iCAFs	Macrophages	GAS6	AXL	0.000980723	0	GAS6_AXL	GAS6 - AXL	GAS	Secreted Signaling	PMID: 27801848
1697	myCAFs	Macrophages	GAS6	AXL	0.00113835	0	GAS6_AXL	GAS6 - AXL	GAS	Secreted Signaling	PMID: 27801848
1698	Plasma cells	Macrophages	GAS6	AXL	0.00132395	0	GAS6_AXL	GAS6 - AXL	GAS	Secreted Signaling	PMID: 27801848
1699	Proliferative cells1+State1	Macrophages	GAS6	AXL	8.32626e-05	0	GAS6_AXL	GAS6 - AXL	GAS	Secreted Signaling	PMID: 27801848
1700	Tumor_cells+State1	Macrophages	GAS6	AXL	7.06547e-05	0	GAS6_AXL	GAS6 - AXL	GAS	Secreted Signaling	PMID: 27801848
1701	Tumor_cells+State3	Macrophages	GAS6	AXL	0.000311919	0	GAS6_AXL	GAS6 - AXL	GAS	Secreted Signaling	PMID: 27801848
1702	iCAFs	myCAFs	GAS6	AXL	0.0022926	0	GAS6_AXL	GAS6 - AXL	GAS	Secreted Signaling	PMID: 27801848
1703	myCAFs	myCAFs	GAS6	AXL	0.00266051	0	GAS6_AXL	GAS6 - AXL	GAS	Secreted Signaling	PMID: 27801848
1704	Plasma cells	myCAFs	GAS6	AXL	0.00309351	0	GAS6_AXL	GAS6 - AXL	GAS	Secreted Signaling	PMID: 27801848
1705	Proliferative cells1+State1	myCAFs	GAS6	AXL	0.000194874	0	GAS6_AXL	GAS6 - AXL	GAS	Secreted Signaling	PMID: 27801848
1706	Tumor_cells+State1	myCAFs	GAS6	AXL	0.000165368	0	GAS6_AXL	GAS6 - AXL	GAS	Secreted Signaling	PMID: 27801848
1707	Tumor_cells+State3	myCAFs	GAS6	AXL	0.000729815	0	GAS6_AXL	GAS6 - AXL	GAS	Secreted Signaling	PMID: 27801848
1708	DCs	Proliferative cells1+State1	GRN	SORT1	0.00958367	0	GRN_SORT1	GRN - SORT1	GRN	Secreted Signaling	PMID: 29555433
1709	Endothelial cells	Proliferative cells1+State1	GRN	SORT1	0.0104561	0	GRN_SORT1	GRN - SORT1	GRN	Secreted Signaling	PMID: 29555433
1710	iCAFs	Proliferative cells1+State1	GRN	SORT1	0.00795883	0	GRN_SORT1	GRN - SORT1	GRN	Secreted Signaling	PMID: 29555433
1711	Macrophages	Proliferative cells1+State1	GRN	SORT1	0.0202162	0	GRN_SORT1	GRN - SORT1	GRN	Secreted Signaling	PMID: 29555433
1712	Mast cells	Proliferative cells1+State1	GRN	SORT1	0.00235961	0	GRN_SORT1	GRN - SORT1	GRN	Secreted Signaling	PMID: 29555433
1713	Monocytes	Proliferative cells1+State1	GRN	SORT1	0.0037536	0	GRN_SORT1	GRN - SORT1	GRN	Secreted Signaling	PMID: 29555433
1714	myCAFs	Proliferative cells1+State1	GRN	SORT1	0.000725847	0	GRN_SORT1	GRN - SORT1	GRN	Secreted Signaling	PMID: 29555433
1715	Plasma cells	Proliferative cells1+State1	GRN	SORT1	0.00289482	0	GRN_SORT1	GRN - SORT1	GRN	Secreted Signaling	PMID: 29555433
1716	Proliferative cells1+State1	Proliferative cells1+State1	GRN	SORT1	0.00600792	0	GRN_SORT1	GRN - SORT1	GRN	Secreted Signaling	PMID: 29555433
1717	Proliferative cells2	Proliferative cells1+State1	GRN	SORT1	0.00128053	0	GRN_SORT1	GRN - SORT1	GRN	Secreted Signaling	PMID: 29555433
1718	Tumor_cells+State1	Proliferative cells1+State1	GRN	SORT1	0.00826822	0	GRN_SORT1	GRN - SORT1	GRN	Secreted Signaling	PMID: 29555433
1719	Tumor_cells+State3	Proliferative cells1+State1	GRN	SORT1	0.00680869	0	GRN_SORT1	GRN - SORT1	GRN	Secreted Signaling	PMID: 29555433
1720	DCs	Tumor_cells+State1	GRN	SORT1	0.00321631	0	GRN_SORT1	GRN - SORT1	GRN	Secreted Signaling	PMID: 29555433
1721	Endothelial cells	Tumor_cells+State1	GRN	SORT1	0.00351117	0	GRN_SORT1	GRN - SORT1	GRN	Secreted Signaling	PMID: 29555433
1722	iCAFs	Tumor_cells+State1	GRN	SORT1	0.0026681	0	GRN_SORT1	GRN - SORT1	GRN	Secreted Signaling	PMID: 29555433
1723	Macrophages	Tumor_cells+State1	GRN	SORT1	0.00683336	0	GRN_SORT1	GRN - SORT1	GRN	Secreted Signaling	PMID: 29555433
1724	Mast cells	Tumor_cells+State1	GRN	SORT1	0.000788073	0	GRN_SORT1	GRN - SORT1	GRN	Secreted Signaling	PMID: 29555433
1725	Monocytes	Tumor_cells+State1	GRN	SORT1	0.00125481	0	GRN_SORT1	GRN - SORT1	GRN	Secreted Signaling	PMID: 29555433
1726	myCAFs	Tumor_cells+State1	GRN	SORT1	0.000242157	0	GRN_SORT1	GRN - SORT1	GRN	Secreted Signaling	PMID: 29555433
1727	Plasma cells	Tumor_cells+State1	GRN	SORT1	0.00096717	0	GRN_SORT1	GRN - SORT1	GRN	Secreted Signaling	PMID: 29555433
1728	Proliferative cells1+State1	Tumor_cells+State1	GRN	SORT1	0.00201145	0	GRN_SORT1	GRN - SORT1	GRN	Secreted Signaling	PMID: 29555433
1729	Proliferative cells2	Tumor_cells+State1	GRN	SORT1	0.000427367	0	GRN_SORT1	GRN - SORT1	GRN	Secreted Signaling	PMID: 29555433
1730	Tumor_cells+State1	Tumor_cells+State1	GRN	SORT1	0.00277239	0	GRN_SORT1	GRN - SORT1	GRN	Secreted Signaling	PMID: 29555433
1731	Tumor_cells+State3	Tumor_cells+State1	GRN	SORT1	0.00228077	0	GRN_SORT1	GRN - SORT1	GRN	Secreted Signaling	PMID: 29555433
1732	DCs	Tumor_cells+State3	GRN	SORT1	0.00228564	0	GRN_SORT1	GRN - SORT1	GRN	Secreted Signaling	PMID: 29555433
1733	Endothelial cells	Tumor_cells+State3	GRN	SORT1	0.0024954	0	GRN_SORT1	GRN - SORT1	GRN	Secreted Signaling	PMID: 29555433
1734	iCAFs	Tumor_cells+State3	GRN	SORT1	0.00189576	0	GRN_SORT1	GRN - SORT1	GRN	Secreted Signaling	PMID: 29555433
1735	Macrophages	Tumor_cells+State3	GRN	SORT1	0.00486118	0	GRN_SORT1	GRN - SORT1	GRN	Secreted Signaling	PMID: 29555433
1736	Mast cells	Tumor_cells+State3	GRN	SORT1	0.000559643	0	GRN_SORT1	GRN - SORT1	GRN	Secreted Signaling	PMID: 29555433
1737	Monocytes	Tumor_cells+State3	GRN	SORT1	0.000891213	0	GRN_SORT1	GRN - SORT1	GRN	Secreted Signaling	PMID: 29555433
1738	myCAFs	Tumor_cells+State3	GRN	SORT1	0.000171939	0	GRN_SORT1	GRN - SORT1	GRN	Secreted Signaling	PMID: 29555433
1739	Plasma cells	Tumor_cells+State3	GRN	SORT1	0.000686863	0	GRN_SORT1	GRN - SORT1	GRN	Secreted Signaling	PMID: 29555433
1740	Proliferative cells1+State1	Tumor_cells+State3	GRN	SORT1	0.00142892	0	GRN_SORT1	GRN - SORT1	GRN	Secreted Signaling	PMID: 29555433
1741	Proliferative cells2	Tumor_cells+State3	GRN	SORT1	0.00030346	0	GRN_SORT1	GRN - SORT1	GRN	Secreted Signaling	PMID: 29555433
1742	Tumor_cells+State1	Tumor_cells+State3	GRN	SORT1	0.00196992	0	GRN_SORT1	GRN - SORT1	GRN	Secreted Signaling	PMID: 29555433
1743	Tumor_cells+State3	Tumor_cells+State3	GRN	SORT1	0.00162037	0	GRN_SORT1	GRN - SORT1	GRN	Secreted Signaling	PMID: 29555433
1744	DCs	B cells	LGALS9	PTPRC	0.00900035	0	LGALS9_CD45	LGALS9 - CD45	GALECTIN	Secreted Signaling	PMID: 30120235
1745	Endothelial cells	B cells	LGALS9	PTPRC	0.00522784	0	LGALS9_CD45	LGALS9 - CD45	GALECTIN	Secreted Signaling	PMID: 30120235
1746	Macrophages	B cells	LGALS9	PTPRC	0.0164345	0	LGALS9_CD45	LGALS9 - CD45	GALECTIN	Secreted Signaling	PMID: 30120235
1747	Mast cells	B cells	LGALS9	PTPRC	0.00518628	0	LGALS9_CD45	LGALS9 - CD45	GALECTIN	Secreted Signaling	PMID: 30120235
1748	Proliferative cells1+State1	B cells	LGALS9	PTPRC	0.000986634	0.01	LGALS9_CD45	LGALS9 - CD45	GALECTIN	Secreted Signaling	PMID: 30120235
1749	Proliferative cells2	B cells	LGALS9	PTPRC	0.00240235	0	LGALS9_CD45	LGALS9 - CD45	GALECTIN	Secreted Signaling	PMID: 30120235
1750	Tumor_cells+State1	B cells	LGALS9	PTPRC	0.00159239	0	LGALS9_CD45	LGALS9 - CD45	GALECTIN	Secreted Signaling	PMID: 30120235
1751	Tumor_cells+State3	B cells	LGALS9	PTPRC	0.00427436	0	LGALS9_CD45	LGALS9 - CD45	GALECTIN	Secreted Signaling	PMID: 30120235
1752	DCs	Cytotoxic CD8+ T cells	LGALS9	PTPRC	0.0176167	0	LGALS9_CD45	LGALS9 - CD45	GALECTIN	Secreted Signaling	PMID: 30120235
1753	Endothelial cells	Cytotoxic CD8+ T cells	LGALS9	PTPRC	0.01027	0	LGALS9_CD45	LGALS9 - CD45	GALECTIN	Secreted Signaling	PMID: 30120235
1754	Macrophages	Cytotoxic CD8+ T cells	LGALS9	PTPRC	0.0319385	0	LGALS9_CD45	LGALS9 - CD45	GALECTIN	Secreted Signaling	PMID: 30120235
1755	Mast cells	Cytotoxic CD8+ T cells	LGALS9	PTPRC	0.0101888	0	LGALS9_CD45	LGALS9 - CD45	GALECTIN	Secreted Signaling	PMID: 30120235
1756	Proliferative cells1+State1	Cytotoxic CD8+ T cells	LGALS9	PTPRC	0.00194624	0.01	LGALS9_CD45	LGALS9 - CD45	GALECTIN	Secreted Signaling	PMID: 30120235
1757	Proliferative cells2	Cytotoxic CD8+ T cells	LGALS9	PTPRC	0.00473235	0	LGALS9_CD45	LGALS9 - CD45	GALECTIN	Secreted Signaling	PMID: 30120235
1758	Tumor_cells+State1	Cytotoxic CD8+ T cells	LGALS9	PTPRC	0.0031393	0	LGALS9_CD45	LGALS9 - CD45	GALECTIN	Secreted Signaling	PMID: 30120235
1759	Tumor_cells+State3	Cytotoxic CD8+ T cells	LGALS9	PTPRC	0.0084047	0	LGALS9_CD45	LGALS9 - CD45	GALECTIN	Secreted Signaling	PMID: 30120235
1760	DCs	DCs	LGALS9	PTPRC	0.00289733	0	LGALS9_CD45	LGALS9 - CD45	GALECTIN	Secreted Signaling	PMID: 30120235
1761	Endothelial cells	DCs	LGALS9	PTPRC	0.00167858	0	LGALS9_CD45	LGALS9 - CD45	GALECTIN	Secreted Signaling	PMID: 30120235
1762	Macrophages	DCs	LGALS9	PTPRC	0.00531755	0	LGALS9_CD45	LGALS9 - CD45	GALECTIN	Secreted Signaling	PMID: 30120235
1763	Mast cells	DCs	LGALS9	PTPRC	0.00166519	0	LGALS9_CD45	LGALS9 - CD45	GALECTIN	Secreted Signaling	PMID: 30120235
1764	Proliferative cells1+State1	DCs	LGALS9	PTPRC	0.000315879	0.01	LGALS9_CD45	LGALS9 - CD45	GALECTIN	Secreted Signaling	PMID: 30120235
1765	Proliferative cells2	DCs	LGALS9	PTPRC	0.000769871	0	LGALS9_CD45	LGALS9 - CD45	GALECTIN	Secreted Signaling	PMID: 30120235
1766	Tumor_cells+State1	DCs	LGALS9	PTPRC	0.000510026	0	LGALS9_CD45	LGALS9 - CD45	GALECTIN	Secreted Signaling	PMID: 30120235
1767	Tumor_cells+State3	DCs	LGALS9	PTPRC	0.00137154	0	LGALS9_CD45	LGALS9 - CD45	GALECTIN	Secreted Signaling	PMID: 30120235
1768	DCs	Effector CD4+ T cells	LGALS9	PTPRC	0.0168076	0	LGALS9_CD45	LGALS9 - CD45	GALECTIN	Secreted Signaling	PMID: 30120235
1769	Endothelial cells	Effector CD4+ T cells	LGALS9	PTPRC	0.00979501	0	LGALS9_CD45	LGALS9 - CD45	GALECTIN	Secreted Signaling	PMID: 30120235
1770	Macrophages	Effector CD4+ T cells	LGALS9	PTPRC	0.030492	0	LGALS9_CD45	LGALS9 - CD45	GALECTIN	Secreted Signaling	PMID: 30120235
1771	Mast cells	Effector CD4+ T cells	LGALS9	PTPRC	0.00971748	0	LGALS9_CD45	LGALS9 - CD45	GALECTIN	Secreted Signaling	PMID: 30120235
1772	Proliferative cells1+State1	Effector CD4+ T cells	LGALS9	PTPRC	0.00185549	0.01	LGALS9_CD45	LGALS9 - CD45	GALECTIN	Secreted Signaling	PMID: 30120235
1773	Proliferative cells2	Effector CD4+ T cells	LGALS9	PTPRC	0.00451229	0	LGALS9_CD45	LGALS9 - CD45	GALECTIN	Secreted Signaling	PMID: 30120235
1774	Tumor_cells+State1	Effector CD4+ T cells	LGALS9	PTPRC	0.0029931	0	LGALS9_CD45	LGALS9 - CD45	GALECTIN	Secreted Signaling	PMID: 30120235
1775	Tumor_cells+State3	Effector CD4+ T cells	LGALS9	PTPRC	0.00801524	0	LGALS9_CD45	LGALS9 - CD45	GALECTIN	Secreted Signaling	PMID: 30120235
1776	DCs	Macrophages	LGALS9	PTPRC	0.00640658	0	LGALS9_CD45	LGALS9 - CD45	GALECTIN	Secreted Signaling	PMID: 30120235
1777	Endothelial cells	Macrophages	LGALS9	PTPRC	0.00371718	0	LGALS9_CD45	LGALS9 - CD45	GALECTIN	Secreted Signaling	PMID: 30120235
1778	Macrophages	Macrophages	LGALS9	PTPRC	0.0117237	0	LGALS9_CD45	LGALS9 - CD45	GALECTIN	Secreted Signaling	PMID: 30120235
1779	Mast cells	Macrophages	LGALS9	PTPRC	0.00368758	0	LGALS9_CD45	LGALS9 - CD45	GALECTIN	Secreted Signaling	PMID: 30120235
1780	Proliferative cells1+State1	Macrophages	LGALS9	PTPRC	0.000700668	0.01	LGALS9_CD45	LGALS9 - CD45	GALECTIN	Secreted Signaling	PMID: 30120235
1781	Proliferative cells2	Macrophages	LGALS9	PTPRC	0.00170675	0	LGALS9_CD45	LGALS9 - CD45	GALECTIN	Secreted Signaling	PMID: 30120235
1782	Tumor_cells+State1	Macrophages	LGALS9	PTPRC	0.00113105	0	LGALS9_CD45	LGALS9 - CD45	GALECTIN	Secreted Signaling	PMID: 30120235
1783	Tumor_cells+State3	Macrophages	LGALS9	PTPRC	0.00303838	0	LGALS9_CD45	LGALS9 - CD45	GALECTIN	Secreted Signaling	PMID: 30120235
1784	DCs	Mast cells	LGALS9	PTPRC	0.00249177	0	LGALS9_CD45	LGALS9 - CD45	GALECTIN	Secreted Signaling	PMID: 30120235
1785	Endothelial cells	Mast cells	LGALS9	PTPRC	0.00144337	0	LGALS9_CD45	LGALS9 - CD45	GALECTIN	Secreted Signaling	PMID: 30120235
1786	Macrophages	Mast cells	LGALS9	PTPRC	0.00457475	0	LGALS9_CD45	LGALS9 - CD45	GALECTIN	Secreted Signaling	PMID: 30120235
1787	Mast cells	Mast cells	LGALS9	PTPRC	0.00143185	0	LGALS9_CD45	LGALS9 - CD45	GALECTIN	Secreted Signaling	PMID: 30120235
1788	Proliferative cells1+State1	Mast cells	LGALS9	PTPRC	0.000271564	0.01	LGALS9_CD45	LGALS9 - CD45	GALECTIN	Secreted Signaling	PMID: 30120235
1789	Proliferative cells2	Mast cells	LGALS9	PTPRC	0.000661907	0	LGALS9_CD45	LGALS9 - CD45	GALECTIN	Secreted Signaling	PMID: 30120235
1790	Tumor_cells+State1	Mast cells	LGALS9	PTPRC	0.000438486	0	LGALS9_CD45	LGALS9 - CD45	GALECTIN	Secreted Signaling	PMID: 30120235
1791	Tumor_cells+State3	Mast cells	LGALS9	PTPRC	0.0011793	0	LGALS9_CD45	LGALS9 - CD45	GALECTIN	Secreted Signaling	PMID: 30120235
1792	DCs	Monocytes	LGALS9	PTPRC	0.0102328	0	LGALS9_CD45	LGALS9 - CD45	GALECTIN	Secreted Signaling	PMID: 30120235
1793	Endothelial cells	Monocytes	LGALS9	PTPRC	0.00594682	0	LGALS9_CD45	LGALS9 - CD45	GALECTIN	Secreted Signaling	PMID: 30120235
1794	Macrophages	Monocytes	LGALS9	PTPRC	0.0186658	0	LGALS9_CD45	LGALS9 - CD45	GALECTIN	Secreted Signaling	PMID: 30120235
1795	Mast cells	Monocytes	LGALS9	PTPRC	0.00589957	0	LGALS9_CD45	LGALS9 - CD45	GALECTIN	Secreted Signaling	PMID: 30120235
1796	Proliferative cells1+State1	Monocytes	LGALS9	PTPRC	0.00112298	0.01	LGALS9_CD45	LGALS9 - CD45	GALECTIN	Secreted Signaling	PMID: 30120235
1797	Proliferative cells2	Monocytes	LGALS9	PTPRC	0.0027338	0	LGALS9_CD45	LGALS9 - CD45	GALECTIN	Secreted Signaling	PMID: 30120235
1798	Tumor_cells+State1	Monocytes	LGALS9	PTPRC	0.0018123	0	LGALS9_CD45	LGALS9 - CD45	GALECTIN	Secreted Signaling	PMID: 30120235
1799	Tumor_cells+State3	Monocytes	LGALS9	PTPRC	0.00486284	0	LGALS9_CD45	LGALS9 - CD45	GALECTIN	Secreted Signaling	PMID: 30120235
1800	DCs	Naive CD4+ T cells	LGALS9	PTPRC	0.0154698	0	LGALS9_CD45	LGALS9 - CD45	GALECTIN	Secreted Signaling	PMID: 30120235
1801	Endothelial cells	Naive CD4+ T cells	LGALS9	PTPRC	0.00901026	0	LGALS9_CD45	LGALS9 - CD45	GALECTIN	Secreted Signaling	PMID: 30120235
1802	Macrophages	Naive CD4+ T cells	LGALS9	PTPRC	0.0280962	0	LGALS9_CD45	LGALS9 - CD45	GALECTIN	Secreted Signaling	PMID: 30120235
1803	Mast cells	Naive CD4+ T cells	LGALS9	PTPRC	0.00893889	0	LGALS9_CD45	LGALS9 - CD45	GALECTIN	Secreted Signaling	PMID: 30120235
1804	Proliferative cells1+State1	Naive CD4+ T cells	LGALS9	PTPRC	0.00170574	0.01	LGALS9_CD45	LGALS9 - CD45	GALECTIN	Secreted Signaling	PMID: 30120235
1805	Proliferative cells2	Naive CD4+ T cells	LGALS9	PTPRC	0.004149	0	LGALS9_CD45	LGALS9 - CD45	GALECTIN	Secreted Signaling	PMID: 30120235
1806	Tumor_cells+State1	Naive CD4+ T cells	LGALS9	PTPRC	0.00275178	0	LGALS9_CD45	LGALS9 - CD45	GALECTIN	Secreted Signaling	PMID: 30120235
1807	Tumor_cells+State3	Naive CD4+ T cells	LGALS9	PTPRC	0.00737203	0	LGALS9_CD45	LGALS9 - CD45	GALECTIN	Secreted Signaling	PMID: 30120235
1808	DCs	Neutrophils1	LGALS9	PTPRC	0.0266539	0	LGALS9_CD45	LGALS9 - CD45	GALECTIN	Secreted Signaling	PMID: 30120235
1809	Endothelial cells	Neutrophils1	LGALS9	PTPRC	0.0155983	0	LGALS9_CD45	LGALS9 - CD45	GALECTIN	Secreted Signaling	PMID: 30120235
1810	Macrophages	Neutrophils1	LGALS9	PTPRC	0.0479639	0	LGALS9_CD45	LGALS9 - CD45	GALECTIN	Secreted Signaling	PMID: 30120235
1811	Mast cells	Neutrophils1	LGALS9	PTPRC	0.0154756	0	LGALS9_CD45	LGALS9 - CD45	GALECTIN	Secreted Signaling	PMID: 30120235
1812	Proliferative cells1+State1	Neutrophils1	LGALS9	PTPRC	0.00296893	0.01	LGALS9_CD45	LGALS9 - CD45	GALECTIN	Secreted Signaling	PMID: 30120235
1813	Proliferative cells2	Neutrophils1	LGALS9	PTPRC	0.0072085	0	LGALS9_CD45	LGALS9 - CD45	GALECTIN	Secreted Signaling	PMID: 30120235
1814	Tumor_cells+State1	Neutrophils1	LGALS9	PTPRC	0.00478591	0	LGALS9_CD45	LGALS9 - CD45	GALECTIN	Secreted Signaling	PMID: 30120235
1815	Tumor_cells+State3	Neutrophils1	LGALS9	PTPRC	0.0127777	0	LGALS9_CD45	LGALS9 - CD45	GALECTIN	Secreted Signaling	PMID: 30120235
1816	DCs	Plasma cells	LGALS9	PTPRC	0.0017431	0	LGALS9_CD45	LGALS9 - CD45	GALECTIN	Secreted Signaling	PMID: 30120235
1817	Endothelial cells	Plasma cells	LGALS9	PTPRC	0.00100938	0	LGALS9_CD45	LGALS9 - CD45	GALECTIN	Secreted Signaling	PMID: 30120235
1818	Macrophages	Plasma cells	LGALS9	PTPRC	0.00320226	0	LGALS9_CD45	LGALS9 - CD45	GALECTIN	Secreted Signaling	PMID: 30120235
1819	Mast cells	Plasma cells	LGALS9	PTPRC	0.00100132	0	LGALS9_CD45	LGALS9 - CD45	GALECTIN	Secreted Signaling	PMID: 30120235
1820	Proliferative cells1+State1	Plasma cells	LGALS9	PTPRC	0.000189844	0.01	LGALS9_CD45	LGALS9 - CD45	GALECTIN	Secreted Signaling	PMID: 30120235
1821	Proliferative cells2	Plasma cells	LGALS9	PTPRC	0.000462779	0	LGALS9_CD45	LGALS9 - CD45	GALECTIN	Secreted Signaling	PMID: 30120235
1822	Tumor_cells+State1	Plasma cells	LGALS9	PTPRC	0.000306551	0	LGALS9_CD45	LGALS9 - CD45	GALECTIN	Secreted Signaling	PMID: 30120235
1823	Tumor_cells+State3	Plasma cells	LGALS9	PTPRC	0.000824646	0	LGALS9_CD45	LGALS9 - CD45	GALECTIN	Secreted Signaling	PMID: 30120235
1824	DCs	Proliferative cells1+State1	LGALS9	PTPRC	0.000143263	0	LGALS9_CD45	LGALS9 - CD45	GALECTIN	Secreted Signaling	PMID: 30120235
1825	Endothelial cells	Proliferative cells1+State1	LGALS9	PTPRC	8.29038e-05	0	LGALS9_CD45	LGALS9 - CD45	GALECTIN	Secreted Signaling	PMID: 30120235
1826	Macrophages	Proliferative cells1+State1	LGALS9	PTPRC	0.000263543	0	LGALS9_CD45	LGALS9 - CD45	GALECTIN	Secreted Signaling	PMID: 30120235
1827	Mast cells	Proliferative cells1+State1	LGALS9	PTPRC	8.22412e-05	0	LGALS9_CD45	LGALS9 - CD45	GALECTIN	Secreted Signaling	PMID: 30120235
1828	Proliferative cells1+State1	Proliferative cells1+State1	LGALS9	PTPRC	1.55808e-05	0.01	LGALS9_CD45	LGALS9 - CD45	GALECTIN	Secreted Signaling	PMID: 30120235
1829	Proliferative cells2	Proliferative cells1+State1	LGALS9	PTPRC	3.79905e-05	0	LGALS9_CD45	LGALS9 - CD45	GALECTIN	Secreted Signaling	PMID: 30120235
1830	Tumor_cells+State1	Proliferative cells1+State1	LGALS9	PTPRC	2.51618e-05	0	LGALS9_CD45	LGALS9 - CD45	GALECTIN	Secreted Signaling	PMID: 30120235
1831	Tumor_cells+State3	Proliferative cells1+State1	LGALS9	PTPRC	6.77194e-05	0	LGALS9_CD45	LGALS9 - CD45	GALECTIN	Secreted Signaling	PMID: 30120235
1832	DCs	Proliferative cells2	LGALS9	PTPRC	0.0121922	0	LGALS9_CD45	LGALS9 - CD45	GALECTIN	Secreted Signaling	PMID: 30120235
1833	Endothelial cells	Proliferative cells2	LGALS9	PTPRC	0.00709139	0	LGALS9_CD45	LGALS9 - CD45	GALECTIN	Secreted Signaling	PMID: 30120235
1834	Macrophages	Proliferative cells2	LGALS9	PTPRC	0.0222037	0	LGALS9_CD45	LGALS9 - CD45	GALECTIN	Secreted Signaling	PMID: 30120235
1835	Mast cells	Proliferative cells2	LGALS9	PTPRC	0.00703511	0	LGALS9_CD45	LGALS9 - CD45	GALECTIN	Secreted Signaling	PMID: 30120235
1836	Proliferative cells1+State1	Proliferative cells2	LGALS9	PTPRC	0.00134037	0.01	LGALS9_CD45	LGALS9 - CD45	GALECTIN	Secreted Signaling	PMID: 30120235
1837	Proliferative cells2	Proliferative cells2	LGALS9	PTPRC	0.003262	0	LGALS9_CD45	LGALS9 - CD45	GALECTIN	Secreted Signaling	PMID: 30120235
1838	Tumor_cells+State1	Proliferative cells2	LGALS9	PTPRC	0.00216284	0	LGALS9_CD45	LGALS9 - CD45	GALECTIN	Secreted Signaling	PMID: 30120235
1839	Tumor_cells+State3	Proliferative cells2	LGALS9	PTPRC	0.0058	0	LGALS9_CD45	LGALS9 - CD45	GALECTIN	Secreted Signaling	PMID: 30120235
1840	DCs	Tregs	LGALS9	PTPRC	0.0168008	0	LGALS9_CD45	LGALS9 - CD45	GALECTIN	Secreted Signaling	PMID: 30120235
1841	Endothelial cells	Tregs	LGALS9	PTPRC	0.00979105	0	LGALS9_CD45	LGALS9 - CD45	GALECTIN	Secreted Signaling	PMID: 30120235
1842	Macrophages	Tregs	LGALS9	PTPRC	0.03048	0	LGALS9_CD45	LGALS9 - CD45	GALECTIN	Secreted Signaling	PMID: 30120235
1843	Mast cells	Tregs	LGALS9	PTPRC	0.00971356	0	LGALS9_CD45	LGALS9 - CD45	GALECTIN	Secreted Signaling	PMID: 30120235
1844	Proliferative cells1+State1	Tregs	LGALS9	PTPRC	0.00185474	0.01	LGALS9_CD45	LGALS9 - CD45	GALECTIN	Secreted Signaling	PMID: 30120235
1845	Proliferative cells2	Tregs	LGALS9	PTPRC	0.00451045	0	LGALS9_CD45	LGALS9 - CD45	GALECTIN	Secreted Signaling	PMID: 30120235
1846	Tumor_cells+State1	Tregs	LGALS9	PTPRC	0.00299188	0	LGALS9_CD45	LGALS9 - CD45	GALECTIN	Secreted Signaling	PMID: 30120235
1847	Tumor_cells+State3	Tregs	LGALS9	PTPRC	0.008012	0	LGALS9_CD45	LGALS9 - CD45	GALECTIN	Secreted Signaling	PMID: 30120235
1848	Endothelial cells	DCs	PROS1	AXL	0.000582034	0	PROS1_AXL	PROS1 - AXL	PROS	Secreted Signaling	PMID: 29531161
1849	iCAFs	DCs	PROS1	AXL	0.00106054	0	PROS1_AXL	PROS1 - AXL	PROS	Secreted Signaling	PMID: 29531161
1850	Endothelial cells	iCAFs	PROS1	AXL	0.000663672	0	PROS1_AXL	PROS1 - AXL	PROS	Secreted Signaling	PMID: 29531161
1851	iCAFs	iCAFs	PROS1	AXL	0.00120921	0	PROS1_AXL	PROS1 - AXL	PROS	Secreted Signaling	PMID: 29531161
1852	Endothelial cells	Macrophages	PROS1	AXL	0.000422548	0	PROS1_AXL	PROS1 - AXL	PROS	Secreted Signaling	PMID: 29531161
1853	iCAFs	Macrophages	PROS1	AXL	0.000770034	0	PROS1_AXL	PROS1 - AXL	PROS	Secreted Signaling	PMID: 29531161
1854	Endothelial cells	myCAFs	PROS1	AXL	0.000988512	0	PROS1_AXL	PROS1 - AXL	PROS	Secreted Signaling	PMID: 29531161
1855	iCAFs	myCAFs	PROS1	AXL	0.00180059	0	PROS1_AXL	PROS1 - AXL	PROS	Secreted Signaling	PMID: 29531161
1856	Tumor_cells+State1	Monocytes	SAA1	FPR2	0.00531675	0	SAA1_FPR2	SAA1 - FPR2	SAA	Secreted Signaling	PMID: 22610094
1857	Tumor_cells+State1	Neutrophils1	SAA1	FPR2	0.0222637	0	SAA1_FPR2	SAA1 - FPR2	SAA	Secreted Signaling	PMID: 22610094
1858	DCs	DCs	LGALS9	HAVCR2	0.0010942	0	LGALS9_HAVCR2	LGALS9 - HAVCR2	GALECTIN	Secreted Signaling	PMID: 27192565
1859	Endothelial cells	DCs	LGALS9	HAVCR2	0.000633445	0	LGALS9_HAVCR2	LGALS9 - HAVCR2	GALECTIN	Secreted Signaling	PMID: 27192565
1860	Macrophages	DCs	LGALS9	HAVCR2	0.00201125	0	LGALS9_HAVCR2	LGALS9 - HAVCR2	GALECTIN	Secreted Signaling	PMID: 27192565
1861	Mast cells	DCs	LGALS9	HAVCR2	0.000628385	0	LGALS9_HAVCR2	LGALS9 - HAVCR2	GALECTIN	Secreted Signaling	PMID: 27192565
1862	Proliferative cells1+State1	DCs	LGALS9	HAVCR2	0.000119102	0	LGALS9_HAVCR2	LGALS9 - HAVCR2	GALECTIN	Secreted Signaling	PMID: 27192565
1863	Proliferative cells2	DCs	LGALS9	HAVCR2	0.000290362	0	LGALS9_HAVCR2	LGALS9 - HAVCR2	GALECTIN	Secreted Signaling	PMID: 27192565
1864	Tumor_cells+State1	DCs	LGALS9	HAVCR2	0.000192328	0	LGALS9_HAVCR2	LGALS9 - HAVCR2	GALECTIN	Secreted Signaling	PMID: 27192565
1865	Tumor_cells+State3	DCs	LGALS9	HAVCR2	0.000517477	0	LGALS9_HAVCR2	LGALS9 - HAVCR2	GALECTIN	Secreted Signaling	PMID: 27192565
1866	DCs	Macrophages	LGALS9	HAVCR2	0.00115075	0	LGALS9_HAVCR2	LGALS9 - HAVCR2	GALECTIN	Secreted Signaling	PMID: 27192565
1867	Endothelial cells	Macrophages	LGALS9	HAVCR2	0.000666199	0	LGALS9_HAVCR2	LGALS9 - HAVCR2	GALECTIN	Secreted Signaling	PMID: 27192565
1868	Macrophages	Macrophages	LGALS9	HAVCR2	0.00211509	0	LGALS9_HAVCR2	LGALS9 - HAVCR2	GALECTIN	Secreted Signaling	PMID: 27192565
1869	Mast cells	Macrophages	LGALS9	HAVCR2	0.000660879	0	LGALS9_HAVCR2	LGALS9 - HAVCR2	GALECTIN	Secreted Signaling	PMID: 27192565
1870	Proliferative cells1+State1	Macrophages	LGALS9	HAVCR2	0.000125264	0	LGALS9_HAVCR2	LGALS9 - HAVCR2	GALECTIN	Secreted Signaling	PMID: 27192565
1871	Proliferative cells2	Macrophages	LGALS9	HAVCR2	0.000305381	0	LGALS9_HAVCR2	LGALS9 - HAVCR2	GALECTIN	Secreted Signaling	PMID: 27192565
1872	Tumor_cells+State1	Macrophages	LGALS9	HAVCR2	0.000202278	0	LGALS9_HAVCR2	LGALS9 - HAVCR2	GALECTIN	Secreted Signaling	PMID: 27192565
1873	Tumor_cells+State3	Macrophages	LGALS9	HAVCR2	0.000544239	0	LGALS9_HAVCR2	LGALS9 - HAVCR2	GALECTIN	Secreted Signaling	PMID: 27192565
1874	DCs	Mast cells	LGALS9	HAVCR2	0.00185354	0	LGALS9_HAVCR2	LGALS9 - HAVCR2	GALECTIN	Secreted Signaling	PMID: 27192565
1875	Endothelial cells	Mast cells	LGALS9	HAVCR2	0.00107338	0	LGALS9_HAVCR2	LGALS9 - HAVCR2	GALECTIN	Secreted Signaling	PMID: 27192565
1876	Macrophages	Mast cells	LGALS9	HAVCR2	0.00340483	0	LGALS9_HAVCR2	LGALS9 - HAVCR2	GALECTIN	Secreted Signaling	PMID: 27192565
1877	Mast cells	Mast cells	LGALS9	HAVCR2	0.00106481	0	LGALS9_HAVCR2	LGALS9 - HAVCR2	GALECTIN	Secreted Signaling	PMID: 27192565
1878	Proliferative cells1+State1	Mast cells	LGALS9	HAVCR2	0.000201892	0	LGALS9_HAVCR2	LGALS9 - HAVCR2	GALECTIN	Secreted Signaling	PMID: 27192565
1879	Proliferative cells2	Mast cells	LGALS9	HAVCR2	0.000492141	0	LGALS9_HAVCR2	LGALS9 - HAVCR2	GALECTIN	Secreted Signaling	PMID: 27192565
1880	Tumor_cells+State1	Mast cells	LGALS9	HAVCR2	0.000326004	0	LGALS9_HAVCR2	LGALS9 - HAVCR2	GALECTIN	Secreted Signaling	PMID: 27192565
1881	Tumor_cells+State3	Mast cells	LGALS9	HAVCR2	0.000876946	0	LGALS9_HAVCR2	LGALS9 - HAVCR2	GALECTIN	Secreted Signaling	PMID: 27192565
1882	DCs	Proliferative cells2	LGALS9	HAVCR2	0.000580654	0	LGALS9_HAVCR2	LGALS9 - HAVCR2	GALECTIN	Secreted Signaling	PMID: 27192565
1883	Endothelial cells	Proliferative cells2	LGALS9	HAVCR2	0.000336076	0	LGALS9_HAVCR2	LGALS9 - HAVCR2	GALECTIN	Secreted Signaling	PMID: 27192565
1884	Macrophages	Proliferative cells2	LGALS9	HAVCR2	0.00106776	0	LGALS9_HAVCR2	LGALS9 - HAVCR2	GALECTIN	Secreted Signaling	PMID: 27192565
1885	Mast cells	Proliferative cells2	LGALS9	HAVCR2	0.000333391	0	LGALS9_HAVCR2	LGALS9 - HAVCR2	GALECTIN	Secreted Signaling	PMID: 27192565
1886	Proliferative cells1+State1	Proliferative cells2	LGALS9	HAVCR2	6.31745e-05	0	LGALS9_HAVCR2	LGALS9 - HAVCR2	GALECTIN	Secreted Signaling	PMID: 27192565
1887	Proliferative cells2	Proliferative cells2	LGALS9	HAVCR2	0.000154027	0	LGALS9_HAVCR2	LGALS9 - HAVCR2	GALECTIN	Secreted Signaling	PMID: 27192565
1888	Tumor_cells+State1	Proliferative cells2	LGALS9	HAVCR2	0.000102019	0	LGALS9_HAVCR2	LGALS9 - HAVCR2	GALECTIN	Secreted Signaling	PMID: 27192565
1889	Tumor_cells+State3	Proliferative cells2	LGALS9	HAVCR2	0.000274534	0	LGALS9_HAVCR2	LGALS9 - HAVCR2	GALECTIN	Secreted Signaling	PMID: 27192565
1890	DCs	B cells	LGALS9	CD44	0.00929758	0	LGALS9_CD44	LGALS9 - CD44	GALECTIN	Secreted Signaling	PMID: 25065622
1891	Endothelial cells	B cells	LGALS9	CD44	0.00540116	0	LGALS9_CD44	LGALS9 - CD44	GALECTIN	Secreted Signaling	PMID: 25065622
1892	Macrophages	B cells	LGALS9	CD44	0.0169731	0	LGALS9_CD44	LGALS9 - CD44	GALECTIN	Secreted Signaling	PMID: 25065622
1893	Mast cells	B cells	LGALS9	CD44	0.00535823	0	LGALS9_CD44	LGALS9 - CD44	GALECTIN	Secreted Signaling	PMID: 25065622
1894	Proliferative cells1+State1	B cells	LGALS9	CD44	0.00101949	0.01	LGALS9_CD44	LGALS9 - CD44	GALECTIN	Secreted Signaling	PMID: 25065622
1895	Proliferative cells2	B cells	LGALS9	CD44	0.00248223	0	LGALS9_CD44	LGALS9 - CD44	GALECTIN	Secreted Signaling	PMID: 25065622
1896	Tumor_cells+State1	B cells	LGALS9	CD44	0.00164538	0	LGALS9_CD44	LGALS9 - CD44	GALECTIN	Secreted Signaling	PMID: 25065622
1897	Tumor_cells+State3	B cells	LGALS9	CD44	0.00441621	0	LGALS9_CD44	LGALS9 - CD44	GALECTIN	Secreted Signaling	PMID: 25065622
1898	DCs	Cytotoxic CD8+ T cells	LGALS9	CD44	0.0156898	0	LGALS9_CD44	LGALS9 - CD44	GALECTIN	Secreted Signaling	PMID: 25065622
1899	Endothelial cells	Cytotoxic CD8+ T cells	LGALS9	CD44	0.00913925	0	LGALS9_CD44	LGALS9 - CD44	GALECTIN	Secreted Signaling	PMID: 25065622
1900	Macrophages	Cytotoxic CD8+ T cells	LGALS9	CD44	0.0284905	0	LGALS9_CD44	LGALS9 - CD44	GALECTIN	Secreted Signaling	PMID: 25065622
1901	Mast cells	Cytotoxic CD8+ T cells	LGALS9	CD44	0.00906687	0	LGALS9_CD44	LGALS9 - CD44	GALECTIN	Secreted Signaling	PMID: 25065622
1902	Proliferative cells1+State1	Cytotoxic CD8+ T cells	LGALS9	CD44	0.00173034	0.01	LGALS9_CD44	LGALS9 - CD44	GALECTIN	Secreted Signaling	PMID: 25065622
1903	Proliferative cells2	Cytotoxic CD8+ T cells	LGALS9	CD44	0.00420869	0	LGALS9_CD44	LGALS9 - CD44	GALECTIN	Secreted Signaling	PMID: 25065622
1904	Tumor_cells+State1	Cytotoxic CD8+ T cells	LGALS9	CD44	0.00279143	0	LGALS9_CD44	LGALS9 - CD44	GALECTIN	Secreted Signaling	PMID: 25065622
1905	Tumor_cells+State3	Cytotoxic CD8+ T cells	LGALS9	CD44	0.00747774	0	LGALS9_CD44	LGALS9 - CD44	GALECTIN	Secreted Signaling	PMID: 25065622
1906	DCs	DCs	LGALS9	CD44	0.00893287	0	LGALS9_CD44	LGALS9 - CD44	GALECTIN	Secreted Signaling	PMID: 25065622
1907	Endothelial cells	DCs	LGALS9	CD44	0.0051885	0	LGALS9_CD44	LGALS9 - CD44	GALECTIN	Secreted Signaling	PMID: 25065622
1908	Macrophages	DCs	LGALS9	CD44	0.0163122	0	LGALS9_CD44	LGALS9 - CD44	GALECTIN	Secreted Signaling	PMID: 25065622
1909	Mast cells	DCs	LGALS9	CD44	0.00514725	0	LGALS9_CD44	LGALS9 - CD44	GALECTIN	Secreted Signaling	PMID: 25065622
1910	Proliferative cells1+State1	DCs	LGALS9	CD44	0.000979178	0.01	LGALS9_CD44	LGALS9 - CD44	GALECTIN	Secreted Signaling	PMID: 25065622
1911	Proliferative cells2	DCs	LGALS9	CD44	0.00238422	0	LGALS9_CD44	LGALS9 - CD44	GALECTIN	Secreted Signaling	PMID: 25065622
1912	Tumor_cells+State1	DCs	LGALS9	CD44	0.00158036	0	LGALS9_CD44	LGALS9 - CD44	GALECTIN	Secreted Signaling	PMID: 25065622
1913	Tumor_cells+State3	DCs	LGALS9	CD44	0.00424216	0	LGALS9_CD44	LGALS9 - CD44	GALECTIN	Secreted Signaling	PMID: 25065622
1914	DCs	Effector CD4+ T cells	LGALS9	CD44	0.015147	0	LGALS9_CD44	LGALS9 - CD44	GALECTIN	Secreted Signaling	PMID: 25065622
1915	Endothelial cells	Effector CD4+ T cells	LGALS9	CD44	0.00882107	0	LGALS9_CD44	LGALS9 - CD44	GALECTIN	Secreted Signaling	PMID: 25065622
1916	Macrophages	Effector CD4+ T cells	LGALS9	CD44	0.0275174	0	LGALS9_CD44	LGALS9 - CD44	GALECTIN	Secreted Signaling	PMID: 25065622
1917	Mast cells	Effector CD4+ T cells	LGALS9	CD44	0.00875119	0	LGALS9_CD44	LGALS9 - CD44	GALECTIN	Secreted Signaling	PMID: 25065622
1918	Proliferative cells1+State1	Effector CD4+ T cells	LGALS9	CD44	0.00166967	0.01	LGALS9_CD44	LGALS9 - CD44	GALECTIN	Secreted Signaling	PMID: 25065622
1919	Proliferative cells2	Effector CD4+ T cells	LGALS9	CD44	0.00406147	0	LGALS9_CD44	LGALS9 - CD44	GALECTIN	Secreted Signaling	PMID: 25065622
1920	Tumor_cells+State1	Effector CD4+ T cells	LGALS9	CD44	0.00269365	0	LGALS9_CD44	LGALS9 - CD44	GALECTIN	Secreted Signaling	PMID: 25065622
1921	Tumor_cells+State3	Effector CD4+ T cells	LGALS9	CD44	0.00721699	0	LGALS9_CD44	LGALS9 - CD44	GALECTIN	Secreted Signaling	PMID: 25065622
1922	DCs	iCAFs	LGALS9	CD44	0.00723726	0	LGALS9_CD44	LGALS9 - CD44	GALECTIN	Secreted Signaling	PMID: 25065622
1923	Endothelial cells	iCAFs	LGALS9	CD44	0.00420062	0	LGALS9_CD44	LGALS9 - CD44	GALECTIN	Secreted Signaling	PMID: 25065622
1924	Macrophages	iCAFs	LGALS9	CD44	0.0132346	0	LGALS9_CD44	LGALS9 - CD44	GALECTIN	Secreted Signaling	PMID: 25065622
1925	Mast cells	iCAFs	LGALS9	CD44	0.00416719	0	LGALS9_CD44	LGALS9 - CD44	GALECTIN	Secreted Signaling	PMID: 25065622
1926	Proliferative cells1+State1	iCAFs	LGALS9	CD44	0.000792106	0.01	LGALS9_CD44	LGALS9 - CD44	GALECTIN	Secreted Signaling	PMID: 25065622
1927	Proliferative cells2	iCAFs	LGALS9	CD44	0.00192923	0	LGALS9_CD44	LGALS9 - CD44	GALECTIN	Secreted Signaling	PMID: 25065622
1928	Tumor_cells+State1	iCAFs	LGALS9	CD44	0.00127858	0	LGALS9_CD44	LGALS9 - CD44	GALECTIN	Secreted Signaling	PMID: 25065622
1929	Tumor_cells+State3	iCAFs	LGALS9	CD44	0.00343384	0	LGALS9_CD44	LGALS9 - CD44	GALECTIN	Secreted Signaling	PMID: 25065622
1930	DCs	Macrophages	LGALS9	CD44	0.0153347	0	LGALS9_CD44	LGALS9 - CD44	GALECTIN	Secreted Signaling	PMID: 25065622
1931	Endothelial cells	Macrophages	LGALS9	CD44	0.00893106	0	LGALS9_CD44	LGALS9 - CD44	GALECTIN	Secreted Signaling	PMID: 25065622
1932	Macrophages	Macrophages	LGALS9	CD44	0.0278539	0	LGALS9_CD44	LGALS9 - CD44	GALECTIN	Secreted Signaling	PMID: 25065622
1933	Mast cells	Macrophages	LGALS9	CD44	0.00886031	0	LGALS9_CD44	LGALS9 - CD44	GALECTIN	Secreted Signaling	PMID: 25065622
1934	Proliferative cells1+State1	Macrophages	LGALS9	CD44	0.00169064	0.01	LGALS9_CD44	LGALS9 - CD44	GALECTIN	Secreted Signaling	PMID: 25065622
1935	Proliferative cells2	Macrophages	LGALS9	CD44	0.00411235	0	LGALS9_CD44	LGALS9 - CD44	GALECTIN	Secreted Signaling	PMID: 25065622
1936	Tumor_cells+State1	Macrophages	LGALS9	CD44	0.00272744	0	LGALS9_CD44	LGALS9 - CD44	GALECTIN	Secreted Signaling	PMID: 25065622
1937	Tumor_cells+State3	Macrophages	LGALS9	CD44	0.00730711	0	LGALS9_CD44	LGALS9 - CD44	GALECTIN	Secreted Signaling	PMID: 25065622
1938	DCs	Mast cells	LGALS9	CD44	0.0195138	0	LGALS9_CD44	LGALS9 - CD44	GALECTIN	Secreted Signaling	PMID: 25065622
1939	Endothelial cells	Mast cells	LGALS9	CD44	0.0113852	0	LGALS9_CD44	LGALS9 - CD44	GALECTIN	Secreted Signaling	PMID: 25065622
1940	Macrophages	Mast cells	LGALS9	CD44	0.0353225	0	LGALS9_CD44	LGALS9 - CD44	GALECTIN	Secreted Signaling	PMID: 25065622
1941	Mast cells	Mast cells	LGALS9	CD44	0.0112952	0	LGALS9_CD44	LGALS9 - CD44	GALECTIN	Secreted Signaling	PMID: 25065622
1942	Proliferative cells1+State1	Mast cells	LGALS9	CD44	0.00215954	0.01	LGALS9_CD44	LGALS9 - CD44	GALECTIN	Secreted Signaling	PMID: 25065622
1943	Proliferative cells2	Mast cells	LGALS9	CD44	0.00524939	0	LGALS9_CD44	LGALS9 - CD44	GALECTIN	Secreted Signaling	PMID: 25065622
1944	Tumor_cells+State1	Mast cells	LGALS9	CD44	0.0034829	0	LGALS9_CD44	LGALS9 - CD44	GALECTIN	Secreted Signaling	PMID: 25065622
1945	Tumor_cells+State3	Mast cells	LGALS9	CD44	0.00931921	0	LGALS9_CD44	LGALS9 - CD44	GALECTIN	Secreted Signaling	PMID: 25065622
1946	DCs	Monocytes	LGALS9	CD44	0.0225556	0	LGALS9_CD44	LGALS9 - CD44	GALECTIN	Secreted Signaling	PMID: 25065622
1947	Endothelial cells	Monocytes	LGALS9	CD44	0.0131769	0	LGALS9_CD44	LGALS9 - CD44	GALECTIN	Secreted Signaling	PMID: 25065622
1948	Macrophages	Monocytes	LGALS9	CD44	0.0407261	0	LGALS9_CD44	LGALS9 - CD44	GALECTIN	Secreted Signaling	PMID: 25065622
1949	Mast cells	Monocytes	LGALS9	CD44	0.013073	0	LGALS9_CD44	LGALS9 - CD44	GALECTIN	Secreted Signaling	PMID: 25065622
1950	Proliferative cells1+State1	Monocytes	LGALS9	CD44	0.00250306	0.01	LGALS9_CD44	LGALS9 - CD44	GALECTIN	Secreted Signaling	PMID: 25065622
1951	Proliferative cells2	Monocytes	LGALS9	CD44	0.00608144	0	LGALS9_CD44	LGALS9 - CD44	GALECTIN	Secreted Signaling	PMID: 25065622
1952	Tumor_cells+State1	Monocytes	LGALS9	CD44	0.00403609	0	LGALS9_CD44	LGALS9 - CD44	GALECTIN	Secreted Signaling	PMID: 25065622
1953	Tumor_cells+State3	Monocytes	LGALS9	CD44	0.0107894	0	LGALS9_CD44	LGALS9 - CD44	GALECTIN	Secreted Signaling	PMID: 25065622
1954	DCs	myCAFs	LGALS9	CD44	0.00312217	0	LGALS9_CD44	LGALS9 - CD44	GALECTIN	Secreted Signaling	PMID: 25065622
1955	Endothelial cells	myCAFs	LGALS9	CD44	0.00180901	0	LGALS9_CD44	LGALS9 - CD44	GALECTIN	Secreted Signaling	PMID: 25065622
1956	Macrophages	myCAFs	LGALS9	CD44	0.00572911	0	LGALS9_CD44	LGALS9 - CD44	GALECTIN	Secreted Signaling	PMID: 25065622
1957	Mast cells	myCAFs	LGALS9	CD44	0.00179458	0	LGALS9_CD44	LGALS9 - CD44	GALECTIN	Secreted Signaling	PMID: 25065622
1958	Proliferative cells1+State1	myCAFs	LGALS9	CD44	0.000340459	0.01	LGALS9_CD44	LGALS9 - CD44	GALECTIN	Secreted Signaling	PMID: 25065622
1959	Proliferative cells2	myCAFs	LGALS9	CD44	0.000829751	0	LGALS9_CD44	LGALS9 - CD44	GALECTIN	Secreted Signaling	PMID: 25065622
1960	Tumor_cells+State1	myCAFs	LGALS9	CD44	0.000549707	0	LGALS9_CD44	LGALS9 - CD44	GALECTIN	Secreted Signaling	PMID: 25065622
1961	Tumor_cells+State3	myCAFs	LGALS9	CD44	0.00147814	0	LGALS9_CD44	LGALS9 - CD44	GALECTIN	Secreted Signaling	PMID: 25065622
1962	DCs	Naive CD4+ T cells	LGALS9	CD44	0.0107214	0	LGALS9_CD44	LGALS9 - CD44	GALECTIN	Secreted Signaling	PMID: 25065622
1963	Endothelial cells	Naive CD4+ T cells	LGALS9	CD44	0.00623207	0	LGALS9_CD44	LGALS9 - CD44	GALECTIN	Secreted Signaling	PMID: 25065622
1964	Macrophages	Naive CD4+ T cells	LGALS9	CD44	0.0195492	0	LGALS9_CD44	LGALS9 - CD44	GALECTIN	Secreted Signaling	PMID: 25065622
1965	Mast cells	Naive CD4+ T cells	LGALS9	CD44	0.00618257	0	LGALS9_CD44	LGALS9 - CD44	GALECTIN	Secreted Signaling	PMID: 25065622
1966	Proliferative cells1+State1	Naive CD4+ T cells	LGALS9	CD44	0.00117712	0.01	LGALS9_CD44	LGALS9 - CD44	GALECTIN	Secreted Signaling	PMID: 25065622
1967	Proliferative cells2	Naive CD4+ T cells	LGALS9	CD44	0.00286538	0	LGALS9_CD44	LGALS9 - CD44	GALECTIN	Secreted Signaling	PMID: 25065622
1968	Tumor_cells+State1	Naive CD4+ T cells	LGALS9	CD44	0.00189961	0	LGALS9_CD44	LGALS9 - CD44	GALECTIN	Secreted Signaling	PMID: 25065622
1969	Tumor_cells+State3	Naive CD4+ T cells	LGALS9	CD44	0.00509636	0	LGALS9_CD44	LGALS9 - CD44	GALECTIN	Secreted Signaling	PMID: 25065622
1970	DCs	Neutrophils1	LGALS9	CD44	0.0123217	0	LGALS9_CD44	LGALS9 - CD44	GALECTIN	Secreted Signaling	PMID: 25065622
1971	Endothelial cells	Neutrophils1	LGALS9	CD44	0.0071671	0	LGALS9_CD44	LGALS9 - CD44	GALECTIN	Secreted Signaling	PMID: 25065622
1972	Macrophages	Neutrophils1	LGALS9	CD44	0.0224371	0	LGALS9_CD44	LGALS9 - CD44	GALECTIN	Secreted Signaling	PMID: 25065622
1973	Mast cells	Neutrophils1	LGALS9	CD44	0.00711023	0	LGALS9_CD44	LGALS9 - CD44	GALECTIN	Secreted Signaling	PMID: 25065622
1974	Proliferative cells1+State1	Neutrophils1	LGALS9	CD44	0.00135477	0.01	LGALS9_CD44	LGALS9 - CD44	GALECTIN	Secreted Signaling	PMID: 25065622
1975	Proliferative cells2	Neutrophils1	LGALS9	CD44	0.00329697	0	LGALS9_CD44	LGALS9 - CD44	GALECTIN	Secreted Signaling	PMID: 25065622
1976	Tumor_cells+State1	Neutrophils1	LGALS9	CD44	0.00218605	0	LGALS9_CD44	LGALS9 - CD44	GALECTIN	Secreted Signaling	PMID: 25065622
1977	Tumor_cells+State3	Neutrophils1	LGALS9	CD44	0.005862	0	LGALS9_CD44	LGALS9 - CD44	GALECTIN	Secreted Signaling	PMID: 25065622
1978	DCs	Plasma cells	LGALS9	CD44	0.0122313	0	LGALS9_CD44	LGALS9 - CD44	GALECTIN	Secreted Signaling	PMID: 25065622
1979	Endothelial cells	Plasma cells	LGALS9	CD44	0.00711423	0	LGALS9_CD44	LGALS9 - CD44	GALECTIN	Secreted Signaling	PMID: 25065622
1980	Macrophages	Plasma cells	LGALS9	CD44	0.0222742	0	LGALS9_CD44	LGALS9 - CD44	GALECTIN	Secreted Signaling	PMID: 25065622
1981	Mast cells	Plasma cells	LGALS9	CD44	0.00705778	0	LGALS9_CD44	LGALS9 - CD44	GALECTIN	Secreted Signaling	PMID: 25065622
1982	Proliferative cells1+State1	Plasma cells	LGALS9	CD44	0.00134472	0.01	LGALS9_CD44	LGALS9 - CD44	GALECTIN	Secreted Signaling	PMID: 25065622
1983	Proliferative cells2	Plasma cells	LGALS9	CD44	0.00327255	0	LGALS9_CD44	LGALS9 - CD44	GALECTIN	Secreted Signaling	PMID: 25065622
1984	Tumor_cells+State1	Plasma cells	LGALS9	CD44	0.00216984	0	LGALS9_CD44	LGALS9 - CD44	GALECTIN	Secreted Signaling	PMID: 25065622
1985	Tumor_cells+State3	Plasma cells	LGALS9	CD44	0.00581871	0	LGALS9_CD44	LGALS9 - CD44	GALECTIN	Secreted Signaling	PMID: 25065622
1986	DCs	Proliferative cells1+State1	LGALS9	CD44	0.00561116	0	LGALS9_CD44	LGALS9 - CD44	GALECTIN	Secreted Signaling	PMID: 25065622
1987	Endothelial cells	Proliferative cells1+State1	LGALS9	CD44	0.00325457	0	LGALS9_CD44	LGALS9 - CD44	GALECTIN	Secreted Signaling	PMID: 25065622
1988	Macrophages	Proliferative cells1+State1	LGALS9	CD44	0.0102749	0	LGALS9_CD44	LGALS9 - CD44	GALECTIN	Secreted Signaling	PMID: 25065622
1989	Mast cells	Proliferative cells1+State1	LGALS9	CD44	0.00322864	0	LGALS9_CD44	LGALS9 - CD44	GALECTIN	Secreted Signaling	PMID: 25065622
1990	Proliferative cells1+State1	Proliferative cells1+State1	LGALS9	CD44	0.000613238	0.01	LGALS9_CD44	LGALS9 - CD44	GALECTIN	Secreted Signaling	PMID: 25065622
1991	Proliferative cells2	Proliferative cells1+State1	LGALS9	CD44	0.00149397	0	LGALS9_CD44	LGALS9 - CD44	GALECTIN	Secreted Signaling	PMID: 25065622
1992	Tumor_cells+State1	Proliferative cells1+State1	LGALS9	CD44	0.00098997	0	LGALS9_CD44	LGALS9 - CD44	GALECTIN	Secreted Signaling	PMID: 25065622
1993	Tumor_cells+State3	Proliferative cells1+State1	LGALS9	CD44	0.00266002	0	LGALS9_CD44	LGALS9 - CD44	GALECTIN	Secreted Signaling	PMID: 25065622
1994	DCs	Proliferative cells2	LGALS9	CD44	0.00889906	0	LGALS9_CD44	LGALS9 - CD44	GALECTIN	Secreted Signaling	PMID: 25065622
1995	Endothelial cells	Proliferative cells2	LGALS9	CD44	0.00516878	0	LGALS9_CD44	LGALS9 - CD44	GALECTIN	Secreted Signaling	PMID: 25065622
1996	Macrophages	Proliferative cells2	LGALS9	CD44	0.016251	0	LGALS9_CD44	LGALS9 - CD44	GALECTIN	Secreted Signaling	PMID: 25065622
1997	Mast cells	Proliferative cells2	LGALS9	CD44	0.00512769	0	LGALS9_CD44	LGALS9 - CD44	GALECTIN	Secreted Signaling	PMID: 25065622
1998	Proliferative cells1+State1	Proliferative cells2	LGALS9	CD44	0.000975441	0.01	LGALS9_CD44	LGALS9 - CD44	GALECTIN	Secreted Signaling	PMID: 25065622
1999	Proliferative cells2	Proliferative cells2	LGALS9	CD44	0.00237513	0	LGALS9_CD44	LGALS9 - CD44	GALECTIN	Secreted Signaling	PMID: 25065622
[truncated: 4,354 more rows]
[truncated: 1 more columns]

## Sheet: net_Primary
Interaction results from cellular communication analysis
	source	target	ligand	receptor	prob	pval	interaction_name	interaction_name_2	pathway_name	annotation	evidence
1	Cytotoxic CD8+ T cells	iCAFs	TGFB1	TGFbR1_R2	0.00102543	0	TGFB1_TGFBR1_TGFBR2	TGFB1 - (TGFBR1+TGFBR2)	TGFb	Secreted Signaling	KEGG: hsa04350
2	DCs	iCAFs	TGFB1	TGFbR1_R2	0.000577699	0	TGFB1_TGFBR1_TGFBR2	TGFB1 - (TGFBR1+TGFBR2)	TGFb	Secreted Signaling	KEGG: hsa04350
3	Effector CD4+ T cells	iCAFs	TGFB1	TGFbR1_R2	0.000810874	0	TGFB1_TGFBR1_TGFBR2	TGFB1 - (TGFBR1+TGFBR2)	TGFb	Secreted Signaling	KEGG: hsa04350
4	Endothelial cells	iCAFs	TGFB1	TGFbR1_R2	0.000344584	0	TGFB1_TGFBR1_TGFBR2	TGFB1 - (TGFBR1+TGFBR2)	TGFb	Secreted Signaling	KEGG: hsa04350
5	iCAFs	iCAFs	TGFB1	TGFbR1_R2	0.000129015	0	TGFB1_TGFBR1_TGFBR2	TGFB1 - (TGFBR1+TGFBR2)	TGFb	Secreted Signaling	KEGG: hsa04350
6	Macrophages	iCAFs	TGFB1	TGFbR1_R2	0.00123793	0	TGFB1_TGFBR1_TGFBR2	TGFB1 - (TGFBR1+TGFBR2)	TGFb	Secreted Signaling	KEGG: hsa04350
7	Monocytes	iCAFs	TGFB1	TGFbR1_R2	0.000602041	0	TGFB1_TGFBR1_TGFBR2	TGFB1 - (TGFBR1+TGFBR2)	TGFb	Secreted Signaling	KEGG: hsa04350
8	Neutrophils1	iCAFs	TGFB1	TGFbR1_R2	0.000753719	0	TGFB1_TGFBR1_TGFBR2	TGFB1 - (TGFBR1+TGFBR2)	TGFb	Secreted Signaling	KEGG: hsa04350
9	Plasma cells	iCAFs	TGFB1	TGFbR1_R2	0.000413436	0	TGFB1_TGFBR1_TGFBR2	TGFB1 - (TGFBR1+TGFBR2)	TGFb	Secreted Signaling	KEGG: hsa04350
10	Proliferative cells1+State1	iCAFs	TGFB1	TGFbR1_R2	3.85551e-05	0	TGFB1_TGFBR1_TGFBR2	TGFB1 - (TGFBR1+TGFBR2)	TGFb	Secreted Signaling	KEGG: hsa04350
11	Proliferative cells2	iCAFs	TGFB1	TGFbR1_R2	0.000752839	0	TGFB1_TGFBR1_TGFBR2	TGFB1 - (TGFBR1+TGFBR2)	TGFb	Secreted Signaling	KEGG: hsa04350
12	Cytotoxic CD8+ T cells	Macrophages	TGFB1	TGFbR1_R2	0.00316829	0	TGFB1_TGFBR1_TGFBR2	TGFB1 - (TGFBR1+TGFBR2)	TGFb	Secreted Signaling	KEGG: hsa04350
13	DCs	Macrophages	TGFB1	TGFbR1_R2	0.00178458	0	TGFB1_TGFBR1_TGFBR2	TGFB1 - (TGFBR1+TGFBR2)	TGFb	Secreted Signaling	KEGG: hsa04350
14	Effector CD4+ T cells	Macrophages	TGFB1	TGFbR1_R2	0.00250514	0	TGFB1_TGFBR1_TGFBR2	TGFB1 - (TGFBR1+TGFBR2)	TGFb	Secreted Signaling	KEGG: hsa04350
15	Endothelial cells	Macrophages	TGFB1	TGFbR1_R2	0.00106434	0	TGFB1_TGFBR1_TGFBR2	TGFB1 - (TGFBR1+TGFBR2)	TGFb	Secreted Signaling	KEGG: hsa04350
16	iCAFs	Macrophages	TGFB1	TGFbR1_R2	0.000398527	0	TGFB1_TGFBR1_TGFBR2	TGFB1 - (TGFBR1+TGFBR2)	TGFb	Secreted Signaling	KEGG: hsa04350
17	Macrophages	Macrophages	TGFB1	TGFbR1_R2	0.0038254	0	TGFB1_TGFBR1_TGFBR2	TGFB1 - (TGFBR1+TGFBR2)	TGFb	Secreted Signaling	KEGG: hsa04350
18	Monocytes	Macrophages	TGFB1	TGFbR1_R2	0.00185985	0	TGFB1_TGFBR1_TGFBR2	TGFB1 - (TGFBR1+TGFBR2)	TGFb	Secreted Signaling	KEGG: hsa04350
19	Neutrophils1	Macrophages	TGFB1	TGFbR1_R2	0.0023285	0	TGFB1_TGFBR1_TGFBR2	TGFB1 - (TGFBR1+TGFBR2)	TGFb	Secreted Signaling	KEGG: hsa04350
20	Plasma cells	Macrophages	TGFB1	TGFbR1_R2	0.00127706	0	TGFB1_TGFBR1_TGFBR2	TGFB1 - (TGFBR1+TGFBR2)	TGFb	Secreted Signaling	KEGG: hsa04350
21	Proliferative cells1+State1	Macrophages	TGFB1	TGFbR1_R2	0.000119073	0	TGFB1_TGFBR1_TGFBR2	TGFB1 - (TGFBR1+TGFBR2)	TGFb	Secreted Signaling	KEGG: hsa04350
22	Proliferative cells2	Macrophages	TGFB1	TGFbR1_R2	0.00232578	0	TGFB1_TGFBR1_TGFBR2	TGFB1 - (TGFBR1+TGFBR2)	TGFb	Secreted Signaling	KEGG: hsa04350
23	Cytotoxic CD8+ T cells	Proliferative cells1+State23	TGFB1	TGFbR1_R2	0.00066087	0	TGFB1_TGFBR1_TGFBR2	TGFB1 - (TGFBR1+TGFBR2)	TGFb	Secreted Signaling	KEGG: hsa04350
24	DCs	Proliferative cells1+State23	TGFB1	TGFbR1_R2	0.000371789	0	TGFB1_TGFBR1_TGFBR2	TGFB1 - (TGFBR1+TGFBR2)	TGFb	Secreted Signaling	KEGG: hsa04350
25	Effector CD4+ T cells	Proliferative cells1+State23	TGFB1	TGFbR1_R2	0.000522238	0	TGFB1_TGFBR1_TGFBR2	TGFB1 - (TGFBR1+TGFBR2)	TGFb	Secreted Signaling	KEGG: hsa04350
26	Endothelial cells	Proliferative cells1+State23	TGFB1	TGFbR1_R2	0.000221589	0	TGFB1_TGFBR1_TGFBR2	TGFB1 - (TGFBR1+TGFBR2)	TGFb	Secreted Signaling	KEGG: hsa04350
27	iCAFs	Proliferative cells1+State23	TGFB1	TGFbR1_R2	8.30069e-05	0	TGFB1_TGFBR1_TGFBR2	TGFB1 - (TGFBR1+TGFBR2)	TGFb	Secreted Signaling	KEGG: hsa04350
28	Macrophages	Proliferative cells1+State23	TGFB1	TGFbR1_R2	0.000798642	0	TGFB1_TGFBR1_TGFBR2	TGFB1 - (TGFBR1+TGFBR2)	TGFb	Secreted Signaling	KEGG: hsa04350
29	Monocytes	Proliferative cells1+State23	TGFB1	TGFbR1_R2	0.000387574	0	TGFB1_TGFBR1_TGFBR2	TGFB1 - (TGFBR1+TGFBR2)	TGFb	Secreted Signaling	KEGG: hsa04350
30	Neutrophils1	Proliferative cells1+State23	TGFB1	TGFbR1_R2	0.00048534	0	TGFB1_TGFBR1_TGFBR2	TGFB1 - (TGFBR1+TGFBR2)	TGFb	Secreted Signaling	KEGG: hsa04350
31	Plasma cells	Proliferative cells1+State23	TGFB1	TGFbR1_R2	0.000265936	0	TGFB1_TGFBR1_TGFBR2	TGFB1 - (TGFBR1+TGFBR2)	TGFb	Secreted Signaling	KEGG: hsa04350
32	Proliferative cells1+State1	Proliferative cells1+State23	TGFB1	TGFbR1_R2	2.47706e-05	0	TGFB1_TGFBR1_TGFBR2	TGFB1 - (TGFBR1+TGFBR2)	TGFb	Secreted Signaling	KEGG: hsa04350
33	Proliferative cells2	Proliferative cells1+State23	TGFB1	TGFbR1_R2	0.000484771	0	TGFB1_TGFBR1_TGFBR2	TGFB1 - (TGFBR1+TGFBR2)	TGFb	Secreted Signaling	KEGG: hsa04350
34	iCAFs	iCAFs	TGFB3	TGFbR1_R2	7.90644e-05	0	TGFB3_TGFBR1_TGFBR2	TGFB3 - (TGFBR1+TGFBR2)	TGFb	Secreted Signaling	KEGG: hsa04350
35	iCAFs	Macrophages	TGFB3	TGFbR1_R2	0.000244209	0	TGFB3_TGFBR1_TGFBR2	TGFB3 - (TGFBR1+TGFBR2)	TGFb	Secreted Signaling	KEGG: hsa04350
36	iCAFs	Proliferative cells1+State23	TGFB3	TGFbR1_R2	5.08387e-05	0	TGFB3_TGFBR1_TGFBR2	TGFB3 - (TGFBR1+TGFBR2)	TGFb	Secreted Signaling	KEGG: hsa04350
37	Cytotoxic CD8+ T cells	Proliferative cells1+State23	TGFB1	ACVR1B_TGFbR2	0.000966402	0	TGFB1_ACVR1B_TGFBR2	TGFB1 - (ACVR1B+TGFBR2)	TGFb	Secreted Signaling	PMID: 27449815
38	DCs	Proliferative cells1+State23	TGFB1	ACVR1B_TGFbR2	0.000543746	0	TGFB1_ACVR1B_TGFBR2	TGFB1 - (ACVR1B+TGFBR2)	TGFb	Secreted Signaling	PMID: 27449815
39	Effector CD4+ T cells	Proliferative cells1+State23	TGFB1	ACVR1B_TGFbR2	0.000763727	0	TGFB1_ACVR1B_TGFBR2	TGFB1 - (ACVR1B+TGFBR2)	TGFb	Secreted Signaling	PMID: 27449815
40	Endothelial cells	Proliferative cells1+State23	TGFB1	ACVR1B_TGFbR2	0.000324101	0	TGFB1_ACVR1B_TGFBR2	TGFB1 - (ACVR1B+TGFBR2)	TGFb	Secreted Signaling	PMID: 27449815
41	iCAFs	Proliferative cells1+State23	TGFB1	ACVR1B_TGFbR2	0.000121402	0	TGFB1_ACVR1B_TGFBR2	TGFB1 - (ACVR1B+TGFBR2)	TGFb	Secreted Signaling	PMID: 27449815
42	Macrophages	Proliferative cells1+State23	TGFB1	ACVR1B_TGFbR2	0.00116776	0	TGFB1_ACVR1B_TGFBR2	TGFB1 - (ACVR1B+TGFBR2)	TGFb	Secreted Signaling	PMID: 27449815
43	Monocytes	Proliferative cells1+State23	TGFB1	ACVR1B_TGFbR2	0.000566815	0	TGFB1_ACVR1B_TGFBR2	TGFB1 - (ACVR1B+TGFBR2)	TGFb	Secreted Signaling	PMID: 27449815
44	Neutrophils1	Proliferative cells1+State23	TGFB1	ACVR1B_TGFbR2	0.000709779	0	TGFB1_ACVR1B_TGFBR2	TGFB1 - (ACVR1B+TGFBR2)	TGFb	Secreted Signaling	PMID: 27449815
45	Plasma cells	Proliferative cells1+State23	TGFB1	ACVR1B_TGFbR2	0.000388954	0	TGFB1_ACVR1B_TGFBR2	TGFB1 - (ACVR1B+TGFBR2)	TGFb	Secreted Signaling	PMID: 27449815
46	Proliferative cells1+State1	Proliferative cells1+State23	TGFB1	ACVR1B_TGFbR2	3.62331e-05	0	TGFB1_ACVR1B_TGFBR2	TGFB1 - (ACVR1B+TGFBR2)	TGFb	Secreted Signaling	PMID: 27449815
47	Proliferative cells2	Proliferative cells1+State23	TGFB1	ACVR1B_TGFbR2	0.000708948	0	TGFB1_ACVR1B_TGFBR2	TGFB1 - (ACVR1B+TGFBR2)	TGFb	Secreted Signaling	PMID: 27449815
48	iCAFs	Proliferative cells1+State23	TGFB3	ACVR1B_TGFbR2	7.43584e-05	0	TGFB3_ACVR1B_TGFBR2	TGFB3 - (ACVR1B+TGFBR2)	TGFb	Secreted Signaling	PMID: 27449815
49	Cytotoxic CD8+ T cells	iCAFs	TGFB1	ACVR1_TGFbR	0.00335001	0	TGFB1_ACVR1_TGFBR1	TGFB1 - (ACVR1+TGFBR1)	TGFb	Secreted Signaling	PMID: 29376829
50	DCs	iCAFs	TGFB1	ACVR1_TGFbR	0.00188685	0	TGFB1_ACVR1_TGFBR1	TGFB1 - (ACVR1+TGFBR1)	TGFb	Secreted Signaling	PMID: 29376829
51	Effector CD4+ T cells	iCAFs	TGFB1	ACVR1_TGFbR	0.00264877	0	TGFB1_ACVR1_TGFBR1	TGFB1 - (ACVR1+TGFBR1)	TGFb	Secreted Signaling	PMID: 29376829
52	Endothelial cells	iCAFs	TGFB1	ACVR1_TGFbR	0.00107862	0	TGFB1_ACVR1_TGFBR1	TGFB1 - (ACVR1+TGFBR1)	TGFb	Secreted Signaling	PMID: 29376829
53	iCAFs	iCAFs	TGFB1	ACVR1_TGFbR	0.0016021	0	TGFB1_ACVR1_TGFBR1	TGFB1 - (ACVR1+TGFBR1)	TGFb	Secreted Signaling	PMID: 29376829
54	Macrophages	iCAFs	TGFB1	ACVR1_TGFbR	0.00440685	0	TGFB1_ACVR1_TGFBR1	TGFB1 - (ACVR1+TGFBR1)	TGFb	Secreted Signaling	PMID: 29376829
55	Monocytes	iCAFs	TGFB1	ACVR1_TGFbR	0.00220488	0	TGFB1_ACVR1_TGFBR1	TGFB1 - (ACVR1+TGFBR1)	TGFb	Secreted Signaling	PMID: 29376829
56	Neutrophils1	iCAFs	TGFB1	ACVR1_TGFbR	0.00246199	0	TGFB1_ACVR1_TGFBR1	TGFB1 - (ACVR1+TGFBR1)	TGFb	Secreted Signaling	PMID: 29376829
57	Plasma cells	iCAFs	TGFB1	ACVR1_TGFbR	0.00135022	0	TGFB1_ACVR1_TGFBR1	TGFB1 - (ACVR1+TGFBR1)	TGFb	Secreted Signaling	PMID: 29376829
58	Proliferative cells1+State1	iCAFs	TGFB1	ACVR1_TGFbR	0.000126677	0	TGFB1_ACVR1_TGFBR1	TGFB1 - (ACVR1+TGFBR1)	TGFb	Secreted Signaling	PMID: 29376829
59	Proliferative cells2	iCAFs	TGFB1	ACVR1_TGFbR	0.00245911	0	TGFB1_ACVR1_TGFBR1	TGFB1 - (ACVR1+TGFBR1)	TGFb	Secreted Signaling	PMID: 29376829
60	Cytotoxic CD8+ T cells	Proliferative cells1+State23	TGFB1	ACVR1_TGFbR	0.000649067	0	TGFB1_ACVR1_TGFBR1	TGFB1 - (ACVR1+TGFBR1)	TGFb	Secreted Signaling	PMID: 29376829
61	DCs	Proliferative cells1+State23	TGFB1	ACVR1_TGFbR	0.000365147	0	TGFB1_ACVR1_TGFBR1	TGFB1 - (ACVR1+TGFBR1)	TGFb	Secreted Signaling	PMID: 29376829
62	Effector CD4+ T cells	Proliferative cells1+State23	TGFB1	ACVR1_TGFbR	0.00051291	0	TGFB1_ACVR1_TGFBR1	TGFB1 - (ACVR1+TGFBR1)	TGFb	Secreted Signaling	PMID: 29376829
63	Endothelial cells	Proliferative cells1+State23	TGFB1	ACVR1_TGFbR	0.0002086	0	TGFB1_ACVR1_TGFBR1	TGFB1 - (ACVR1+TGFBR1)	TGFb	Secreted Signaling	PMID: 29376829
64	iCAFs	Proliferative cells1+State23	TGFB1	ACVR1_TGFbR	0.00030997	0	TGFB1_ACVR1_TGFBR1	TGFB1 - (ACVR1+TGFBR1)	TGFb	Secreted Signaling	PMID: 29376829
65	Macrophages	Proliferative cells1+State23	TGFB1	ACVR1_TGFbR	0.000854561	0	TGFB1_ACVR1_TGFBR1	TGFB1 - (ACVR1+TGFBR1)	TGFb	Secreted Signaling	PMID: 29376829
66	Monocytes	Proliferative cells1+State23	TGFB1	ACVR1_TGFbR	0.000426802	0	TGFB1_ACVR1_TGFBR1	TGFB1 - (ACVR1+TGFBR1)	TGFb	Secreted Signaling	PMID: 29376829
67	Neutrophils1	Proliferative cells1+State23	TGFB1	ACVR1_TGFbR	0.00047667	0	TGFB1_ACVR1_TGFBR1	TGFB1 - (ACVR1+TGFBR1)	TGFb	Secreted Signaling	PMID: 29376829
68	Plasma cells	Proliferative cells1+State23	TGFB1	ACVR1_TGFbR	0.000261185	0	TGFB1_ACVR1_TGFBR1	TGFB1 - (ACVR1+TGFBR1)	TGFb	Secreted Signaling	PMID: 29376829
69	Proliferative cells1+State1	Proliferative cells1+State23	TGFB1	ACVR1_TGFbR	2.44799e-05	0	TGFB1_ACVR1_TGFBR1	TGFB1 - (ACVR1+TGFBR1)	TGFb	Secreted Signaling	PMID: 29376829
70	Proliferative cells2	Proliferative cells1+State23	TGFB1	ACVR1_TGFbR	0.000476112	0	TGFB1_ACVR1_TGFBR1	TGFB1 - (ACVR1+TGFBR1)	TGFb	Secreted Signaling	PMID: 29376829
71	iCAFs	iCAFs	TGFB3	ACVR1_TGFbR	0.000981716	0	TGFB3_ACVR1_TGFBR1	TGFB3 - (ACVR1+TGFBR1)	TGFb	Secreted Signaling	PMID: 29376829
72	iCAFs	Proliferative cells1+State23	TGFB3	ACVR1_TGFbR	0.000189844	0	TGFB3_ACVR1_TGFBR1	TGFB3 - (ACVR1+TGFBR1)	TGFb	Secreted Signaling	PMID: 29376829
73	Proliferative cells1+State1	Proliferative cells1+State1	BMP4	BMPR1A_BMPR2	0.000423404	0	BMP4_BMPR1A_BMPR2	BMP4 - (BMPR1A+BMPR2)	BMP	Secreted Signaling	KEGG: hsa04350; PMID:26893264
74	Proliferative cells1+State23	Proliferative cells1+State1	BMP4	BMPR1A_BMPR2	0.000621582	0	BMP4_BMPR1A_BMPR2	BMP4 - (BMPR1A+BMPR2)	BMP	Secreted Signaling	KEGG: hsa04350; PMID:26893264
75	Tumor_cells+State2	Proliferative cells1+State1	BMP4	BMPR1A_BMPR2	0.000195045	0	BMP4_BMPR1A_BMPR2	BMP4 - (BMPR1A+BMPR2)	BMP	Secreted Signaling	KEGG: hsa04350; PMID:26893264
76	Proliferative cells1+State1	Proliferative cells1+State23	BMP4	BMPR1A_BMPR2	0.000551528	0	BMP4_BMPR1A_BMPR2	BMP4 - (BMPR1A+BMPR2)	BMP	Secreted Signaling	KEGG: hsa04350; PMID:26893264
77	Proliferative cells1+State23	Proliferative cells1+State23	BMP4	BMPR1A_BMPR2	0.000809595	0	BMP4_BMPR1A_BMPR2	BMP4 - (BMPR1A+BMPR2)	BMP	Secreted Signaling	KEGG: hsa04350; PMID:26893264
78	Tumor_cells+State2	Proliferative cells1+State23	BMP4	BMPR1A_BMPR2	0.000254097	0	BMP4_BMPR1A_BMPR2	BMP4 - (BMPR1A+BMPR2)	BMP	Secreted Signaling	KEGG: hsa04350; PMID:26893264
79	Proliferative cells1+State1	Endothelial cells	GDF15	TGFBR2	0.00833513	0	GDF15_TGFBR2	GDF15 - TGFBR2	GDF	Secreted Signaling	KEGG: hsa04350
80	Proliferative cells1+State23	Endothelial cells	GDF15	TGFBR2	0.00584589	0	GDF15_TGFBR2	GDF15 - TGFBR2	GDF	Secreted Signaling	KEGG: hsa04350
81	Tumor_cells+State1	Endothelial cells	GDF15	TGFBR2	0.0118126	0	GDF15_TGFBR2	GDF15 - TGFBR2	GDF	Secreted Signaling	KEGG: hsa04350
82	Tumor_cells+State2	Endothelial cells	GDF15	TGFBR2	0.00588317	0	GDF15_TGFBR2	GDF15 - TGFBR2	GDF	Secreted Signaling	KEGG: hsa04350
83	Tumor_cells+State3	Endothelial cells	GDF15	TGFBR2	0.00771624	0	GDF15_TGFBR2	GDF15 - TGFBR2	GDF	Secreted Signaling	KEGG: hsa04350
84	Proliferative cells1+State1	iCAFs	GDF15	TGFBR2	0.00155356	0	GDF15_TGFBR2	GDF15 - TGFBR2	GDF	Secreted Signaling	KEGG: hsa04350
85	Proliferative cells1+State23	iCAFs	GDF15	TGFBR2	0.00108738	0	GDF15_TGFBR2	GDF15 - TGFBR2	GDF	Secreted Signaling	KEGG: hsa04350
86	Tumor_cells+State1	iCAFs	GDF15	TGFBR2	0.00220802	0	GDF15_TGFBR2	GDF15 - TGFBR2	GDF	Secreted Signaling	KEGG: hsa04350
87	Tumor_cells+State2	iCAFs	GDF15	TGFBR2	0.00109435	0	GDF15_TGFBR2	GDF15 - TGFBR2	GDF	Secreted Signaling	KEGG: hsa04350
88	Tumor_cells+State3	iCAFs	GDF15	TGFBR2	0.00143748	0	GDF15_TGFBR2	GDF15 - TGFBR2	GDF	Secreted Signaling	KEGG: hsa04350
89	Proliferative cells1+State1	Macrophages	GDF15	TGFBR2	0.00136529	0	GDF15_TGFBR2	GDF15 - TGFBR2	GDF	Secreted Signaling	KEGG: hsa04350
90	Proliferative cells1+State23	Macrophages	GDF15	TGFBR2	0.000955549	0	GDF15_TGFBR2	GDF15 - TGFBR2	GDF	Secreted Signaling	KEGG: hsa04350
91	Tumor_cells+State1	Macrophages	GDF15	TGFBR2	0.00194059	0	GDF15_TGFBR2	GDF15 - TGFBR2	GDF	Secreted Signaling	KEGG: hsa04350
92	Tumor_cells+State2	Macrophages	GDF15	TGFBR2	0.000961673	0	GDF15_TGFBR2	GDF15 - TGFBR2	GDF	Secreted Signaling	KEGG: hsa04350
93	Tumor_cells+State3	Macrophages	GDF15	TGFBR2	0.00126326	0	GDF15_TGFBR2	GDF15 - TGFBR2	GDF	Secreted Signaling	KEGG: hsa04350
94	Proliferative cells1+State1	myCAFs	GDF15	TGFBR2	0.00131041	0	GDF15_TGFBR2	GDF15 - TGFBR2	GDF	Secreted Signaling	KEGG: hsa04350
95	Proliferative cells1+State23	myCAFs	GDF15	TGFBR2	0.000917121	0	GDF15_TGFBR2	GDF15 - TGFBR2	GDF	Secreted Signaling	KEGG: hsa04350
96	Tumor_cells+State1	myCAFs	GDF15	TGFBR2	0.00186262	0	GDF15_TGFBR2	GDF15 - TGFBR2	GDF	Secreted Signaling	KEGG: hsa04350
97	Tumor_cells+State2	myCAFs	GDF15	TGFBR2	0.000922999	0	GDF15_TGFBR2	GDF15 - TGFBR2	GDF	Secreted Signaling	KEGG: hsa04350
98	Tumor_cells+State3	myCAFs	GDF15	TGFBR2	0.00121247	0	GDF15_TGFBR2	GDF15 - TGFBR2	GDF	Secreted Signaling	KEGG: hsa04350
99	Proliferative cells1+State1	Proliferative cells1+State23	GDF15	TGFBR2	0.000287477	0	GDF15_TGFBR2	GDF15 - TGFBR2	GDF	Secreted Signaling	KEGG: hsa04350
100	Proliferative cells1+State23	Proliferative cells1+State23	GDF15	TGFBR2	0.000201136	0	GDF15_TGFBR2	GDF15 - TGFBR2	GDF	Secreted Signaling	KEGG: hsa04350
101	Tumor_cells+State1	Proliferative cells1+State23	GDF15	TGFBR2	0.000408798	0	GDF15_TGFBR2	GDF15 - TGFBR2	GDF	Secreted Signaling	KEGG: hsa04350
102	Tumor_cells+State2	Proliferative cells1+State23	GDF15	TGFBR2	0.000202426	0	GDF15_TGFBR2	GDF15 - TGFBR2	GDF	Secreted Signaling	KEGG: hsa04350
103	Tumor_cells+State3	Proliferative cells1+State23	GDF15	TGFBR2	0.000265971	0	GDF15_TGFBR2	GDF15 - TGFBR2	GDF	Secreted Signaling	KEGG: hsa04350
104	iCAFs	Proliferative cells1+State1	WNT2	FZD3_LRP5	7.51896e-05	0	WNT2_FZD3_LRP5	WNT2 - (FZD3+LRP5)	WNT	Secreted Signaling	KEGG: hsa04310; PMID: 23209147
105	iCAFs	Proliferative cells1+State23	WNT2	FZD3_LRP5	8.65079e-05	0	WNT2_FZD3_LRP5	WNT2 - (FZD3+LRP5)	WNT	Secreted Signaling	KEGG: hsa04310; PMID: 23209147
106	iCAFs	Proliferative cells1+State1	WNT2	FZD5_LRP5	0.000320738	0	WNT2_FZD5_LRP5	WNT2 - (FZD5+LRP5)	WNT	Secreted Signaling	KEGG: hsa04310; PMID: 23209147
107	iCAFs	Proliferative cells1+State23	WNT2	FZD5_LRP5	0.000206409	0	WNT2_FZD5_LRP5	WNT2 - (FZD5+LRP5)	WNT	Secreted Signaling	KEGG: hsa04310; PMID: 23209147
108	iCAFs	Tumor_cells+State1	WNT2	FZD5_LRP5	0.000148043	0	WNT2_FZD5_LRP5	WNT2 - (FZD5+LRP5)	WNT	Secreted Signaling	KEGG: hsa04310; PMID: 23209147
109	iCAFs	Tumor_cells+State2	WNT2	FZD5_LRP5	0.00012704	0	WNT2_FZD5_LRP5	WNT2 - (FZD5+LRP5)	WNT	Secreted Signaling	KEGG: hsa04310; PMID: 23209147
110	iCAFs	Tumor_cells+State3	WNT2	FZD5_LRP5	0.000169326	0	WNT2_FZD5_LRP5	WNT2 - (FZD5+LRP5)	WNT	Secreted Signaling	KEGG: hsa04310; PMID: 23209147
111	iCAFs	Proliferative cells1+State1	WNT2	FZD6_LRP5	0.000126908	0	WNT2_FZD6_LRP5	WNT2 - (FZD6+LRP5)	WNT	Secreted Signaling	KEGG: hsa04310; PMID: 23209147
112	iCAFs	Proliferative cells1+State23	WNT2	FZD6_LRP5	0.000120182	0	WNT2_FZD6_LRP5	WNT2 - (FZD6+LRP5)	WNT	Secreted Signaling	KEGG: hsa04310; PMID: 23209147
113	iCAFs	Proliferative cells1+State1	WNT2	FZD3_LRP6	7.39915e-05	0	WNT2_FZD3_LRP6	WNT2 - (FZD3+LRP6)	WNT	Secreted Signaling	KEGG: hsa04310; PMID: 23209147
114	iCAFs	Proliferative cells1+State23	WNT2	FZD3_LRP6	8.50202e-05	0	WNT2_FZD3_LRP6	WNT2 - (FZD3+LRP6)	WNT	Secreted Signaling	KEGG: hsa04310; PMID: 23209147
115	iCAFs	Proliferative cells1+State1	WNT2	FZD5_LRP6	0.000315633	0	WNT2_FZD5_LRP6	WNT2 - (FZD5+LRP6)	WNT	Secreted Signaling	KEGG: hsa04310; PMID: 23209147
116	iCAFs	Proliferative cells1+State23	WNT2	FZD5_LRP6	0.000202861	0	WNT2_FZD5_LRP6	WNT2 - (FZD5+LRP6)	WNT	Secreted Signaling	KEGG: hsa04310; PMID: 23209147
117	iCAFs	Tumor_cells+State1	WNT2	FZD5_LRP6	0.000125376	0	WNT2_FZD5_LRP6	WNT2 - (FZD5+LRP6)	WNT	Secreted Signaling	KEGG: hsa04310; PMID: 23209147
118	iCAFs	Tumor_cells+State2	WNT2	FZD5_LRP6	9.46364e-05	0	WNT2_FZD5_LRP6	WNT2 - (FZD5+LRP6)	WNT	Secreted Signaling	KEGG: hsa04310; PMID: 23209147
119	iCAFs	Tumor_cells+State3	WNT2	FZD5_LRP6	0.00014369	0	WNT2_FZD5_LRP6	WNT2 - (FZD5+LRP6)	WNT	Secreted Signaling	KEGG: hsa04310; PMID: 23209147
120	iCAFs	Proliferative cells1+State1	WNT2	FZD6_LRP6	0.000124887	0	WNT2_FZD6_LRP6	WNT2 - (FZD6+LRP6)	WNT	Secreted Signaling	KEGG: hsa04310; PMID: 23209147
121	iCAFs	Proliferative cells1+State23	WNT2	FZD6_LRP6	0.000118115	0	WNT2_FZD6_LRP6	WNT2 - (FZD6+LRP6)	WNT	Secreted Signaling	KEGG: hsa04310; PMID: 23209147
122	iCAFs	iCAFs	WNT5A	FZD1	0.0028477	0	WNT5A_FZD1	WNT5A - FZD1	ncWNT	Secreted Signaling	KEGG: hsa04310
123	iCAFs	Proliferative cells1+State1	WNT5A	FZD3	0.000478431	0	WNT5A_FZD3	WNT5A - FZD3	ncWNT	Secreted Signaling	KEGG: hsa04310
124	iCAFs	Proliferative cells1+State23	WNT5A	FZD3	0.000759241	0	WNT5A_FZD3	WNT5A - FZD3	ncWNT	Secreted Signaling	KEGG: hsa04310
125	iCAFs	Proliferative cells1+State1	WNT5A	FZD5	0.00865208	0	WNT5A_FZD5	WNT5A - FZD5	ncWNT	Secreted Signaling	KEGG: hsa04310
126	iCAFs	Proliferative cells1+State23	WNT5A	FZD5	0.00431162	0	WNT5A_FZD5	WNT5A - FZD5	ncWNT	Secreted Signaling	KEGG: hsa04310
127	iCAFs	Tumor_cells+State1	WNT5A	FZD5	0.0019442	0	WNT5A_FZD5	WNT5A - FZD5	ncWNT	Secreted Signaling	KEGG: hsa04310
128	iCAFs	Tumor_cells+State2	WNT5A	FZD5	0.00158119	0	WNT5A_FZD5	WNT5A - FZD5	ncWNT	Secreted Signaling	KEGG: hsa04310
129	iCAFs	Tumor_cells+State3	WNT5A	FZD5	0.00227007	0	WNT5A_FZD5	WNT5A - FZD5	ncWNT	Secreted Signaling	KEGG: hsa04310
130	iCAFs	Proliferative cells1+State1	WNT5A	FZD6	0.00136234	0	WNT5A_FZD6	WNT5A - FZD6	ncWNT	Secreted Signaling	KEGG: hsa04310
131	iCAFs	Proliferative cells1+State23	WNT5A	FZD6	0.00146477	0	WNT5A_FZD6	WNT5A - FZD6	ncWNT	Secreted Signaling	KEGG: hsa04310
132	iCAFs	Endothelial cells	WNT5A	MCAM	0.00474514	0	WNT5A_MCAM	WNT5A - MCAM	ncWNT	Secreted Signaling	PMID: 24335906
133	iCAFs	myCAFs	WNT5A	MCAM	0.0229104	0	WNT5A_MCAM	WNT5A - MCAM	ncWNT	Secreted Signaling	PMID: 24335906
134	DCs	Proliferative cells1+State1	AREG	EGFR	0.00278923	0	AREG_EGFR	AREG - EGFR	EGF	Secreted Signaling	KEGG: hsa04012
135	Macrophages	Proliferative cells1+State1	AREG	EGFR	0.00481369	0	AREG_EGFR	AREG - EGFR	EGF	Secreted Signaling	KEGG: hsa04012
136	Mast cells	Proliferative cells1+State1	AREG	EGFR	0.00540393	0	AREG_EGFR	AREG - EGFR	EGF	Secreted Signaling	KEGG: hsa04012
137	Monocytes	Proliferative cells1+State1	AREG	EGFR	0.00919135	0	AREG_EGFR	AREG - EGFR	EGF	Secreted Signaling	KEGG: hsa04012
138	Proliferative cells1+State1	Proliferative cells1+State1	AREG	EGFR	0.00294985	0	AREG_EGFR	AREG - EGFR	EGF	Secreted Signaling	KEGG: hsa04012
139	Proliferative cells1+State23	Proliferative cells1+State1	AREG	EGFR	0.00193233	0	AREG_EGFR	AREG - EGFR	EGF	Secreted Signaling	KEGG: hsa04012
140	Tumor_cells+State1	Proliferative cells1+State1	AREG	EGFR	0.00356898	0	AREG_EGFR	AREG - EGFR	EGF	Secreted Signaling	KEGG: hsa04012
141	Tumor_cells+State2	Proliferative cells1+State1	AREG	EGFR	0.00184977	0	AREG_EGFR	AREG - EGFR	EGF	Secreted Signaling	KEGG: hsa04012
142	Tumor_cells+State3	Proliferative cells1+State1	AREG	EGFR	0.00219287	0	AREG_EGFR	AREG - EGFR	EGF	Secreted Signaling	KEGG: hsa04012
143	DCs	Proliferative cells1+State23	AREG	EGFR	0.00231973	0	AREG_EGFR	AREG - EGFR	EGF	Secreted Signaling	KEGG: hsa04012
144	Macrophages	Proliferative cells1+State23	AREG	EGFR	0.00400478	0	AREG_EGFR	AREG - EGFR	EGF	Secreted Signaling	KEGG: hsa04012
145	Mast cells	Proliferative cells1+State23	AREG	EGFR	0.00449629	0	AREG_EGFR	AREG - EGFR	EGF	Secreted Signaling	KEGG: hsa04012
146	Monocytes	Proliferative cells1+State23	AREG	EGFR	0.00765247	0	AREG_EGFR	AREG - EGFR	EGF	Secreted Signaling	KEGG: hsa04012
147	Proliferative cells1+State1	Proliferative cells1+State23	AREG	EGFR	0.00245338	0	AREG_EGFR	AREG - EGFR	EGF	Secreted Signaling	KEGG: hsa04012
148	Proliferative cells1+State23	Proliferative cells1+State23	AREG	EGFR	0.00160683	0	AREG_EGFR	AREG - EGFR	EGF	Secreted Signaling	KEGG: hsa04012
149	Tumor_cells+State1	Proliferative cells1+State23	AREG	EGFR	0.00296861	0	AREG_EGFR	AREG - EGFR	EGF	Secreted Signaling	KEGG: hsa04012
150	Tumor_cells+State2	Proliferative cells1+State23	AREG	EGFR	0.00153816	0	AREG_EGFR	AREG - EGFR	EGF	Secreted Signaling	KEGG: hsa04012
151	Tumor_cells+State3	Proliferative cells1+State23	AREG	EGFR	0.00182357	0	AREG_EGFR	AREG - EGFR	EGF	Secreted Signaling	KEGG: hsa04012
152	DCs	Tumor_cells+State1	AREG	EGFR	0.00122193	0	AREG_EGFR	AREG - EGFR	EGF	Secreted Signaling	KEGG: hsa04012
153	Macrophages	Tumor_cells+State1	AREG	EGFR	0.00211123	0	AREG_EGFR	AREG - EGFR	EGF	Secreted Signaling	KEGG: hsa04012
154	Mast cells	Tumor_cells+State1	AREG	EGFR	0.00237089	0	AREG_EGFR	AREG - EGFR	EGF	Secreted Signaling	KEGG: hsa04012
155	Monocytes	Tumor_cells+State1	AREG	EGFR	0.0040412	0	AREG_EGFR	AREG - EGFR	EGF	Secreted Signaling	KEGG: hsa04012
156	Proliferative cells1+State1	Tumor_cells+State1	AREG	EGFR	0.00129241	0	AREG_EGFR	AREG - EGFR	EGF	Secreted Signaling	KEGG: hsa04012
157	Proliferative cells1+State23	Tumor_cells+State1	AREG	EGFR	0.000846121	0	AREG_EGFR	AREG - EGFR	EGF	Secreted Signaling	KEGG: hsa04012
158	Tumor_cells+State1	Tumor_cells+State1	AREG	EGFR	0.00156421	0	AREG_EGFR	AREG - EGFR	EGF	Secreted Signaling	KEGG: hsa04012
159	Tumor_cells+State2	Tumor_cells+State1	AREG	EGFR	0.000809933	0	AREG_EGFR	AREG - EGFR	EGF	Secreted Signaling	KEGG: hsa04012
160	Tumor_cells+State3	Tumor_cells+State1	AREG	EGFR	0.000960347	0	AREG_EGFR	AREG - EGFR	EGF	Secreted Signaling	KEGG: hsa04012
161	DCs	Tumor_cells+State2	AREG	EGFR	0.00101727	0	AREG_EGFR	AREG - EGFR	EGF	Secreted Signaling	KEGG: hsa04012
162	Macrophages	Tumor_cells+State2	AREG	EGFR	0.00175789	0	AREG_EGFR	AREG - EGFR	EGF	Secreted Signaling	KEGG: hsa04012
163	Mast cells	Tumor_cells+State2	AREG	EGFR	0.00197418	0	AREG_EGFR	AREG - EGFR	EGF	Secreted Signaling	KEGG: hsa04012
164	Monocytes	Tumor_cells+State2	AREG	EGFR	0.00336595	0	AREG_EGFR	AREG - EGFR	EGF	Secreted Signaling	KEGG: hsa04012
165	Proliferative cells1+State1	Tumor_cells+State2	AREG	EGFR	0.00107596	0	AREG_EGFR	AREG - EGFR	EGF	Secreted Signaling	KEGG: hsa04012
166	Proliferative cells1+State23	Tumor_cells+State2	AREG	EGFR	0.000704363	0	AREG_EGFR	AREG - EGFR	EGF	Secreted Signaling	KEGG: hsa04012
167	Tumor_cells+State1	Tumor_cells+State2	AREG	EGFR	0.0013023	0	AREG_EGFR	AREG - EGFR	EGF	Secreted Signaling	KEGG: hsa04012
168	Tumor_cells+State2	Tumor_cells+State2	AREG	EGFR	0.000674234	0	AREG_EGFR	AREG - EGFR	EGF	Secreted Signaling	KEGG: hsa04012
169	Tumor_cells+State3	Tumor_cells+State2	AREG	EGFR	0.000799468	0	AREG_EGFR	AREG - EGFR	EGF	Secreted Signaling	KEGG: hsa04012
170	DCs	Tumor_cells+State3	AREG	EGFR	0.00109225	0	AREG_EGFR	AREG - EGFR	EGF	Secreted Signaling	KEGG: hsa04012
171	Macrophages	Tumor_cells+State3	AREG	EGFR	0.00188736	0	AREG_EGFR	AREG - EGFR	EGF	Secreted Signaling	KEGG: hsa04012
172	Mast cells	Tumor_cells+State3	AREG	EGFR	0.00211955	0	AREG_EGFR	AREG - EGFR	EGF	Secreted Signaling	KEGG: hsa04012
173	Monocytes	Tumor_cells+State3	AREG	EGFR	0.00361342	0	AREG_EGFR	AREG - EGFR	EGF	Secreted Signaling	KEGG: hsa04012
174	Proliferative cells1+State1	Tumor_cells+State3	AREG	EGFR	0.00115527	0	AREG_EGFR	AREG - EGFR	EGF	Secreted Signaling	KEGG: hsa04012
175	Proliferative cells1+State23	Tumor_cells+State3	AREG	EGFR	0.000756299	0	AREG_EGFR	AREG - EGFR	EGF	Secreted Signaling	KEGG: hsa04012
176	Tumor_cells+State1	Tumor_cells+State3	AREG	EGFR	0.00139827	0	AREG_EGFR	AREG - EGFR	EGF	Secreted Signaling	KEGG: hsa04012
177	Tumor_cells+State2	Tumor_cells+State3	AREG	EGFR	0.00072395	0	AREG_EGFR	AREG - EGFR	EGF	Secreted Signaling	KEGG: hsa04012
178	Tumor_cells+State3	Tumor_cells+State3	AREG	EGFR	0.00085841	0	AREG_EGFR	AREG - EGFR	EGF	Secreted Signaling	KEGG: hsa04012
179	DCs	Proliferative cells1+State1	AREG	EGFR_ERBB2	0.00293474	0	AREG_EGFR_ERBB2	AREG - (EGFR+ERBB2)	EGF	Secreted Signaling	KEGG: hsa04012
180	Macrophages	Proliferative cells1+State1	AREG	EGFR_ERBB2	0.00506427	0	AREG_EGFR_ERBB2	AREG - (EGFR+ERBB2)	EGF	Secreted Signaling	KEGG: hsa04012
181	Mast cells	Proliferative cells1+State1	AREG	EGFR_ERBB2	0.00568507	0	AREG_EGFR_ERBB2	AREG - (EGFR+ERBB2)	EGF	Secreted Signaling	KEGG: hsa04012
182	Monocytes	Proliferative cells1+State1	AREG	EGFR_ERBB2	0.00966761	0	AREG_EGFR_ERBB2	AREG - (EGFR+ERBB2)	EGF	Secreted Signaling	KEGG: hsa04012
183	Proliferative cells1+State1	Proliferative cells1+State1	AREG	EGFR_ERBB2	0.00310371	0	AREG_EGFR_ERBB2	AREG - (EGFR+ERBB2)	EGF	Secreted Signaling	KEGG: hsa04012
184	Proliferative cells1+State23	Proliferative cells1+State1	AREG	EGFR_ERBB2	0.00203322	0	AREG_EGFR_ERBB2	AREG - (EGFR+ERBB2)	EGF	Secreted Signaling	KEGG: hsa04012
185	Tumor_cells+State1	Proliferative cells1+State1	AREG	EGFR_ERBB2	0.00375501	0	AREG_EGFR_ERBB2	AREG - (EGFR+ERBB2)	EGF	Secreted Signaling	KEGG: hsa04012
186	Tumor_cells+State2	Proliferative cells1+State1	AREG	EGFR_ERBB2	0.00194636	0	AREG_EGFR_ERBB2	AREG - (EGFR+ERBB2)	EGF	Secreted Signaling	KEGG: hsa04012
187	Tumor_cells+State3	Proliferative cells1+State1	AREG	EGFR_ERBB2	0.00230734	0	AREG_EGFR_ERBB2	AREG - (EGFR+ERBB2)	EGF	Secreted Signaling	KEGG: hsa04012
188	DCs	Proliferative cells1+State23	AREG	EGFR_ERBB2	0.00304015	0	AREG_EGFR_ERBB2	AREG - (EGFR+ERBB2)	EGF	Secreted Signaling	KEGG: hsa04012
189	Macrophages	Proliferative cells1+State23	AREG	EGFR_ERBB2	0.00524578	0	AREG_EGFR_ERBB2	AREG - (EGFR+ERBB2)	EGF	Secreted Signaling	KEGG: hsa04012
190	Mast cells	Proliferative cells1+State23	AREG	EGFR_ERBB2	0.00588869	0	AREG_EGFR_ERBB2	AREG - (EGFR+ERBB2)	EGF	Secreted Signaling	KEGG: hsa04012
191	Monocytes	Proliferative cells1+State23	AREG	EGFR_ERBB2	0.0100124	0	AREG_EGFR_ERBB2	AREG - (EGFR+ERBB2)	EGF	Secreted Signaling	KEGG: hsa04012
192	Proliferative cells1+State1	Proliferative cells1+State23	AREG	EGFR_ERBB2	0.00321518	0	AREG_EGFR_ERBB2	AREG - (EGFR+ERBB2)	EGF	Secreted Signaling	KEGG: hsa04012
193	Proliferative cells1+State23	Proliferative cells1+State23	AREG	EGFR_ERBB2	0.00210633	0	AREG_EGFR_ERBB2	AREG - (EGFR+ERBB2)	EGF	Secreted Signaling	KEGG: hsa04012
194	Tumor_cells+State1	Proliferative cells1+State23	AREG	EGFR_ERBB2	0.00388977	0	AREG_EGFR_ERBB2	AREG - (EGFR+ERBB2)	EGF	Secreted Signaling	KEGG: hsa04012
195	Tumor_cells+State2	Proliferative cells1+State23	AREG	EGFR_ERBB2	0.00201635	0	AREG_EGFR_ERBB2	AREG - (EGFR+ERBB2)	EGF	Secreted Signaling	KEGG: hsa04012
196	Tumor_cells+State3	Proliferative cells1+State23	AREG	EGFR_ERBB2	0.00239027	0	AREG_EGFR_ERBB2	AREG - (EGFR+ERBB2)	EGF	Secreted Signaling	KEGG: hsa04012
197	DCs	Tumor_cells+State1	AREG	EGFR_ERBB2	0.00228295	0	AREG_EGFR_ERBB2	AREG - (EGFR+ERBB2)	EGF	Secreted Signaling	KEGG: hsa04012
198	Macrophages	Tumor_cells+State1	AREG	EGFR_ERBB2	0.0039414	0	AREG_EGFR_ERBB2	AREG - (EGFR+ERBB2)	EGF	Secreted Signaling	KEGG: hsa04012
199	Mast cells	Tumor_cells+State1	AREG	EGFR_ERBB2	0.00442517	0	AREG_EGFR_ERBB2	AREG - (EGFR+ERBB2)	EGF	Secreted Signaling	KEGG: hsa04012
200	Monocytes	Tumor_cells+State1	AREG	EGFR_ERBB2	0.0075318	0	AREG_EGFR_ERBB2	AREG - (EGFR+ERBB2)	EGF	Secreted Signaling	KEGG: hsa04012
201	Proliferative cells1+State1	Tumor_cells+State1	AREG	EGFR_ERBB2	0.00241449	0	AREG_EGFR_ERBB2	AREG - (EGFR+ERBB2)	EGF	Secreted Signaling	KEGG: hsa04012
202	Proliferative cells1+State23	Tumor_cells+State1	AREG	EGFR_ERBB2	0.00158134	0	AREG_EGFR_ERBB2	AREG - (EGFR+ERBB2)	EGF	Secreted Signaling	KEGG: hsa04012
203	Tumor_cells+State1	Tumor_cells+State1	AREG	EGFR_ERBB2	0.00292158	0	AREG_EGFR_ERBB2	AREG - (EGFR+ERBB2)	EGF	Secreted Signaling	KEGG: hsa04012
204	Tumor_cells+State2	Tumor_cells+State1	AREG	EGFR_ERBB2	0.00151376	0	AREG_EGFR_ERBB2	AREG - (EGFR+ERBB2)	EGF	Secreted Signaling	KEGG: hsa04012
205	Tumor_cells+State3	Tumor_cells+State1	AREG	EGFR_ERBB2	0.00179465	0	AREG_EGFR_ERBB2	AREG - (EGFR+ERBB2)	EGF	Secreted Signaling	KEGG: hsa04012
206	DCs	Tumor_cells+State2	AREG	EGFR_ERBB2	0.00186811	0	AREG_EGFR_ERBB2	AREG - (EGFR+ERBB2)	EGF	Secreted Signaling	KEGG: hsa04012
207	Macrophages	Tumor_cells+State2	AREG	EGFR_ERBB2	0.00322616	0	AREG_EGFR_ERBB2	AREG - (EGFR+ERBB2)	EGF	Secreted Signaling	KEGG: hsa04012
208	Mast cells	Tumor_cells+State2	AREG	EGFR_ERBB2	0.00362246	0	AREG_EGFR_ERBB2	AREG - (EGFR+ERBB2)	EGF	Secreted Signaling	KEGG: hsa04012
209	Monocytes	Tumor_cells+State2	AREG	EGFR_ERBB2	0.00616905	0	AREG_EGFR_ERBB2	AREG - (EGFR+ERBB2)	EGF	Secreted Signaling	KEGG: hsa04012
210	Proliferative cells1+State1	Tumor_cells+State2	AREG	EGFR_ERBB2	0.00197579	0	AREG_EGFR_ERBB2	AREG - (EGFR+ERBB2)	EGF	Secreted Signaling	KEGG: hsa04012
211	Proliferative cells1+State23	Tumor_cells+State2	AREG	EGFR_ERBB2	0.00129382	0	AREG_EGFR_ERBB2	AREG - (EGFR+ERBB2)	EGF	Secreted Signaling	KEGG: hsa04012
212	Tumor_cells+State1	Tumor_cells+State2	AREG	EGFR_ERBB2	0.00239096	0	AREG_EGFR_ERBB2	AREG - (EGFR+ERBB2)	EGF	Secreted Signaling	KEGG: hsa04012
213	Tumor_cells+State2	Tumor_cells+State2	AREG	EGFR_ERBB2	0.00123851	0	AREG_EGFR_ERBB2	AREG - (EGFR+ERBB2)	EGF	Secreted Signaling	KEGG: hsa04012
214	Tumor_cells+State3	Tumor_cells+State2	AREG	EGFR_ERBB2	0.0014684	0	AREG_EGFR_ERBB2	AREG - (EGFR+ERBB2)	EGF	Secreted Signaling	KEGG: hsa04012
215	DCs	Tumor_cells+State3	AREG	EGFR_ERBB2	0.0021625	0	AREG_EGFR_ERBB2	AREG - (EGFR+ERBB2)	EGF	Secreted Signaling	KEGG: hsa04012
216	Macrophages	Tumor_cells+State3	AREG	EGFR_ERBB2	0.00373378	0	AREG_EGFR_ERBB2	AREG - (EGFR+ERBB2)	EGF	Secreted Signaling	KEGG: hsa04012
217	Mast cells	Tumor_cells+State3	AREG	EGFR_ERBB2	0.00419217	0	AREG_EGFR_ERBB2	AREG - (EGFR+ERBB2)	EGF	Secreted Signaling	KEGG: hsa04012
218	Monocytes	Tumor_cells+State3	AREG	EGFR_ERBB2	0.0071364	0	AREG_EGFR_ERBB2	AREG - (EGFR+ERBB2)	EGF	Secreted Signaling	KEGG: hsa04012
219	Proliferative cells1+State1	Tumor_cells+State3	AREG	EGFR_ERBB2	0.00228712	0	AREG_EGFR_ERBB2	AREG - (EGFR+ERBB2)	EGF	Secreted Signaling	KEGG: hsa04012
220	Proliferative cells1+State23	Tumor_cells+State3	AREG	EGFR_ERBB2	0.00149785	0	AREG_EGFR_ERBB2	AREG - (EGFR+ERBB2)	EGF	Secreted Signaling	KEGG: hsa04012
221	Tumor_cells+State1	Tumor_cells+State3	AREG	EGFR_ERBB2	0.00276753	0	AREG_EGFR_ERBB2	AREG - (EGFR+ERBB2)	EGF	Secreted Signaling	KEGG: hsa04012
222	Tumor_cells+State2	Tumor_cells+State3	AREG	EGFR_ERBB2	0.00143383	0	AREG_EGFR_ERBB2	AREG - (EGFR+ERBB2)	EGF	Secreted Signaling	KEGG: hsa04012
223	Tumor_cells+State3	Tumor_cells+State3	AREG	EGFR_ERBB2	0.00169992	0	AREG_EGFR_ERBB2	AREG - (EGFR+ERBB2)	EGF	Secreted Signaling	KEGG: hsa04012
224	Endothelial cells	Proliferative cells1+State1	HBEGF	EGFR	0.00255744	0	HBEGF_EGFR	HBEGF - EGFR	EGF	Secreted Signaling	KEGG: hsa04012
225	Macrophages	Proliferative cells1+State1	HBEGF	EGFR	0.0179425	0	HBEGF_EGFR	HBEGF - EGFR	EGF	Secreted Signaling	KEGG: hsa04012
226	Monocytes	Proliferative cells1+State1	HBEGF	EGFR	0.0176363	0	HBEGF_EGFR	HBEGF - EGFR	EGF	Secreted Signaling	KEGG: hsa04012
227	Proliferative cells1+State1	Proliferative cells1+State1	HBEGF	EGFR	0.00435491	0	HBEGF_EGFR	HBEGF - EGFR	EGF	Secreted Signaling	KEGG: hsa04012
228	Proliferative cells1+State23	Proliferative cells1+State1	HBEGF	EGFR	0.00368257	0	HBEGF_EGFR	HBEGF - EGFR	EGF	Secreted Signaling	KEGG: hsa04012
229	Tumor_cells+State1	Proliferative cells1+State1	HBEGF	EGFR	0.00308829	0	HBEGF_EGFR	HBEGF - EGFR	EGF	Secreted Signaling	KEGG: hsa04012
230	Tumor_cells+State2	Proliferative cells1+State1	HBEGF	EGFR	0.00225001	0	HBEGF_EGFR	HBEGF - EGFR	EGF	Secreted Signaling	KEGG: hsa04012
231	Tumor_cells+State3	Proliferative cells1+State1	HBEGF	EGFR	0.00348089	0	HBEGF_EGFR	HBEGF - EGFR	EGF	Secreted Signaling	KEGG: hsa04012
232	Endothelial cells	Proliferative cells1+State23	HBEGF	EGFR	0.00212687	0	HBEGF_EGFR	HBEGF - EGFR	EGF	Secreted Signaling	KEGG: hsa04012
233	Macrophages	Proliferative cells1+State23	HBEGF	EGFR	0.0149606	0	HBEGF_EGFR	HBEGF - EGFR	EGF	Secreted Signaling	KEGG: hsa04012
234	Monocytes	Proliferative cells1+State23	HBEGF	EGFR	0.0147045	0	HBEGF_EGFR	HBEGF - EGFR	EGF	Secreted Signaling	KEGG: hsa04012
235	Proliferative cells1+State1	Proliferative cells1+State23	HBEGF	EGFR	0.00362282	0	HBEGF_EGFR	HBEGF - EGFR	EGF	Secreted Signaling	KEGG: hsa04012
236	Proliferative cells1+State23	Proliferative cells1+State23	HBEGF	EGFR	0.00306316	0	HBEGF_EGFR	HBEGF - EGFR	EGF	Secreted Signaling	KEGG: hsa04012
237	Tumor_cells+State1	Proliferative cells1+State23	HBEGF	EGFR	0.00256858	0	HBEGF_EGFR	HBEGF - EGFR	EGF	Secreted Signaling	KEGG: hsa04012
238	Tumor_cells+State2	Proliferative cells1+State23	HBEGF	EGFR	0.0018711	0	HBEGF_EGFR	HBEGF - EGFR	EGF	Secreted Signaling	KEGG: hsa04012
239	Tumor_cells+State3	Proliferative cells1+State23	HBEGF	EGFR	0.0028953	0	HBEGF_EGFR	HBEGF - EGFR	EGF	Secreted Signaling	KEGG: hsa04012
240	Endothelial cells	Tumor_cells+State1	HBEGF	EGFR	0.00112024	0	HBEGF_EGFR	HBEGF - EGFR	EGF	Secreted Signaling	KEGG: hsa04012
241	Macrophages	Tumor_cells+State1	HBEGF	EGFR	0.0079281	0	HBEGF_EGFR	HBEGF - EGFR	EGF	Secreted Signaling	KEGG: hsa04012
242	Monocytes	Tumor_cells+State1	HBEGF	EGFR	0.00779142	0	HBEGF_EGFR	HBEGF - EGFR	EGF	Secreted Signaling	KEGG: hsa04012
243	Proliferative cells1+State1	Tumor_cells+State1	HBEGF	EGFR	0.00190952	0	HBEGF_EGFR	HBEGF - EGFR	EGF	Secreted Signaling	KEGG: hsa04012
244	Proliferative cells1+State23	Tumor_cells+State1	HBEGF	EGFR	0.0016141	0	HBEGF_EGFR	HBEGF - EGFR	EGF	Secreted Signaling	KEGG: hsa04012
245	Tumor_cells+State1	Tumor_cells+State1	HBEGF	EGFR	0.00135317	0	HBEGF_EGFR	HBEGF - EGFR	EGF	Secreted Signaling	KEGG: hsa04012
246	Tumor_cells+State2	Tumor_cells+State1	HBEGF	EGFR	0.000985404	0	HBEGF_EGFR	HBEGF - EGFR	EGF	Secreted Signaling	KEGG: hsa04012
247	Tumor_cells+State3	Tumor_cells+State1	HBEGF	EGFR	0.00152553	0	HBEGF_EGFR	HBEGF - EGFR	EGF	Secreted Signaling	KEGG: hsa04012
248	Endothelial cells	Tumor_cells+State2	HBEGF	EGFR	0.000932597	0	HBEGF_EGFR	HBEGF - EGFR	EGF	Secreted Signaling	KEGG: hsa04012
249	Macrophages	Tumor_cells+State2	HBEGF	EGFR	0.00660769	0	HBEGF_EGFR	HBEGF - EGFR	EGF	Secreted Signaling	KEGG: hsa04012
250	Monocytes	Tumor_cells+State2	HBEGF	EGFR	0.00649362	0	HBEGF_EGFR	HBEGF - EGFR	EGF	Secreted Signaling	KEGG: hsa04012
251	Proliferative cells1+State1	Tumor_cells+State2	HBEGF	EGFR	0.00158989	0	HBEGF_EGFR	HBEGF - EGFR	EGF	Secreted Signaling	KEGG: hsa04012
252	Proliferative cells1+State23	Tumor_cells+State2	HBEGF	EGFR	0.00134385	0	HBEGF_EGFR	HBEGF - EGFR	EGF	Secreted Signaling	KEGG: hsa04012
253	Tumor_cells+State1	Tumor_cells+State2	HBEGF	EGFR	0.00112656	0	HBEGF_EGFR	HBEGF - EGFR	EGF	Secreted Signaling	KEGG: hsa04012
254	Tumor_cells+State2	Tumor_cells+State2	HBEGF	EGFR	0.00082033	0	HBEGF_EGFR	HBEGF - EGFR	EGF	Secreted Signaling	KEGG: hsa04012
255	Tumor_cells+State3	Tumor_cells+State2	HBEGF	EGFR	0.00127009	0	HBEGF_EGFR	HBEGF - EGFR	EGF	Secreted Signaling	KEGG: hsa04012
256	Endothelial cells	Tumor_cells+State3	HBEGF	EGFR	0.00100134	0	HBEGF_EGFR	HBEGF - EGFR	EGF	Secreted Signaling	KEGG: hsa04012
257	Macrophages	Tumor_cells+State3	HBEGF	EGFR	0.00709181	0	HBEGF_EGFR	HBEGF - EGFR	EGF	Secreted Signaling	KEGG: hsa04012
258	Monocytes	Tumor_cells+State3	HBEGF	EGFR	0.00696945	0	HBEGF_EGFR	HBEGF - EGFR	EGF	Secreted Signaling	KEGG: hsa04012
259	Proliferative cells1+State1	Tumor_cells+State3	HBEGF	EGFR	0.001707	0	HBEGF_EGFR	HBEGF - EGFR	EGF	Secreted Signaling	KEGG: hsa04012
260	Proliferative cells1+State23	Tumor_cells+State3	HBEGF	EGFR	0.00144287	0	HBEGF_EGFR	HBEGF - EGFR	EGF	Secreted Signaling	KEGG: hsa04012
261	Tumor_cells+State1	Tumor_cells+State3	HBEGF	EGFR	0.00120959	0	HBEGF_EGFR	HBEGF - EGFR	EGF	Secreted Signaling	KEGG: hsa04012
262	Tumor_cells+State2	Tumor_cells+State3	HBEGF	EGFR	0.000880809	0	HBEGF_EGFR	HBEGF - EGFR	EGF	Secreted Signaling	KEGG: hsa04012
263	Tumor_cells+State3	Tumor_cells+State3	HBEGF	EGFR	0.00136368	0	HBEGF_EGFR	HBEGF - EGFR	EGF	Secreted Signaling	KEGG: hsa04012
264	Endothelial cells	Proliferative cells1+State1	HBEGF	EGFR_ERBB2	0.00269089	0	HBEGF_EGFR_ERBB2	HBEGF - (EGFR+ERBB2)	EGF	Secreted Signaling	KEGG: hsa04012
265	Macrophages	Proliferative cells1+State1	HBEGF	EGFR_ERBB2	0.0188636	0	HBEGF_EGFR_ERBB2	HBEGF - (EGFR+ERBB2)	EGF	Secreted Signaling	KEGG: hsa04012
266	Monocytes	Proliferative cells1+State1	HBEGF	EGFR_ERBB2	0.0185419	0	HBEGF_EGFR_ERBB2	HBEGF - (EGFR+ERBB2)	EGF	Secreted Signaling	KEGG: hsa04012
267	Proliferative cells1+State1	Proliferative cells1+State1	HBEGF	EGFR_ERBB2	0.00458172	0	HBEGF_EGFR_ERBB2	HBEGF - (EGFR+ERBB2)	EGF	Secreted Signaling	KEGG: hsa04012
268	Proliferative cells1+State23	Proliferative cells1+State1	HBEGF	EGFR_ERBB2	0.00387451	0	HBEGF_EGFR_ERBB2	HBEGF - (EGFR+ERBB2)	EGF	Secreted Signaling	KEGG: hsa04012
269	Tumor_cells+State1	Proliferative cells1+State1	HBEGF	EGFR_ERBB2	0.00324935	0	HBEGF_EGFR_ERBB2	HBEGF - (EGFR+ERBB2)	EGF	Secreted Signaling	KEGG: hsa04012
270	Tumor_cells+State2	Proliferative cells1+State1	HBEGF	EGFR_ERBB2	0.00236746	0	HBEGF_EGFR_ERBB2	HBEGF - (EGFR+ERBB2)	EGF	Secreted Signaling	KEGG: hsa04012
271	Tumor_cells+State3	Proliferative cells1+State1	HBEGF	EGFR_ERBB2	0.00366235	0	HBEGF_EGFR_ERBB2	HBEGF - (EGFR+ERBB2)	EGF	Secreted Signaling	KEGG: hsa04012
272	Endothelial cells	Proliferative cells1+State23	HBEGF	EGFR_ERBB2	0.00278757	0	HBEGF_EGFR_ERBB2	HBEGF - (EGFR+ERBB2)	EGF	Secreted Signaling	KEGG: hsa04012
273	Macrophages	Proliferative cells1+State23	HBEGF	EGFR_ERBB2	0.01953	0	HBEGF_EGFR_ERBB2	HBEGF - (EGFR+ERBB2)	EGF	Secreted Signaling	KEGG: hsa04012
274	Monocytes	Proliferative cells1+State23	HBEGF	EGFR_ERBB2	0.0191971	0	HBEGF_EGFR_ERBB2	HBEGF - (EGFR+ERBB2)	EGF	Secreted Signaling	KEGG: hsa04012
275	Proliferative cells1+State1	Proliferative cells1+State23	HBEGF	EGFR_ERBB2	0.00474602	0	HBEGF_EGFR_ERBB2	HBEGF - (EGFR+ERBB2)	EGF	Secreted Signaling	KEGG: hsa04012
276	Proliferative cells1+State23	Proliferative cells1+State23	HBEGF	EGFR_ERBB2	0.00401354	0	HBEGF_EGFR_ERBB2	HBEGF - (EGFR+ERBB2)	EGF	Secreted Signaling	KEGG: hsa04012
277	Tumor_cells+State1	Proliferative cells1+State23	HBEGF	EGFR_ERBB2	0.00336603	0	HBEGF_EGFR_ERBB2	HBEGF - (EGFR+ERBB2)	EGF	Secreted Signaling	KEGG: hsa04012
278	Tumor_cells+State2	Proliferative cells1+State23	HBEGF	EGFR_ERBB2	0.00245255	0	HBEGF_EGFR_ERBB2	HBEGF - (EGFR+ERBB2)	EGF	Secreted Signaling	KEGG: hsa04012
279	Tumor_cells+State3	Proliferative cells1+State23	HBEGF	EGFR_ERBB2	0.0037938	0	HBEGF_EGFR_ERBB2	HBEGF - (EGFR+ERBB2)	EGF	Secreted Signaling	KEGG: hsa04012
280	Endothelial cells	Tumor_cells+State1	HBEGF	EGFR_ERBB2	0.00209315	0	HBEGF_EGFR_ERBB2	HBEGF - (EGFR+ERBB2)	EGF	Secreted Signaling	KEGG: hsa04012
281	Macrophages	Tumor_cells+State1	HBEGF	EGFR_ERBB2	0.0147264	0	HBEGF_EGFR_ERBB2	HBEGF - (EGFR+ERBB2)	EGF	Secreted Signaling	KEGG: hsa04012
282	Monocytes	Tumor_cells+State1	HBEGF	EGFR_ERBB2	0.0144742	0	HBEGF_EGFR_ERBB2	HBEGF - (EGFR+ERBB2)	EGF	Secreted Signaling	KEGG: hsa04012
283	Proliferative cells1+State1	Tumor_cells+State1	HBEGF	EGFR_ERBB2	0.00356547	0	HBEGF_EGFR_ERBB2	HBEGF - (EGFR+ERBB2)	EGF	Secreted Signaling	KEGG: hsa04012
284	Proliferative cells1+State23	Tumor_cells+State1	HBEGF	EGFR_ERBB2	0.00301464	0	HBEGF_EGFR_ERBB2	HBEGF - (EGFR+ERBB2)	EGF	Secreted Signaling	KEGG: hsa04012
285	Tumor_cells+State1	Tumor_cells+State1	HBEGF	EGFR_ERBB2	0.00252787	0	HBEGF_EGFR_ERBB2	HBEGF - (EGFR+ERBB2)	EGF	Secreted Signaling	KEGG: hsa04012
286	Tumor_cells+State2	Tumor_cells+State1	HBEGF	EGFR_ERBB2	0.00184143	0	HBEGF_EGFR_ERBB2	HBEGF - (EGFR+ERBB2)	EGF	Secreted Signaling	KEGG: hsa04012
287	Tumor_cells+State3	Tumor_cells+State1	HBEGF	EGFR_ERBB2	0.00284943	0	HBEGF_EGFR_ERBB2	HBEGF - (EGFR+ERBB2)	EGF	Secreted Signaling	KEGG: hsa04012
288	Endothelial cells	Tumor_cells+State2	HBEGF	EGFR_ERBB2	0.00171273	0	HBEGF_EGFR_ERBB2	HBEGF - (EGFR+ERBB2)	EGF	Secreted Signaling	KEGG: hsa04012
289	Macrophages	Tumor_cells+State2	HBEGF	EGFR_ERBB2	0.0120777	0	HBEGF_EGFR_ERBB2	HBEGF - (EGFR+ERBB2)	EGF	Secreted Signaling	KEGG: hsa04012
290	Monocytes	Tumor_cells+State2	HBEGF	EGFR_ERBB2	0.0118704	0	HBEGF_EGFR_ERBB2	HBEGF - (EGFR+ERBB2)	EGF	Secreted Signaling	KEGG: hsa04012
291	Proliferative cells1+State1	Tumor_cells+State2	HBEGF	EGFR_ERBB2	0.00291824	0	HBEGF_EGFR_ERBB2	HBEGF - (EGFR+ERBB2)	EGF	Secreted Signaling	KEGG: hsa04012
292	Proliferative cells1+State23	Tumor_cells+State2	HBEGF	EGFR_ERBB2	0.00246716	0	HBEGF_EGFR_ERBB2	HBEGF - (EGFR+ERBB2)	EGF	Secreted Signaling	KEGG: hsa04012
293	Tumor_cells+State1	Tumor_cells+State2	HBEGF	EGFR_ERBB2	0.00206861	0	HBEGF_EGFR_ERBB2	HBEGF - (EGFR+ERBB2)	EGF	Secreted Signaling	KEGG: hsa04012
294	Tumor_cells+State2	Tumor_cells+State2	HBEGF	EGFR_ERBB2	0.00150669	0	HBEGF_EGFR_ERBB2	HBEGF - (EGFR+ERBB2)	EGF	Secreted Signaling	KEGG: hsa04012
295	Tumor_cells+State3	Tumor_cells+State2	HBEGF	EGFR_ERBB2	0.00233189	0	HBEGF_EGFR_ERBB2	HBEGF - (EGFR+ERBB2)	EGF	Secreted Signaling	KEGG: hsa04012
296	Endothelial cells	Tumor_cells+State3	HBEGF	EGFR_ERBB2	0.00198269	0	HBEGF_EGFR_ERBB2	HBEGF - (EGFR+ERBB2)	EGF	Secreted Signaling	KEGG: hsa04012
297	Macrophages	Tumor_cells+State3	HBEGF	EGFR_ERBB2	0.0139586	0	HBEGF_EGFR_ERBB2	HBEGF - (EGFR+ERBB2)	EGF	Secreted Signaling	KEGG: hsa04012
298	Monocytes	Tumor_cells+State3	HBEGF	EGFR_ERBB2	0.0137194	0	HBEGF_EGFR_ERBB2	HBEGF - (EGFR+ERBB2)	EGF	Secreted Signaling	KEGG: hsa04012
299	Proliferative cells1+State1	Tumor_cells+State3	HBEGF	EGFR_ERBB2	0.00337758	0	HBEGF_EGFR_ERBB2	HBEGF - (EGFR+ERBB2)	EGF	Secreted Signaling	KEGG: hsa04012
300	Proliferative cells1+State23	Tumor_cells+State3	HBEGF	EGFR_ERBB2	0.00285569	0	HBEGF_EGFR_ERBB2	HBEGF - (EGFR+ERBB2)	EGF	Secreted Signaling	KEGG: hsa04012
301	Tumor_cells+State1	Tumor_cells+State3	HBEGF	EGFR_ERBB2	0.00239453	0	HBEGF_EGFR_ERBB2	HBEGF - (EGFR+ERBB2)	EGF	Secreted Signaling	KEGG: hsa04012
302	Tumor_cells+State2	Tumor_cells+State3	HBEGF	EGFR_ERBB2	0.00174423	0	HBEGF_EGFR_ERBB2	HBEGF - (EGFR+ERBB2)	EGF	Secreted Signaling	KEGG: hsa04012
303	Tumor_cells+State3	Tumor_cells+State3	HBEGF	EGFR_ERBB2	0.00269918	0	HBEGF_EGFR_ERBB2	HBEGF - (EGFR+ERBB2)	EGF	Secreted Signaling	KEGG: hsa04012
304	DCs	Proliferative cells1+State1	EREG	EGFR	0.0014756	0	EREG_EGFR	EREG - EGFR	EGF	Secreted Signaling	KEGG: hsa04012
305	Macrophages	Proliferative cells1+State1	EREG	EGFR	0.00331574	0	EREG_EGFR	EREG - EGFR	EGF	Secreted Signaling	KEGG: hsa04012
306	Monocytes	Proliferative cells1+State1	EREG	EGFR	0.0320123	0	EREG_EGFR	EREG - EGFR	EGF	Secreted Signaling	KEGG: hsa04012
307	DCs	Proliferative cells1+State23	EREG	EGFR	0.00122694	0	EREG_EGFR	EREG - EGFR	EGF	Secreted Signaling	KEGG: hsa04012
308	Macrophages	Proliferative cells1+State23	EREG	EGFR	0.00275786	0	EREG_EGFR	EREG - EGFR	EGF	Secreted Signaling	KEGG: hsa04012
309	Monocytes	Proliferative cells1+State23	EREG	EGFR	0.0267558	0	EREG_EGFR	EREG - EGFR	EGF	Secreted Signaling	KEGG: hsa04012
310	DCs	Tumor_cells+State1	EREG	EGFR	0.000645963	0	EREG_EGFR	EREG - EGFR	EGF	Secreted Signaling	KEGG: hsa04012
311	Macrophages	Tumor_cells+State1	EREG	EGFR	0.00145302	0	EREG_EGFR	EREG - EGFR	EGF	Secreted Signaling	KEGG: hsa04012
312	Monocytes	Tumor_cells+State1	EREG	EGFR	0.014259	0	EREG_EGFR	EREG - EGFR	EGF	Secreted Signaling	KEGG: hsa04012
313	DCs	Tumor_cells+State2	EREG	EGFR	0.000537722	0	EREG_EGFR	EREG - EGFR	EGF	Secreted Signaling	KEGG: hsa04012
314	Macrophages	Tumor_cells+State2	EREG	EGFR	0.00120971	0	EREG_EGFR	EREG - EGFR	EGF	Secreted Signaling	KEGG: hsa04012
315	Monocytes	Tumor_cells+State2	EREG	EGFR	0.0118968	0	EREG_EGFR	EREG - EGFR	EGF	Secreted Signaling	KEGG: hsa04012
316	DCs	Tumor_cells+State3	EREG	EGFR	0.000577377	0	EREG_EGFR	EREG - EGFR	EGF	Secreted Signaling	KEGG: hsa04012
317	Macrophages	Tumor_cells+State3	EREG	EGFR	0.00129885	0	EREG_EGFR	EREG - EGFR	EGF	Secreted Signaling	KEGG: hsa04012
318	Monocytes	Tumor_cells+State3	EREG	EGFR	0.0127635	0	EREG_EGFR	EREG - EGFR	EGF	Secreted Signaling	KEGG: hsa04012
319	DCs	Proliferative cells1+State1	EREG	EGFR_ERBB2	0.00155268	0	EREG_EGFR_ERBB2	EREG - (EGFR+ERBB2)	EGF	Secreted Signaling	KEGG: hsa04012
320	Macrophages	Proliferative cells1+State1	EREG	EGFR_ERBB2	0.00348862	0	EREG_EGFR_ERBB2	EREG - (EGFR+ERBB2)	EGF	Secreted Signaling	KEGG: hsa04012
321	Monocytes	Proliferative cells1+State1	EREG	EGFR_ERBB2	0.0336309	0	EREG_EGFR_ERBB2	EREG - (EGFR+ERBB2)	EGF	Secreted Signaling	KEGG: hsa04012
322	DCs	Proliferative cells1+State23	EREG	EGFR_ERBB2	0.00160853	0	EREG_EGFR_ERBB2	EREG - (EGFR+ERBB2)	EGF	Secreted Signaling	KEGG: hsa04012
323	Macrophages	Proliferative cells1+State23	EREG	EGFR_ERBB2	0.00361386	0	EREG_EGFR_ERBB2	EREG - (EGFR+ERBB2)	EGF	Secreted Signaling	KEGG: hsa04012
324	Monocytes	Proliferative cells1+State23	EREG	EGFR_ERBB2	0.0348005	0	EREG_EGFR_ERBB2	EREG - (EGFR+ERBB2)	EGF	Secreted Signaling	KEGG: hsa04012
325	DCs	Tumor_cells+State1	EREG	EGFR_ERBB2	0.00120747	0	EREG_EGFR_ERBB2	EREG - (EGFR+ERBB2)	EGF	Secreted Signaling	KEGG: hsa04012
326	Macrophages	Tumor_cells+State1	EREG	EGFR_ERBB2	0.00271416	0	EREG_EGFR_ERBB2	EREG - (EGFR+ERBB2)	EGF	Secreted Signaling	KEGG: hsa04012
327	Monocytes	Tumor_cells+State1	EREG	EGFR_ERBB2	0.0263419	0	EREG_EGFR_ERBB2	EREG - (EGFR+ERBB2)	EGF	Secreted Signaling	KEGG: hsa04012
328	DCs	Tumor_cells+State2	EREG	EGFR_ERBB2	0.000987861	0	EREG_EGFR_ERBB2	EREG - (EGFR+ERBB2)	EGF	Secreted Signaling	KEGG: hsa04012
329	Macrophages	Tumor_cells+State2	EREG	EGFR_ERBB2	0.00222113	0	EREG_EGFR_ERBB2	EREG - (EGFR+ERBB2)	EGF	Secreted Signaling	KEGG: hsa04012
330	Monocytes	Tumor_cells+State2	EREG	EGFR_ERBB2	0.02165	0	EREG_EGFR_ERBB2	EREG - (EGFR+ERBB2)	EGF	Secreted Signaling	KEGG: hsa04012
331	DCs	Tumor_cells+State3	EREG	EGFR_ERBB2	0.0011437	0	EREG_EGFR_ERBB2	EREG - (EGFR+ERBB2)	EGF	Secreted Signaling	KEGG: hsa04012
332	Macrophages	Tumor_cells+State3	EREG	EGFR_ERBB2	0.00257102	0	EREG_EGFR_ERBB2	EREG - (EGFR+ERBB2)	EGF	Secreted Signaling	KEGG: hsa04012
333	Monocytes	Tumor_cells+State3	EREG	EGFR_ERBB2	0.0249838	0	EREG_EGFR_ERBB2	EREG - (EGFR+ERBB2)	EGF	Secreted Signaling	KEGG: hsa04012
334	iCAFs	iCAFs	FGF7	FGFR1	0.0164905	0	FGF7_FGFR1	FGF7 - FGFR1	FGF	Secreted Signaling	PMC: 4393358
335	iCAFs	Proliferative cells1+State1	FGF7	FGFR2	0.000335682	0	FGF7_FGFR2	FGF7 - FGFR2	FGF	Secreted Signaling	PMC: 4393358
336	iCAFs	Proliferative cells1+State23	FGF7	FGFR2	0.0014385	0	FGF7_FGFR2	FGF7 - FGFR2	FGF	Secreted Signaling	PMC: 4393358
337	myCAFs	iCAFs	PDGFA	PDGFRA	0.00772818	0	PDGFA_PDGFRA	PDGFA - PDGFRA	PDGF	Secreted Signaling	PMID: 15207812
338	Proliferative cells1+State1	iCAFs	PDGFA	PDGFRA	0.00338771	0	PDGFA_PDGFRA	PDGFA - PDGFRA	PDGF	Secreted Signaling	PMID: 15207812
339	Proliferative cells1+State23	iCAFs	PDGFA	PDGFRA	0.00284274	0	PDGFA_PDGFRA	PDGFA - PDGFRA	PDGF	Secreted Signaling	PMID: 15207812
340	Tumor_cells+State1	iCAFs	PDGFA	PDGFRA	0.0026325	0	PDGFA_PDGFRA	PDGFA - PDGFRA	PDGF	Secreted Signaling	PMID: 15207812
341	Tumor_cells+State2	iCAFs	PDGFA	PDGFRA	0.00185201	0	PDGFA_PDGFRA	PDGFA - PDGFRA	PDGF	Secreted Signaling	PMID: 15207812
342	Tumor_cells+State3	iCAFs	PDGFA	PDGFRA	0.00253083	0	PDGFA_PDGFRA	PDGFA - PDGFRA	PDGF	Secreted Signaling	PMID: 15207812
343	myCAFs	iCAFs	PDGFA	PDGFRB	0.0091509	0	PDGFA_PDGFRB	PDGFA - PDGFRB	PDGF	Secreted Signaling	PMID: 15207812
344	Proliferative cells1+State1	iCAFs	PDGFA	PDGFRB	0.00402633	0	PDGFA_PDGFRB	PDGFA - PDGFRB	PDGF	Secreted Signaling	PMID: 15207812
345	Proliferative cells1+State23	iCAFs	PDGFA	PDGFRB	0.0033793	0	PDGFA_PDGFRB	PDGFA - PDGFRB	PDGF	Secreted Signaling	PMID: 15207812
346	Tumor_cells+State1	iCAFs	PDGFA	PDGFRB	0.00312962	0	PDGFA_PDGFRB	PDGFA - PDGFRB	PDGF	Secreted Signaling	PMID: 15207812
347	Tumor_cells+State2	iCAFs	PDGFA	PDGFRB	0.00220238	0	PDGFA_PDGFRB	PDGFA - PDGFRB	PDGF	Secreted Signaling	PMID: 15207812
348	Tumor_cells+State3	iCAFs	PDGFA	PDGFRB	0.00300887	0	PDGFA_PDGFRB	PDGFA - PDGFRB	PDGF	Secreted Signaling	PMID: 15207812
349	myCAFs	myCAFs	PDGFA	PDGFRB	0.0177261	0	PDGFA_PDGFRB	PDGFA - PDGFRB	PDGF	Secreted Signaling	PMID: 15207812
350	Proliferative cells1+State1	myCAFs	PDGFA	PDGFRB	0.00794389	0	PDGFA_PDGFRB	PDGFA - PDGFRB	PDGF	Secreted Signaling	PMID: 15207812
351	Proliferative cells1+State23	myCAFs	PDGFA	PDGFRB	0.00667396	0	PDGFA_PDGFRB	PDGFA - PDGFRB	PDGF	Secreted Signaling	PMID: 15207812
352	Tumor_cells+State1	myCAFs	PDGFA	PDGFRB	0.00618323	0	PDGFA_PDGFRB	PDGFA - PDGFRB	PDGF	Secreted Signaling	PMID: 15207812
353	Tumor_cells+State2	myCAFs	PDGFA	PDGFRB	0.00435751	0	PDGFA_PDGFRB	PDGFA - PDGFRB	PDGF	Secreted Signaling	PMID: 15207812
354	Tumor_cells+State3	myCAFs	PDGFA	PDGFRB	0.00594577	0	PDGFA_PDGFRB	PDGFA - PDGFRB	PDGF	Secreted Signaling	PMID: 15207812
355	iCAFs	iCAFs	PDGFC	PDGFRA	0.00130871	0	PDGFC_PDGFRA	PDGFC - PDGFRA	PDGF	Secreted Signaling	PMID: 15207812
356	DCs	Endothelial cells	VEGFA	FLT1	0.00386112	0	VEGFA_VEGFR1	VEGFA - VEGFR1	VEGF	Secreted Signaling	KEGG: hsa04370; PMID: 16633338
357	iCAFs	Endothelial cells	VEGFA	FLT1	0.00317945	0	VEGFA_VEGFR1	VEGFA - VEGFR1	VEGF	Secreted Signaling	KEGG: hsa04370; PMID: 16633338
358	Macrophages	Endothelial cells	VEGFA	FLT1	0.0136675	0	VEGFA_VEGFR1	VEGFA - VEGFR1	VEGF	Secreted Signaling	KEGG: hsa04370; PMID: 16633338
359	Mast cells	Endothelial cells	VEGFA	FLT1	0.0073536	0	VEGFA_VEGFR1	VEGFA - VEGFR1	VEGF	Secreted Signaling	KEGG: hsa04370; PMID: 16633338
360	Monocytes	Endothelial cells	VEGFA	FLT1	0.0235631	0	VEGFA_VEGFR1	VEGFA - VEGFR1	VEGF	Secreted Signaling	KEGG: hsa04370; PMID: 16633338
361	Proliferative cells1+State1	Endothelial cells	VEGFA	FLT1	0.0173927	0	VEGFA_VEGFR1	VEGFA - VEGFR1	VEGF	Secreted Signaling	KEGG: hsa04370; PMID: 16633338
362	Proliferative cells1+State23	Endothelial cells	VEGFA	FLT1	0.0114243	0	VEGFA_VEGFR1	VEGFA - VEGFR1	VEGF	Secreted Signaling	KEGG: hsa04370; PMID: 16633338
363	Tumor_cells+State1	Endothelial cells	VEGFA	FLT1	0.0126434	0	VEGFA_VEGFR1	VEGFA - VEGFR1	VEGF	Secreted Signaling	KEGG: hsa04370; PMID: 16633338
364	Tumor_cells+State2	Endothelial cells	VEGFA	FLT1	0.00884774	0	VEGFA_VEGFR1	VEGFA - VEGFR1	VEGF	Secreted Signaling	KEGG: hsa04370; PMID: 16633338
365	Tumor_cells+State3	Endothelial cells	VEGFA	FLT1	0.0136065	0	VEGFA_VEGFR1	VEGFA - VEGFR1	VEGF	Secreted Signaling	KEGG: hsa04370; PMID: 16633338
366	DCs	Endothelial cells	VEGFA	KDR	0.00358199	0	VEGFA_VEGFR2	VEGFA - VEGFR2	VEGF	Secreted Signaling	KEGG: hsa04370; PMID: 16633338
367	iCAFs	Endothelial cells	VEGFA	KDR	0.00294945	0	VEGFA_VEGFR2	VEGFA - VEGFR2	VEGF	Secreted Signaling	KEGG: hsa04370; PMID: 16633338
368	Macrophages	Endothelial cells	VEGFA	KDR	0.0126884	0	VEGFA_VEGFR2	VEGFA - VEGFR2	VEGF	Secreted Signaling	KEGG: hsa04370; PMID: 16633338
369	Mast cells	Endothelial cells	VEGFA	KDR	0.00682371	0	VEGFA_VEGFR2	VEGFA - VEGFR2	VEGF	Secreted Signaling	KEGG: hsa04370; PMID: 16633338
370	Monocytes	Endothelial cells	VEGFA	KDR	0.0218909	0	VEGFA_VEGFR2	VEGFA - VEGFR2	VEGF	Secreted Signaling	KEGG: hsa04370; PMID: 16633338
371	Proliferative cells1+State1	Endothelial cells	VEGFA	KDR	0.0161511	0	VEGFA_VEGFR2	VEGFA - VEGFR2	VEGF	Secreted Signaling	KEGG: hsa04370; PMID: 16633338
372	Proliferative cells1+State23	Endothelial cells	VEGFA	KDR	0.0106042	0	VEGFA_VEGFR2	VEGFA - VEGFR2	VEGF	Secreted Signaling	KEGG: hsa04370; PMID: 16633338
373	Tumor_cells+State1	Endothelial cells	VEGFA	KDR	0.0117369	0	VEGFA_VEGFR2	VEGFA - VEGFR2	VEGF	Secreted Signaling	KEGG: hsa04370; PMID: 16633338
374	Tumor_cells+State2	Endothelial cells	VEGFA	KDR	0.00821107	0	VEGFA_VEGFR2	VEGFA - VEGFR2	VEGF	Secreted Signaling	KEGG: hsa04370; PMID: 16633338
375	Tumor_cells+State3	Endothelial cells	VEGFA	KDR	0.0126317	0	VEGFA_VEGFR2	VEGFA - VEGFR2	VEGF	Secreted Signaling	KEGG: hsa04370; PMID: 16633338
376	iCAFs	Endothelial cells	VEGFB	FLT1	0.00227299	0	VEGFB_VEGFR1	VEGFB - VEGFR1	VEGF	Secreted Signaling	KEGG: hsa04370; PMID: 16633338
377	Macrophages	Endothelial cells	VEGFB	FLT1	0.00281566	0	VEGFB_VEGFR1	VEGFB - VEGFR1	VEGF	Secreted Signaling	KEGG: hsa04370; PMID: 16633338
378	myCAFs	Endothelial cells	PGF	FLT1	0.00315621	0	PGF_VEGFR1	PGF - VEGFR1	VEGF	Secreted Signaling	KEGG: hsa04370; PMID: 16633338
379	DCs	Endothelial cells	VEGFA	FLT1_KDR	0.00387219	0	VEGFA_VEGFR1R2	VEGFA - VEGFR1R2	VEGF	Secreted Signaling	PMID: 16633338
380	iCAFs	Endothelial cells	VEGFA	FLT1_KDR	0.00318857	0	VEGFA_VEGFR1R2	VEGFA - VEGFR1R2	VEGF	Secreted Signaling	PMID: 16633338
381	Macrophages	Endothelial cells	VEGFA	FLT1_KDR	0.0137062	0	VEGFA_VEGFR1R2	VEGFA - VEGFR1R2	VEGF	Secreted Signaling	PMID: 16633338
382	Mast cells	Endothelial cells	VEGFA	FLT1_KDR	0.0073746	0	VEGFA_VEGFR1R2	VEGFA - VEGFR1R2	VEGF	Secreted Signaling	PMID: 16633338
383	Monocytes	Endothelial cells	VEGFA	FLT1_KDR	0.0236292	0	VEGFA_VEGFR1R2	VEGFA - VEGFR1R2	VEGF	Secreted Signaling	PMID: 16633338
384	Proliferative cells1+State1	Endothelial cells	VEGFA	FLT1_KDR	0.0174418	0	VEGFA_VEGFR1R2	VEGFA - VEGFR1R2	VEGF	Secreted Signaling	PMID: 16633338
385	Proliferative cells1+State23	Endothelial cells	VEGFA	FLT1_KDR	0.0114568	0	VEGFA_VEGFR1R2	VEGFA - VEGFR1R2	VEGF	Secreted Signaling	PMID: 16633338
386	Tumor_cells+State1	Endothelial cells	VEGFA	FLT1_KDR	0.0126793	0	VEGFA_VEGFR1R2	VEGFA - VEGFR1R2	VEGF	Secreted Signaling	PMID: 16633338
387	Tumor_cells+State2	Endothelial cells	VEGFA	FLT1_KDR	0.00887296	0	VEGFA_VEGFR1R2	VEGFA - VEGFR1R2	VEGF	Secreted Signaling	PMID: 16633338
388	Tumor_cells+State3	Endothelial cells	VEGFA	FLT1_KDR	0.0136451	0	VEGFA_VEGFR1R2	VEGFA - VEGFR1R2	VEGF	Secreted Signaling	PMID: 16633338
389	Plasma cells	iCAFs	IGF1	IGF1R	0.000591363	0	IGF1_IGF1R	IGF1 - IGF1R	IGF	Secreted Signaling	PMID: 14604834
390	Plasma cells	Proliferative cells1+State1	IGF1	IGF1R	0.000875147	0	IGF1_IGF1R	IGF1 - IGF1R	IGF	Secreted Signaling	PMID: 14604834
391	Plasma cells	Proliferative cells1+State23	IGF1	IGF1R	0.00125308	0	IGF1_IGF1R	IGF1 - IGF1R	IGF	Secreted Signaling	PMID: 14604834
392	Plasma cells	Tumor_cells+State1	IGF1	IGF1R	0.00101986	0	IGF1_IGF1R	IGF1 - IGF1R	IGF	Secreted Signaling	PMID: 14604834
393	Plasma cells	Tumor_cells+State2	IGF1	IGF1R	0.000597882	0	IGF1_IGF1R	IGF1 - IGF1R	IGF	Secreted Signaling	PMID: 14604834
394	Plasma cells	Tumor_cells+State3	IGF1	IGF1R	0.00086397	0	IGF1_IGF1R	IGF1 - IGF1R	IGF	Secreted Signaling	PMID: 14604834
395	Plasma cells	Endothelial cells	IGF1	ITGA6_ITGB4	0.00116183	0	IGF1_ITGA6_ITGB4	IGF1 - (ITGA6+ITGB4)	IGF	Secreted Signaling	PMID: 28190785; PMID: 28873464
396	Plasma cells	Proliferative cells1+State1	IGF1	ITGA6_ITGB4	0.0088066	0	IGF1_ITGA6_ITGB4	IGF1 - (ITGA6+ITGB4)	IGF	Secreted Signaling	PMID: 28190785; PMID: 28873464
397	Plasma cells	Proliferative cells1+State23	IGF1	ITGA6_ITGB4	0.00907514	0	IGF1_ITGA6_ITGB4	IGF1 - (ITGA6+ITGB4)	IGF	Secreted Signaling	PMID: 28190785; PMID: 28873464
398	Plasma cells	Tumor_cells+State1	IGF1	ITGA6_ITGB4	0.0112731	0	IGF1_ITGA6_ITGB4	IGF1 - (ITGA6+ITGB4)	IGF	Secreted Signaling	PMID: 28190785; PMID: 28873464
399	Plasma cells	Tumor_cells+State2	IGF1	ITGA6_ITGB4	0.00977119	0	IGF1_ITGA6_ITGB4	IGF1 - (ITGA6+ITGB4)	IGF	Secreted Signaling	PMID: 28190785; PMID: 28873464
400	Plasma cells	Tumor_cells+State3	IGF1	ITGA6_ITGB4	0.00858454	0	IGF1_ITGA6_ITGB4	IGF1 - (ITGA6+ITGB4)	IGF	Secreted Signaling	PMID: 28190785; PMID: 28873464
401	Cytotoxic CD8+ T cells	Macrophages	CCL5	CCR1	0.104137	0	CCL5_CCR1	CCL5 - CCR1	CCL	Secreted Signaling	KEGG: hsa04060
402	Effector CD4+ T cells	Macrophages	CCL5	CCR1	0.0476322	0	CCL5_CCR1	CCL5 - CCR1	CCL	Secreted Signaling	KEGG: hsa04060
403	Macrophages	Macrophages	CCL5	CCR1	0.00558329	0	CCL5_CCR1	CCL5 - CCR1	CCL	Secreted Signaling	KEGG: hsa04060
404	Naive CD4+ T cells	Macrophages	CCL5	CCR1	0.0199554	0	CCL5_CCR1	CCL5 - CCR1	CCL	Secreted Signaling	KEGG: hsa04060
405	Neutrophils1	Macrophages	CCL5	CCR1	0.0583818	0	CCL5_CCR1	CCL5 - CCR1	CCL	Secreted Signaling	KEGG: hsa04060
406	Proliferative cells2	Macrophages	CCL5	CCR1	0.0576618	0	CCL5_CCR1	CCL5 - CCR1	CCL	Secreted Signaling	KEGG: hsa04060
407	Cytotoxic CD8+ T cells	Monocytes	CCL5	CCR1	0.0382727	0	CCL5_CCR1	CCL5 - CCR1	CCL	Secreted Signaling	KEGG: hsa04060
408	Effector CD4+ T cells	Monocytes	CCL5	CCR1	0.0168343	0	CCL5_CCR1	CCL5 - CCR1	CCL	Secreted Signaling	KEGG: hsa04060
409	Macrophages	Monocytes	CCL5	CCR1	0.0019185	0	CCL5_CCR1	CCL5 - CCR1	CCL	Secreted Signaling	KEGG: hsa04060
410	Naive CD4+ T cells	Monocytes	CCL5	CCR1	0.00692261	0	CCL5_CCR1	CCL5 - CCR1	CCL	Secreted Signaling	KEGG: hsa04060
411	Neutrophils1	Monocytes	CCL5	CCR1	0.0207852	0	CCL5_CCR1	CCL5 - CCR1	CCL	Secreted Signaling	KEGG: hsa04060
412	Proliferative cells2	Monocytes	CCL5	CCR1	0.0205187	0	CCL5_CCR1	CCL5 - CCR1	CCL	Secreted Signaling	KEGG: hsa04060
413	Macrophages	Macrophages	CCL3	CCR1	0.0295842	0	CCL3_CCR1	CCL3 - CCR1	CCL	Secreted Signaling	KEGG: hsa04060
414	Monocytes	Macrophages	CCL3	CCR1	0.0241396	0	CCL3_CCR1	CCL3 - CCR1	CCL	Secreted Signaling	KEGG: hsa04060
415	Plasma cells	Macrophages	CCL3	CCR1	0.0059918	0	CCL3_CCR1	CCL3 - CCR1	CCL	Secreted Signaling	KEGG: hsa04060
416	Proliferative cells2	Macrophages	CCL3	CCR1	0.0084614	0	CCL3_CCR1	CCL3 - CCR1	CCL	Secreted Signaling	KEGG: hsa04060
417	Macrophages	Monocytes	CCL3	CCR1	0.0103292	0	CCL3_CCR1	CCL3 - CCR1	CCL	Secreted Signaling	KEGG: hsa04060
418	Monocytes	Monocytes	CCL3	CCR1	0.00839755	0	CCL3_CCR1	CCL3 - CCR1	CCL	Secreted Signaling	KEGG: hsa04060
419	Plasma cells	Monocytes	CCL3	CCR1	0.00205942	0	CCL3_CCR1	CCL3 - CCR1	CCL	Secreted Signaling	KEGG: hsa04060
420	Proliferative cells2	Monocytes	CCL3	CCR1	0.00291299	0	CCL3_CCR1	CCL3 - CCR1	CCL	Secreted Signaling	KEGG: hsa04060
421	Macrophages	Macrophages	CCL3L1	CCR1	0.0048529	0	CCL3L1_CCR1	CCL3L1 - CCR1	CCL	Secreted Signaling	KEGG: hsa04060
422	Monocytes	Macrophages	CCL3L1	CCR1	0.0135962	0	CCL3L1_CCR1	CCL3L1 - CCR1	CCL	Secreted Signaling	KEGG: hsa04060
423	Macrophages	Monocytes	CCL3L1	CCR1	0.00166672	0	CCL3L1_CCR1	CCL3L1 - CCR1	CCL	Secreted Signaling	KEGG: hsa04060
424	Monocytes	Monocytes	CCL3L1	CCR1	0.00469666	0	CCL3L1_CCR1	CCL3L1 - CCR1	CCL	Secreted Signaling	KEGG: hsa04060
425	Macrophages	Macrophages	CCL8	CCR1	0.00434065	0	CCL8_CCR1	CCL8 - CCR1	CCL	Secreted Signaling	KEGG: hsa04060
426	Macrophages	Monocytes	CCL8	CCR1	0.00149028	0	CCL8_CCR1	CCL8 - CCR1	CCL	Secreted Signaling	KEGG: hsa04060
427	Macrophages	Tregs	CCL20	CCR6	0.00291911	0	CCL20_CCR6	CCL20 - CCR6	CCL	Secreted Signaling	KEGG: hsa04060
428	Monocytes	Tregs	CCL20	CCR6	0.0121045	0	CCL20_CCR6	CCL20 - CCR6	CCL	Secreted Signaling	KEGG: hsa04060
429	Proliferative cells1+State1	Tregs	CCL20	CCR6	0.0048436	0	CCL20_CCR6	CCL20 - CCR6	CCL	Secreted Signaling	KEGG: hsa04060
430	Proliferative cells1+State23	Tregs	CCL20	CCR6	0.00289257	0	CCL20_CCR6	CCL20 - CCR6	CCL	Secreted Signaling	KEGG: hsa04060
431	Tumor_cells+State1	Tregs	CCL20	CCR6	0.0071704	0	CCL20_CCR6	CCL20 - CCR6	CCL	Secreted Signaling	KEGG: hsa04060
432	Tumor_cells+State2	Tregs	CCL20	CCR6	0.00305309	0	CCL20_CCR6	CCL20 - CCR6	CCL	Secreted Signaling	KEGG: hsa04060
433	Tumor_cells+State3	Tregs	CCL20	CCR6	0.00536929	0	CCL20_CCR6	CCL20 - CCR6	CCL	Secreted Signaling	KEGG: hsa04060
434	iCAFs	Neutrophils2	CXCL1	CXCR2	0.0058029	0	CXCL1_CXCR2	CXCL1 - CXCR2	CXCL	Secreted Signaling	KEGG: hsa04060
435	Macrophages	Neutrophils2	CXCL1	CXCR2	0.00425583	0	CXCL1_CXCR2	CXCL1 - CXCR2	CXCL	Secreted Signaling	KEGG: hsa04060
436	Proliferative cells1+State1	Neutrophils2	CXCL1	CXCR2	0.0496601	0	CXCL1_CXCR2	CXCL1 - CXCR2	CXCL	Secreted Signaling	KEGG: hsa04060
437	Proliferative cells1+State23	Neutrophils2	CXCL1	CXCR2	0.0362126	0	CXCL1_CXCR2	CXCL1 - CXCR2	CXCL	Secreted Signaling	KEGG: hsa04060
438	Tumor_cells+State1	Neutrophils2	CXCL1	CXCR2	0.0448406	0	CXCL1_CXCR2	CXCL1 - CXCR2	CXCL	Secreted Signaling	KEGG: hsa04060
439	Tumor_cells+State2	Neutrophils2	CXCL1	CXCR2	0.029855	0	CXCL1_CXCR2	CXCL1 - CXCR2	CXCL	Secreted Signaling	KEGG: hsa04060
440	Tumor_cells+State3	Neutrophils2	CXCL1	CXCR2	0.0431909	0	CXCL1_CXCR2	CXCL1 - CXCR2	CXCL	Secreted Signaling	KEGG: hsa04060
441	Endothelial cells	Neutrophils2	CXCL2	CXCR2	0.0040919	0	CXCL2_CXCR2	CXCL2 - CXCR2	CXCL	Secreted Signaling	KEGG: hsa04060
442	iCAFs	Neutrophils2	CXCL2	CXCR2	0.00926518	0	CXCL2_CXCR2	CXCL2 - CXCR2	CXCL	Secreted Signaling	KEGG: hsa04060
443	Macrophages	Neutrophils2	CXCL2	CXCR2	0.0241012	0	CXCL2_CXCR2	CXCL2 - CXCR2	CXCL	Secreted Signaling	KEGG: hsa04060
444	Monocytes	Neutrophils2	CXCL2	CXCR2	0.0482484	0	CXCL2_CXCR2	CXCL2 - CXCR2	CXCL	Secreted Signaling	KEGG: hsa04060
445	Proliferative cells1+State1	Neutrophils2	CXCL2	CXCR2	0.0456816	0	CXCL2_CXCR2	CXCL2 - CXCR2	CXCL	Secreted Signaling	KEGG: hsa04060
446	Proliferative cells1+State23	Neutrophils2	CXCL2	CXCR2	0.0302384	0	CXCL2_CXCR2	CXCL2 - CXCR2	CXCL	Secreted Signaling	KEGG: hsa04060
447	Tumor_cells+State1	Neutrophils2	CXCL2	CXCR2	0.0398978	0	CXCL2_CXCR2	CXCL2 - CXCR2	CXCL	Secreted Signaling	KEGG: hsa04060
448	Tumor_cells+State2	Neutrophils2	CXCL2	CXCR2	0.0277492	0	CXCL2_CXCR2	CXCL2 - CXCR2	CXCL	Secreted Signaling	KEGG: hsa04060
449	Tumor_cells+State3	Neutrophils2	CXCL2	CXCR2	0.0421386	0	CXCL2_CXCR2	CXCL2 - CXCR2	CXCL	Secreted Signaling	KEGG: hsa04060
450	iCAFs	Neutrophils2	CXCL3	CXCR2	0.00464736	0	CXCL3_CXCR2	CXCL3 - CXCR2	CXCL	Secreted Signaling	KEGG: hsa04060
451	Macrophages	Neutrophils2	CXCL3	CXCR2	0.00991878	0	CXCL3_CXCR2	CXCL3 - CXCR2	CXCL	Secreted Signaling	KEGG: hsa04060
452	Monocytes	Neutrophils2	CXCL3	CXCR2	0.0157152	0	CXCL3_CXCR2	CXCL3 - CXCR2	CXCL	Secreted Signaling	KEGG: hsa04060
453	Proliferative cells1+State1	Neutrophils2	CXCL3	CXCR2	0.0484036	0	CXCL3_CXCR2	CXCL3 - CXCR2	CXCL	Secreted Signaling	KEGG: hsa04060
454	Proliferative cells1+State23	Neutrophils2	CXCL3	CXCR2	0.0392594	0	CXCL3_CXCR2	CXCL3 - CXCR2	CXCL	Secreted Signaling	KEGG: hsa04060
455	Tumor_cells+State1	Neutrophils2	CXCL3	CXCR2	0.0453357	0	CXCL3_CXCR2	CXCL3 - CXCR2	CXCL	Secreted Signaling	KEGG: hsa04060
456	Tumor_cells+State2	Neutrophils2	CXCL3	CXCR2	0.0403982	0	CXCL3_CXCR2	CXCL3 - CXCR2	CXCL	Secreted Signaling	KEGG: hsa04060
457	Tumor_cells+State3	Neutrophils2	CXCL3	CXCR2	0.0456785	0	CXCL3_CXCR2	CXCL3 - CXCR2	CXCL	Secreted Signaling	KEGG: hsa04060
458	Macrophages	Proliferative cells2	CXCL9	CXCR3	0.0113471	0	CXCL9_CXCR3	CXCL9 - CXCR3	CXCL	Secreted Signaling	KEGG: hsa04060
459	Macrophages	Proliferative cells2	CXCL10	CXCR3	0.00579827	0	CXCL10_CXCR3	CXCL10 - CXCR3	CXCL	Secreted Signaling	KEGG: hsa04060
460	iCAFs	B cells	CXCL12	CXCR4	0.0440168	0	CXCL12_CXCR4	CXCL12 - CXCR4	CXCL	Secreted Signaling	KEGG: hsa04060
461	iCAFs	Cytotoxic CD8+ T cells	CXCL12	CXCR4	0.0409427	0	CXCL12_CXCR4	CXCL12 - CXCR4	CXCL	Secreted Signaling	KEGG: hsa04060
462	iCAFs	DCs	CXCL12	CXCR4	0.0147392	0	CXCL12_CXCR4	CXCL12 - CXCR4	CXCL	Secreted Signaling	KEGG: hsa04060
463	iCAFs	Effector CD4+ T cells	CXCL12	CXCR4	0.0390851	0	CXCL12_CXCR4	CXCL12 - CXCR4	CXCL	Secreted Signaling	KEGG: hsa04060
464	iCAFs	Macrophages	CXCL12	CXCR4	0.0145189	0	CXCL12_CXCR4	CXCL12 - CXCR4	CXCL	Secreted Signaling	KEGG: hsa04060
465	iCAFs	Monocytes	CXCL12	CXCR4	0.014206	0	CXCL12_CXCR4	CXCL12 - CXCR4	CXCL	Secreted Signaling	KEGG: hsa04060
466	iCAFs	Naive CD4+ T cells	CXCL12	CXCR4	0.0335165	0	CXCL12_CXCR4	CXCL12 - CXCR4	CXCL	Secreted Signaling	KEGG: hsa04060
467	iCAFs	Neutrophils1	CXCL12	CXCR4	0.0317697	0	CXCL12_CXCR4	CXCL12 - CXCR4	CXCL	Secreted Signaling	KEGG: hsa04060
468	iCAFs	Neutrophils2	CXCL12	CXCR4	0.0137045	0	CXCL12_CXCR4	CXCL12 - CXCR4	CXCL	Secreted Signaling	KEGG: hsa04060
469	iCAFs	Plasma cells	CXCL12	CXCR4	0.0162985	0	CXCL12_CXCR4	CXCL12 - CXCR4	CXCL	Secreted Signaling	KEGG: hsa04060
470	iCAFs	Proliferative cells1+State1	CXCL12	CXCR4	0.000570621	0	CXCL12_CXCR4	CXCL12 - CXCR4	CXCL	Secreted Signaling	KEGG: hsa04060
471	iCAFs	Proliferative cells2	CXCL12	CXCR4	0.0200359	0	CXCL12_CXCR4	CXCL12 - CXCR4	CXCL	Secreted Signaling	KEGG: hsa04060
472	iCAFs	Tregs	CXCL12	CXCR4	0.0188123	0	CXCL12_CXCR4	CXCL12 - CXCR4	CXCL	Secreted Signaling	KEGG: hsa04060
473	DCs	Tregs	CXCL16	CXCR6	0.00546892	0	CXCL16_CXCR6	CXCL16 - CXCR6	CXCL	Secreted Signaling	KEGG: hsa04060
474	Macrophages	Tregs	CXCL16	CXCR6	0.0176646	0	CXCL16_CXCR6	CXCL16 - CXCR6	CXCL	Secreted Signaling	KEGG: hsa04060
475	Monocytes	Tregs	CXCL16	CXCR6	0.00448102	0	CXCL16_CXCR6	CXCL16 - CXCR6	CXCL	Secreted Signaling	KEGG: hsa04060
476	Proliferative cells1+State1	Tregs	CXCL16	CXCR6	0.0132217	0	CXCL16_CXCR6	CXCL16 - CXCR6	CXCL	Secreted Signaling	KEGG: hsa04060
477	Proliferative cells1+State23	Tregs	CXCL16	CXCR6	0.0115777	0	CXCL16_CXCR6	CXCL16 - CXCR6	CXCL	Secreted Signaling	KEGG: hsa04060
478	Tumor_cells+State1	Tregs	CXCL16	CXCR6	0.0120238	0	CXCL16_CXCR6	CXCL16 - CXCR6	CXCL	Secreted Signaling	KEGG: hsa04060
479	Tumor_cells+State2	Tregs	CXCL16	CXCR6	0.0101506	0	CXCL16_CXCR6	CXCL16 - CXCR6	CXCL	Secreted Signaling	KEGG: hsa04060
480	Tumor_cells+State3	Tregs	CXCL16	CXCR6	0.00686081	0	CXCL16_CXCR6	CXCL16 - CXCR6	CXCL	Secreted Signaling	KEGG: hsa04060
481	B cells	B cells	MIF	CD74_CXCR4	0.0457303	0	MIF_CD74_CXCR4	MIF - (CD74+CXCR4)	MIF	Secreted Signaling	PMID: 29637711; PMID: 24760155
482	Cytotoxic CD8+ T cells	B cells	MIF	CD74_CXCR4	0.0429164	0	MIF_CD74_CXCR4	MIF - (CD74+CXCR4)	MIF	Secreted Signaling	PMID: 29637711; PMID: 24760155
483	DCs	B cells	MIF	CD74_CXCR4	0.0372879	0.01	MIF_CD74_CXCR4	MIF - (CD74+CXCR4)	MIF	Secreted Signaling	PMID: 29637711; PMID: 24760155
484	Endothelial cells	B cells	MIF	CD74_CXCR4	0.0515292	0	MIF_CD74_CXCR4	MIF - (CD74+CXCR4)	MIF	Secreted Signaling	PMID: 29637711; PMID: 24760155
485	iCAFs	B cells	MIF	CD74_CXCR4	0.100358	0	MIF_CD74_CXCR4	MIF - (CD74+CXCR4)	MIF	Secreted Signaling	PMID: 29637711; PMID: 24760155
486	Macrophages	B cells	MIF	CD74_CXCR4	0.0244201	0	MIF_CD74_CXCR4	MIF - (CD74+CXCR4)	MIF	Secreted Signaling	PMID: 29637711; PMID: 24760155
487	myCAFs	B cells	MIF	CD74_CXCR4	0.0506379	0	MIF_CD74_CXCR4	MIF - (CD74+CXCR4)	MIF	Secreted Signaling	PMID: 29637711; PMID: 24760155
488	Naive CD4+ T cells	B cells	MIF	CD74_CXCR4	0.0551658	0	MIF_CD74_CXCR4	MIF - (CD74+CXCR4)	MIF	Secreted Signaling	PMID: 29637711; PMID: 24760155
489	Plasma cells	B cells	MIF	CD74_CXCR4	0.172011	0	MIF_CD74_CXCR4	MIF - (CD74+CXCR4)	MIF	Secreted Signaling	PMID: 29637711; PMID: 24760155
490	Proliferative cells1+State1	B cells	MIF	CD74_CXCR4	0.11703	0	MIF_CD74_CXCR4	MIF - (CD74+CXCR4)	MIF	Secreted Signaling	PMID: 29637711; PMID: 24760155
491	Proliferative cells1+State23	B cells	MIF	CD74_CXCR4	0.150336	0	MIF_CD74_CXCR4	MIF - (CD74+CXCR4)	MIF	Secreted Signaling	PMID: 29637711; PMID: 24760155
492	Proliferative cells2	B cells	MIF	CD74_CXCR4	0.0484309	0	MIF_CD74_CXCR4	MIF - (CD74+CXCR4)	MIF	Secreted Signaling	PMID: 29637711; PMID: 24760155
493	Tregs	B cells	MIF	CD74_CXCR4	0.0392871	0	MIF_CD74_CXCR4	MIF - (CD74+CXCR4)	MIF	Secreted Signaling	PMID: 29637711; PMID: 24760155
494	Tumor_cells+State1	B cells	MIF	CD74_CXCR4	0.0873071	0	MIF_CD74_CXCR4	MIF - (CD74+CXCR4)	MIF	Secreted Signaling	PMID: 29637711; PMID: 24760155
495	Tumor_cells+State2	B cells	MIF	CD74_CXCR4	0.136409	0	MIF_CD74_CXCR4	MIF - (CD74+CXCR4)	MIF	Secreted Signaling	PMID: 29637711; PMID: 24760155
496	Tumor_cells+State3	B cells	MIF	CD74_CXCR4	0.0788475	0	MIF_CD74_CXCR4	MIF - (CD74+CXCR4)	MIF	Secreted Signaling	PMID: 29637711; PMID: 24760155
497	B cells	Cytotoxic CD8+ T cells	MIF	CD74_CXCR4	0.0309207	0	MIF_CD74_CXCR4	MIF - (CD74+CXCR4)	MIF	Secreted Signaling	PMID: 29637711; PMID: 24760155
498	Cytotoxic CD8+ T cells	Cytotoxic CD8+ T cells	MIF	CD74_CXCR4	0.0289904	0	MIF_CD74_CXCR4	MIF - (CD74+CXCR4)	MIF	Secreted Signaling	PMID: 29637711; PMID: 24760155
499	DCs	Cytotoxic CD8+ T cells	MIF	CD74_CXCR4	0.0251404	0.04	MIF_CD74_CXCR4	MIF - (CD74+CXCR4)	MIF	Secreted Signaling	PMID: 29637711; PMID: 24760155
500	Endothelial cells	Cytotoxic CD8+ T cells	MIF	CD74_CXCR4	0.0349103	0	MIF_CD74_CXCR4	MIF - (CD74+CXCR4)	MIF	Secreted Signaling	PMID: 29637711; PMID: 24760155
501	iCAFs	Cytotoxic CD8+ T cells	MIF	CD74_CXCR4	0.0691394	0	MIF_CD74_CXCR4	MIF - (CD74+CXCR4)	MIF	Secreted Signaling	PMID: 29637711; PMID: 24760155
502	myCAFs	Cytotoxic CD8+ T cells	MIF	CD74_CXCR4	0.0342961	0.01	MIF_CD74_CXCR4	MIF - (CD74+CXCR4)	MIF	Secreted Signaling	PMID: 29637711; PMID: 24760155
503	Naive CD4+ T cells	Cytotoxic CD8+ T cells	MIF	CD74_CXCR4	0.0374204	0	MIF_CD74_CXCR4	MIF - (CD74+CXCR4)	MIF	Secreted Signaling	PMID: 29637711; PMID: 24760155
504	Plasma cells	Cytotoxic CD8+ T cells	MIF	CD74_CXCR4	0.121513	0	MIF_CD74_CXCR4	MIF - (CD74+CXCR4)	MIF	Secreted Signaling	PMID: 29637711; PMID: 24760155
505	Proliferative cells1+State1	Cytotoxic CD8+ T cells	MIF	CD74_CXCR4	0.0810926	0	MIF_CD74_CXCR4	MIF - (CD74+CXCR4)	MIF	Secreted Signaling	PMID: 29637711; PMID: 24760155
506	Proliferative cells1+State23	Cytotoxic CD8+ T cells	MIF	CD74_CXCR4	0.105392	0	MIF_CD74_CXCR4	MIF - (CD74+CXCR4)	MIF	Secreted Signaling	PMID: 29637711; PMID: 24760155
507	Proliferative cells2	Cytotoxic CD8+ T cells	MIF	CD74_CXCR4	0.0327768	0	MIF_CD74_CXCR4	MIF - (CD74+CXCR4)	MIF	Secreted Signaling	PMID: 29637711; PMID: 24760155
508	Tregs	Cytotoxic CD8+ T cells	MIF	CD74_CXCR4	0.0265062	0	MIF_CD74_CXCR4	MIF - (CD74+CXCR4)	MIF	Secreted Signaling	PMID: 29637711; PMID: 24760155
509	Tumor_cells+State1	Cytotoxic CD8+ T cells	MIF	CD74_CXCR4	0.0598779	0	MIF_CD74_CXCR4	MIF - (CD74+CXCR4)	MIF	Secreted Signaling	PMID: 29637711; PMID: 24760155
510	Tumor_cells+State2	Cytotoxic CD8+ T cells	MIF	CD74_CXCR4	0.0951618	0	MIF_CD74_CXCR4	MIF - (CD74+CXCR4)	MIF	Secreted Signaling	PMID: 29637711; PMID: 24760155
511	Tumor_cells+State3	Cytotoxic CD8+ T cells	MIF	CD74_CXCR4	0.0539191	0	MIF_CD74_CXCR4	MIF - (CD74+CXCR4)	MIF	Secreted Signaling	PMID: 29637711; PMID: 24760155
512	B cells	DCs	MIF	CD74_CXCR4	0.0255294	0.03	MIF_CD74_CXCR4	MIF - (CD74+CXCR4)	MIF	Secreted Signaling	PMID: 29637711; PMID: 24760155
513	Endothelial cells	DCs	MIF	CD74_CXCR4	0.0288441	0	MIF_CD74_CXCR4	MIF - (CD74+CXCR4)	MIF	Secreted Signaling	PMID: 29637711; PMID: 24760155
514	iCAFs	DCs	MIF	CD74_CXCR4	0.0574795	0	MIF_CD74_CXCR4	MIF - (CD74+CXCR4)	MIF	Secreted Signaling	PMID: 29637711; PMID: 24760155
515	myCAFs	DCs	MIF	CD74_CXCR4	0.0283334	0.02	MIF_CD74_CXCR4	MIF - (CD74+CXCR4)	MIF	Secreted Signaling	PMID: 29637711; PMID: 24760155
516	Naive CD4+ T cells	DCs	MIF	CD74_CXCR4	0.0309319	0	MIF_CD74_CXCR4	MIF - (CD74+CXCR4)	MIF	Secreted Signaling	PMID: 29637711; PMID: 24760155
517	Plasma cells	DCs	MIF	CD74_CXCR4	0.101989	0	MIF_CD74_CXCR4	MIF - (CD74+CXCR4)	MIF	Secreted Signaling	PMID: 29637711; PMID: 24760155
518	Proliferative cells1+State1	DCs	MIF	CD74_CXCR4	0.0675631	0.01	MIF_CD74_CXCR4	MIF - (CD74+CXCR4)	MIF	Secreted Signaling	PMID: 29637711; PMID: 24760155
519	Proliferative cells1+State23	DCs	MIF	CD74_CXCR4	0.0881974	0	MIF_CD74_CXCR4	MIF - (CD74+CXCR4)	MIF	Secreted Signaling	PMID: 29637711; PMID: 24760155
520	Proliferative cells2	DCs	MIF	CD74_CXCR4	0.0270709	0	MIF_CD74_CXCR4	MIF - (CD74+CXCR4)	MIF	Secreted Signaling	PMID: 29637711; PMID: 24760155
521	Tumor_cells+State1	DCs	MIF	CD74_CXCR4	0.0496965	0	MIF_CD74_CXCR4	MIF - (CD74+CXCR4)	MIF	Secreted Signaling	PMID: 29637711; PMID: 24760155
522	Tumor_cells+State2	DCs	MIF	CD74_CXCR4	0.0794881	0	MIF_CD74_CXCR4	MIF - (CD74+CXCR4)	MIF	Secreted Signaling	PMID: 29637711; PMID: 24760155
523	Tumor_cells+State3	DCs	MIF	CD74_CXCR4	0.0447027	0	MIF_CD74_CXCR4	MIF - (CD74+CXCR4)	MIF	Secreted Signaling	PMID: 29637711; PMID: 24760155
524	B cells	Effector CD4+ T cells	MIF	CD74_CXCR4	0.0241024	0	MIF_CD74_CXCR4	MIF - (CD74+CXCR4)	MIF	Secreted Signaling	PMID: 29637711; PMID: 24760155
525	Endothelial cells	Effector CD4+ T cells	MIF	CD74_CXCR4	0.0272369	0	MIF_CD74_CXCR4	MIF - (CD74+CXCR4)	MIF	Secreted Signaling	PMID: 29637711; PMID: 24760155
526	iCAFs	Effector CD4+ T cells	MIF	CD74_CXCR4	0.0543662	0	MIF_CD74_CXCR4	MIF - (CD74+CXCR4)	MIF	Secreted Signaling	PMID: 29637711; PMID: 24760155
527	myCAFs	Effector CD4+ T cells	MIF	CD74_CXCR4	0.026754	0.01	MIF_CD74_CXCR4	MIF - (CD74+CXCR4)	MIF	Secreted Signaling	PMID: 29637711; PMID: 24760155
528	Naive CD4+ T cells	Effector CD4+ T cells	MIF	CD74_CXCR4	0.029212	0	MIF_CD74_CXCR4	MIF - (CD74+CXCR4)	MIF	Secreted Signaling	PMID: 29637711; PMID: 24760155
529	Plasma cells	Effector CD4+ T cells	MIF	CD74_CXCR4	0.0967118	0	MIF_CD74_CXCR4	MIF - (CD74+CXCR4)	MIF	Secreted Signaling	PMID: 29637711; PMID: 24760155
530	Proliferative cells1+State1	Effector CD4+ T cells	MIF	CD74_CXCR4	0.0639407	0	MIF_CD74_CXCR4	MIF - (CD74+CXCR4)	MIF	Secreted Signaling	PMID: 29637711; PMID: 24760155
531	Proliferative cells1+State23	Effector CD4+ T cells	MIF	CD74_CXCR4	0.0835677	0	MIF_CD74_CXCR4	MIF - (CD74+CXCR4)	MIF	Secreted Signaling	PMID: 29637711; PMID: 24760155
532	Proliferative cells2	Effector CD4+ T cells	MIF	CD74_CXCR4	0.0255599	0.01	MIF_CD74_CXCR4	MIF - (CD74+CXCR4)	MIF	Secreted Signaling	PMID: 29637711; PMID: 24760155
533	Tumor_cells+State1	Effector CD4+ T cells	MIF	CD74_CXCR4	0.0469837	0	MIF_CD74_CXCR4	MIF - (CD74+CXCR4)	MIF	Secreted Signaling	PMID: 29637711; PMID: 24760155
534	Tumor_cells+State2	Effector CD4+ T cells	MIF	CD74_CXCR4	0.0752779	0	MIF_CD74_CXCR4	MIF - (CD74+CXCR4)	MIF	Secreted Signaling	PMID: 29637711; PMID: 24760155
535	Tumor_cells+State3	Effector CD4+ T cells	MIF	CD74_CXCR4	0.0422504	0.01	MIF_CD74_CXCR4	MIF - (CD74+CXCR4)	MIF	Secreted Signaling	PMID: 29637711; PMID: 24760155
536	B cells	Macrophages	MIF	CD74_CXCR4	0.0248833	0	MIF_CD74_CXCR4	MIF - (CD74+CXCR4)	MIF	Secreted Signaling	PMID: 29637711; PMID: 24760155
537	Endothelial cells	Macrophages	MIF	CD74_CXCR4	0.0281165	0	MIF_CD74_CXCR4	MIF - (CD74+CXCR4)	MIF	Secreted Signaling	PMID: 29637711; PMID: 24760155
538	iCAFs	Macrophages	MIF	CD74_CXCR4	0.0560713	0	MIF_CD74_CXCR4	MIF - (CD74+CXCR4)	MIF	Secreted Signaling	PMID: 29637711; PMID: 24760155
539	myCAFs	Macrophages	MIF	CD74_CXCR4	0.0276183	0.01	MIF_CD74_CXCR4	MIF - (CD74+CXCR4)	MIF	Secreted Signaling	PMID: 29637711; PMID: 24760155
540	Naive CD4+ T cells	Macrophages	MIF	CD74_CXCR4	0.0301533	0	MIF_CD74_CXCR4	MIF - (CD74+CXCR4)	MIF	Secreted Signaling	PMID: 29637711; PMID: 24760155
541	Plasma cells	Macrophages	MIF	CD74_CXCR4	0.0996051	0	MIF_CD74_CXCR4	MIF - (CD74+CXCR4)	MIF	Secreted Signaling	PMID: 29637711; PMID: 24760155
542	Proliferative cells1+State1	Macrophages	MIF	CD74_CXCR4	0.0659251	0.01	MIF_CD74_CXCR4	MIF - (CD74+CXCR4)	MIF	Secreted Signaling	PMID: 29637711; PMID: 24760155
543	Proliferative cells1+State23	Macrophages	MIF	CD74_CXCR4	0.0861053	0	MIF_CD74_CXCR4	MIF - (CD74+CXCR4)	MIF	Secreted Signaling	PMID: 29637711; PMID: 24760155
544	Proliferative cells2	Macrophages	MIF	CD74_CXCR4	0.0263868	0	MIF_CD74_CXCR4	MIF - (CD74+CXCR4)	MIF	Secreted Signaling	PMID: 29637711; PMID: 24760155
545	Tumor_cells+State1	Macrophages	MIF	CD74_CXCR4	0.0484692	0	MIF_CD74_CXCR4	MIF - (CD74+CXCR4)	MIF	Secreted Signaling	PMID: 29637711; PMID: 24760155
546	Tumor_cells+State2	Macrophages	MIF	CD74_CXCR4	0.0775851	0	MIF_CD74_CXCR4	MIF - (CD74+CXCR4)	MIF	Secreted Signaling	PMID: 29637711; PMID: 24760155
547	Tumor_cells+State3	Macrophages	MIF	CD74_CXCR4	0.043593	0	MIF_CD74_CXCR4	MIF - (CD74+CXCR4)	MIF	Secreted Signaling	PMID: 29637711; PMID: 24760155
548	Endothelial cells	Monocytes	MIF	CD74_CXCR4	0.0245714	0.02	MIF_CD74_CXCR4	MIF - (CD74+CXCR4)	MIF	Secreted Signaling	PMID: 29637711; PMID: 24760155
549	iCAFs	Monocytes	MIF	CD74_CXCR4	0.0491798	0	MIF_CD74_CXCR4	MIF - (CD74+CXCR4)	MIF	Secreted Signaling	PMID: 29637711; PMID: 24760155
550	Naive CD4+ T cells	Monocytes	MIF	CD74_CXCR4	0.0263584	0	MIF_CD74_CXCR4	MIF - (CD74+CXCR4)	MIF	Secreted Signaling	PMID: 29637711; PMID: 24760155
551	Plasma cells	Monocytes	MIF	CD74_CXCR4	0.0878612	0	MIF_CD74_CXCR4	MIF - (CD74+CXCR4)	MIF	Secreted Signaling	PMID: 29637711; PMID: 24760155
552	Proliferative cells1+State1	Monocytes	MIF	CD74_CXCR4	0.0578969	0.03	MIF_CD74_CXCR4	MIF - (CD74+CXCR4)	MIF	Secreted Signaling	PMID: 29637711; PMID: 24760155
553	Proliferative cells1+State23	Monocytes	MIF	CD74_CXCR4	0.075819	0	MIF_CD74_CXCR4	MIF - (CD74+CXCR4)	MIF	Secreted Signaling	PMID: 29637711; PMID: 24760155
554	Tumor_cells+State1	Monocytes	MIF	CD74_CXCR4	0.04247	0	MIF_CD74_CXCR4	MIF - (CD74+CXCR4)	MIF	Secreted Signaling	PMID: 29637711; PMID: 24760155
555	Tumor_cells+State2	Monocytes	MIF	CD74_CXCR4	0.0682407	0	MIF_CD74_CXCR4	MIF - (CD74+CXCR4)	MIF	Secreted Signaling	PMID: 29637711; PMID: 24760155
556	Tumor_cells+State3	Monocytes	MIF	CD74_CXCR4	0.0381732	0.01	MIF_CD74_CXCR4	MIF - (CD74+CXCR4)	MIF	Secreted Signaling	PMID: 29637711; PMID: 24760155
557	Endothelial cells	Naive CD4+ T cells	MIF	CD74_CXCR4	0.0249438	0	MIF_CD74_CXCR4	MIF - (CD74+CXCR4)	MIF	Secreted Signaling	PMID: 29637711; PMID: 24760155
558	iCAFs	Naive CD4+ T cells	MIF	CD74_CXCR4	0.0499062	0	MIF_CD74_CXCR4	MIF - (CD74+CXCR4)	MIF	Secreted Signaling	PMID: 29637711; PMID: 24760155
559	myCAFs	Naive CD4+ T cells	MIF	CD74_CXCR4	0.0245005	0.04	MIF_CD74_CXCR4	MIF - (CD74+CXCR4)	MIF	Secreted Signaling	PMID: 29637711; PMID: 24760155
560	Naive CD4+ T cells	Naive CD4+ T cells	MIF	CD74_CXCR4	0.0267572	0	MIF_CD74_CXCR4	MIF - (CD74+CXCR4)	MIF	Secreted Signaling	PMID: 29637711; PMID: 24760155
561	Plasma cells	Naive CD4+ T cells	MIF	CD74_CXCR4	0.0891054	0	MIF_CD74_CXCR4	MIF - (CD74+CXCR4)	MIF	Secreted Signaling	PMID: 29637711; PMID: 24760155
562	Proliferative cells1+State1	Naive CD4+ T cells	MIF	CD74_CXCR4	0.0587441	0.02	MIF_CD74_CXCR4	MIF - (CD74+CXCR4)	MIF	Secreted Signaling	PMID: 29637711; PMID: 24760155
563	Proliferative cells1+State23	Naive CD4+ T cells	MIF	CD74_CXCR4	0.0769071	0	MIF_CD74_CXCR4	MIF - (CD74+CXCR4)	MIF	Secreted Signaling	PMID: 29637711; PMID: 24760155
564	Tumor_cells+State1	Naive CD4+ T cells	MIF	CD74_CXCR4	0.0431018	0	MIF_CD74_CXCR4	MIF - (CD74+CXCR4)	MIF	Secreted Signaling	PMID: 29637711; PMID: 24760155
565	Tumor_cells+State2	Naive CD4+ T cells	MIF	CD74_CXCR4	0.0692281	0	MIF_CD74_CXCR4	MIF - (CD74+CXCR4)	MIF	Secreted Signaling	PMID: 29637711; PMID: 24760155
566	Tumor_cells+State3	Naive CD4+ T cells	MIF	CD74_CXCR4	0.0387437	0.01	MIF_CD74_CXCR4	MIF - (CD74+CXCR4)	MIF	Secreted Signaling	PMID: 29637711; PMID: 24760155
567	Endothelial cells	Neutrophils1	MIF	CD74_CXCR4	0.0259676	0.03	MIF_CD74_CXCR4	MIF - (CD74+CXCR4)	MIF	Secreted Signaling	PMID: 29637711; PMID: 24760155
568	iCAFs	Neutrophils1	MIF	CD74_CXCR4	0.0519	0	MIF_CD74_CXCR4	MIF - (CD74+CXCR4)	MIF	Secreted Signaling	PMID: 29637711; PMID: 24760155
569	Naive CD4+ T cells	Neutrophils1	MIF	CD74_CXCR4	0.0278532	0	MIF_CD74_CXCR4	MIF - (CD74+CXCR4)	MIF	Secreted Signaling	PMID: 29637711; PMID: 24760155
570	Plasma cells	Neutrophils1	MIF	CD74_CXCR4	0.0925127	0	MIF_CD74_CXCR4	MIF - (CD74+CXCR4)	MIF	Secreted Signaling	PMID: 29637711; PMID: 24760155
571	Proliferative cells1+State1	Neutrophils1	MIF	CD74_CXCR4	0.0610683	0.02	MIF_CD74_CXCR4	MIF - (CD74+CXCR4)	MIF	Secreted Signaling	PMID: 29637711; PMID: 24760155
572	Proliferative cells1+State23	Neutrophils1	MIF	CD74_CXCR4	0.0798889	0	MIF_CD74_CXCR4	MIF - (CD74+CXCR4)	MIF	Secreted Signaling	PMID: 29637711; PMID: 24760155
573	Tumor_cells+State1	Neutrophils1	MIF	CD74_CXCR4	0.0448366	0	MIF_CD74_CXCR4	MIF - (CD74+CXCR4)	MIF	Secreted Signaling	PMID: 29637711; PMID: 24760155
574	Tumor_cells+State2	Neutrophils1	MIF	CD74_CXCR4	0.0719354	0	MIF_CD74_CXCR4	MIF - (CD74+CXCR4)	MIF	Secreted Signaling	PMID: 29637711; PMID: 24760155
575	Tumor_cells+State3	Neutrophils1	MIF	CD74_CXCR4	0.0403104	0.01	MIF_CD74_CXCR4	MIF - (CD74+CXCR4)	MIF	Secreted Signaling	PMID: 29637711; PMID: 24760155
576	Plasma cells	Neutrophils2	MIF	CD74_CXCR4	0.0405575	0	MIF_CD74_CXCR4	MIF - (CD74+CXCR4)	MIF	Secreted Signaling	PMID: 29637711; PMID: 24760155
577	Proliferative cells1+State23	Neutrophils2	MIF	CD74_CXCR4	0.0347517	0	MIF_CD74_CXCR4	MIF - (CD74+CXCR4)	MIF	Secreted Signaling	PMID: 29637711; PMID: 24760155
578	Tumor_cells+State2	Neutrophils2	MIF	CD74_CXCR4	0.0311399	0	MIF_CD74_CXCR4	MIF - (CD74+CXCR4)	MIF	Secreted Signaling	PMID: 29637711; PMID: 24760155
579	Endothelial cells	Plasma cells	MIF	CD74_CXCR4	0.0248786	0.01	MIF_CD74_CXCR4	MIF - (CD74+CXCR4)	MIF	Secreted Signaling	PMID: 29637711; PMID: 24760155
580	iCAFs	Plasma cells	MIF	CD74_CXCR4	0.0497791	0	MIF_CD74_CXCR4	MIF - (CD74+CXCR4)	MIF	Secreted Signaling	PMID: 29637711; PMID: 24760155
581	myCAFs	Plasma cells	MIF	CD74_CXCR4	0.0244364	0.03	MIF_CD74_CXCR4	MIF - (CD74+CXCR4)	MIF	Secreted Signaling	PMID: 29637711; PMID: 24760155
582	Naive CD4+ T cells	Plasma cells	MIF	CD74_CXCR4	0.0266873	0	MIF_CD74_CXCR4	MIF - (CD74+CXCR4)	MIF	Secreted Signaling	PMID: 29637711; PMID: 24760155
583	Plasma cells	Plasma cells	MIF	CD74_CXCR4	0.0888877	0	MIF_CD74_CXCR4	MIF - (CD74+CXCR4)	MIF	Secreted Signaling	PMID: 29637711; PMID: 24760155
584	Proliferative cells1+State1	Plasma cells	MIF	CD74_CXCR4	0.0585958	0.03	MIF_CD74_CXCR4	MIF - (CD74+CXCR4)	MIF	Secreted Signaling	PMID: 29637711; PMID: 24760155
585	Proliferative cells1+State23	Plasma cells	MIF	CD74_CXCR4	0.0767167	0	MIF_CD74_CXCR4	MIF - (CD74+CXCR4)	MIF	Secreted Signaling	PMID: 29637711; PMID: 24760155
586	Tumor_cells+State1	Plasma cells	MIF	CD74_CXCR4	0.0429912	0	MIF_CD74_CXCR4	MIF - (CD74+CXCR4)	MIF	Secreted Signaling	PMID: 29637711; PMID: 24760155
587	Tumor_cells+State2	Plasma cells	MIF	CD74_CXCR4	0.0690553	0	MIF_CD74_CXCR4	MIF - (CD74+CXCR4)	MIF	Secreted Signaling	PMID: 29637711; PMID: 24760155
588	Tumor_cells+State3	Plasma cells	MIF	CD74_CXCR4	0.0386438	0.01	MIF_CD74_CXCR4	MIF - (CD74+CXCR4)	MIF	Secreted Signaling	PMID: 29637711; PMID: 24760155
589	Endothelial cells	Proliferative cells2	MIF	CD74_CXCR4	0.0257493	0	MIF_CD74_CXCR4	MIF - (CD74+CXCR4)	MIF	Secreted Signaling	PMID: 29637711; PMID: 24760155
590	iCAFs	Proliferative cells2	MIF	CD74_CXCR4	0.0514753	0	MIF_CD74_CXCR4	MIF - (CD74+CXCR4)	MIF	Secreted Signaling	PMID: 29637711; PMID: 24760155
591	myCAFs	Proliferative cells2	MIF	CD74_CXCR4	0.0252921	0.01	MIF_CD74_CXCR4	MIF - (CD74+CXCR4)	MIF	Secreted Signaling	PMID: 29637711; PMID: 24760155
592	Naive CD4+ T cells	Proliferative cells2	MIF	CD74_CXCR4	0.0276196	0	MIF_CD74_CXCR4	MIF - (CD74+CXCR4)	MIF	Secreted Signaling	PMID: 29637711; PMID: 24760155
593	Plasma cells	Proliferative cells2	MIF	CD74_CXCR4	0.0917877	0	MIF_CD74_CXCR4	MIF - (CD74+CXCR4)	MIF	Secreted Signaling	PMID: 29637711; PMID: 24760155
594	Proliferative cells1+State1	Proliferative cells2	MIF	CD74_CXCR4	0.0605732	0.01	MIF_CD74_CXCR4	MIF - (CD74+CXCR4)	MIF	Secreted Signaling	PMID: 29637711; PMID: 24760155
595	Proliferative cells1+State23	Proliferative cells2	MIF	CD74_CXCR4	0.0792542	0	MIF_CD74_CXCR4	MIF - (CD74+CXCR4)	MIF	Secreted Signaling	PMID: 29637711; PMID: 24760155
596	Tumor_cells+State1	Proliferative cells2	MIF	CD74_CXCR4	0.0444669	0	MIF_CD74_CXCR4	MIF - (CD74+CXCR4)	MIF	Secreted Signaling	PMID: 29637711; PMID: 24760155
597	Tumor_cells+State2	Proliferative cells2	MIF	CD74_CXCR4	0.071359	0	MIF_CD74_CXCR4	MIF - (CD74+CXCR4)	MIF	Secreted Signaling	PMID: 29637711; PMID: 24760155
598	Tumor_cells+State3	Proliferative cells2	MIF	CD74_CXCR4	0.0399765	0.01	MIF_CD74_CXCR4	MIF - (CD74+CXCR4)	MIF	Secreted Signaling	PMID: 29637711; PMID: 24760155
599	iCAFs	Tregs	MIF	CD74_CXCR4	0.0409161	0	MIF_CD74_CXCR4	MIF - (CD74+CXCR4)	MIF	Secreted Signaling	PMID: 29637711; PMID: 24760155
600	Plasma cells	Tregs	MIF	CD74_CXCR4	0.073601	0	MIF_CD74_CXCR4	MIF - (CD74+CXCR4)	MIF	Secreted Signaling	PMID: 29637711; PMID: 24760155
601	Proliferative cells1+State1	Tregs	MIF	CD74_CXCR4	0.0482428	0.04	MIF_CD74_CXCR4	MIF - (CD74+CXCR4)	MIF	Secreted Signaling	PMID: 29637711; PMID: 24760155
602	Proliferative cells1+State23	Tregs	MIF	CD74_CXCR4	0.0633775	0	MIF_CD74_CXCR4	MIF - (CD74+CXCR4)	MIF	Secreted Signaling	PMID: 29637711; PMID: 24760155
603	Tumor_cells+State1	Tregs	MIF	CD74_CXCR4	0.0352919	0	MIF_CD74_CXCR4	MIF - (CD74+CXCR4)	MIF	Secreted Signaling	PMID: 29637711; PMID: 24760155
604	Tumor_cells+State2	Tregs	MIF	CD74_CXCR4	0.056966	0	MIF_CD74_CXCR4	MIF - (CD74+CXCR4)	MIF	Secreted Signaling	PMID: 29637711; PMID: 24760155
605	Tumor_cells+State3	Tregs	MIF	CD74_CXCR4	0.0316973	0.01	MIF_CD74_CXCR4	MIF - (CD74+CXCR4)	MIF	Secreted Signaling	PMID: 29637711; PMID: 24760155
606	B cells	B cells	MIF	CD74_CD44	0.0293249	0	MIF_CD74_CD44	MIF - (CD74+CD44)	MIF	Secreted Signaling	PMID: 29637711; PMID: 26175090
607	Cytotoxic CD8+ T cells	B cells	MIF	CD74_CD44	0.0274914	0	MIF_CD74_CD44	MIF - (CD74+CD44)	MIF	Secreted Signaling	PMID: 29637711; PMID: 26175090
608	Endothelial cells	B cells	MIF	CD74_CD44	0.0331156	0	MIF_CD74_CD44	MIF - (CD74+CD44)	MIF	Secreted Signaling	PMID: 29637711; PMID: 26175090
609	iCAFs	B cells	MIF	CD74_CD44	0.0657049	0	MIF_CD74_CD44	MIF - (CD74+CD44)	MIF	Secreted Signaling	PMID: 29637711; PMID: 26175090
610	myCAFs	B cells	MIF	CD74_CD44	0.0325319	0.01	MIF_CD74_CD44	MIF - (CD74+CD44)	MIF	Secreted Signaling	PMID: 29637711; PMID: 26175090
611	Naive CD4+ T cells	B cells	MIF	CD74_CD44	0.0355014	0	MIF_CD74_CD44	MIF - (CD74+CD44)	MIF	Secreted Signaling	PMID: 29637711; PMID: 26175090
612	Plasma cells	B cells	MIF	CD74_CD44	0.115801	0	MIF_CD74_CD44	MIF - (CD74+CD44)	MIF	Secreted Signaling	PMID: 29637711; PMID: 26175090
613	Proliferative cells1+State1	B cells	MIF	CD74_CD44	0.0771134	0	MIF_CD74_CD44	MIF - (CD74+CD44)	MIF	Secreted Signaling	PMID: 29637711; PMID: 26175090
614	Proliferative cells1+State23	B cells	MIF	CD74_CD44	0.10035	0	MIF_CD74_CD44	MIF - (CD74+CD44)	MIF	Secreted Signaling	PMID: 29637711; PMID: 26175090
615	Proliferative cells2	B cells	MIF	CD74_CD44	0.0310883	0	MIF_CD74_CD44	MIF - (CD74+CD44)	MIF	Secreted Signaling	PMID: 29637711; PMID: 26175090
616	Tregs	B cells	MIF	CD74_CD44	0.0251323	0	MIF_CD74_CD44	MIF - (CD74+CD44)	MIF	Secreted Signaling	PMID: 29637711; PMID: 26175090
617	Tumor_cells+State1	B cells	MIF	CD74_CD44	0.0568753	0	MIF_CD74_CD44	MIF - (CD74+CD44)	MIF	Secreted Signaling	PMID: 29637711; PMID: 26175090
618	Tumor_cells+State2	B cells	MIF	CD74_CD44	0.0905603	0	MIF_CD74_CD44	MIF - (CD74+CD44)	MIF	Secreted Signaling	PMID: 29637711; PMID: 26175090
619	Tumor_cells+State3	B cells	MIF	CD74_CD44	0.051199	0	MIF_CD74_CD44	MIF - (CD74+CD44)	MIF	Secreted Signaling	PMID: 29637711; PMID: 26175090
620	B cells	Cytotoxic CD8+ T cells	MIF	CD74_CD44	0.0231233	0	MIF_CD74_CD44	MIF - (CD74+CD44)	MIF	Secreted Signaling	PMID: 29637711; PMID: 26175090
621	Cytotoxic CD8+ T cells	Cytotoxic CD8+ T cells	MIF	CD74_CD44	0.0216688	0.03	MIF_CD74_CD44	MIF - (CD74+CD44)	MIF	Secreted Signaling	PMID: 29637711; PMID: 26175090
622	Endothelial cells	Cytotoxic CD8+ T cells	MIF	CD74_CD44	0.0261339	0	MIF_CD74_CD44	MIF - (CD74+CD44)	MIF	Secreted Signaling	PMID: 29637711; PMID: 26175090
623	iCAFs	Cytotoxic CD8+ T cells	MIF	CD74_CD44	0.0522235	0	MIF_CD74_CD44	MIF - (CD74+CD44)	MIF	Secreted Signaling	PMID: 29637711; PMID: 26175090
624	myCAFs	Cytotoxic CD8+ T cells	MIF	CD74_CD44	0.02567	0.01	MIF_CD74_CD44	MIF - (CD74+CD44)	MIF	Secreted Signaling	PMID: 29637711; PMID: 26175090
625	Naive CD4+ T cells	Cytotoxic CD8+ T cells	MIF	CD74_CD44	0.0280313	0	MIF_CD74_CD44	MIF - (CD74+CD44)	MIF	Secreted Signaling	PMID: 29637711; PMID: 26175090
626	Plasma cells	Cytotoxic CD8+ T cells	MIF	CD74_CD44	0.0930644	0	MIF_CD74_CD44	MIF - (CD74+CD44)	MIF	Secreted Signaling	PMID: 29637711; PMID: 26175090
627	Proliferative cells1+State1	Cytotoxic CD8+ T cells	MIF	CD74_CD44	0.0614451	0.01	MIF_CD74_CD44	MIF - (CD74+CD44)	MIF	Secreted Signaling	PMID: 29637711; PMID: 26175090
628	Proliferative cells1+State23	Cytotoxic CD8+ T cells	MIF	CD74_CD44	0.080372	0	MIF_CD74_CD44	MIF - (CD74+CD44)	MIF	Secreted Signaling	PMID: 29637711; PMID: 26175090
629	Proliferative cells2	Cytotoxic CD8+ T cells	MIF	CD74_CD44	0.0245231	0	MIF_CD74_CD44	MIF - (CD74+CD44)	MIF	Secreted Signaling	PMID: 29637711; PMID: 26175090
630	Tumor_cells+State1	Cytotoxic CD8+ T cells	MIF	CD74_CD44	0.0451181	0	MIF_CD74_CD44	MIF - (CD74+CD44)	MIF	Secreted Signaling	PMID: 29637711; PMID: 26175090
631	Tumor_cells+State2	Cytotoxic CD8+ T cells	MIF	CD74_CD44	0.0723741	0	MIF_CD74_CD44	MIF - (CD74+CD44)	MIF	Secreted Signaling	PMID: 29637711; PMID: 26175090
632	Tumor_cells+State3	Cytotoxic CD8+ T cells	MIF	CD74_CD44	0.0405647	0	MIF_CD74_CD44	MIF - (CD74+CD44)	MIF	Secreted Signaling	PMID: 29637711; PMID: 26175090
633	iCAFs	DCs	MIF	CD74_CD44	0.0375587	0	MIF_CD74_CD44	MIF - (CD74+CD44)	MIF	Secreted Signaling	PMID: 29637711; PMID: 26175090
634	Plasma cells	DCs	MIF	CD74_CD44	0.067751	0	MIF_CD74_CD44	MIF - (CD74+CD44)	MIF	Secreted Signaling	PMID: 29637711; PMID: 26175090
635	Proliferative cells1+State23	DCs	MIF	CD74_CD44	0.058289	0	MIF_CD74_CD44	MIF - (CD74+CD44)	MIF	Secreted Signaling	PMID: 29637711; PMID: 26175090
636	Tumor_cells+State1	DCs	MIF	CD74_CD44	0.0323804	0	MIF_CD74_CD44	MIF - (CD74+CD44)	MIF	Secreted Signaling	PMID: 29637711; PMID: 26175090
637	Tumor_cells+State2	DCs	MIF	CD74_CD44	0.0523636	0	MIF_CD74_CD44	MIF - (CD74+CD44)	MIF	Secreted Signaling	PMID: 29637711; PMID: 26175090
638	Tumor_cells+State3	DCs	MIF	CD74_CD44	0.0290734	0.01	MIF_CD74_CD44	MIF - (CD74+CD44)	MIF	Secreted Signaling	PMID: 29637711; PMID: 26175090
639	iCAFs	Effector CD4+ T cells	MIF	CD74_CD44	0.0408888	0	MIF_CD74_CD44	MIF - (CD74+CD44)	MIF	Secreted Signaling	PMID: 29637711; PMID: 26175090
640	Plasma cells	Effector CD4+ T cells	MIF	CD74_CD44	0.0735535	0	MIF_CD74_CD44	MIF - (CD74+CD44)	MIF	Secreted Signaling	PMID: 29637711; PMID: 26175090
641	Proliferative cells1+State1	Effector CD4+ T cells	MIF	CD74_CD44	0.0482108	0.04	MIF_CD74_CD44	MIF - (CD74+CD44)	MIF	Secreted Signaling	PMID: 29637711; PMID: 26175090
642	Proliferative cells1+State23	Effector CD4+ T cells	MIF	CD74_CD44	0.0633362	0	MIF_CD74_CD44	MIF - (CD74+CD44)	MIF	Secreted Signaling	PMID: 29637711; PMID: 26175090
643	Tumor_cells+State1	Effector CD4+ T cells	MIF	CD74_CD44	0.0352682	0	MIF_CD74_CD44	MIF - (CD74+CD44)	MIF	Secreted Signaling	PMID: 29637711; PMID: 26175090
644	Tumor_cells+State2	Effector CD4+ T cells	MIF	CD74_CD44	0.0569287	0	MIF_CD74_CD44	MIF - (CD74+CD44)	MIF	Secreted Signaling	PMID: 29637711; PMID: 26175090
645	Tumor_cells+State3	Effector CD4+ T cells	MIF	CD74_CD44	0.0316759	0.01	MIF_CD74_CD44	MIF - (CD74+CD44)	MIF	Secreted Signaling	PMID: 29637711; PMID: 26175090
646	Plasma cells	iCAFs	MIF	CD74_CD44	0.0326426	0	MIF_CD74_CD44	MIF - (CD74+CD44)	MIF	Secreted Signaling	PMID: 29637711; PMID: 26175090
647	Proliferative cells1+State23	iCAFs	MIF	CD74_CD44	0.0279368	0.01	MIF_CD74_CD44	MIF - (CD74+CD44)	MIF	Secreted Signaling	PMID: 29637711; PMID: 26175090
648	Tumor_cells+State2	iCAFs	MIF	CD74_CD44	0.0250149	0	MIF_CD74_CD44	MIF - (CD74+CD44)	MIF	Secreted Signaling	PMID: 29637711; PMID: 26175090
649	B cells	Macrophages	MIF	CD74_CD44	0.0352428	0	MIF_CD74_CD44	MIF - (CD74+CD44)	MIF	Secreted Signaling	PMID: 29637711; PMID: 26175090
650	Cytotoxic CD8+ T cells	Macrophages	MIF	CD74_CD44	0.0330518	0	MIF_CD74_CD44	MIF - (CD74+CD44)	MIF	Secreted Signaling	PMID: 29637711; PMID: 26175090
651	DCs	Macrophages	MIF	CD74_CD44	0.0286783	0.04	MIF_CD74_CD44	MIF - (CD74+CD44)	MIF	Secreted Signaling	PMID: 29637711; PMID: 26175090
652	Endothelial cells	Macrophages	MIF	CD74_CD44	0.0397671	0	MIF_CD74_CD44	MIF - (CD74+CD44)	MIF	Secreted Signaling	PMID: 29637711; PMID: 26175090
653	iCAFs	Macrophages	MIF	CD74_CD44	0.0783715	0	MIF_CD74_CD44	MIF - (CD74+CD44)	MIF	Secreted Signaling	PMID: 29637711; PMID: 26175090
654	myCAFs	Macrophages	MIF	CD74_CD44	0.0390709	0	MIF_CD74_CD44	MIF - (CD74+CD44)	MIF	Secreted Signaling	PMID: 29637711; PMID: 26175090
655	Naive CD4+ T cells	Macrophages	MIF	CD74_CD44	0.042611	0	MIF_CD74_CD44	MIF - (CD74+CD44)	MIF	Secreted Signaling	PMID: 29637711; PMID: 26175090
656	Plasma cells	Macrophages	MIF	CD74_CD44	0.136712	0	MIF_CD74_CD44	MIF - (CD74+CD44)	MIF	Secreted Signaling	PMID: 29637711; PMID: 26175090
657	Proliferative cells1+State1	Macrophages	MIF	CD74_CD44	0.0917634	0	MIF_CD74_CD44	MIF - (CD74+CD44)	MIF	Secreted Signaling	PMID: 29637711; PMID: 26175090
658	Proliferative cells1+State23	Macrophages	MIF	CD74_CD44	0.118847	0	MIF_CD74_CD44	MIF - (CD74+CD44)	MIF	Secreted Signaling	PMID: 29637711; PMID: 26175090
659	Proliferative cells2	Macrophages	MIF	CD74_CD44	0.0373482	0	MIF_CD74_CD44	MIF - (CD74+CD44)	MIF	Secreted Signaling	PMID: 29637711; PMID: 26175090
660	Tregs	Macrophages	MIF	CD74_CD44	0.0302304	0	MIF_CD74_CD44	MIF - (CD74+CD44)	MIF	Secreted Signaling	PMID: 29637711; PMID: 26175090
661	Tumor_cells+State1	Macrophages	MIF	CD74_CD44	0.0679636	0	MIF_CD74_CD44	MIF - (CD74+CD44)	MIF	Secreted Signaling	PMID: 29637711; PMID: 26175090
662	Tumor_cells+State2	Macrophages	MIF	CD74_CD44	0.107467	0	MIF_CD74_CD44	MIF - (CD74+CD44)	MIF	Secreted Signaling	PMID: 29637711; PMID: 26175090
663	Tumor_cells+State3	Macrophages	MIF	CD74_CD44	0.0612525	0	MIF_CD74_CD44	MIF - (CD74+CD44)	MIF	Secreted Signaling	PMID: 29637711; PMID: 26175090
664	iCAFs	Mast cells	MIF	CD74_CD44	0.0303653	0	MIF_CD74_CD44	MIF - (CD74+CD44)	MIF	Secreted Signaling	PMID: 29637711; PMID: 26175090
665	Plasma cells	Mast cells	MIF	CD74_CD44	0.0551061	0	MIF_CD74_CD44	MIF - (CD74+CD44)	MIF	Secreted Signaling	PMID: 29637711; PMID: 26175090
666	Proliferative cells1+State23	Mast cells	MIF	CD74_CD44	0.0473204	0	MIF_CD74_CD44	MIF - (CD74+CD44)	MIF	Secreted Signaling	PMID: 29637711; PMID: 26175090
667	Tumor_cells+State1	Mast cells	MIF	CD74_CD44	0.0261518	0	MIF_CD74_CD44	MIF - (CD74+CD44)	MIF	Secreted Signaling	PMID: 29637711; PMID: 26175090
668	Tumor_cells+State2	Mast cells	MIF	CD74_CD44	0.0424597	0	MIF_CD74_CD44	MIF - (CD74+CD44)	MIF	Secreted Signaling	PMID: 29637711; PMID: 26175090
669	B cells	Monocytes	MIF	CD74_CD44	0.0359461	0	MIF_CD74_CD44	MIF - (CD74+CD44)	MIF	Secreted Signaling	PMID: 29637711; PMID: 26175090
670	Cytotoxic CD8+ T cells	Monocytes	MIF	CD74_CD44	0.033713	0	MIF_CD74_CD44	MIF - (CD74+CD44)	MIF	Secreted Signaling	PMID: 29637711; PMID: 26175090
671	DCs	Monocytes	MIF	CD74_CD44	0.0292546	0.04	MIF_CD74_CD44	MIF - (CD74+CD44)	MIF	Secreted Signaling	PMID: 29637711; PMID: 26175090
672	Endothelial cells	Monocytes	MIF	CD74_CD44	0.0405569	0	MIF_CD74_CD44	MIF - (CD74+CD44)	MIF	Secreted Signaling	PMID: 29637711; PMID: 26175090
673	iCAFs	Monocytes	MIF	CD74_CD44	0.0798643	0	MIF_CD74_CD44	MIF - (CD74+CD44)	MIF	Secreted Signaling	PMID: 29637711; PMID: 26175090
674	myCAFs	Monocytes	MIF	CD74_CD44	0.0398475	0	MIF_CD74_CD44	MIF - (CD74+CD44)	MIF	Secreted Signaling	PMID: 29637711; PMID: 26175090
675	Naive CD4+ T cells	Monocytes	MIF	CD74_CD44	0.0434547	0	MIF_CD74_CD44	MIF - (CD74+CD44)	MIF	Secreted Signaling	PMID: 29637711; PMID: 26175090
676	Plasma cells	Monocytes	MIF	CD74_CD44	0.139148	0	MIF_CD74_CD44	MIF - (CD74+CD44)	MIF	Secreted Signaling	PMID: 29637711; PMID: 26175090
677	Proliferative cells1+State1	Monocytes	MIF	CD74_CD44	0.0934853	0	MIF_CD74_CD44	MIF - (CD74+CD44)	MIF	Secreted Signaling	PMID: 29637711; PMID: 26175090
678	Proliferative cells1+State23	Monocytes	MIF	CD74_CD44	0.121009	0	MIF_CD74_CD44	MIF - (CD74+CD44)	MIF	Secreted Signaling	PMID: 29637711; PMID: 26175090
679	Proliferative cells2	Monocytes	MIF	CD74_CD44	0.0380919	0	MIF_CD74_CD44	MIF - (CD74+CD44)	MIF	Secreted Signaling	PMID: 29637711; PMID: 26175090
680	Tregs	Monocytes	MIF	CD74_CD44	0.0308368	0	MIF_CD74_CD44	MIF - (CD74+CD44)	MIF	Secreted Signaling	PMID: 29637711; PMID: 26175090
681	Tumor_cells+State1	Monocytes	MIF	CD74_CD44	0.069273	0	MIF_CD74_CD44	MIF - (CD74+CD44)	MIF	Secreted Signaling	PMID: 29637711; PMID: 26175090
682	Tumor_cells+State2	Monocytes	MIF	CD74_CD44	0.109449	0	MIF_CD74_CD44	MIF - (CD74+CD44)	MIF	Secreted Signaling	PMID: 29637711; PMID: 26175090
683	Tumor_cells+State3	Monocytes	MIF	CD74_CD44	0.0624413	0	MIF_CD74_CD44	MIF - (CD74+CD44)	MIF	Secreted Signaling	PMID: 29637711; PMID: 26175090
684	Plasma cells	myCAFs	MIF	CD74_CD44	0.0237363	0.02	MIF_CD74_CD44	MIF - (CD74+CD44)	MIF	Secreted Signaling	PMID: 29637711; PMID: 26175090
685	iCAFs	Naive CD4+ T cells	MIF	CD74_CD44	0.0381803	0	MIF_CD74_CD44	MIF - (CD74+CD44)	MIF	Secreted Signaling	PMID: 29637711; PMID: 26175090
686	Plasma cells	Naive CD4+ T cells	MIF	CD74_CD44	0.0688366	0	MIF_CD74_CD44	MIF - (CD74+CD44)	MIF	Secreted Signaling	PMID: 29637711; PMID: 26175090
687	Proliferative cells1+State23	Naive CD4+ T cells	MIF	CD74_CD44	0.0592326	0	MIF_CD74_CD44	MIF - (CD74+CD44)	MIF	Secreted Signaling	PMID: 29637711; PMID: 26175090
688	Tumor_cells+State1	Naive CD4+ T cells	MIF	CD74_CD44	0.0329193	0	MIF_CD74_CD44	MIF - (CD74+CD44)	MIF	Secreted Signaling	PMID: 29637711; PMID: 26175090
689	Tumor_cells+State2	Naive CD4+ T cells	MIF	CD74_CD44	0.0532166	0	MIF_CD74_CD44	MIF - (CD74+CD44)	MIF	Secreted Signaling	PMID: 29637711; PMID: 26175090
690	Tumor_cells+State3	Naive CD4+ T cells	MIF	CD74_CD44	0.0295589	0.01	MIF_CD74_CD44	MIF - (CD74+CD44)	MIF	Secreted Signaling	PMID: 29637711; PMID: 26175090
691	iCAFs	Neutrophils1	MIF	CD74_CD44	0.0437131	0	MIF_CD74_CD44	MIF - (CD74+CD44)	MIF	Secreted Signaling	PMID: 29637711; PMID: 26175090
692	Plasma cells	Neutrophils1	MIF	CD74_CD44	0.0784495	0	MIF_CD74_CD44	MIF - (CD74+CD44)	MIF	Secreted Signaling	PMID: 29637711; PMID: 26175090
693	Proliferative cells1+State1	Neutrophils1	MIF	CD74_CD44	0.0515137	0.04	MIF_CD74_CD44	MIF - (CD74+CD44)	MIF	Secreted Signaling	PMID: 29637711; PMID: 26175090
694	Proliferative cells1+State23	Neutrophils1	MIF	CD74_CD44	0.0676017	0	MIF_CD74_CD44	MIF - (CD74+CD44)	MIF	Secreted Signaling	PMID: 29637711; PMID: 26175090
695	Tumor_cells+State1	Neutrophils1	MIF	CD74_CD44	0.0377196	0	MIF_CD74_CD44	MIF - (CD74+CD44)	MIF	Secreted Signaling	PMID: 29637711; PMID: 26175090
696	Tumor_cells+State2	Neutrophils1	MIF	CD74_CD44	0.0607906	0	MIF_CD74_CD44	MIF - (CD74+CD44)	MIF	Secreted Signaling	PMID: 29637711; PMID: 26175090
697	Tumor_cells+State3	Neutrophils1	MIF	CD74_CD44	0.0338863	0.01	MIF_CD74_CD44	MIF - (CD74+CD44)	MIF	Secreted Signaling	PMID: 29637711; PMID: 26175090
698	Plasma cells	Neutrophils2	MIF	CD74_CD44	0.0341919	0	MIF_CD74_CD44	MIF - (CD74+CD44)	MIF	Secreted Signaling	PMID: 29637711; PMID: 26175090
699	Proliferative cells1+State23	Neutrophils2	MIF	CD74_CD44	0.0292696	0.01	MIF_CD74_CD44	MIF - (CD74+CD44)	MIF	Secreted Signaling	PMID: 29637711; PMID: 26175090
700	Tumor_cells+State2	Neutrophils2	MIF	CD74_CD44	0.026212	0	MIF_CD74_CD44	MIF - (CD74+CD44)	MIF	Secreted Signaling	PMID: 29637711; PMID: 26175090
701	Endothelial cells	Plasma cells	MIF	CD74_CD44	0.025104	0	MIF_CD74_CD44	MIF - (CD74+CD44)	MIF	Secreted Signaling	PMID: 29637711; PMID: 26175090
702	iCAFs	Plasma cells	MIF	CD74_CD44	0.0502184	0	MIF_CD74_CD44	MIF - (CD74+CD44)	MIF	Secreted Signaling	PMID: 29637711; PMID: 26175090
703	myCAFs	Plasma cells	MIF	CD74_CD44	0.0246579	0.01	MIF_CD74_CD44	MIF - (CD74+CD44)	MIF	Secreted Signaling	PMID: 29637711; PMID: 26175090
704	Naive CD4+ T cells	Plasma cells	MIF	CD74_CD44	0.0269287	0	MIF_CD74_CD44	MIF - (CD74+CD44)	MIF	Secreted Signaling	PMID: 29637711; PMID: 26175090
705	Plasma cells	Plasma cells	MIF	CD74_CD44	0.0896397	0	MIF_CD74_CD44	MIF - (CD74+CD44)	MIF	Secreted Signaling	PMID: 29637711; PMID: 26175090
706	Proliferative cells1+State1	Plasma cells	MIF	CD74_CD44	0.0591081	0.01	MIF_CD74_CD44	MIF - (CD74+CD44)	MIF	Secreted Signaling	PMID: 29637711; PMID: 26175090
707	Proliferative cells1+State23	Plasma cells	MIF	CD74_CD44	0.0773744	0	MIF_CD74_CD44	MIF - (CD74+CD44)	MIF	Secreted Signaling	PMID: 29637711; PMID: 26175090
708	Proliferative cells2	Plasma cells	MIF	CD74_CD44	0.0235552	0.02	MIF_CD74_CD44	MIF - (CD74+CD44)	MIF	Secreted Signaling	PMID: 29637711; PMID: 26175090
709	Tumor_cells+State1	Plasma cells	MIF	CD74_CD44	0.0433734	0	MIF_CD74_CD44	MIF - (CD74+CD44)	MIF	Secreted Signaling	PMID: 29637711; PMID: 26175090
710	Tumor_cells+State2	Plasma cells	MIF	CD74_CD44	0.0696523	0	MIF_CD74_CD44	MIF - (CD74+CD44)	MIF	Secreted Signaling	PMID: 29637711; PMID: 26175090
711	Tumor_cells+State3	Plasma cells	MIF	CD74_CD44	0.0389889	0.01	MIF_CD74_CD44	MIF - (CD74+CD44)	MIF	Secreted Signaling	PMID: 29637711; PMID: 26175090
712	B cells	Proliferative cells1+State1	MIF	CD74_CD44	0.0265832	0.01	MIF_CD74_CD44	MIF - (CD74+CD44)	MIF	Secreted Signaling	PMID: 29637711; PMID: 26175090
713	Endothelial cells	Proliferative cells1+State1	MIF	CD74_CD44	0.0300304	0	MIF_CD74_CD44	MIF - (CD74+CD44)	MIF	Secreted Signaling	PMID: 29637711; PMID: 26175090
714	iCAFs	Proliferative cells1+State1	MIF	CD74_CD44	0.0597712	0	MIF_CD74_CD44	MIF - (CD74+CD44)	MIF	Secreted Signaling	PMID: 29637711; PMID: 26175090
715	myCAFs	Proliferative cells1+State1	MIF	CD74_CD44	0.0294994	0	MIF_CD74_CD44	MIF - (CD74+CD44)	MIF	Secreted Signaling	PMID: 29637711; PMID: 26175090
716	Naive CD4+ T cells	Proliferative cells1+State1	MIF	CD74_CD44	0.0322013	0	MIF_CD74_CD44	MIF - (CD74+CD44)	MIF	Secreted Signaling	PMID: 29637711; PMID: 26175090
717	Plasma cells	Proliferative cells1+State1	MIF	CD74_CD44	0.105855	0	MIF_CD74_CD44	MIF - (CD74+CD44)	MIF	Secreted Signaling	PMID: 29637711; PMID: 26175090
718	Proliferative cells1+State1	Proliferative cells1+State1	MIF	CD74_CD44	0.0702269	0	MIF_CD74_CD44	MIF - (CD74+CD44)	MIF	Secreted Signaling	PMID: 29637711; PMID: 26175090
719	Proliferative cells1+State23	Proliferative cells1+State1	MIF	CD74_CD44	0.0915947	0	MIF_CD74_CD44	MIF - (CD74+CD44)	MIF	Secreted Signaling	PMID: 29637711; PMID: 26175090
720	Proliferative cells2	Proliferative cells1+State1	MIF	CD74_CD44	0.0281864	0.01	MIF_CD74_CD44	MIF - (CD74+CD44)	MIF	Secreted Signaling	PMID: 29637711; PMID: 26175090
721	Tumor_cells+State1	Proliferative cells1+State1	MIF	CD74_CD44	0.0516949	0	MIF_CD74_CD44	MIF - (CD74+CD44)	MIF	Secreted Signaling	PMID: 29637711; PMID: 26175090
722	Tumor_cells+State2	Proliferative cells1+State1	MIF	CD74_CD44	0.0825804	0	MIF_CD74_CD44	MIF - (CD74+CD44)	MIF	Secreted Signaling	PMID: 29637711; PMID: 26175090
723	Tumor_cells+State3	Proliferative cells1+State1	MIF	CD74_CD44	0.0465101	0	MIF_CD74_CD44	MIF - (CD74+CD44)	MIF	Secreted Signaling	PMID: 29637711; PMID: 26175090
724	Endothelial cells	Proliferative cells1+State23	MIF	CD74_CD44	0.0241736	0	MIF_CD74_CD44	MIF - (CD74+CD44)	MIF	Secreted Signaling	PMID: 29637711; PMID: 26175090
725	iCAFs	Proliferative cells1+State23	MIF	CD74_CD44	0.0484034	0	MIF_CD74_CD44	MIF - (CD74+CD44)	MIF	Secreted Signaling	PMID: 29637711; PMID: 26175090
726	myCAFs	Proliferative cells1+State23	MIF	CD74_CD44	0.0237436	0.02	MIF_CD74_CD44	MIF - (CD74+CD44)	MIF	Secreted Signaling	PMID: 29637711; PMID: 26175090
727	Naive CD4+ T cells	Proliferative cells1+State23	MIF	CD74_CD44	0.0259324	0	MIF_CD74_CD44	MIF - (CD74+CD44)	MIF	Secreted Signaling	PMID: 29637711; PMID: 26175090
728	Plasma cells	Proliferative cells1+State23	MIF	CD74_CD44	0.0865296	0	MIF_CD74_CD44	MIF - (CD74+CD44)	MIF	Secreted Signaling	PMID: 29637711; PMID: 26175090
729	Proliferative cells1+State1	Proliferative cells1+State23	MIF	CD74_CD44	0.056991	0.02	MIF_CD74_CD44	MIF - (CD74+CD44)	MIF	Secreted Signaling	PMID: 29637711; PMID: 26175090
730	Proliferative cells1+State23	Proliferative cells1+State23	MIF	CD74_CD44	0.074655	0	MIF_CD74_CD44	MIF - (CD74+CD44)	MIF	Secreted Signaling	PMID: 29637711; PMID: 26175090
731	Tumor_cells+State1	Proliferative cells1+State23	MIF	CD74_CD44	0.0417948	0	MIF_CD74_CD44	MIF - (CD74+CD44)	MIF	Secreted Signaling	PMID: 29637711; PMID: 26175090
732	Tumor_cells+State2	Proliferative cells1+State23	MIF	CD74_CD44	0.0671845	0	MIF_CD74_CD44	MIF - (CD74+CD44)	MIF	Secreted Signaling	PMID: 29637711; PMID: 26175090
733	Tumor_cells+State3	Proliferative cells1+State23	MIF	CD74_CD44	0.0375636	0.01	MIF_CD74_CD44	MIF - (CD74+CD44)	MIF	Secreted Signaling	PMID: 29637711; PMID: 26175090
734	B cells	Proliferative cells2	MIF	CD74_CD44	0.0227255	0.01	MIF_CD74_CD44	MIF - (CD74+CD44)	MIF	Secreted Signaling	PMID: 29637711; PMID: 26175090
735	Endothelial cells	Proliferative cells2	MIF	CD74_CD44	0.0256857	0	MIF_CD74_CD44	MIF - (CD74+CD44)	MIF	Secreted Signaling	PMID: 29637711; PMID: 26175090
736	iCAFs	Proliferative cells2	MIF	CD74_CD44	0.0513514	0	MIF_CD74_CD44	MIF - (CD74+CD44)	MIF	Secreted Signaling	PMID: 29637711; PMID: 26175090
737	myCAFs	Proliferative cells2	MIF	CD74_CD44	0.0252295	0.01	MIF_CD74_CD44	MIF - (CD74+CD44)	MIF	Secreted Signaling	PMID: 29637711; PMID: 26175090
738	Naive CD4+ T cells	Proliferative cells2	MIF	CD74_CD44	0.0275514	0	MIF_CD74_CD44	MIF - (CD74+CD44)	MIF	Secreted Signaling	PMID: 29637711; PMID: 26175090
739	Plasma cells	Proliferative cells2	MIF	CD74_CD44	0.0915762	0	MIF_CD74_CD44	MIF - (CD74+CD44)	MIF	Secreted Signaling	PMID: 29637711; PMID: 26175090
740	Proliferative cells1+State1	Proliferative cells2	MIF	CD74_CD44	0.0604289	0.01	MIF_CD74_CD44	MIF - (CD74+CD44)	MIF	Secreted Signaling	PMID: 29637711; PMID: 26175090
741	Proliferative cells1+State23	Proliferative cells2	MIF	CD74_CD44	0.079069	0	MIF_CD74_CD44	MIF - (CD74+CD44)	MIF	Secreted Signaling	PMID: 29637711; PMID: 26175090
742	Proliferative cells2	Proliferative cells2	MIF	CD74_CD44	0.0241018	0.01	MIF_CD74_CD44	MIF - (CD74+CD44)	MIF	Secreted Signaling	PMID: 29637711; PMID: 26175090
743	Tumor_cells+State1	Proliferative cells2	MIF	CD74_CD44	0.0443591	0	MIF_CD74_CD44	MIF - (CD74+CD44)	MIF	Secreted Signaling	PMID: 29637711; PMID: 26175090
744	Tumor_cells+State2	Proliferative cells2	MIF	CD74_CD44	0.0711908	0	MIF_CD74_CD44	MIF - (CD74+CD44)	MIF	Secreted Signaling	PMID: 29637711; PMID: 26175090
745	Tumor_cells+State3	Proliferative cells2	MIF	CD74_CD44	0.0398791	0.01	MIF_CD74_CD44	MIF - (CD74+CD44)	MIF	Secreted Signaling	PMID: 29637711; PMID: 26175090
746	iCAFs	Tregs	MIF	CD74_CD44	0.0431313	0	MIF_CD74_CD44	MIF - (CD74+CD44)	MIF	Secreted Signaling	PMID: 29637711; PMID: 26175090
747	Naive CD4+ T cells	Tregs	MIF	CD74_CD44	0.0230485	0.02	MIF_CD74_CD44	MIF - (CD74+CD44)	MIF	Secreted Signaling	PMID: 29637711; PMID: 26175090
748	Plasma cells	Tregs	MIF	CD74_CD44	0.0774428	0	MIF_CD74_CD44	MIF - (CD74+CD44)	MIF	Secreted Signaling	PMID: 29637711; PMID: 26175090
749	Proliferative cells1+State1	Tregs	MIF	CD74_CD44	0.0508335	0.03	MIF_CD74_CD44	MIF - (CD74+CD44)	MIF	Secreted Signaling	PMID: 29637711; PMID: 26175090
750	Proliferative cells1+State23	Tregs	MIF	CD74_CD44	0.0667241	0	MIF_CD74_CD44	MIF - (CD74+CD44)	MIF	Secreted Signaling	PMID: 29637711; PMID: 26175090
751	Tumor_cells+State1	Tregs	MIF	CD74_CD44	0.0372144	0	MIF_CD74_CD44	MIF - (CD74+CD44)	MIF	Secreted Signaling	PMID: 29637711; PMID: 26175090
752	Tumor_cells+State2	Tregs	MIF	CD74_CD44	0.0599958	0	MIF_CD74_CD44	MIF - (CD74+CD44)	MIF	Secreted Signaling	PMID: 29637711; PMID: 26175090
753	Tumor_cells+State3	Tregs	MIF	CD74_CD44	0.0334307	0.01	MIF_CD74_CD44	MIF - (CD74+CD44)	MIF	Secreted Signaling	PMID: 29637711; PMID: 26175090
754	Endothelial cells	Tumor_cells+State1	MIF	CD74_CD44	0.0224477	0.04	MIF_CD74_CD44	MIF - (CD74+CD44)	MIF	Secreted Signaling	PMID: 29637711; PMID: 26175090
755	iCAFs	Tumor_cells+State1	MIF	CD74_CD44	0.0450275	0	MIF_CD74_CD44	MIF - (CD74+CD44)	MIF	Secreted Signaling	PMID: 29637711; PMID: 26175090
756	Naive CD4+ T cells	Tumor_cells+State1	MIF	CD74_CD44	0.0240841	0.01	MIF_CD74_CD44	MIF - (CD74+CD44)	MIF	Secreted Signaling	PMID: 29637711; PMID: 26175090
757	Plasma cells	Tumor_cells+State1	MIF	CD74_CD44	0.0807202	0	MIF_CD74_CD44	MIF - (CD74+CD44)	MIF	Secreted Signaling	PMID: 29637711; PMID: 26175090
758	Proliferative cells1+State1	Tumor_cells+State1	MIF	CD74_CD44	0.0530496	0.03	MIF_CD74_CD44	MIF - (CD74+CD44)	MIF	Secreted Signaling	PMID: 29637711; PMID: 26175090
759	Proliferative cells1+State23	Tumor_cells+State1	MIF	CD74_CD44	0.0695821	0	MIF_CD74_CD44	MIF - (CD74+CD44)	MIF	Secreted Signaling	PMID: 29637711; PMID: 26175090
760	Tumor_cells+State1	Tumor_cells+State1	MIF	CD74_CD44	0.038861	0	MIF_CD74_CD44	MIF - (CD74+CD44)	MIF	Secreted Signaling	PMID: 29637711; PMID: 26175090
761	Tumor_cells+State2	Tumor_cells+State1	MIF	CD74_CD44	0.0625849	0	MIF_CD74_CD44	MIF - (CD74+CD44)	MIF	Secreted Signaling	PMID: 29637711; PMID: 26175090
762	Tumor_cells+State3	Tumor_cells+State1	MIF	CD74_CD44	0.034916	0.01	MIF_CD74_CD44	MIF - (CD74+CD44)	MIF	Secreted Signaling	PMID: 29637711; PMID: 26175090
763	iCAFs	Tumor_cells+State2	MIF	CD74_CD44	0.0392909	0	MIF_CD74_CD44	MIF - (CD74+CD44)	MIF	Secreted Signaling	PMID: 29637711; PMID: 26175090
764	Plasma cells	Tumor_cells+State2	MIF	CD74_CD44	0.0707732	0	MIF_CD74_CD44	MIF - (CD74+CD44)	MIF	Secreted Signaling	PMID: 29637711; PMID: 26175090
765	Proliferative cells1+State1	Tumor_cells+State2	MIF	CD74_CD44	0.0463405	0.04	MIF_CD74_CD44	MIF - (CD74+CD44)	MIF	Secreted Signaling	PMID: 29637711; PMID: 26175090
766	Proliferative cells1+State23	Tumor_cells+State2	MIF	CD74_CD44	0.0609167	0	MIF_CD74_CD44	MIF - (CD74+CD44)	MIF	Secreted Signaling	PMID: 29637711; PMID: 26175090
767	Tumor_cells+State1	Tumor_cells+State2	MIF	CD74_CD44	0.0338822	0	MIF_CD74_CD44	MIF - (CD74+CD44)	MIF	Secreted Signaling	PMID: 29637711; PMID: 26175090
768	Tumor_cells+State2	Tumor_cells+State2	MIF	CD74_CD44	0.0547396	0	MIF_CD74_CD44	MIF - (CD74+CD44)	MIF	Secreted Signaling	PMID: 29637711; PMID: 26175090
769	Tumor_cells+State3	Tumor_cells+State2	MIF	CD74_CD44	0.0304266	0.01	MIF_CD74_CD44	MIF - (CD74+CD44)	MIF	Secreted Signaling	PMID: 29637711; PMID: 26175090
770	Endothelial cells	Tumor_cells+State3	MIF	CD74_CD44	0.0226179	0.01	MIF_CD74_CD44	MIF - (CD74+CD44)	MIF	Secreted Signaling	PMID: 29637711; PMID: 26175090
771	iCAFs	Tumor_cells+State3	MIF	CD74_CD44	0.0453609	0	MIF_CD74_CD44	MIF - (CD74+CD44)	MIF	Secreted Signaling	PMID: 29637711; PMID: 26175090
772	Naive CD4+ T cells	Tumor_cells+State3	MIF	CD74_CD44	0.0242664	0.01	MIF_CD74_CD44	MIF - (CD74+CD44)	MIF	Secreted Signaling	PMID: 29637711; PMID: 26175090
773	Plasma cells	Tumor_cells+State3	MIF	CD74_CD44	0.0812954	0	MIF_CD74_CD44	MIF - (CD74+CD44)	MIF	Secreted Signaling	PMID: 29637711; PMID: 26175090
774	Proliferative cells1+State1	Tumor_cells+State3	MIF	CD74_CD44	0.0534391	0.02	MIF_CD74_CD44	MIF - (CD74+CD44)	MIF	Secreted Signaling	PMID: 29637711; PMID: 26175090
775	Proliferative cells1+State23	Tumor_cells+State3	MIF	CD74_CD44	0.070084	0	MIF_CD74_CD44	MIF - (CD74+CD44)	MIF	Secreted Signaling	PMID: 29637711; PMID: 26175090
776	Tumor_cells+State1	Tumor_cells+State3	MIF	CD74_CD44	0.0391507	0	MIF_CD74_CD44	MIF - (CD74+CD44)	MIF	Secreted Signaling	PMID: 29637711; PMID: 26175090
777	Tumor_cells+State2	Tumor_cells+State3	MIF	CD74_CD44	0.0630398	0	MIF_CD74_CD44	MIF - (CD74+CD44)	MIF	Secreted Signaling	PMID: 29637711; PMID: 26175090
778	Tumor_cells+State3	Tumor_cells+State3	MIF	CD74_CD44	0.0351774	0.01	MIF_CD74_CD44	MIF - (CD74+CD44)	MIF	Secreted Signaling	PMID: 29637711; PMID: 26175090
779	B cells	Neutrophils2	MIF	CD74_CXCR2	0.00804516	0	MIF_CD74_CXCR2	MIF - (CD74+CXCR2)	MIF	Secreted Signaling	PMID: 29637711; PMID: 26175090
780	Cytotoxic CD8+ T cells	Neutrophils2	MIF	CD74_CXCR2	0.00753182	0	MIF_CD74_CXCR2	MIF - (CD74+CXCR2)	MIF	Secreted Signaling	PMID: 29637711; PMID: 26175090
781	DCs	Neutrophils2	MIF	CD74_CXCR2	0.00651245	0	MIF_CD74_CXCR2	MIF - (CD74+CXCR2)	MIF	Secreted Signaling	PMID: 29637711; PMID: 26175090
782	Endothelial cells	Neutrophils2	MIF	CD74_CXCR2	0.00911095	0	MIF_CD74_CXCR2	MIF - (CD74+CXCR2)	MIF	Secreted Signaling	PMID: 29637711; PMID: 26175090
783	iCAFs	Neutrophils2	MIF	CD74_CXCR2	0.0185298	0	MIF_CD74_CXCR2	MIF - (CD74+CXCR2)	MIF	Secreted Signaling	PMID: 29637711; PMID: 26175090
784	Macrophages	Neutrophils2	MIF	CD74_CXCR2	0.00421851	0	MIF_CD74_CXCR2	MIF - (CD74+CXCR2)	MIF	Secreted Signaling	PMID: 29637711; PMID: 26175090
785	myCAFs	Neutrophils2	MIF	CD74_CXCR2	0.00894644	0	MIF_CD74_CXCR2	MIF - (CD74+CXCR2)	MIF	Secreted Signaling	PMID: 29637711; PMID: 26175090
786	Naive CD4+ T cells	Neutrophils2	MIF	CD74_CXCR2	0.00978484	0	MIF_CD74_CXCR2	MIF - (CD74+CXCR2)	MIF	Secreted Signaling	PMID: 29637711; PMID: 26175090
787	Plasma cells	Neutrophils2	MIF	CD74_CXCR2	0.0339652	0	MIF_CD74_CXCR2	MIF - (CD74+CXCR2)	MIF	Secreted Signaling	PMID: 29637711; PMID: 26175090
788	Proliferative cells1+State1	Neutrophils2	MIF	CD74_CXCR2	0.0219395	0	MIF_CD74_CXCR2	MIF - (CD74+CXCR2)	MIF	Secreted Signaling	PMID: 29637711; PMID: 26175090
789	Proliferative cells1+State23	Neutrophils2	MIF	CD74_CXCR2	0.0290745	0	MIF_CD74_CXCR2	MIF - (CD74+CXCR2)	MIF	Secreted Signaling	PMID: 29637711; PMID: 26175090
790	Proliferative cells2	Neutrophils2	MIF	CD74_CXCR2	0.00854019	0	MIF_CD74_CXCR2	MIF - (CD74+CXCR2)	MIF	Secreted Signaling	PMID: 29637711; PMID: 26175090
791	Tregs	Neutrophils2	MIF	CD74_CXCR2	0.00687338	0	MIF_CD74_CXCR2	MIF - (CD74+CXCR2)	MIF	Secreted Signaling	PMID: 29637711; PMID: 26175090
792	Tumor_cells+State1	Neutrophils2	MIF	CD74_CXCR2	0.0159316	0	MIF_CD74_CXCR2	MIF - (CD74+CXCR2)	MIF	Secreted Signaling	PMID: 29637711; PMID: 26175090
793	Tumor_cells+State2	Neutrophils2	MIF	CD74_CXCR2	0.0260368	0	MIF_CD74_CXCR2	MIF - (CD74+CXCR2)	MIF	Secreted Signaling	PMID: 29637711; PMID: 26175090
794	Tumor_cells+State3	Neutrophils2	MIF	CD74_CXCR2	0.0142797	0	MIF_CD74_CXCR2	MIF - (CD74+CXCR2)	MIF	Secreted Signaling	PMID: 29637711; PMID: 26175090
795	Proliferative cells1+State23	Effector CD4+ T cells	IL7	IL7R_IL2RG	0.002005	0	IL7_IL7R_IL2RG	IL7 - (IL7R+IL2RG)	IL2	Secreted Signaling	KEGG: hsa04060
796	Proliferative cells1+State23	Macrophages	IL7	IL7R_IL2RG	0.000471278	0	IL7_IL7R_IL2RG	IL7 - (IL7R+IL2RG)	IL2	Secreted Signaling	KEGG: hsa04060
797	Proliferative cells1+State23	Naive CD4+ T cells	IL7	IL7R_IL2RG	0.000667394	0	IL7_IL7R_IL2RG	IL7 - (IL7R+IL2RG)	IL2	Secreted Signaling	KEGG: hsa04060
798	Proliferative cells1+State23	Neutrophils1	IL7	IL7R_IL2RG	0.000684604	0	IL7_IL7R_IL2RG	IL7 - (IL7R+IL2RG)	IL2	Secreted Signaling	KEGG: hsa04060
799	Proliferative cells1+State23	Tregs	IL7	IL7R_IL2RG	0.00117853	0	IL7_IL7R_IL2RG	IL7 - (IL7R+IL2RG)	IL2	Secreted Signaling	KEGG: hsa04060
800	Macrophages	iCAFs	OSM	OSMR_IL6ST	0.00368183	0	OSM_OSMR_IL6ST	OSM - (OSMR+IL6ST)	OSM	Secreted Signaling	KEGG: hsa04060
801	Monocytes	iCAFs	OSM	OSMR_IL6ST	0.00593442	0	OSM_OSMR_IL6ST	OSM - (OSMR+IL6ST)	OSM	Secreted Signaling	KEGG: hsa04060
802	Neutrophils1	iCAFs	OSM	OSMR_IL6ST	0.0222504	0	OSM_OSMR_IL6ST	OSM - (OSMR+IL6ST)	OSM	Secreted Signaling	KEGG: hsa04060
803	Neutrophils2	iCAFs	OSM	OSMR_IL6ST	0.03339	0	OSM_OSMR_IL6ST	OSM - (OSMR+IL6ST)	OSM	Secreted Signaling	KEGG: hsa04060
804	Macrophages	myCAFs	OSM	OSMR_IL6ST	0.00324791	0	OSM_OSMR_IL6ST	OSM - (OSMR+IL6ST)	OSM	Secreted Signaling	KEGG: hsa04060
805	Monocytes	myCAFs	OSM	OSMR_IL6ST	0.00523641	0	OSM_OSMR_IL6ST	OSM - (OSMR+IL6ST)	OSM	Secreted Signaling	KEGG: hsa04060
806	Neutrophils1	myCAFs	OSM	OSMR_IL6ST	0.0196712	0	OSM_OSMR_IL6ST	OSM - (OSMR+IL6ST)	OSM	Secreted Signaling	KEGG: hsa04060
807	Neutrophils2	myCAFs	OSM	OSMR_IL6ST	0.0295586	0	OSM_OSMR_IL6ST	OSM - (OSMR+IL6ST)	OSM	Secreted Signaling	KEGG: hsa04060
808	Monocytes	Neutrophils1	IL1A	IL1R2	0.00405718	0	IL1A_IL1R2	IL1A - IL1R2	IL1	Secreted Signaling	KEGG: hsa04060
809	Monocytes	Neutrophils2	IL1A	IL1R2	0.00630986	0	IL1A_IL1R2	IL1A - IL1R2	IL1	Secreted Signaling	KEGG: hsa04060
810	DCs	Neutrophils1	IL1B	IL1R2	0.00290457	0	IL1B_IL1R2	IL1B - IL1R2	IL1	Secreted Signaling	KEGG: hsa04060
811	Macrophages	Neutrophils1	IL1B	IL1R2	0.00517881	0	IL1B_IL1R2	IL1B - IL1R2	IL1	Secreted Signaling	KEGG: hsa04060
812	Monocytes	Neutrophils1	IL1B	IL1R2	0.0471732	0	IL1B_IL1R2	IL1B - IL1R2	IL1	Secreted Signaling	KEGG: hsa04060
813	Neutrophils1	Neutrophils1	IL1B	IL1R2	0.0302672	0	IL1B_IL1R2	IL1B - IL1R2	IL1	Secreted Signaling	KEGG: hsa04060
814	Neutrophils2	Neutrophils1	IL1B	IL1R2	0.0416802	0	IL1B_IL1R2	IL1B - IL1R2	IL1	Secreted Signaling	KEGG: hsa04060
815	Plasma cells	Neutrophils1	IL1B	IL1R2	0.00276332	0	IL1B_IL1R2	IL1B - IL1R2	IL1	Secreted Signaling	KEGG: hsa04060
816	DCs	Neutrophils2	IL1B	IL1R2	0.00452018	0	IL1B_IL1R2	IL1B - IL1R2	IL1	Secreted Signaling	KEGG: hsa04060
817	Macrophages	Neutrophils2	IL1B	IL1R2	0.00804922	0	IL1B_IL1R2	IL1B - IL1R2	IL1	Secreted Signaling	KEGG: hsa04060
818	Monocytes	Neutrophils2	IL1B	IL1R2	0.0716433	0	IL1B_IL1R2	IL1B - IL1R2	IL1	Secreted Signaling	KEGG: hsa04060
819	Neutrophils1	Neutrophils2	IL1B	IL1R2	0.0463947	0	IL1B_IL1R2	IL1B - IL1R2	IL1	Secreted Signaling	KEGG: hsa04060
820	Neutrophils2	Neutrophils2	IL1B	IL1R2	0.0634907	0	IL1B_IL1R2	IL1B - IL1R2	IL1	Secreted Signaling	KEGG: hsa04060
821	Plasma cells	Neutrophils2	IL1B	IL1R2	0.00430071	0	IL1B_IL1R2	IL1B - IL1R2	IL1	Secreted Signaling	KEGG: hsa04060
822	iCAFs	DCs	CSF1	CSF1R	0.000756012	0	CSF1_CSF1R	CSF1 - CSF1R	CSF	Secreted Signaling	KEGG: hsa04060
823	Mast cells	DCs	CSF1	CSF1R	0.00194839	0	CSF1_CSF1R	CSF1 - CSF1R	CSF	Secreted Signaling	KEGG: hsa04060
824	myCAFs	DCs	CSF1	CSF1R	0.000477119	0	CSF1_CSF1R	CSF1 - CSF1R	CSF	Secreted Signaling	KEGG: hsa04060
825	iCAFs	Macrophages	CSF1	CSF1R	0.00676369	0	CSF1_CSF1R	CSF1 - CSF1R	CSF	Secreted Signaling	KEGG: hsa04060
826	Mast cells	Macrophages	CSF1	CSF1R	0.0172676	0	CSF1_CSF1R	CSF1 - CSF1R	CSF	Secreted Signaling	KEGG: hsa04060
827	myCAFs	Macrophages	CSF1	CSF1R	0.00427805	0	CSF1_CSF1R	CSF1 - CSF1R	CSF	Secreted Signaling	KEGG: hsa04060
828	iCAFs	Monocytes	CSF1	CSF1R	0.00148838	0	CSF1_CSF1R	CSF1 - CSF1R	CSF	Secreted Signaling	KEGG: hsa04060
829	Mast cells	Monocytes	CSF1	CSF1R	0.00383142	0	CSF1_CSF1R	CSF1 - CSF1R	CSF	Secreted Signaling	KEGG: hsa04060
830	myCAFs	Monocytes	CSF1	CSF1R	0.000939572	0	CSF1_CSF1R	CSF1 - CSF1R	CSF	Secreted Signaling	KEGG: hsa04060
831	Cytotoxic CD8+ T cells	DCs	IFNG	IFNGR1_IFNGR2	0.0018206	0	IFNG_IFNGR1_IFNGR2	IFNG - (IFNGR1+IFNGR2)	IFN-II	Secreted Signaling	KEGG: hsa04060
832	Proliferative cells2	DCs	IFNG	IFNGR1_IFNGR2	0.00207937	0	IFNG_IFNGR1_IFNGR2	IFNG - (IFNGR1+IFNGR2)	IFN-II	Secreted Signaling	KEGG: hsa04060
833	Cytotoxic CD8+ T cells	iCAFs	IFNG	IFNGR1_IFNGR2	0.00179014	0	IFNG_IFNGR1_IFNGR2	IFNG - (IFNGR1+IFNGR2)	IFN-II	Secreted Signaling	KEGG: hsa04060
834	Proliferative cells2	iCAFs	IFNG	IFNGR1_IFNGR2	0.00204459	0	IFNG_IFNGR1_IFNGR2	IFNG - (IFNGR1+IFNGR2)	IFN-II	Secreted Signaling	KEGG: hsa04060
835	Cytotoxic CD8+ T cells	Macrophages	IFNG	IFNGR1_IFNGR2	0.00871526	0	IFNG_IFNGR1_IFNGR2	IFNG - (IFNGR1+IFNGR2)	IFN-II	Secreted Signaling	KEGG: hsa04060
836	Proliferative cells2	Macrophages	IFNG	IFNGR1_IFNGR2	0.00994422	0	IFNG_IFNGR1_IFNGR2	IFNG - (IFNGR1+IFNGR2)	IFN-II	Secreted Signaling	KEGG: hsa04060
837	Cytotoxic CD8+ T cells	Monocytes	IFNG	IFNGR1_IFNGR2	0.0037523	0	IFNG_IFNGR1_IFNGR2	IFNG - (IFNGR1+IFNGR2)	IFN-II	Secreted Signaling	KEGG: hsa04060
838	Proliferative cells2	Monocytes	IFNG	IFNGR1_IFNGR2	0.00428445	0	IFNG_IFNGR1_IFNGR2	IFNG - (IFNGR1+IFNGR2)	IFN-II	Secreted Signaling	KEGG: hsa04060
839	Cytotoxic CD8+ T cells	Proliferative cells1+State1	IFNG	IFNGR1_IFNGR2	0.00302029	0	IFNG_IFNGR1_IFNGR2	IFNG - (IFNGR1+IFNGR2)	IFN-II	Secreted Signaling	KEGG: hsa04060
840	Proliferative cells2	Proliferative cells1+State1	IFNG	IFNGR1_IFNGR2	0.00344899	0	IFNG_IFNGR1_IFNGR2	IFNG - (IFNGR1+IFNGR2)	IFN-II	Secreted Signaling	KEGG: hsa04060
841	Cytotoxic CD8+ T cells	Proliferative cells1+State23	IFNG	IFNGR1_IFNGR2	0.00299197	0	IFNG_IFNGR1_IFNGR2	IFNG - (IFNGR1+IFNGR2)	IFN-II	Secreted Signaling	KEGG: hsa04060
842	Proliferative cells2	Proliferative cells1+State23	IFNG	IFNGR1_IFNGR2	0.00341666	0	IFNG_IFNGR1_IFNGR2	IFNG - (IFNGR1+IFNGR2)	IFN-II	Secreted Signaling	KEGG: hsa04060
843	Cytotoxic CD8+ T cells	Tumor_cells+State1	IFNG	IFNGR1_IFNGR2	0.0044284	0	IFNG_IFNGR1_IFNGR2	IFNG - (IFNGR1+IFNGR2)	IFN-II	Secreted Signaling	KEGG: hsa04060
844	Proliferative cells2	Tumor_cells+State1	IFNG	IFNGR1_IFNGR2	0.00505594	0	IFNG_IFNGR1_IFNGR2	IFNG - (IFNGR1+IFNGR2)	IFN-II	Secreted Signaling	KEGG: hsa04060
845	Cytotoxic CD8+ T cells	Tumor_cells+State2	IFNG	IFNGR1_IFNGR2	0.00349731	0	IFNG_IFNGR1_IFNGR2	IFNG - (IFNGR1+IFNGR2)	IFN-II	Secreted Signaling	KEGG: hsa04060
846	Proliferative cells2	Tumor_cells+State2	IFNG	IFNGR1_IFNGR2	0.00399344	0	IFNG_IFNGR1_IFNGR2	IFNG - (IFNGR1+IFNGR2)	IFN-II	Secreted Signaling	KEGG: hsa04060
847	Cytotoxic CD8+ T cells	Tumor_cells+State3	IFNG	IFNGR1_IFNGR2	0.00306111	0	IFNG_IFNGR1_IFNGR2	IFNG - (IFNGR1+IFNGR2)	IFN-II	Secreted Signaling	KEGG: hsa04060
848	Proliferative cells2	Tumor_cells+State3	IFNG	IFNGR1_IFNGR2	0.00349557	0	IFNG_IFNGR1_IFNGR2	IFNG - (IFNGR1+IFNGR2)	IFN-II	Secreted Signaling	KEGG: hsa04060
849	Proliferative cells1+State1	Effector CD4+ T cells	TNFSF15	TNFRSF25	0.000734749	0	TNFSF15_TNFRSF25	TNFSF15 - TNFRSF25	VEGI	Secreted Signaling	KEGG: hsa04060
850	Proliferative cells1+State23	Effector CD4+ T cells	TNFSF15	TNFRSF25	0.000421144	0	TNFSF15_TNFRSF25	TNFSF15 - TNFRSF25	VEGI	Secreted Signaling	KEGG: hsa04060
851	Tumor_cells+State1	Effector CD4+ T cells	TNFSF15	TNFRSF25	0.000962509	0	TNFSF15_TNFRSF25	TNFSF15 - TNFRSF25	VEGI	Secreted Signaling	KEGG: hsa04060
852	Tumor_cells+State2	Effector CD4+ T cells	TNFSF15	TNFRSF25	0.000376694	0	TNFSF15_TNFRSF25	TNFSF15 - TNFRSF25	VEGI	Secreted Signaling	KEGG: hsa04060
853	Endothelial cells	Proliferative cells1+State1	TNFSF10	TNFRSF10A	0.0153343	0	TNFSF10_TNFRSF10B	TNFSF10 - TNFRSF10B	TRAIL	Secreted Signaling	KEGG: hsa04060
854	iCAFs	Proliferative cells1+State1	TNFSF10	TNFRSF10A	0.00383743	0	TNFSF10_TNFRSF10B	TNFSF10 - TNFRSF10B	TRAIL	Secreted Signaling	KEGG: hsa04060
855	Macrophages	Proliferative cells1+State1	TNFSF10	TNFRSF10A	0.00439323	0	TNFSF10_TNFRSF10B	TNFSF10 - TNFRSF10B	TRAIL	Secreted Signaling	KEGG: hsa04060
856	Mast cells	Proliferative cells1+State1	TNFSF10	TNFRSF10A	0.00772541	0	TNFSF10_TNFRSF10B	TNFSF10 - TNFRSF10B	TRAIL	Secreted Signaling	KEGG: hsa04060
857	Neutrophils1	Proliferative cells1+State1	TNFSF10	TNFRSF10A	0.00863111	0	TNFSF10_TNFRSF10B	TNFSF10 - TNFRSF10B	TRAIL	Secreted Signaling	KEGG: hsa04060
858	Proliferative cells1+State1	Proliferative cells1+State1	TNFSF10	TNFRSF10A	0.00883992	0	TNFSF10_TNFRSF10B	TNFSF10 - TNFRSF10B	TRAIL	Secreted Signaling	KEGG: hsa04060
859	Proliferative cells1+State23	Proliferative cells1+State1	TNFSF10	TNFRSF10A	0.00708801	0	TNFSF10_TNFRSF10B	TNFSF10 - TNFRSF10B	TRAIL	Secreted Signaling	KEGG: hsa04060
860	Proliferative cells2	Proliferative cells1+State1	TNFSF10	TNFRSF10A	0.00489419	0	TNFSF10_TNFRSF10B	TNFSF10 - TNFRSF10B	TRAIL	Secreted Signaling	KEGG: hsa04060
861	Tumor_cells+State1	Proliferative cells1+State1	TNFSF10	TNFRSF10A	0.0160939	0	TNFSF10_TNFRSF10B	TNFSF10 - TNFRSF10B	TRAIL	Secreted Signaling	KEGG: hsa04060
862	Tumor_cells+State2	Proliferative cells1+State1	TNFSF10	TNFRSF10A	0.00798953	0	TNFSF10_TNFRSF10B	TNFSF10 - TNFRSF10B	TRAIL	Secreted Signaling	KEGG: hsa04060
863	Tumor_cells+State3	Proliferative cells1+State1	TNFSF10	TNFRSF10A	0.0108833	0	TNFSF10_TNFRSF10B	TNFSF10 - TNFRSF10B	TRAIL	Secreted Signaling	KEGG: hsa04060
864	Endothelial cells	Proliferative cells1+State23	TNFSF10	TNFRSF10A	0.00827838	0	TNFSF10_TNFRSF10B	TNFSF10 - TNFRSF10B	TRAIL	Secreted Signaling	KEGG: hsa04060
865	iCAFs	Proliferative cells1+State23	TNFSF10	TNFRSF10A	0.0020606	0	TNFSF10_TNFRSF10B	TNFSF10 - TNFRSF10B	TRAIL	Secreted Signaling	KEGG: hsa04060
866	Macrophages	Proliferative cells1+State23	TNFSF10	TNFRSF10A	0.00235966	0	TNFSF10_TNFRSF10B	TNFSF10 - TNFRSF10B	TRAIL	Secreted Signaling	KEGG: hsa04060
867	Mast cells	Proliferative cells1+State23	TNFSF10	TNFRSF10A	0.00415585	0	TNFSF10_TNFRSF10B	TNFSF10 - TNFRSF10B	TRAIL	Secreted Signaling	KEGG: hsa04060
868	Neutrophils1	Proliferative cells1+State23	TNFSF10	TNFRSF10A	0.00464502	0	TNFSF10_TNFRSF10B	TNFSF10 - TNFRSF10B	TRAIL	Secreted Signaling	KEGG: hsa04060
869	Proliferative cells1+State1	Proliferative cells1+State23	TNFSF10	TNFRSF10A	0.00475787	0	TNFSF10_TNFRSF10B	TNFSF10 - TNFRSF10B	TRAIL	Secreted Signaling	KEGG: hsa04060
870	Proliferative cells1+State23	Proliferative cells1+State23	TNFSF10	TNFRSF10A	0.00381183	0	TNFSF10_TNFRSF10B	TNFSF10 - TNFRSF10B	TRAIL	Secreted Signaling	KEGG: hsa04060
871	Proliferative cells2	Proliferative cells1+State23	TNFSF10	TNFRSF10A	0.00262934	0	TNFSF10_TNFRSF10B	TNFSF10 - TNFRSF10B	TRAIL	Secreted Signaling	KEGG: hsa04060
872	Tumor_cells+State1	Proliferative cells1+State23	TNFSF10	TNFRSF10A	0.00869153	0	TNFSF10_TNFRSF10B	TNFSF10 - TNFRSF10B	TRAIL	Secreted Signaling	KEGG: hsa04060
873	Tumor_cells+State2	Proliferative cells1+State23	TNFSF10	TNFRSF10A	0.00429846	0	TNFSF10_TNFRSF10B	TNFSF10 - TNFRSF10B	TRAIL	Secreted Signaling	KEGG: hsa04060
874	Tumor_cells+State3	Proliferative cells1+State23	TNFSF10	TNFRSF10A	0.00586326	0	TNFSF10_TNFRSF10B	TNFSF10 - TNFRSF10B	TRAIL	Secreted Signaling	KEGG: hsa04060
875	Endothelial cells	Tumor_cells+State1	TNFSF10	TNFRSF10A	0.00518165	0	TNFSF10_TNFRSF10B	TNFSF10 - TNFRSF10B	TRAIL	Secreted Signaling	KEGG: hsa04060
876	iCAFs	Tumor_cells+State1	TNFSF10	TNFRSF10A	0.00128676	0	TNFSF10_TNFRSF10B	TNFSF10 - TNFRSF10B	TRAIL	Secreted Signaling	KEGG: hsa04060
877	Macrophages	Tumor_cells+State1	TNFSF10	TNFRSF10A	0.00147368	0	TNFSF10_TNFRSF10B	TNFSF10 - TNFRSF10B	TRAIL	Secreted Signaling	KEGG: hsa04060
878	Mast cells	Tumor_cells+State1	TNFSF10	TNFRSF10A	0.00259721	0	TNFSF10_TNFRSF10B	TNFSF10 - TNFRSF10B	TRAIL	Secreted Signaling	KEGG: hsa04060
879	Neutrophils1	Tumor_cells+State1	TNFSF10	TNFRSF10A	0.00290346	0	TNFSF10_TNFRSF10B	TNFSF10 - TNFRSF10B	TRAIL	Secreted Signaling	KEGG: hsa04060
880	Proliferative cells1+State1	Tumor_cells+State1	TNFSF10	TNFRSF10A	0.00297412	0	TNFSF10_TNFRSF10B	TNFSF10 - TNFRSF10B	TRAIL	Secreted Signaling	KEGG: hsa04060
881	Proliferative cells1+State23	Tumor_cells+State1	TNFSF10	TNFRSF10A	0.00238191	0	TNFSF10_TNFRSF10B	TNFSF10 - TNFRSF10B	TRAIL	Secreted Signaling	KEGG: hsa04060
882	Proliferative cells2	Tumor_cells+State1	TNFSF10	TNFRSF10A	0.00164227	0	TNFSF10_TNFRSF10B	TNFSF10 - TNFRSF10B	TRAIL	Secreted Signaling	KEGG: hsa04060
883	Tumor_cells+State1	Tumor_cells+State1	TNFSF10	TNFRSF10A	0.0054411	0	TNFSF10_TNFRSF10B	TNFSF10 - TNFRSF10B	TRAIL	Secreted Signaling	KEGG: hsa04060
884	Tumor_cells+State2	Tumor_cells+State1	TNFSF10	TNFRSF10A	0.00268648	0	TNFSF10_TNFRSF10B	TNFSF10 - TNFRSF10B	TRAIL	Secreted Signaling	KEGG: hsa04060
885	Tumor_cells+State3	Tumor_cells+State1	TNFSF10	TNFRSF10A	0.00366663	0	TNFSF10_TNFRSF10B	TNFSF10 - TNFRSF10B	TRAIL	Secreted Signaling	KEGG: hsa04060
886	Endothelial cells	Tumor_cells+State2	TNFSF10	TNFRSF10A	0.00419189	0	TNFSF10_TNFRSF10B	TNFSF10 - TNFRSF10B	TRAIL	Secreted Signaling	KEGG: hsa04060
887	iCAFs	Tumor_cells+State2	TNFSF10	TNFRSF10A	0.0010402	0	TNFSF10_TNFRSF10B	TNFSF10 - TNFRSF10B	TRAIL	Secreted Signaling	KEGG: hsa04060
888	Macrophages	Tumor_cells+State2	TNFSF10	TNFRSF10A	0.00119134	0	TNFSF10_TNFRSF10B	TNFSF10 - TNFRSF10B	TRAIL	Secreted Signaling	KEGG: hsa04060
889	Mast cells	Tumor_cells+State2	TNFSF10	TNFRSF10A	0.00210007	0	TNFSF10_TNFRSF10B	TNFSF10 - TNFRSF10B	TRAIL	Secreted Signaling	KEGG: hsa04060
890	Neutrophils1	Tumor_cells+State2	TNFSF10	TNFRSF10A	0.00234784	0	TNFSF10_TNFRSF10B	TNFSF10 - TNFRSF10B	TRAIL	Secreted Signaling	KEGG: hsa04060
891	Proliferative cells1+State1	Tumor_cells+State2	TNFSF10	TNFRSF10A	0.00240501	0	TNFSF10_TNFRSF10B	TNFSF10 - TNFRSF10B	TRAIL	Secreted Signaling	KEGG: hsa04060
892	Proliferative cells1+State23	Tumor_cells+State2	TNFSF10	TNFRSF10A	0.0019259	0	TNFSF10_TNFRSF10B	TNFSF10 - TNFRSF10B	TRAIL	Secreted Signaling	KEGG: hsa04060
893	Proliferative cells2	Tumor_cells+State2	TNFSF10	TNFRSF10A	0.00132768	0	TNFSF10_TNFRSF10B	TNFSF10 - TNFRSF10B	TRAIL	Secreted Signaling	KEGG: hsa04060
894	Tumor_cells+State1	Tumor_cells+State2	TNFSF10	TNFRSF10A	0.00440201	0	TNFSF10_TNFRSF10B	TNFSF10 - TNFRSF10B	TRAIL	Secreted Signaling	KEGG: hsa04060
895	Tumor_cells+State2	Tumor_cells+State2	TNFSF10	TNFRSF10A	0.00217229	0	TNFSF10_TNFRSF10B	TNFSF10 - TNFRSF10B	TRAIL	Secreted Signaling	KEGG: hsa04060
896	Tumor_cells+State3	Tumor_cells+State2	TNFSF10	TNFRSF10A	0.0029654	0	TNFSF10_TNFRSF10B	TNFSF10 - TNFRSF10B	TRAIL	Secreted Signaling	KEGG: hsa04060
897	Endothelial cells	Tumor_cells+State3	TNFSF10	TNFRSF10A	0.00423948	0	TNFSF10_TNFRSF10B	TNFSF10 - TNFRSF10B	TRAIL	Secreted Signaling	KEGG: hsa04060
898	iCAFs	Tumor_cells+State3	TNFSF10	TNFRSF10A	0.00105204	0	TNFSF10_TNFRSF10B	TNFSF10 - TNFRSF10B	TRAIL	Secreted Signaling	KEGG: hsa04060
899	Macrophages	Tumor_cells+State3	TNFSF10	TNFRSF10A	0.00120491	0	TNFSF10_TNFRSF10B	TNFSF10 - TNFRSF10B	TRAIL	Secreted Signaling	KEGG: hsa04060
900	Mast cells	Tumor_cells+State3	TNFSF10	TNFRSF10A	0.00212396	0	TNFSF10_TNFRSF10B	TNFSF10 - TNFRSF10B	TRAIL	Secreted Signaling	KEGG: hsa04060
901	Neutrophils1	Tumor_cells+State3	TNFSF10	TNFRSF10A	0.00237454	0	TNFSF10_TNFRSF10B	TNFSF10 - TNFRSF10B	TRAIL	Secreted Signaling	KEGG: hsa04060
902	Proliferative cells1+State1	Tumor_cells+State3	TNFSF10	TNFRSF10A	0.00243236	0	TNFSF10_TNFRSF10B	TNFSF10 - TNFRSF10B	TRAIL	Secreted Signaling	KEGG: hsa04060
903	Proliferative cells1+State23	Tumor_cells+State3	TNFSF10	TNFRSF10A	0.00194781	0	TNFSF10_TNFRSF10B	TNFSF10 - TNFRSF10B	TRAIL	Secreted Signaling	KEGG: hsa04060
904	Proliferative cells2	Tumor_cells+State3	TNFSF10	TNFRSF10A	0.00134279	0	TNFSF10_TNFRSF10B	TNFSF10 - TNFRSF10B	TRAIL	Secreted Signaling	KEGG: hsa04060
905	Tumor_cells+State1	Tumor_cells+State3	TNFSF10	TNFRSF10A	0.00445196	0	TNFSF10_TNFRSF10B	TNFSF10 - TNFRSF10B	TRAIL	Secreted Signaling	KEGG: hsa04060
906	Tumor_cells+State2	Tumor_cells+State3	TNFSF10	TNFRSF10A	0.002197	0	TNFSF10_TNFRSF10B	TNFSF10 - TNFRSF10B	TRAIL	Secreted Signaling	KEGG: hsa04060
907	Tumor_cells+State3	Tumor_cells+State3	TNFSF10	TNFRSF10A	0.0029991	0	TNFSF10_TNFRSF10B	TNFSF10 - TNFRSF10B	TRAIL	Secreted Signaling	KEGG: hsa04060
908	Macrophages	iCAFs	TNFSF12	TNFRSF12A	0.00453706	0	TNFSF12_TNFRSF12A	TNFSF12 - TNFRSF12A	TWEAK	Secreted Signaling	KEGG: hsa04060
909	Macrophages	myCAFs	TNFSF12	TNFRSF12A	0.00148074	0	TNFSF12_TNFRSF12A	TNFSF12 - TNFRSF12A	TWEAK	Secreted Signaling	KEGG: hsa04060
910	Macrophages	Proliferative cells1+State1	TNFSF12	TNFRSF12A	0.00321415	0	TNFSF12_TNFRSF12A	TNFSF12 - TNFRSF12A	TWEAK	Secreted Signaling	KEGG: hsa04060
911	Macrophages	Proliferative cells1+State23	TNFSF12	TNFRSF12A	0.00547368	0	TNFSF12_TNFRSF12A	TNFSF12 - TNFRSF12A	TWEAK	Secreted Signaling	KEGG: hsa04060
912	Macrophages	Tumor_cells+State1	TNFSF12	TNFRSF12A	0.00157069	0	TNFSF12_TNFRSF12A	TNFSF12 - TNFRSF12A	TWEAK	Secreted Signaling	KEGG: hsa04060
913	Macrophages	Tumor_cells+State2	TNFSF12	TNFRSF12A	0.00419919	0	TNFSF12_TNFRSF12A	TNFSF12 - TNFRSF12A	TWEAK	Secreted Signaling	KEGG: hsa04060
914	Macrophages	Tumor_cells+State3	TNFSF12	TNFRSF12A	0.00120444	0	TNFSF12_TNFRSF12A	TNFSF12 - TNFRSF12A	TWEAK	Secreted Signaling	KEGG: hsa04060
915	Proliferative cells1+State1	Tregs	TNFSF9	TNFRSF9	0.00289038	0	TNFSF9_TNFRSF9	TNFSF9 - TNFRSF9	CD137	Secreted Signaling	KEGG: hsa04060
916	Proliferative cells1+State23	Tregs	TNFSF9	TNFRSF9	0.00532299	0	TNFSF9_TNFRSF9	TNFSF9 - TNFRSF9	CD137	Secreted Signaling	KEGG: hsa04060
917	Tumor_cells+State1	Tregs	TNFSF9	TNFRSF9	0.00401796	0	TNFSF9_TNFRSF9	TNFSF9 - TNFRSF9	CD137	Secreted Signaling	KEGG: hsa04060
918	Tumor_cells+State2	Tregs	TNFSF9	TNFRSF9	0.00246564	0	TNFSF9_TNFRSF9	TNFSF9 - TNFRSF9	CD137	Secreted Signaling	KEGG: hsa04060
919	Tumor_cells+State3	Tregs	TNFSF9	TNFRSF9	0.00267926	0	TNFSF9_TNFRSF9	TNFSF9 - TNFRSF9	CD137	Secreted Signaling	KEGG: hsa04060
920	DCs	Plasma cells	TNFSF13B	TNFRSF17	0.0096137	0	TNFSF13B_TNFRSF17	TNFSF13B - TNFRSF17	BAFF	Secreted Signaling	KEGG: hsa04060
921	Macrophages	Plasma cells	TNFSF13B	TNFRSF17	0.0435057	0	TNFSF13B_TNFRSF17	TNFSF13B - TNFRSF17	BAFF	Secreted Signaling	KEGG: hsa04060
922	Monocytes	Plasma cells	TNFSF13B	TNFRSF17	0.0141587	0	TNFSF13B_TNFRSF17	TNFSF13B - TNFRSF17	BAFF	Secreted Signaling	KEGG: hsa04060
923	Neutrophils2	Plasma cells	TNFSF13B	TNFRSF17	0.0193639	0	TNFSF13B_TNFRSF17	TNFSF13B - TNFRSF17	BAFF	Secreted Signaling	KEGG: hsa04060
924	Macrophages	B cells	SPP1	CD44	0.0189795	0	SPP1_CD44	SPP1 - CD44	SPP1	Secreted Signaling	PMID: 21907263
925	Macrophages	Cytotoxic CD8+ T cells	SPP1	CD44	0.0242378	0	SPP1_CD44	SPP1 - CD44	SPP1	Secreted Signaling	PMID: 21907263
926	Macrophages	DCs	SPP1	CD44	0.00643467	0	SPP1_CD44	SPP1 - CD44	SPP1	Secreted Signaling	PMID: 21907263
927	Macrophages	Effector CD4+ T cells	SPP1	CD44	0.0231002	0	SPP1_CD44	SPP1 - CD44	SPP1	Secreted Signaling	PMID: 21907263
928	Macrophages	iCAFs	SPP1	CD44	0.0129009	0	SPP1_CD44	SPP1 - CD44	SPP1	Secreted Signaling	PMID: 21907263
929	Macrophages	Macrophages	SPP1	CD44	0.030933	0	SPP1_CD44	SPP1 - CD44	SPP1	Secreted Signaling	PMID: 21907263
930	Macrophages	Mast cells	SPP1	CD44	0.0347586	0	SPP1_CD44	SPP1 - CD44	SPP1	Secreted Signaling	PMID: 21907263
931	Macrophages	Monocytes	SPP1	CD44	0.0411383	0	SPP1_CD44	SPP1 - CD44	SPP1	Secreted Signaling	PMID: 21907263
932	Macrophages	myCAFs	SPP1	CD44	0.0159725	0	SPP1_CD44	SPP1 - CD44	SPP1	Secreted Signaling	PMID: 21907263
933	Macrophages	Naive CD4+ T cells	SPP1	CD44	0.0205097	0	SPP1_CD44	SPP1 - CD44	SPP1	Secreted Signaling	PMID: 21907263
934	Macrophages	Neutrophils1	SPP1	CD44	0.0236185	0	SPP1_CD44	SPP1 - CD44	SPP1	Secreted Signaling	PMID: 21907263
935	Macrophages	Neutrophils2	SPP1	CD44	0.0101987	0	SPP1_CD44	SPP1 - CD44	SPP1	Secreted Signaling	PMID: 21907263
936	Macrophages	Plasma cells	SPP1	CD44	0.0175313	0	SPP1_CD44	SPP1 - CD44	SPP1	Secreted Signaling	PMID: 21907263
[truncated: 8,716 more rows]
[truncated: 1 more columns]
