# Supplementary material for: ECM remodeling-associated immune signatures and hub proteins: predictive markers and therapeutic targets for metastatic gastric cancer
Source: Front Immunol. 2026 Feb 6;17:1765095. doi: 10.3389/fimmu.2026.1765095 (PMC12920572; doi:10.3389/fimmu.2026.1765095)
Supplement: Supplementary file 13 [file Table10.xlsx]

## Sheet: net_Metastasis_passway
	source	target	pathway_name	prob	pval
1	B cells	B cells	CD22	0.00946388	0
2	B cells	B cells	CD45	0.00946388	0
3	B cells	B cells	MIF	0.133149	0
4	B cells	Cytotoxic CD8+ T cells	CD22	0.0185157	0
5	B cells	Cytotoxic CD8+ T cells	CD99	0.0101605	0
6	B cells	Cytotoxic CD8+ T cells	CLEC	0.0243405	0
7	B cells	Cytotoxic CD8+ T cells	MHC-I	0.500773	0
8	B cells	Cytotoxic CD8+ T cells	MIF	0.103073	0
9	B cells	Cytotoxic CD8+ T cells	TNF	0.00271381	0
10	B cells	DCs	CD22	0.00304752	0
11	B cells	DCs	CD23	0.00198624	0
12	B cells	DCs	MHC-II	0.0527686	0
13	B cells	DCs	MIF	0.0946149	0
14	B cells	DCs	TNF	0.00340879	0
15	B cells	Effector CD4+ T cells	CD22	0.017666	0
16	B cells	Effector CD4+ T cells	CD99	0.00818429	0
17	B cells	Effector CD4+ T cells	CLEC	0.111647	0
18	B cells	Effector CD4+ T cells	MHC-II	0.164653	0
19	B cells	Effector CD4+ T cells	MIF	0.0429516	0.01
20	B cells	Effector CD4+ T cells	TNF	0.00224346	0
21	B cells	Endothelial cells	CD99	0.0143201	0
22	B cells	Endothelial cells	MIF	0.000675046	0
23	B cells	Endothelial cells	SELL	0.0107228	0
24	B cells	Endothelial cells	TNF	0.00164821	0
25	B cells	Endothelial cells	VISFATIN	0.0177737	0
26	B cells	Macrophages	CD22	0.00673744	0
27	B cells	Macrophages	CD23	0.00268706	0
28	B cells	Macrophages	CD45	0.000900547	0
29	B cells	Macrophages	CD99	0.010217	0
30	B cells	Macrophages	MHC-II	0.193566	0
31	B cells	Macrophages	MIF	0.0666451	0
32	B cells	Macrophages	TNF	0.00310263	0
33	B cells	Mast cells	CD22	0.00262098	0
34	B cells	Mast cells	CD45	0.00518628	0
35	B cells	Monocytes	CD22	0.0107591	0
36	B cells	Monocytes	CD23	0.0031491	0
37	B cells	Monocytes	CD99	0.00220566	0
38	B cells	Monocytes	MIF	0.0572204	0
39	B cells	Monocytes	TNF	0.0102629	0
40	B cells	Naive CD4+ T cells	CD22	0.016261	0
41	B cells	Neutrophils1	CD22	0.0280009	0
42	B cells	Neutrophils1	TNF	0.00721712	0
43	B cells	Plasma cells	CD22	0.00183357	0
44	B cells	Plasma cells	MIF	0.0501541	0
45	B cells	Proliferative cells1+State1	CD22	0.000150711	0
46	B cells	Proliferative cells1+State1	EGF	0.00245842	0
47	B cells	Proliferative cells1+State1	SELL	0.000269408	0
48	B cells	Proliferative cells1+State1	TGFb	0.00602095	0
49	B cells	Proliferative cells1+State1	TNF	0.00193686	0
50	B cells	Proliferative cells1+State1	VISFATIN	0.000511004	0
51	B cells	Proliferative cells2	CD137	0.000109418	0
52	B cells	Proliferative cells2	CD22	0.012818	0
53	B cells	Proliferative cells2	CD99	0.00824204	0.03
54	B cells	Proliferative cells2	CLEC	0.0194563	0
55	B cells	Proliferative cells2	MHC-II	0.119912	0
56	B cells	Proliferative cells2	TNF	0.00501834	0
57	B cells	Tregs	CD137	0.00194262	0
58	B cells	Tregs	CD22	0.0176589	0
59	B cells	Tregs	CD99	0.00676076	0
60	B cells	Tregs	CLEC	0.0213951	0
61	B cells	Tregs	MHC-II	0.195862	0
62	B cells	Tregs	MIF	0.0483988	0
63	B cells	Tregs	TNF	0.00909742	0
64	B cells	Tumor_cells+State1	EGF	0.002546	0
65	B cells	Tumor_cells+State1	SELL	0.000189523	0
66	B cells	Tumor_cells+State1	TGFb	0.00626271	0
67	B cells	Tumor_cells+State1	TNF	0.00218138	0
68	B cells	Tumor_cells+State1	VISFATIN	0.000902177	0
69	B cells	Tumor_cells+State3	EGF	0.000853903	0
70	B cells	Tumor_cells+State3	TGFb	0.0043913	0
71	B cells	Tumor_cells+State3	TNF	0.000662681	0
72	B cells	Tumor_cells+State3	VISFATIN	0.00200276	0
73	B cells	iCAFs	CD99	0.0122018	0
74	B cells	iCAFs	TNF	0.00252016	0
75	B cells	myCAFs	CD99	0.0100181	0
76	B cells	myCAFs	TNF	0.00150165	0
77	Cytotoxic CD8+ T cells	B cells	CD45	0.0185157	0
78	Cytotoxic CD8+ T cells	B cells	CD99	0.0101605	0
79	Cytotoxic CD8+ T cells	B cells	MIF	0.169618	0
80	Cytotoxic CD8+ T cells	B cells	SELPLG	0.00155719	0
81	Cytotoxic CD8+ T cells	Cytotoxic CD8+ T cells	CD99	0.0460585	0
82	Cytotoxic CD8+ T cells	Cytotoxic CD8+ T cells	CLEC	0.0268133	0
83	Cytotoxic CD8+ T cells	Cytotoxic CD8+ T cells	LCK	0.00729584	0
84	Cytotoxic CD8+ T cells	Cytotoxic CD8+ T cells	MHC-I	0.610136	0
85	Cytotoxic CD8+ T cells	Cytotoxic CD8+ T cells	MIF	0.131984	0
86	Cytotoxic CD8+ T cells	DCs	ANNEXIN	0.0102904	0
87	Cytotoxic CD8+ T cells	DCs	IFN-II	0.00279595	0
88	Cytotoxic CD8+ T cells	DCs	MHC-II	0.00856027	0
89	Cytotoxic CD8+ T cells	DCs	MIF	0.121312	0
90	Cytotoxic CD8+ T cells	Effector CD4+ T cells	CD99	0.0373637	0
91	Cytotoxic CD8+ T cells	Effector CD4+ T cells	CLEC	0.127742	0
92	Cytotoxic CD8+ T cells	Effector CD4+ T cells	MHC-II	0.0269462	0
93	Cytotoxic CD8+ T cells	Effector CD4+ T cells	MIF	0.105027	0
94	Cytotoxic CD8+ T cells	Endothelial cells	CD99	0.0639646	0
95	Cytotoxic CD8+ T cells	Endothelial cells	IFN-II	0.00222947	0
96	Cytotoxic CD8+ T cells	Endothelial cells	ITGB2	0.0210994	0
97	Cytotoxic CD8+ T cells	Endothelial cells	MIF	0.000877648	0
98	Cytotoxic CD8+ T cells	Endothelial cells	PARs	0.0224274	0
99	Cytotoxic CD8+ T cells	Endothelial cells	SELPLG	0.0044562	0
100	Cytotoxic CD8+ T cells	Endothelial cells	VISFATIN	0.0144849	0
101	Cytotoxic CD8+ T cells	Macrophages	ANNEXIN	0.0073875	0
102	Cytotoxic CD8+ T cells	Macrophages	CD45	0.00177657	0
103	Cytotoxic CD8+ T cells	Macrophages	CD6	0.00204126	0
104	Cytotoxic CD8+ T cells	Macrophages	CD99	0.0469414	0
105	Cytotoxic CD8+ T cells	Macrophages	IFN-II	0.00406768	0
106	Cytotoxic CD8+ T cells	Macrophages	ITGB2	0.00968348	0
107	Cytotoxic CD8+ T cells	Macrophages	MHC-II	0.0317503	0
108	Cytotoxic CD8+ T cells	Macrophages	MIF	0.131135	0
109	Cytotoxic CD8+ T cells	Mast cells	CD45	0.0101888	0
110	Cytotoxic CD8+ T cells	Mast cells	CD99	0.032399	0
111	Cytotoxic CD8+ T cells	Mast cells	IFN-II	0.00240952	0
112	Cytotoxic CD8+ T cells	Mast cells	ITGB2	0.0023993	0.03
113	Cytotoxic CD8+ T cells	Mast cells	MIF	0.0523186	0
114	Cytotoxic CD8+ T cells	Monocytes	ANNEXIN	0.0655859	0
115	Cytotoxic CD8+ T cells	Monocytes	CD99	0.0236108	0
116	Cytotoxic CD8+ T cells	Monocytes	IFN-II	0.00411649	0
117	Cytotoxic CD8+ T cells	Monocytes	ITGB2	0.014262	0
118	Cytotoxic CD8+ T cells	Monocytes	MIF	0.0731517	0
119	Cytotoxic CD8+ T cells	Naive CD4+ T cells	CD99	0.0121307	0
120	Cytotoxic CD8+ T cells	Naive CD4+ T cells	SELPLG	0.00196866	0
121	Cytotoxic CD8+ T cells	Neutrophils1	ANNEXIN	0.188114	0
122	Cytotoxic CD8+ T cells	Neutrophils1	CCL	0.0549448	0
123	Cytotoxic CD8+ T cells	Neutrophils1	ITGB2	0.0192659	0
124	Cytotoxic CD8+ T cells	Neutrophils1	SELPLG	0.0168784	0
125	Cytotoxic CD8+ T cells	Plasma cells	CD99	0.00994104	0
126	Cytotoxic CD8+ T cells	Plasma cells	ITGB2	0.00628076	0
127	Cytotoxic CD8+ T cells	Plasma cells	MIF	0.114086	0
128	Cytotoxic CD8+ T cells	Proliferative cells1+State1	CD96	0.000449015	0
129	Cytotoxic CD8+ T cells	Proliferative cells1+State1	CD99	0.0183266	0
130	Cytotoxic CD8+ T cells	Proliferative cells1+State1	IFN-II	0.00845348	0
131	Cytotoxic CD8+ T cells	Proliferative cells1+State1	PARs	0.0249872	0
132	Cytotoxic CD8+ T cells	Proliferative cells1+State1	SEMA4	0.00290681	0
133	Cytotoxic CD8+ T cells	Proliferative cells1+State1	TGFb	0.00788164	0
134	Cytotoxic CD8+ T cells	Proliferative cells1+State1	TIGIT	0.000394125	0
135	Cytotoxic CD8+ T cells	Proliferative cells1+State1	VISFATIN	0.000415788	0
136	Cytotoxic CD8+ T cells	Proliferative cells2	CD99	0.0376195	0
137	Cytotoxic CD8+ T cells	Proliferative cells2	CLEC	0.0213882	0
138	Cytotoxic CD8+ T cells	Proliferative cells2	MHC-II	0.0195552	0
139	Cytotoxic CD8+ T cells	Proliferative cells2	MIF	0.102839	0
140	Cytotoxic CD8+ T cells	Proliferative cells2	SELPLG	0.000846301	0
141	Cytotoxic CD8+ T cells	Tregs	CD99	0.0310236	0
142	Cytotoxic CD8+ T cells	Tregs	CLEC	0.023539	0
143	Cytotoxic CD8+ T cells	Tregs	MHC-II	0.0321327	0
144	Cytotoxic CD8+ T cells	Tregs	MIF	0.115756	0
145	Cytotoxic CD8+ T cells	Tregs	SELPLG	0.00198186	0
146	Cytotoxic CD8+ T cells	Tumor_cells+State1	CD96	0.000279449	0
147	Cytotoxic CD8+ T cells	Tumor_cells+State1	CD99	0.00761302	0
148	Cytotoxic CD8+ T cells	Tumor_cells+State1	IFN-II	0.00344606	0
149	Cytotoxic CD8+ T cells	Tumor_cells+State1	PARs	0.0138567	0
150	Cytotoxic CD8+ T cells	Tumor_cells+State1	SEMA4	0.00225069	0
151	Cytotoxic CD8+ T cells	Tumor_cells+State1	TGFb	0.00819776	0
152	Cytotoxic CD8+ T cells	Tumor_cells+State1	TIGIT	0.000245282	0
153	Cytotoxic CD8+ T cells	Tumor_cells+State1	VISFATIN	0.000734127	0
154	Cytotoxic CD8+ T cells	Tumor_cells+State3	CD6	0.00129933	0
155	Cytotoxic CD8+ T cells	Tumor_cells+State3	CEACAM	0.0134627	0
156	Cytotoxic CD8+ T cells	Tumor_cells+State3	IFN-II	0.00214582	0
157	Cytotoxic CD8+ T cells	Tumor_cells+State3	PARs	0.00470717	0
158	Cytotoxic CD8+ T cells	Tumor_cells+State3	SEMA4	0.00178755	0
159	Cytotoxic CD8+ T cells	Tumor_cells+State3	TGFb	0.00574929	0
160	Cytotoxic CD8+ T cells	Tumor_cells+State3	VISFATIN	0.00163004	0
161	Cytotoxic CD8+ T cells	iCAFs	CD99	0.0549117	0
162	Cytotoxic CD8+ T cells	iCAFs	IFN-II	0.00198677	0
163	Cytotoxic CD8+ T cells	iCAFs	ITGB2	0.00553589	0
164	Cytotoxic CD8+ T cells	iCAFs	PARs	0.0112655	0
165	Cytotoxic CD8+ T cells	myCAFs	CD99	0.0454361	0
166	DCs	B cells	BAFF	0.00310501	0
167	DCs	B cells	CD45	0.00304752	0
168	DCs	B cells	GALECTIN	0.0182979	0
169	DCs	B cells	MIF	0.140609	0
170	DCs	Cytotoxic CD8+ T cells	CLEC	0.00456735	0
171	DCs	Cytotoxic CD8+ T cells	GALECTIN	0.0333064	0
172	DCs	Cytotoxic CD8+ T cells	ICAM	0.00117945	0
173	DCs	Cytotoxic CD8+ T cells	MHC-I	0.427289	0
174	DCs	Cytotoxic CD8+ T cells	MIF	0.108963	0
175	DCs	DCs	ANNEXIN	0.00594308	0
176	DCs	DCs	GALECTIN	0.0129244	0
177	DCs	DCs	ICAM	0.00155013	0
178	DCs	DCs	ITGB2	0.00359546	0
179	DCs	DCs	MHC-II	0.0544508	0
180	DCs	DCs	MIF	0.100049	0.02
181	DCs	Effector CD4+ T cells	CD86	0.00518405	0
182	DCs	Effector CD4+ T cells	CLEC	0.0225182	0
183	DCs	Effector CD4+ T cells	GALECTIN	0.0319546	0
184	DCs	Effector CD4+ T cells	ICAM	0.00106968	0
185	DCs	Effector CD4+ T cells	MHC-II	0.169857	0
186	DCs	Endothelial cells	CD99	0.010328	0
187	DCs	Endothelial cells	ITGB2	0.0430861	0
188	DCs	Endothelial cells	MIF	0.000715827	0
189	DCs	Endothelial cells	VEGF	0.00411378	0
190	DCs	Endothelial cells	VISFATIN	0.0813416	0
191	DCs	Macrophages	ANNEXIN	0.00426127	0
192	DCs	Macrophages	CD45	0.0002883	0
193	DCs	Macrophages	CD99	0.0017983	0
194	DCs	Macrophages	GALECTIN	0.022892	0
195	DCs	Macrophages	ICAM	0.0020974	0
196	DCs	Macrophages	ITGB2	0.0198024	0
197	DCs	Macrophages	MHC-II	0.199671	0
198	DCs	Macrophages	MIF	0.0703905	0
199	DCs	Mast cells	CD45	0.00166519	0
200	DCs	Mast cells	GALECTIN	0.0238591	0
201	DCs	Mast cells	ICAM	0.000940747	0
202	DCs	Mast cells	ITGB2	0.0049445	0
203	DCs	Monocytes	ANNEXIN	0.0383154	0
204	DCs	Monocytes	CD99	0.00158534	0
205	DCs	Monocytes	GALECTIN	0.0327884	0
206	DCs	Monocytes	ICAM	0.0024583	0
207	DCs	Monocytes	IL1	0.00395794	0
208	DCs	Monocytes	ITGB2	0.0290252	0
209	DCs	Monocytes	MIF	0.0604705	0
210	DCs	Naive CD4+ T cells	GALECTIN	0.0261912	0
211	DCs	Neutrophils1	ANNEXIN	0.112726	0
212	DCs	Neutrophils1	CCL	0.00211515	0
213	DCs	Neutrophils1	CXCL	0.0168436	0
214	DCs	Neutrophils1	GALECTIN	0.0389755	0
215	DCs	Neutrophils1	IL1	0.0178561	0
216	DCs	Neutrophils1	ITGB2	0.0390037	0
217	DCs	Plasma cells	BAFF	0.0049932	0
218	DCs	Plasma cells	GALECTIN	0.0139744	0
219	DCs	Plasma cells	ITGB2	0.0167445	0
220	DCs	Plasma cells	MIF	0.0530254	0
221	DCs	Proliferative cells1+State1	EGF	0.00490803	0
222	DCs	Proliferative cells1+State1	GALECTIN	0.00575442	0
223	DCs	Proliferative cells1+State1	GRN	0.00958367	0
224	DCs	Proliferative cells1+State1	IL1	0.00126952	0.005
225	DCs	Proliferative cells1+State1	ITGB2	0.00462439	0
226	DCs	Proliferative cells1+State1	TGFb	0.00145485	0
227	DCs	Proliferative cells1+State1	VISFATIN	0.00241257	0
228	DCs	Proliferative cells2	CD86	0.00540421	0
229	DCs	Proliferative cells2	CLEC	0.00363661	0
230	DCs	Proliferative cells2	CXCL	0.00161595	0
231	DCs	Proliferative cells2	GALECTIN	0.0216719	0
232	DCs	Proliferative cells2	ICAM	0.00357107	0
233	DCs	Proliferative cells2	MHC-II	0.123715	0
234	DCs	Tregs	CD86	0.0193795	0
235	DCs	Tregs	CLEC	0.0040052	0
236	DCs	Tregs	CXCL	0.00765988	0
237	DCs	Tregs	GALECTIN	0.0307107	0
238	DCs	Tregs	IL1	0.0087122	0
239	DCs	Tregs	MHC-II	0.202038	0
240	DCs	Tregs	MIF	0.051175	0
241	DCs	Tumor_cells+State1	EGF	0.00508278	0
242	DCs	Tumor_cells+State1	GALECTIN	0.0016459	0
243	DCs	Tumor_cells+State1	GRN	0.00321631	0
244	DCs	Tumor_cells+State1	IL1	0.000435003	0
245	DCs	Tumor_cells+State1	TGFb	0.00151342	0
246	DCs	Tumor_cells+State1	VISFATIN	0.00425319	0
247	DCs	Tumor_cells+State2	GALECTIN	0.00267073	0
248	DCs	Tumor_cells+State3	EGF	0.00170401	0
249	DCs	Tumor_cells+State3	GALECTIN	0.00130356	0
250	DCs	Tumor_cells+State3	GRN	0.00228564	0
251	DCs	Tumor_cells+State3	TGFb	0.00106066	0
252	DCs	Tumor_cells+State3	VISFATIN	0.00940327	0
253	DCs	iCAFs	GALECTIN	0.00723726	0
254	DCs	iCAFs	ITGB2	0.0113705	0
255	DCs	myCAFs	GALECTIN	0.00312217	0
256	Effector CD4+ T cells	B cells	CD45	0.017666	0
257	Effector CD4+ T cells	B cells	CD99	0.00818429	0
258	Effector CD4+ T cells	B cells	MIF	0.168103	0
259	Effector CD4+ T cells	Cytotoxic CD8+ T cells	CD99	0.0373637	0
260	Effector CD4+ T cells	Cytotoxic CD8+ T cells	CLEC	0.0215146	0
261	Effector CD4+ T cells	Cytotoxic CD8+ T cells	LCK	0.0147173	0
262	Effector CD4+ T cells	Cytotoxic CD8+ T cells	MHC-I	0.561423	0
263	Effector CD4+ T cells	Cytotoxic CD8+ T cells	MIF	0.130778	0
264	Effector CD4+ T cells	DCs	ANNEXIN	0.00990398	0
265	Effector CD4+ T cells	DCs	MHC-II	0.00164695	0
266	Effector CD4+ T cells	DCs	MIF	0.120196	0
267	Effector CD4+ T cells	Effector CD4+ T cells	CCL	0.00320598	0
268	Effector CD4+ T cells	Effector CD4+ T cells	CD99	0.0302582	0
269	Effector CD4+ T cells	Effector CD4+ T cells	CLEC	0.102639	0
270	Effector CD4+ T cells	Effector CD4+ T cells	MHC-II	0.00520058	0
271	Effector CD4+ T cells	Effector CD4+ T cells	MIF	0.104053	0.005
272	Effector CD4+ T cells	Endothelial cells	CD46	0.00131649	0
273	Effector CD4+ T cells	Endothelial cells	CD99	0.052074	0
274	Effector CD4+ T cells	Endothelial cells	ITGB2	0.014495	0
275	Effector CD4+ T cells	Endothelial cells	MIF	0.000869067	0
276	Effector CD4+ T cells	Endothelial cells	PARs	0.00384024	0
277	Effector CD4+ T cells	Endothelial cells	VISFATIN	0.0190288	0
278	Effector CD4+ T cells	Macrophages	ANNEXIN	0.00710931	0
279	Effector CD4+ T cells	Macrophages	CD45	0.00169372	0
280	Effector CD4+ T cells	Macrophages	CD6	0.00467446	0
281	Effector CD4+ T cells	Macrophages	CD99	0.0379551	0
282	Effector CD4+ T cells	Macrophages	ITGB2	0.00664958	0
283	Effector CD4+ T cells	Macrophages	MHC-II	0.00613277	0
284	Effector CD4+ T cells	Macrophages	MIF	0.129943	0.015
285	Effector CD4+ T cells	Mast cells	CD45	0.00971748	0
286	Effector CD4+ T cells	Mast cells	CD99	0.026212	0
287	Effector CD4+ T cells	Mast cells	MIF	0.0518332	0
288	Effector CD4+ T cells	Monocytes	ANNEXIN	0.0631871	0
289	Effector CD4+ T cells	Monocytes	CD99	0.0190253	0
290	Effector CD4+ T cells	Monocytes	ITGB2	0.00980786	0
291	Effector CD4+ T cells	Monocytes	MIF	0.0724878	0
292	Effector CD4+ T cells	Naive CD4+ T cells	CD99	0.00977504	0
293	Effector CD4+ T cells	Neutrophils1	ANNEXIN	0.181634	0
294	Effector CD4+ T cells	Neutrophils1	CCL	0.00679943	0
295	Effector CD4+ T cells	Neutrophils1	ITGB2	0.01327	0
296	Effector CD4+ T cells	Plasma cells	CD99	0.00800716	0.01
297	Effector CD4+ T cells	Plasma cells	ITGB2	0.00430832	0
298	Effector CD4+ T cells	Plasma cells	MIF	0.113034	0
299	Effector CD4+ T cells	Proliferative cells1+State1	CD46	0.000143925	0
300	Effector CD4+ T cells	Proliferative cells1+State1	CD96	0.000388996	0
301	Effector CD4+ T cells	Proliferative cells1+State1	CD99	0.0147858	0
302	Effector CD4+ T cells	Proliferative cells1+State1	PARs	0.0042853	0
303	Effector CD4+ T cells	Proliferative cells1+State1	TGFb	0.00626257	0
304	Effector CD4+ T cells	Proliferative cells1+State1	TIGIT	0.00022198	0
305	Effector CD4+ T cells	Proliferative cells1+State1	VISFATIN	0.000547421	0
306	Effector CD4+ T cells	Proliferative cells2	CD99	0.0304669	0
307	Effector CD4+ T cells	Proliferative cells2	CLEC	0.0171605	0
308	Effector CD4+ T cells	Proliferative cells2	MHC-II	0.00376936	0
309	Effector CD4+ T cells	Proliferative cells2	MIF	0.101884	0
310	Effector CD4+ T cells	Tregs	CCL	0.00354244	0
311	Effector CD4+ T cells	Tregs	CD99	0.0250924	0
312	Effector CD4+ T cells	Tregs	CLEC	0.0188866	0
313	Effector CD4+ T cells	Tregs	MHC-II	0.00620704	0
314	Effector CD4+ T cells	Tregs	MIF	0.114689	0
315	Effector CD4+ T cells	Tumor_cells+State1	CD46	0.000153297	0
316	Effector CD4+ T cells	Tumor_cells+State1	CD96	0.00024209	0
317	Effector CD4+ T cells	Tumor_cells+State1	CD99	0.00612922	0.02
318	Effector CD4+ T cells	Tumor_cells+State1	PARs	0.00236371	0
319	Effector CD4+ T cells	Tumor_cells+State1	TGFb	0.00651399	0
320	Effector CD4+ T cells	Tumor_cells+State1	TIGIT	0.00013814	0
321	Effector CD4+ T cells	Tumor_cells+State1	VISFATIN	0.000966444	0
322	Effector CD4+ T cells	Tumor_cells+State3	CD46	0.000334142	0
323	Effector CD4+ T cells	Tumor_cells+State3	CD6	0.00297831	0
324	Effector CD4+ T cells	Tumor_cells+State3	PARs	0.000799941	0
325	Effector CD4+ T cells	Tumor_cells+State3	TGFb	0.00456761	0
326	Effector CD4+ T cells	Tumor_cells+State3	VISFATIN	0.00214526	0
327	Effector CD4+ T cells	iCAFs	CD99	0.0446237	0
328	Effector CD4+ T cells	iCAFs	ITGB2	0.00379648	0
329	Effector CD4+ T cells	iCAFs	PARs	0.00192864	0
330	Effector CD4+ T cells	iCAFs	VCAM	0.00122276	0
331	Effector CD4+ T cells	myCAFs	CD46	0.00194251	0
332	Effector CD4+ T cells	myCAFs	CD99	0.0368542	0
333	Endothelial cells	B cells	APP	0.133951	0
334	Endothelial cells	B cells	CD99	0.0143201	0
335	Endothelial cells	B cells	COLLAGEN	0.179411	0
336	Endothelial cells	B cells	FN1	0.00438056	0
337	Endothelial cells	B cells	GALECTIN	0.010629	0
338	Endothelial cells	B cells	LAMININ	0.0825253	0
339	Endothelial cells	B cells	MIF	0.19569	0
340	Endothelial cells	B cells	MK	0.00460514	0
341	Endothelial cells	B cells	SELE	0.0187872	0
342	Endothelial cells	B cells	SPP1	0.00550123	0
343	Endothelial cells	B cells	THBS	0.00943179	0
344	Endothelial cells	Cytotoxic CD8+ T cells	APP	0.06959	0
345	Endothelial cells	Cytotoxic CD8+ T cells	CD99	0.0639646	0
346	Endothelial cells	Cytotoxic CD8+ T cells	CLEC	0.00853323	0
347	Endothelial cells	Cytotoxic CD8+ T cells	COLLAGEN	0.293208	0
348	Endothelial cells	Cytotoxic CD8+ T cells	FN1	0.00741757	0
349	Endothelial cells	Cytotoxic CD8+ T cells	GALECTIN	0.0194093	0
350	Endothelial cells	Cytotoxic CD8+ T cells	ICAM	0.00870947	0
351	Endothelial cells	Cytotoxic CD8+ T cells	LAMININ	0.138079	0
352	Endothelial cells	Cytotoxic CD8+ T cells	MHC-I	0.483155	0
353	Endothelial cells	Cytotoxic CD8+ T cells	MIF	0.152835	0
354	Endothelial cells	Cytotoxic CD8+ T cells	MK	0.0046265	0
355	Endothelial cells	Cytotoxic CD8+ T cells	SELE	0.0314962	0
356	Endothelial cells	Cytotoxic CD8+ T cells	SPP1	0.00930793	0
357	Endothelial cells	Cytotoxic CD8+ T cells	THBS	0.00469637	0
358	Endothelial cells	DCs	ANNEXIN	0.00846717	0
359	Endothelial cells	DCs	APP	0.116041	0
360	Endothelial cells	DCs	CD99	0.010328	0
361	Endothelial cells	DCs	COLLAGEN	0.172696	0
362	Endothelial cells	DCs	FN1	0.00420791	0
363	Endothelial cells	DCs	GALECTIN	0.00750052	0
364	Endothelial cells	DCs	ICAM	0.0114196	0
365	Endothelial cells	DCs	LAMININ	0.0793272	0
366	Endothelial cells	DCs	MHC-II	0.00914688	0
367	Endothelial cells	DCs	MIF	0.140608	0
368	Endothelial cells	DCs	MK	0.0011163	0
369	Endothelial cells	DCs	PROS	0.000582034	0
370	Endothelial cells	DCs	SELE	0.018057	0
371	Endothelial cells	DCs	SPP1	0.00528465	0
372	Endothelial cells	DCs	THBS	0.00265407	0
373	Endothelial cells	DCs	THY1	0.00169241	0
374	Endothelial cells	Effector CD4+ T cells	APP	0.0465837	0
375	Endothelial cells	Effector CD4+ T cells	CD99	0.052074	0
376	Endothelial cells	Effector CD4+ T cells	CLEC	0.0410746	0
377	Endothelial cells	Effector CD4+ T cells	COLLAGEN	0.283823	0
378	Endothelial cells	Effector CD4+ T cells	FN1	0.00819413	0
379	Endothelial cells	Effector CD4+ T cells	GALECTIN	0.0186161	0
380	Endothelial cells	Effector CD4+ T cells	ICAM	0.00790443	0
381	Endothelial cells	Effector CD4+ T cells	LAMININ	0.133398	0
382	Endothelial cells	Effector CD4+ T cells	MHC-II	0.0287902	0
383	Endothelial cells	Effector CD4+ T cells	MIF	0.121899	0
384	Endothelial cells	Effector CD4+ T cells	MK	0.00574808	0
385	Endothelial cells	Effector CD4+ T cells	SELE	0.0304236	0
386	Endothelial cells	Effector CD4+ T cells	SPP1	0.0102851	0
387	Endothelial cells	Effector CD4+ T cells	THBS	0.00452271	0
388	Endothelial cells	Endothelial cells	ANGPTL	0.0081723	0
389	Endothelial cells	Endothelial cells	APP	0.0740863	0
390	Endothelial cells	Endothelial cells	CD34	0.00361317	0
391	Endothelial cells	Endothelial cells	CD46	0.00146212	0
392	Endothelial cells	Endothelial cells	CD99	0.0881885	0
393	Endothelial cells	Endothelial cells	CDH5	0.029813	0
394	Endothelial cells	Endothelial cells	EPHB	0.00169032	0
395	Endothelial cells	Endothelial cells	ESAM	0.0345887	0
396	Endothelial cells	Endothelial cells	FN1	0.00639071	0
397	Endothelial cells	Endothelial cells	JAM	0.00903691	0
398	Endothelial cells	Endothelial cells	LAMININ	0.0504629	0
399	Endothelial cells	Endothelial cells	MIF	0.00102766	0
400	Endothelial cells	Endothelial cells	MK	0.00626825	0
401	Endothelial cells	Endothelial cells	MPZ	0.000854236	0
402	Endothelial cells	Endothelial cells	NOTCH	0.00544065	0
403	Endothelial cells	Endothelial cells	PTPRM	0.0013769	0
404	Endothelial cells	Endothelial cells	SEMA3	0.00113064	0
405	Endothelial cells	Endothelial cells	SEMA6	0.000687715	0
406	Endothelial cells	Endothelial cells	SPP1	0.0080275	0
407	Endothelial cells	Endothelial cells	THBS	0.0027312	0
408	Endothelial cells	Endothelial cells	VEGF	0.00221097	0
409	Endothelial cells	Endothelial cells	VISFATIN	0.0351331	0
410	Endothelial cells	Macrophages	ANNEXIN	0.00607545	0
411	Endothelial cells	Macrophages	APP	0.131129	0
412	Endothelial cells	Macrophages	CD99	0.0656371	0
413	Endothelial cells	Macrophages	COLLAGEN	0.299728	0
414	Endothelial cells	Macrophages	FN1	0.00754216	0
415	Endothelial cells	Macrophages	GALECTIN	0.0133144	0
416	Endothelial cells	Macrophages	ICAM	0.0153975	0
417	Endothelial cells	Macrophages	LAMININ	0.135017	0
418	Endothelial cells	Macrophages	MHC-II	0.0339223	0
419	Endothelial cells	Macrophages	MIF	0.151723	0
420	Endothelial cells	Macrophages	MK	0.00322131	0
421	Endothelial cells	Macrophages	PROS	0.000422548	0
422	Endothelial cells	Macrophages	SELE	0.0307945	0
423	Endothelial cells	Macrophages	SPP1	0.00909593	0
424	Endothelial cells	Macrophages	TENASCIN	0.000185249	0
425	Endothelial cells	Macrophages	THBS	0.0116651	0
426	Endothelial cells	Macrophages	THY1	0.00228979	0
427	Endothelial cells	Mast cells	APP	0.0400737	0
428	Endothelial cells	Mast cells	CD99	0.0452466	0
429	Endothelial cells	Mast cells	COLLAGEN	0.357955	0
430	Endothelial cells	Mast cells	FN1	0.00986679	0
431	Endothelial cells	Mast cells	GALECTIN	0.0139019	0
432	Endothelial cells	Mast cells	ICAM	0.0069574	0
433	Endothelial cells	Mast cells	JAM	0.00134874	0
434	Endothelial cells	Mast cells	LAMININ	0.170868	0
435	Endothelial cells	Mast cells	MIF	0.0607266	0
436	Endothelial cells	Mast cells	MK	0.00456262	0
437	Endothelial cells	Mast cells	SELE	0.0390199	0
438	Endothelial cells	Mast cells	SPP1	0.0123772	0
439	Endothelial cells	Mast cells	THBS	0.0039846	0
440	Endothelial cells	Monocytes	ANGPTL	0.00207578	0
441	Endothelial cells	Monocytes	ANNEXIN	0.0542248	0
442	Endothelial cells	Monocytes	APP	0.0685438	0
443	Endothelial cells	Monocytes	CD99	0.0332514	0
444	Endothelial cells	Monocytes	COLLAGEN	0.4078	0
445	Endothelial cells	Monocytes	FN1	0.0107028	0
446	Endothelial cells	Monocytes	GALECTIN	0.0191237	0
447	Endothelial cells	Monocytes	ICAM	0.0180057	0
448	Endothelial cells	Monocytes	LAMININ	0.196718	0
449	Endothelial cells	Monocytes	MIF	0.0846088	0
450	Endothelial cells	Monocytes	MK	0.00155839	0
451	Endothelial cells	Monocytes	SELE	0.0449628	0
452	Endothelial cells	Monocytes	SPP1	0.0134191	0
453	Endothelial cells	Monocytes	THBS	0.00292767	0
454	Endothelial cells	Monocytes	THY1	0.00268371	0
455	Endothelial cells	Naive CD4+ T cells	APP	0.0137557	0
456	Endothelial cells	Naive CD4+ T cells	CD99	0.0170829	0
457	Endothelial cells	Naive CD4+ T cells	COLLAGEN	0.205392	0
458	Endothelial cells	Naive CD4+ T cells	FN1	0.00505526	0
459	Endothelial cells	Naive CD4+ T cells	GALECTIN	0.0152423	0
460	Endothelial cells	Naive CD4+ T cells	LAMININ	0.0949816	0
461	Endothelial cells	Naive CD4+ T cells	MK	0.00443641	0
462	Endothelial cells	Naive CD4+ T cells	SELE	0.0248629	0
463	Endothelial cells	Naive CD4+ T cells	SPP1	0.00634743	0
464	Endothelial cells	Naive CD4+ T cells	THBS	0.00421921	0
465	Endothelial cells	Neutrophils1	ANGPTL	0.00841191	0
466	Endothelial cells	Neutrophils1	ANNEXIN	0.157172	0
467	Endothelial cells	Neutrophils1	COLLAGEN	0.234151	0
468	Endothelial cells	Neutrophils1	CXCL	0.0457347	0
469	Endothelial cells	Neutrophils1	FN1	0.00581476	0
470	Endothelial cells	Neutrophils1	GALECTIN	0.0227654	0
471	Endothelial cells	Neutrophils1	LAMININ	0.108925	0
472	Endothelial cells	Neutrophils1	SELE	0.0248205	0
473	Endothelial cells	Neutrophils1	SPP1	0.00729965	0
474	Endothelial cells	Plasma cells	APP	0.0940346	0
475	Endothelial cells	Plasma cells	CD99	0.014012	0
476	Endothelial cells	Plasma cells	COLLAGEN	0.314662	0
477	Endothelial cells	Plasma cells	FN1	0.00771861	0
478	Endothelial cells	Plasma cells	GALECTIN	0.00812361	0
479	Endothelial cells	Plasma cells	LAMININ	0.108138	0
480	Endothelial cells	Plasma cells	MIF	0.132294	0
481	Endothelial cells	Plasma cells	MK	0.00463216	0
482	Endothelial cells	Plasma cells	MPZ	0.000490547	0
483	Endothelial cells	Plasma cells	SELE	0.027151	0
484	Endothelial cells	Plasma cells	SPP1	0.00724581	0
485	Endothelial cells	Plasma cells	TENASCIN	0.00122807	0
486	Endothelial cells	Plasma cells	THBS	0.0103421	0
487	Endothelial cells	Proliferative cells1+State1	AGRN	0.00209503	0
488	Endothelial cells	Proliferative cells1+State1	APP	0.087949	0
489	Endothelial cells	Proliferative cells1+State1	CD46	0.000159866	0
490	Endothelial cells	Proliferative cells1+State1	CD99	0.0257423	0
491	Endothelial cells	Proliferative cells1+State1	COLLAGEN	0.769146	0
492	Endothelial cells	Proliferative cells1+State1	EGF	0.00131814	0
493	Endothelial cells	Proliferative cells1+State1	EPHA	0.00185214	0
494	Endothelial cells	Proliferative cells1+State1	EPHB	0.00204676	0
495	Endothelial cells	Proliferative cells1+State1	FN1	0.0171537	0
496	Endothelial cells	Proliferative cells1+State1	GALECTIN	0.00333747	0
497	Endothelial cells	Proliferative cells1+State1	GRN	0.0104561	0
498	Endothelial cells	Proliferative cells1+State1	HSPG	0.0413938	0
499	Endothelial cells	Proliferative cells1+State1	JAM	0.0200796	0
500	Endothelial cells	Proliferative cells1+State1	LAMININ	0.306963	0
501	Endothelial cells	Proliferative cells1+State1	MIF	0.04972	0.01
502	Endothelial cells	Proliferative cells1+State1	MK	0.0176082	0
503	Endothelial cells	Proliferative cells1+State1	MPZ	0.00240333	0
504	Endothelial cells	Proliferative cells1+State1	NOTCH	0.00228025	0
505	Endothelial cells	Proliferative cells1+State1	SELE	0.0138185	0
506	Endothelial cells	Proliferative cells1+State1	SPP1	0.00616065	0
507	Endothelial cells	Proliferative cells1+State1	TENASCIN	0.00535644	0
508	Endothelial cells	Proliferative cells1+State1	TGFb	0.00146978	0
509	Endothelial cells	Proliferative cells1+State1	THBS	0.0543924	0
510	Endothelial cells	Proliferative cells1+State1	TRAIL	0.00017616	0
511	Endothelial cells	Proliferative cells1+State1	VISFATIN	0.00101862	0
512	Endothelial cells	Proliferative cells2	APP	0.0814239	0
513	Endothelial cells	Proliferative cells2	CD99	0.0524251	0
514	Endothelial cells	Proliferative cells2	CLEC	0.00680288	0
515	Endothelial cells	Proliferative cells2	COLLAGEN	0.208186	0
516	Endothelial cells	Proliferative cells2	FN1	0.00592465	0
517	Endothelial cells	Proliferative cells2	GALECTIN	0.0125962	0
518	Endothelial cells	Proliferative cells2	ICAM	0.031423	0
519	Endothelial cells	Proliferative cells2	JAM	0.00069728	0
520	Endothelial cells	Proliferative cells2	LAMININ	0.0891255	0
521	Endothelial cells	Proliferative cells2	MHC-II	0.0208941	0
522	Endothelial cells	Proliferative cells2	MIF	0.119384	0
523	Endothelial cells	Proliferative cells2	MK	0.00808337	0
524	Endothelial cells	Proliferative cells2	NOTCH	9.08299e-05	0
525	Endothelial cells	Proliferative cells2	SELE	0.02009	0
526	Endothelial cells	Proliferative cells2	SPP1	0.00670726	0
527	Endothelial cells	Proliferative cells2	TENASCIN	0.000197062	0
528	Endothelial cells	Proliferative cells2	THBS	0.00888121	0
529	Endothelial cells	Tregs	APP	0.0779459	0
530	Endothelial cells	Tregs	CD99	0.0433502	0
531	Endothelial cells	Tregs	CLEC	0.00748865	0
532	Endothelial cells	Tregs	COLLAGEN	0.262244	0
533	Endothelial cells	Tregs	FN1	0.00656984	0
534	Endothelial cells	Tregs	GALECTIN	0.0178874	0
535	Endothelial cells	Tregs	LAMININ	0.122704	0
536	Endothelial cells	Tregs	MHC-II	0.0343308	0
537	Endothelial cells	Tregs	MIF	0.134226	0
538	Endothelial cells	Tregs	MK	0.00402218	0
539	Endothelial cells	Tregs	SELE	0.0279741	0
540	Endothelial cells	Tregs	SPP1	0.00824595	0
541	Endothelial cells	Tregs	THBS	0.00426671	0
542	Endothelial cells	Tumor_cells+State1	AGRN	0.000556976	0
543	Endothelial cells	Tumor_cells+State1	APP	0.0689762	0
544	Endothelial cells	Tumor_cells+State1	CD46	0.000170276	0
545	Endothelial cells	Tumor_cells+State1	CD99	0.010741	0
546	Endothelial cells	Tumor_cells+State1	CEACAM	0.000594099	0
547	Endothelial cells	Tumor_cells+State1	COLLAGEN	0.394997	0
548	Endothelial cells	Tumor_cells+State1	EGF	0.00136506	0
549	Endothelial cells	Tumor_cells+State1	EPHA	0.00107556	0
550	Endothelial cells	Tumor_cells+State1	EPHB	0.00138432	0
551	Endothelial cells	Tumor_cells+State1	FN1	0.00894952	0
552	Endothelial cells	Tumor_cells+State1	GALECTIN	0.000953056	0
553	Endothelial cells	Tumor_cells+State1	GRN	0.00351117	0
554	Endothelial cells	Tumor_cells+State1	HSPG	0.0113324	0
555	Endothelial cells	Tumor_cells+State1	JAM	0.0158457	0
556	Endothelial cells	Tumor_cells+State1	LAMININ	0.16192	0
557	Endothelial cells	Tumor_cells+State1	MK	0.0110101	0
558	Endothelial cells	Tumor_cells+State1	MPZ	0.000930891	0
559	Endothelial cells	Tumor_cells+State1	NOTCH	0.00188672	0
560	Endothelial cells	Tumor_cells+State1	SELE	0.0057273	0
561	Endothelial cells	Tumor_cells+State1	SEMA6	0.000170199	0
562	Endothelial cells	Tumor_cells+State1	SPP1	0.00357859	0
563	Endothelial cells	Tumor_cells+State1	TENASCIN	0.00284816	0
564	Endothelial cells	Tumor_cells+State1	TGFb	0.00152873	0
565	Endothelial cells	Tumor_cells+State1	THBS	0.0326333	0
566	Endothelial cells	Tumor_cells+State1	TRAIL	0.000207539	0
567	Endothelial cells	Tumor_cells+State1	VISFATIN	0.00179768	0
568	Endothelial cells	Tumor_cells+State2	APP	0.0641892	0
569	Endothelial cells	Tumor_cells+State2	CD99	0.0115052	0
570	Endothelial cells	Tumor_cells+State2	COLLAGEN	0.053351	0
571	Endothelial cells	Tumor_cells+State2	FN1	0.00125388	0
572	Endothelial cells	Tumor_cells+State2	GALECTIN	0.00154715	0
573	Endothelial cells	Tumor_cells+State2	LAMININ	0.0239195	0
574	Endothelial cells	Tumor_cells+State2	MK	0.00172286	0
575	Endothelial cells	Tumor_cells+State2	SELE	0.00543371	0
576	Endothelial cells	Tumor_cells+State2	SPP1	0.00157593	0
577	Endothelial cells	Tumor_cells+State2	THBS	0.00179297	0
578	Endothelial cells	Tumor_cells+State3	AGRN	0.000495102	0
579	Endothelial cells	Tumor_cells+State3	APP	0.0275062	0
580	Endothelial cells	Tumor_cells+State3	CD46	0.000371145	0
581	Endothelial cells	Tumor_cells+State3	CD99	0.0112667	0
582	Endothelial cells	Tumor_cells+State3	CEACAM	0.00149706	0
583	Endothelial cells	Tumor_cells+State3	COLLAGEN	0.201687	0
584	Endothelial cells	Tumor_cells+State3	EGF	0.000457552	0
585	Endothelial cells	Tumor_cells+State3	EPHA	0.000901334	0
586	Endothelial cells	Tumor_cells+State3	EPHB	0.00178291	0
587	Endothelial cells	Tumor_cells+State3	FN1	0.00530607	0
588	Endothelial cells	Tumor_cells+State3	GALECTIN	0.000754713	0
589	Endothelial cells	Tumor_cells+State3	GRN	0.0024954	0
590	Endothelial cells	Tumor_cells+State3	HSPG	0.0100856	0
591	Endothelial cells	Tumor_cells+State3	JAM	0.00942303	0
592	Endothelial cells	Tumor_cells+State3	LAMININ	0.120356	0
593	Endothelial cells	Tumor_cells+State3	MK	0.00841825	0
594	Endothelial cells	Tumor_cells+State3	MPZ	0.000655645	0
595	Endothelial cells	Tumor_cells+State3	SELE	0.00479841	0
596	Endothelial cells	Tumor_cells+State3	SEMA6	0.00046907	0
597	Endothelial cells	Tumor_cells+State3	SPP1	0.00262324	0
598	Endothelial cells	Tumor_cells+State3	TENASCIN	0.00129087	0
599	Endothelial cells	Tumor_cells+State3	TGFb	0.00106721	0
600	Endothelial cells	Tumor_cells+State3	THBS	0.0128796	0
601	Endothelial cells	Tumor_cells+State3	VISFATIN	0.00398636	0
602	Endothelial cells	iCAFs	APP	0.0308842	0
603	Endothelial cells	iCAFs	CD99	0.0759855	0
604	Endothelial cells	iCAFs	COLLAGEN	0.151036	0
605	Endothelial cells	iCAFs	FN1	0.00534292	0
606	Endothelial cells	iCAFs	GALECTIN	0.00420062	0
607	Endothelial cells	iCAFs	JAM	0.00454582	0
608	Endothelial cells	iCAFs	LAMININ	0.0644167	0
609	Endothelial cells	iCAFs	MK	0.00859168	0
610	Endothelial cells	iCAFs	MPZ	0.00114794	0
611	Endothelial cells	iCAFs	PDGF	0.00130605	0
612	Endothelial cells	iCAFs	PROS	0.000663672	0
613	Endothelial cells	iCAFs	SELE	0.0172974	0
614	Endothelial cells	iCAFs	SPP1	0.00699772	0
615	Endothelial cells	iCAFs	TENASCIN	0.000144707	0
616	Endothelial cells	iCAFs	THBS	0.00631621	0
617	Endothelial cells	myCAFs	APP	0.00890788	0
618	Endothelial cells	myCAFs	CD46	0.00215723	0
619	Endothelial cells	myCAFs	CD99	0.0631162	0
620	Endothelial cells	myCAFs	COLLAGEN	0.165285	0
621	Endothelial cells	myCAFs	ESAM	0.00691612	0
622	Endothelial cells	myCAFs	FN1	0.00292641	0
623	Endothelial cells	myCAFs	GALECTIN	0.00180901	0
624	Endothelial cells	myCAFs	JAM	0.00316112	0
625	Endothelial cells	myCAFs	LAMININ	0.123843	0
626	Endothelial cells	myCAFs	MK	0.00460747	0
627	Endothelial cells	myCAFs	NOTCH	0.0147964	0
628	Endothelial cells	myCAFs	PDGF	0.00140058	0
629	Endothelial cells	myCAFs	PROS	0.000988512	0
630	Endothelial cells	myCAFs	SELE	0.00634921	0
631	Endothelial cells	myCAFs	SPP1	0.00367782	0
632	Macrophages	B cells	APP	0.0165588	0
633	Macrophages	B cells	BAFF	0.00976948	0
634	Macrophages	B cells	CD45	0.00673744	0
635	Macrophages	B cells	CD99	0.00771529	0
636	Macrophages	B cells	GALECTIN	0.0334076	0
637	Macrophages	B cells	MIF	0.178587	0
638	Macrophages	B cells	SPP1	0.049355	0
639	Macrophages	Cytotoxic CD8+ T cells	ALCAM	0.00204126	0
640	Macrophages	Cytotoxic CD8+ T cells	APP	0.00807657	0
641	Macrophages	Cytotoxic CD8+ T cells	CD99	0.0352821	0
642	Macrophages	Cytotoxic CD8+ T cells	CLEC	0.0025068	0
643	Macrophages	Cytotoxic CD8+ T cells	GALECTIN	0.060429	0
644	Macrophages	Cytotoxic CD8+ T cells	ICAM	0.00656777	0
645	Macrophages	Cytotoxic CD8+ T cells	MHC-I	0.492241	0
646	Macrophages	Cytotoxic CD8+ T cells	MIF	0.13914	0
647	Macrophages	Cytotoxic CD8+ T cells	SPP1	0.0810346	0
648	Macrophages	DCs	ANNEXIN	0.0107524	0
649	Macrophages	DCs	APP	0.0140894	0
650	Macrophages	DCs	GALECTIN	0.023641	0
651	Macrophages	DCs	ICAM	0.00861726	0
652	Macrophages	DCs	ITGB2	0.00494856	0
653	Macrophages	DCs	MHC-II	0.0559299	0
654	Macrophages	DCs	MIF	0.127931	0
655	Macrophages	DCs	SPP1	0.0474943	0
656	Macrophages	Effector CD4+ T cells	ALCAM	0.00467446	0
657	Macrophages	Effector CD4+ T cells	APP	0.00529084	0
658	Macrophages	Effector CD4+ T cells	CCL	0.00309449	0
659	Macrophages	Effector CD4+ T cells	CD86	0.0121152	0
660	Macrophages	Effector CD4+ T cells	CD99	0.0285607	0
661	Macrophages	Effector CD4+ T cells	CLEC	0.0123528	0
662	Macrophages	Effector CD4+ T cells	GALECTIN	0.0580094	0
663	Macrophages	Effector CD4+ T cells	ICAM	0.0059595	0
664	Macrophages	Effector CD4+ T cells	MHC-II	0.174334	0
665	Macrophages	Effector CD4+ T cells	MIF	0.110809	0
666	Macrophages	Effector CD4+ T cells	SPP1	0.090492	0
667	Macrophages	Endothelial cells	APP	0.0086353	0
668	Macrophages	Endothelial cells	CALCR	0.00602392	0
669	Macrophages	Endothelial cells	CD46	0.000441114	0
670	Macrophages	Endothelial cells	CD99	0.0492147	0
671	Macrophages	Endothelial cells	ITGB2	0.0588801	0
672	Macrophages	Endothelial cells	MIF	0.000928757	0
673	Macrophages	Endothelial cells	SPP1	0.0726875	0
674	Macrophages	Endothelial cells	VEGF	0.00602306	0
675	Macrophages	Endothelial cells	VISFATIN	0.0684433	0
676	Macrophages	Macrophages	ANNEXIN	0.00772021	0
677	Macrophages	Macrophages	APP	0.0161637	0
678	Macrophages	Macrophages	CD45	0.000639516	0
679	Macrophages	Macrophages	CD99	0.0358124	0
680	Macrophages	Macrophages	GALECTIN	0.0416927	0
681	Macrophages	Macrophages	ICAM	0.0116305	0
682	Macrophages	Macrophages	ITGB2	0.027089	0
683	Macrophages	Macrophages	MHC-II	0.204892	0
684	Macrophages	Macrophages	MIF	0.138205	0
685	Macrophages	Macrophages	SPP1	0.0793197	0
686	Macrophages	Mast cells	APP	0.00452407	0
687	Macrophages	Mast cells	CD45	0.00368758	0
688	Macrophages	Mast cells	CD99	0.0247357	0
689	Macrophages	Mast cells	GALECTIN	0.0433021	0
690	Macrophages	Mast cells	ICAM	0.00524426	0
691	Macrophages	Mast cells	ITGB2	0.00680184	0
692	Macrophages	Mast cells	MIF	0.0551998	0
693	Macrophages	Mast cells	SPP1	0.106476	0
694	Macrophages	Monocytes	ANNEXIN	0.0684478	0
695	Macrophages	Monocytes	APP	0.00794725	0
696	Macrophages	Monocytes	CD99	0.0179367	0
697	Macrophages	Monocytes	GALECTIN	0.0593919	0
698	Macrophages	Monocytes	ICAM	0.0136094	0
699	Macrophages	Monocytes	IL1	0.00593385	0
700	Macrophages	Monocytes	ITGB2	0.0395684	0
701	Macrophages	Monocytes	MIF	0.0770869	0
702	Macrophages	Monocytes	SPP1	0.113206	0
703	Macrophages	Naive CD4+ T cells	ALCAM	0.00189246	0
704	Macrophages	Naive CD4+ T cells	APP	0.00151605	0
705	Macrophages	Naive CD4+ T cells	CD99	0.00921574	0
706	Macrophages	Naive CD4+ T cells	GALECTIN	0.0476453	0
707	Macrophages	Naive CD4+ T cells	SPP1	0.0565631	0
708	Macrophages	Neutrophils1	ANNEXIN	0.195806	0
709	Macrophages	Neutrophils1	CCL	0.0289579	0
710	Macrophages	Neutrophils1	CXCL	0.403419	0
711	Macrophages	Neutrophils1	GALECTIN	0.070401	0
712	Macrophages	Neutrophils1	IL1	0.0265061	0
713	Macrophages	Neutrophils1	ITGB2	0.0529738	0
714	Macrophages	Neutrophils1	SPP1	0.064559	0
715	Macrophages	Plasma cells	APP	0.0111731	0
716	Macrophages	Plasma cells	BAFF	0.0155969	0
717	Macrophages	Plasma cells	CD99	0.00754824	0
718	Macrophages	Plasma cells	GALECTIN	0.0254764	0
719	Macrophages	Plasma cells	ITGB2	0.0229835	0
720	Macrophages	Plasma cells	MIF	0.12033	0
721	Macrophages	Plasma cells	SPP1	0.0641102	0
722	Macrophages	Proliferative cells1+State1	APP	0.0103885	0
723	Macrophages	Proliferative cells1+State1	CD46	4.81869e-05	0
724	Macrophages	Proliferative cells1+State1	CD99	0.0139438	0
725	Macrophages	Proliferative cells1+State1	EGF	0.00634754	0
726	Macrophages	Proliferative cells1+State1	GALECTIN	0.0105385	0
727	Macrophages	Proliferative cells1+State1	GRN	0.0202162	0
728	Macrophages	Proliferative cells1+State1	IL1	0.00190542	0.005
729	Macrophages	Proliferative cells1+State1	ITGB2	0.00636225	0
730	Macrophages	Proliferative cells1+State1	SPP1	0.0566042	0
731	Macrophages	Proliferative cells1+State1	TGFb	0.00166966	0
732	Macrophages	Proliferative cells1+State1	VISFATIN	0.00201707	0
733	Macrophages	Proliferative cells2	ALCAM	0.00139756	0
734	Macrophages	Proliferative cells2	APP	0.00955747	0
735	Macrophages	Proliferative cells2	CD86	0.0126191	0
736	Macrophages	Proliferative cells2	CD99	0.0287581	0
737	Macrophages	Proliferative cells2	CLEC	0.00199602	0
738	Macrophages	Proliferative cells2	CXCL	0.00242933	0
739	Macrophages	Proliferative cells2	GALECTIN	0.0395224	0
740	Macrophages	Proliferative cells2	ICAM	0.0198719	0
741	Macrophages	Proliferative cells2	MHC-II	0.127015	0
742	Macrophages	Proliferative cells2	MIF	0.108508	0
743	Macrophages	Proliferative cells2	SPP1	0.0607	0
744	Macrophages	Tregs	ALCAM	0.00192923	0
745	Macrophages	Tregs	APP	0.00911874	0
746	Macrophages	Tregs	CCL	0.00341929	0
747	Macrophages	Tregs	CD86	0.0446823	0
748	Macrophages	Tregs	CD99	0.0236776	0
749	Macrophages	Tregs	CLEC	0.0021983	0
750	Macrophages	Tregs	CXCL	0.0114804	0
751	Macrophages	Tregs	GALECTIN	0.0557758	0
752	Macrophages	Tregs	IL1	0.0129912	0
753	Macrophages	Tregs	MHC-II	0.207318	0
754	Macrophages	Tregs	MIF	0.122089	0
755	Macrophages	Tregs	SPP1	0.072387	0
756	Macrophages	Tumor_cells+State1	APP	0.00800067	0
757	Macrophages	Tumor_cells+State1	CD46	5.13251e-05	0
758	Macrophages	Tumor_cells+State1	CD99	0.0057773	0.03
759	Macrophages	Tumor_cells+State1	EGF	0.00657381	0
760	Macrophages	Tumor_cells+State1	GALECTIN	0.00302394	0
761	Macrophages	Tumor_cells+State1	GRN	0.00683336	0
762	Macrophages	Tumor_cells+State1	IL1	0.000651329	0
763	Macrophages	Tumor_cells+State1	SPP1	0.0332259	0
764	Macrophages	Tumor_cells+State1	TGFb	0.00173688	0
765	Macrophages	Tumor_cells+State1	VISFATIN	0.00355703	0
766	Macrophages	Tumor_cells+State2	APP	0.00741173	0
767	Macrophages	Tumor_cells+State2	GALECTIN	0.00490259	0
768	Macrophages	Tumor_cells+State2	SPP1	0.0145979	0
769	Macrophages	Tumor_cells+State3	APP	0.00306963	0
770	Macrophages	Tumor_cells+State3	CD46	0.000111887	0
771	Macrophages	Tumor_cells+State3	EGF	0.00220597	0
772	Macrophages	Tumor_cells+State3	GALECTIN	0.00239565	0
773	Macrophages	Tumor_cells+State3	GRN	0.00486118	0
774	Macrophages	Tumor_cells+State3	SPP1	0.0243853	0
775	Macrophages	Tumor_cells+State3	TGFb	0.00121729	0
776	Macrophages	Tumor_cells+State3	VISFATIN	0.00787082	0
777	Macrophages	iCAFs	APP	0.00345726	0
778	Macrophages	iCAFs	CD99	0.0421554	0
779	Macrophages	iCAFs	GALECTIN	0.0132346	0
780	Macrophages	iCAFs	ITGB2	0.0156038	0
781	Macrophages	iCAFs	SPP1	0.0639045	0
782	Macrophages	myCAFs	APP	0.000977489	0
783	Macrophages	myCAFs	CD46	0.000651144	0
784	Macrophages	myCAFs	CD99	0.0348	0
785	Macrophages	myCAFs	GALECTIN	0.00572911	0
786	Macrophages	myCAFs	SPP1	0.033994	0
787	Mast cells	B cells	CD22	0.00518628	0
788	Mast cells	B cells	CD45	0.00262098	0
789	Mast cells	B cells	GALECTIN	0.0105445	0
790	Mast cells	B cells	MIF	0.1721	0
791	Mast cells	Cytotoxic CD8+ T cells	CD22	0.0101888	0
792	Mast cells	Cytotoxic CD8+ T cells	CD99	0.032399	0
793	Mast cells	Cytotoxic CD8+ T cells	CLEC	0.0113045	0
794	Mast cells	Cytotoxic CD8+ T cells	GALECTIN	0.0192557	0
795	Mast cells	Cytotoxic CD8+ T cells	ICAM	0.00162347	0
796	Mast cells	Cytotoxic CD8+ T cells	MHC-I	0.441793	0
797	Mast cells	Cytotoxic CD8+ T cells	MIF	0.133963	0
798	Mast cells	DCs	ANNEXIN	0.0208136	0
799	Mast cells	DCs	CD22	0.00166519	0
800	Mast cells	DCs	GALECTIN	0.00744082	0
801	Mast cells	DCs	ICAM	0.00213339	0
802	Mast cells	DCs	MHC-II	0.00296057	0
803	Mast cells	DCs	MIF	0.123142	0
804	Mast cells	Effector CD4+ T cells	CD22	0.00971748	0
805	Mast cells	Effector CD4+ T cells	CD99	0.026212	0
806	Mast cells	Effector CD4+ T cells	CLEC	0.0538401	0
807	Mast cells	Effector CD4+ T cells	GALECTIN	0.0184687	0
808	Mast cells	Effector CD4+ T cells	ICAM	0.00147244	0
809	Mast cells	Effector CD4+ T cells	MHC-II	0.00934475	0
810	Mast cells	Effector CD4+ T cells	MIF	0.106625	0
811	Mast cells	Endothelial cells	CD46	0.00111973	0
812	Mast cells	Endothelial cells	CD99	0.0452466	0
813	Mast cells	Endothelial cells	MIF	0.000891742	0
814	Mast cells	Endothelial cells	PARs	0.0084485	0
815	Mast cells	Endothelial cells	SEMA4	0.00049868	0
816	Mast cells	Endothelial cells	VEGF	0.00802246	0
817	Mast cells	Endothelial cells	VISFATIN	0.0441499	0
818	Mast cells	Macrophages	ANNEXIN	0.0149871	0
819	Mast cells	Macrophages	CD22	0.00368758	0
820	Mast cells	Macrophages	CD45	0.000247853	0
821	Mast cells	Macrophages	CD99	0.0328505	0
822	Mast cells	Macrophages	CSF	0.00327991	0
823	Mast cells	Macrophages	GALECTIN	0.0132088	0
824	Mast cells	Macrophages	ICAM	0.00288599	0
825	Mast cells	Macrophages	MHC-II	0.0110186	0
826	Mast cells	Macrophages	MIF	0.133091	0.005
827	Mast cells	Mast cells	CD22	0.00143185	0
828	Mast cells	Mast cells	CD45	0.00143185	0
829	Mast cells	Mast cells	CD99	0.0226942	0
830	Mast cells	Mast cells	GALECTIN	0.0137919	0
831	Mast cells	Mast cells	ICAM	0.00129502	0
832	Mast cells	Mast cells	MIF	0.0531149	0.02
833	Mast cells	Monocytes	ANNEXIN	0.129113	0
834	Mast cells	Monocytes	CD22	0.00589957	0
835	Mast cells	Monocytes	CD99	0.0164346	0
836	Mast cells	Monocytes	GALECTIN	0.0189726	0
837	Mast cells	Monocytes	ICAM	0.00338212	0
838	Mast cells	Monocytes	MIF	0.0742402	0
839	Mast cells	Naive CD4+ T cells	CD22	0.00893889	0
840	Mast cells	Naive CD4+ T cells	CD99	0.00844405	0
841	Mast cells	Naive CD4+ T cells	GALECTIN	0.0151215	0
842	Mast cells	Neutrophils1	ANNEXIN	0.349853	0
843	Mast cells	Neutrophils1	CD22	0.0154756	0
844	Mast cells	Neutrophils1	GALECTIN	0.0225858	0
845	Mast cells	Plasma cells	CD22	0.00100132	0
846	Mast cells	Plasma cells	GALECTIN	0.0080591	0
847	Mast cells	Plasma cells	MIF	0.115812	0
848	Mast cells	Proliferative cells1+State1	CD22	8.22412e-05	0
849	Mast cells	Proliferative cells1+State1	CD46	0.000122392	0
850	Mast cells	Proliferative cells1+State1	CD99	0.0127813	0.03
851	Mast cells	Proliferative cells1+State1	EGF	0.00480672	0
852	Mast cells	Proliferative cells1+State1	GALECTIN	0.00331088	0
853	Mast cells	Proliferative cells1+State1	GRN	0.00235961	0
854	Mast cells	Proliferative cells1+State1	PARs	0.00942394	0
855	Mast cells	Proliferative cells1+State1	SEMA4	0.00467992	0
856	Mast cells	Proliferative cells1+State1	TGFb	0.0019543	0
857	Mast cells	Proliferative cells1+State1	TRAIL	0.000463721	0
858	Mast cells	Proliferative cells1+State1	VISFATIN	0.00128569	0
859	Mast cells	Proliferative cells2	CD22	0.00703511	0
860	Mast cells	Proliferative cells2	CD99	0.0263936	0
861	Mast cells	Proliferative cells2	CLEC	0.0090173	0
862	Mast cells	Proliferative cells2	GALECTIN	0.0124962	0
863	Mast cells	Proliferative cells2	ICAM	0.00491517	0
864	Mast cells	Proliferative cells2	MHC-II	0.00677417	0
865	Mast cells	Proliferative cells2	MIF	0.104406	0.01
866	Mast cells	Tregs	CD22	0.00971356	0
867	Mast cells	Tregs	CD99	0.0217215	0
868	Mast cells	Tregs	CLEC	0.00992407	0
869	Mast cells	Tregs	GALECTIN	0.0177457	0
870	Mast cells	Tregs	MHC-II	0.0111519	0
871	Mast cells	Tregs	MIF	0.117507	0
872	Mast cells	Tumor_cells+State1	CD46	0.000130362	0
873	Mast cells	Tumor_cells+State1	EGF	0.00497821	0
874	Mast cells	Tumor_cells+State1	GALECTIN	0.000945446	0
875	Mast cells	Tumor_cells+State1	GRN	0.000788073	0
876	Mast cells	Tumor_cells+State1	PARs	0.00520502	0
877	Mast cells	Tumor_cells+State1	SEMA4	0.00362355	0
878	Mast cells	Tumor_cells+State1	TGFb	0.00203296	0
879	Mast cells	Tumor_cells+State1	TRAIL	0.000546296	0
880	Mast cells	Tumor_cells+State1	VISFATIN	0.00226854	0
881	Mast cells	Tumor_cells+State2	GALECTIN	0.0015348	0
882	Mast cells	Tumor_cells+State3	CD46	0.00028416	0
883	Mast cells	Tumor_cells+State3	EGF	0.00167172	0
884	Mast cells	Tumor_cells+State3	GALECTIN	0.000748686	0
885	Mast cells	Tumor_cells+State3	GRN	0.000559643	0
886	Mast cells	Tumor_cells+State3	LIFR	0.000453605	0
887	Mast cells	Tumor_cells+State3	PARs	0.00176316	0
888	Mast cells	Tumor_cells+State3	SEMA4	0.00287788	0
889	Mast cells	Tumor_cells+State3	TGFb	0.00142484	0
890	Mast cells	Tumor_cells+State3	VISFATIN	0.0050276	0
891	Mast cells	iCAFs	CD99	0.0387333	0
892	Mast cells	iCAFs	GALECTIN	0.00416719	0
893	Mast cells	iCAFs	PARs	0.00424318	0
894	Mast cells	myCAFs	CD46	0.00165234	0
895	Mast cells	myCAFs	CD99	0.031955	0
896	Mast cells	myCAFs	GALECTIN	0.00179458	0
897	Monocytes	B cells	BAFF	0.00309053	0
898	Monocytes	B cells	CD45	0.0107591	0
899	Monocytes	B cells	MIF	0.0486594	0
900	Monocytes	B cells	SPP1	0.00994442	0
901	Monocytes	B cells	THBS	0.00280051	0
902	Monocytes	Cytotoxic CD8+ T cells	CD99	0.0133201	0
903	Monocytes	Cytotoxic CD8+ T cells	CLEC	0.00376658	0
904	Monocytes	Cytotoxic CD8+ T cells	ICAM	0.00968757	0
905	Monocytes	Cytotoxic CD8+ T cells	MHC-I	0.490129	0
906	Monocytes	Cytotoxic CD8+ T cells	SPP1	0.0167738	0
907	Monocytes	Cytotoxic CD8+ T cells	THBS	0.00138979	0
908	Monocytes	DCs	ANNEXIN	0.00614562	0
909	Monocytes	DCs	ICAM	0.0126982	0
910	Monocytes	DCs	MHC-II	0.0167538	0
911	Monocytes	DCs	SPP1	0.00955459	0
912	Monocytes	DCs	THBS	0.000784281	0
913	Monocytes	Effector CD4+ T cells	CCL	0.00773297	0
914	Monocytes	Effector CD4+ T cells	CD86	0.00327355	0
915	Monocytes	Effector CD4+ T cells	CD99	0.010736	0
916	Monocytes	Effector CD4+ T cells	CLEC	0.018469	0
917	Monocytes	Effector CD4+ T cells	ICAM	0.00879292	0
918	Monocytes	Effector CD4+ T cells	MHC-II	0.0525486	0
919	Monocytes	Effector CD4+ T cells	SPP1	0.0185544	0
920	Monocytes	Effector CD4+ T cells	THBS	0.00133823	0
921	Monocytes	Endothelial cells	CALCR	0.0100802	0
922	Monocytes	Endothelial cells	CD99	0.0187487	0
923	Monocytes	Endothelial cells	ITGB2	0.0160084	0
924	Monocytes	Endothelial cells	MIF	0.00039709	0
925	Monocytes	Endothelial cells	SPP1	0.0145245	0
926	Monocytes	Endothelial cells	THBS	0.000807117	0
927	Monocytes	Endothelial cells	VEGF	0.0267882	0
928	Monocytes	Endothelial cells	VISFATIN	0.175989	0
929	Monocytes	Macrophages	ANNEXIN	0.00440675	0
930	Monocytes	Macrophages	CD45	0.00102501	0
931	Monocytes	Macrophages	CD99	0.0134099	0
932	Monocytes	Macrophages	ICAM	0.0171137	0
933	Monocytes	Macrophages	ITGB2	0.00734454	0
934	Monocytes	Macrophages	MHC-II	0.0618594	0
935	Monocytes	Macrophages	SPP1	0.0163946	0
936	Monocytes	Macrophages	THBS	0.00345411	0
937	Monocytes	Mast cells	CD45	0.00589957	0
938	Monocytes	Mast cells	CD99	0.00927539	0
939	Monocytes	Mast cells	ICAM	0.00774028	0
940	Monocytes	Mast cells	SPP1	0.0222762	0
941	Monocytes	Mast cells	THBS	0.00117856	0
942	Monocytes	Monocytes	ANNEXIN	0.0395999	0
943	Monocytes	Monocytes	CD99	0.0028988	0
944	Monocytes	Monocytes	ICAM	0.0200067	0
945	Monocytes	Monocytes	IL1	0.0107651	0
946	Monocytes	Monocytes	ITGB2	0.0108293	0
947	Monocytes	Monocytes	SPP1	0.0241023	0
948	Monocytes	Monocytes	THBS	0.000865297	0
949	Monocytes	Naive CD4+ T cells	SPP1	0.0114662	0
950	Monocytes	Naive CD4+ T cells	THBS	0.00124816	0
951	Monocytes	Neutrophils1	ANNEXIN	0.116364	0
952	Monocytes	Neutrophils1	CCL	0.0303843	0
953	Monocytes	Neutrophils1	CXCL	0.418859	0
954	Monocytes	Neutrophils1	IL1	0.077036	0
955	Monocytes	Neutrophils1	ITGB2	0.0146466	0
956	Monocytes	Neutrophils1	SPP1	0.0131761	0
957	Monocytes	Plasma cells	BAFF	0.00496999	0
958	Monocytes	Plasma cells	ITGB2	0.00475976	0
959	Monocytes	Plasma cells	SPP1	0.0130795	0
960	Monocytes	Plasma cells	THBS	0.00306302	0
961	Monocytes	Proliferative cells1+State1	ACTIVIN	0.000526949	0
962	Monocytes	Proliferative cells1+State1	EGF	0.0188627	0
963	Monocytes	Proliferative cells1+State1	GRN	0.0037536	0
964	Monocytes	Proliferative cells1+State1	IL1	0.00460699	0
965	Monocytes	Proliferative cells1+State1	OSM	0.00292772	0
966	Monocytes	Proliferative cells1+State1	SPP1	0.011163	0
967	Monocytes	Proliferative cells1+State1	TGFb	0.0014492	0
968	Monocytes	Proliferative cells1+State1	THBS	0.0162471	0
969	Monocytes	Proliferative cells1+State1	VISFATIN	0.00547738	0
970	Monocytes	Proliferative cells2	CD86	0.00341338	0
971	Monocytes	Proliferative cells2	CD99	0.0108116	0
972	Monocytes	Proliferative cells2	CLEC	0.00299987	0
973	Monocytes	Proliferative cells2	CXCL	0.000792234	0
974	Monocytes	Proliferative cells2	ICAM	0.0292999	0
975	Monocytes	Proliferative cells2	MHC-II	0.0381901	0
976	Monocytes	Proliferative cells2	SPP1	0.012135	0
977	Monocytes	Proliferative cells2	THBS	0.00263231	0
978	Monocytes	Tregs	CCL	0.00854045	0
979	Monocytes	Tregs	CD86	0.0122837	0
980	Monocytes	Tregs	CD99	0.00887262	0
981	Monocytes	Tregs	CLEC	0.00330356	0
982	Monocytes	Tregs	CXCL	0.00376694	0
983	Monocytes	Tregs	IL1	0.0384824	0
984	Monocytes	Tregs	MHC-II	0.0625998	0
985	Monocytes	Tregs	SPP1	0.0148728	0
986	Monocytes	Tregs	THBS	0.00126226	0
987	Monocytes	Tumor_cells+State1	ACTIVIN	0.000821289	0
988	Monocytes	Tumor_cells+State1	EGF	0.0195391	0
989	Monocytes	Tumor_cells+State1	GRN	0.00125481	0
990	Monocytes	Tumor_cells+State1	IL1	0.00196413	0
991	Monocytes	Tumor_cells+State1	OSM	0.00249215	0
992	Monocytes	Tumor_cells+State1	SPP1	0.00649107	0
993	Monocytes	Tumor_cells+State1	TGFb	0.00150767	0
994	Monocytes	Tumor_cells+State1	THBS	0.00969488	0
995	Monocytes	Tumor_cells+State1	VISFATIN	0.00963366	0
996	Monocytes	Tumor_cells+State2	SPP1	0.00285787	0
997	Monocytes	Tumor_cells+State2	THBS	0.000529502	0
998	Monocytes	Tumor_cells+State3	ACTIVIN	0.000842203	0
999	Monocytes	Tumor_cells+State3	EGF	0.00659026	0
1000	Monocytes	Tumor_cells+State3	GRN	0.000891213	0
1001	Monocytes	Tumor_cells+State3	OSM	0.00122419	0
1002	Monocytes	Tumor_cells+State3	SPP1	0.00475877	0
1003	Monocytes	Tumor_cells+State3	TGFb	0.00105891	0
1004	Monocytes	Tumor_cells+State3	THBS	0.00381026	0
1005	Monocytes	Tumor_cells+State3	VISFATIN	0.0211604	0
1006	Monocytes	iCAFs	CD99	0.0159859	0
1007	Monocytes	iCAFs	ITGB2	0.00419451	0
1008	Monocytes	iCAFs	SPP1	0.012672	0
1009	Monocytes	iCAFs	THBS	0.00186937	0
1010	Monocytes	myCAFs	CD99	0.013134	0
1011	Monocytes	myCAFs	SPP1	0.00666813	0
1012	Naive CD4+ T cells	B cells	CD45	0.016261	0
1013	Naive CD4+ T cells	Cytotoxic CD8+ T cells	CD99	0.0121307	0
1014	Naive CD4+ T cells	Cytotoxic CD8+ T cells	CLEC	0.0185652	0
1015	Naive CD4+ T cells	Cytotoxic CD8+ T cells	LCK	0.0053634	0
1016	Naive CD4+ T cells	Cytotoxic CD8+ T cells	MHC-I	0.457901	0
1017	Naive CD4+ T cells	DCs	ANNEXIN	0.00381064	0
1018	Naive CD4+ T cells	Effector CD4+ T cells	CD99	0.00977504	0
1019	Naive CD4+ T cells	Effector CD4+ T cells	CLEC	0.0889616	0
1020	Naive CD4+ T cells	Endothelial cells	CD99	0.0170829	0
1021	Naive CD4+ T cells	Endothelial cells	ITGB2	0.0136176	0
1022	Naive CD4+ T cells	Endothelial cells	MIF	0.000302856	0
1023	Naive CD4+ T cells	Endothelial cells	SELL	0.013542	0
1024	Naive CD4+ T cells	Endothelial cells	VISFATIN	0.0163395	0
1025	Naive CD4+ T cells	Macrophages	ANNEXIN	0.00273062	0
1026	Naive CD4+ T cells	Macrophages	CD45	0.00155701	0
1027	Naive CD4+ T cells	Macrophages	CD6	0.00189246	0
1028	Naive CD4+ T cells	Macrophages	CD99	0.0122071	0
1029	Naive CD4+ T cells	Macrophages	ITGB2	0.00624672	0
1030	Naive CD4+ T cells	Mast cells	CD45	0.00893889	0
1031	Naive CD4+ T cells	Mast cells	CD99	0.00844405	0
1032	Naive CD4+ T cells	Monocytes	ANNEXIN	0.0247078	0
1033	Naive CD4+ T cells	Monocytes	CD99	0.00263746	0
1034	Naive CD4+ T cells	Monocytes	ITGB2	0.00921543	0
1035	Naive CD4+ T cells	Neutrophils1	ANNEXIN	0.0736379	0
1036	Naive CD4+ T cells	Neutrophils1	ITGB2	0.0124711	0
1037	Naive CD4+ T cells	Plasma cells	ITGB2	0.00404672	0
1038	Naive CD4+ T cells	Proliferative cells1+State1	CD96	0.000270548	0
1039	Naive CD4+ T cells	Proliferative cells1+State1	EGF	0.00277329	0
1040	Naive CD4+ T cells	Proliferative cells1+State1	SELL	0.000340713	0
1041	Naive CD4+ T cells	Proliferative cells1+State1	SEMA4	0.0039366	0
1042	Naive CD4+ T cells	Proliferative cells1+State1	TGFb	0.00581573	0
1043	Naive CD4+ T cells	Proliferative cells1+State1	VISFATIN	0.000469444	0
1044	Naive CD4+ T cells	Proliferative cells2	CD99	0.00984391	0
1045	Naive CD4+ T cells	Proliferative cells2	CLEC	0.0148044	0
1046	Naive CD4+ T cells	Tregs	CD99	0.00807708	0
1047	Naive CD4+ T cells	Tregs	CLEC	0.0162951	0
1048	Naive CD4+ T cells	Tumor_cells+State1	CD96	0.000168367	0
1049	Naive CD4+ T cells	Tumor_cells+State1	EGF	0.00287211	0
1050	Naive CD4+ T cells	Tumor_cells+State1	SELL	0.00023969	0
1051	Naive CD4+ T cells	Tumor_cells+State1	SEMA4	0.00304896	0
1052	Naive CD4+ T cells	Tumor_cells+State1	TGFb	0.00604927	0
1053	Naive CD4+ T cells	Tumor_cells+State1	VISFATIN	0.000828829	0
1054	Naive CD4+ T cells	Tumor_cells+State3	CD6	0.00120455	0
1055	Naive CD4+ T cells	Tumor_cells+State3	EGF	0.000963436	0
1056	Naive CD4+ T cells	Tumor_cells+State3	SEMA4	0.00242256	0
1057	Naive CD4+ T cells	Tumor_cells+State3	TGFb	0.00424154	0
1058	Naive CD4+ T cells	Tumor_cells+State3	VISFATIN	0.0018401	0
1059	Naive CD4+ T cells	iCAFs	CD99	0.0145619	0
1060	Naive CD4+ T cells	iCAFs	ITGB2	0.00356585	0
1061	Naive CD4+ T cells	myCAFs	CD99	0.011961	0
1062	Neutrophils1	B cells	BAFF	0.00826621	0
1063	Neutrophils1	B cells	CD45	0.0280009	0
1064	Neutrophils1	Cytotoxic CD8+ T cells	CLEC	0.00617805	0
1065	Neutrophils1	Cytotoxic CD8+ T cells	ICAM	0.0131078	0
1066	Neutrophils1	Cytotoxic CD8+ T cells	MHC-I	0.534429	0
1067	Neutrophils1	DCs	ICAM	0.0171628	0
1068	Neutrophils1	Effector CD4+ T cells	CLEC	0.0300098	0
1069	Neutrophils1	Effector CD4+ T cells	ICAM	0.0119011	0
1070	Neutrophils1	Endothelial cells	CALCR	0.0183423	0
1071	Neutrophils1	Endothelial cells	CD46	0.0103815	0
1072	Neutrophils1	Endothelial cells	SELL	0.111839	0
1073	Neutrophils1	Endothelial cells	VISFATIN	0.258931	0
1074	Neutrophils1	Macrophages	CD45	0.00271035	0
1075	Neutrophils1	Macrophages	ICAM	0.0230946	0
1076	Neutrophils1	Mast cells	CD45	0.0154756	0
1077	Neutrophils1	Mast cells	ICAM	0.0104803	0
1078	Neutrophils1	Monocytes	ICAM	0.0269709	0
1079	Neutrophils1	Monocytes	IL1	0.0121056	0
1080	Neutrophils1	Neutrophils1	CXCL	0.166859	0
1081	Neutrophils1	Neutrophils1	IL1	0.0746431	0
1082	Neutrophils1	Plasma cells	BAFF	0.0132185	0
1083	Neutrophils1	Proliferative cells1+State1	CD46	0.0011442	0
1084	Neutrophils1	Proliferative cells1+State1	IL1	0.00478641	0
1085	Neutrophils1	Proliferative cells1+State1	OSM	0.0101969	0
1086	Neutrophils1	Proliferative cells1+State1	SELL	0.00295766	0
1087	Neutrophils1	Proliferative cells1+State1	SEMA4	0.0068859	0
1088	Neutrophils1	Proliferative cells1+State1	TRAIL	0.000284135	0
1089	Neutrophils1	Proliferative cells1+State1	VISFATIN	0.00842261	0
1090	Neutrophils1	Proliferative cells2	CLEC	0.00492291	0
1091	Neutrophils1	Proliferative cells2	ICAM	0.0396274	0
1092	Neutrophils1	Tregs	CLEC	0.0054202	0
1093	Neutrophils1	Tregs	IL1	0.0375305	0
1094	Neutrophils1	Tumor_cells+State1	CD46	0.00121863	0
1095	Neutrophils1	Tumor_cells+State1	IL1	0.00192714	0
1096	Neutrophils1	Tumor_cells+State1	OSM	0.00868926	0
1097	Neutrophils1	Tumor_cells+State1	SELL	0.00208232	0
1098	Neutrophils1	Tumor_cells+State1	SEMA4	0.00533785	0
1099	Neutrophils1	Tumor_cells+State1	TRAIL	0.000334742	0
1100	Neutrophils1	Tumor_cells+State1	VISFATIN	0.0147806	0
1101	Neutrophils1	Tumor_cells+State3	CD46	0.00265293	0
1102	Neutrophils1	Tumor_cells+State3	OSM	0.00428185	0
1103	Neutrophils1	Tumor_cells+State3	SEMA4	0.00424622	0
1104	Neutrophils1	Tumor_cells+State3	VISFATIN	0.0322649	0
1105	Neutrophils1	myCAFs	CD46	0.0152523	0
1106	Plasma cells	B cells	CD45	0.00183357	0
1107	Plasma cells	B cells	COLLAGEN	0.00170421	0
1108	Plasma cells	B cells	MIF	0.268437	0
1109	Plasma cells	B cells	MK	0.0028963	0
1110	Plasma cells	B cells	SPP1	0.00678144	0
1111	Plasma cells	Cytotoxic CD8+ T cells	CD99	0.00994104	0
1112	Plasma cells	Cytotoxic CD8+ T cells	CLEC	0.00412879	0
1113	Plasma cells	Cytotoxic CD8+ T cells	COLLAGEN	0.0028911	0
1114	Plasma cells	Cytotoxic CD8+ T cells	ICAM	0.00126458	0
1115	Plasma cells	Cytotoxic CD8+ T cells	MHC-I	0.503349	0
1116	Plasma cells	Cytotoxic CD8+ T cells	MIF	0.21182	0
1117	Plasma cells	Cytotoxic CD8+ T cells	MK	0.00290976	0
1118	Plasma cells	Cytotoxic CD8+ T cells	SPP1	0.0114638	0
1119	Plasma cells	DCs	ANNEXIN	0.00214519	0.02
1120	Plasma cells	DCs	COLLAGEN	0.00163687	0
1121	Plasma cells	DCs	GAS	0.00182303	0
1122	Plasma cells	DCs	ICAM	0.00166196	0
1123	Plasma cells	DCs	MHC-II	0.00795967	0
1124	Plasma cells	DCs	MIF	0.195394	0
1125	Plasma cells	DCs	MK	0.00070116	0
1126	Plasma cells	DCs	SPP1	0.00651479	0
1127	Plasma cells	Effector CD4+ T cells	CD99	0.00800716	0.01
1128	Plasma cells	Effector CD4+ T cells	CLEC	0.0203809	0
1129	Plasma cells	Effector CD4+ T cells	COLLAGEN	0.00278984	0
1130	Plasma cells	Effector CD4+ T cells	ICAM	0.00114689	0
1131	Plasma cells	Effector CD4+ T cells	MHC-II	0.0250794	0
1132	Plasma cells	Effector CD4+ T cells	MIF	0.170052	0
1133	Plasma cells	Effector CD4+ T cells	MK	0.00361433	0
1134	Plasma cells	Effector CD4+ T cells	SPP1	0.0126712	0
1135	Plasma cells	Endothelial cells	CD46	0.0010959	0
1136	Plasma cells	Endothelial cells	CD99	0.014012	0
1137	Plasma cells	Endothelial cells	MIF	0.00147078	0
1138	Plasma cells	Endothelial cells	MK	0.00394019	0
1139	Plasma cells	Endothelial cells	MPZ	0.000490547	0
1140	Plasma cells	Endothelial cells	SEMA4	0.000596215	0
1141	Plasma cells	Endothelial cells	SPP1	0.00989823	0
1142	Plasma cells	Endothelial cells	VISFATIN	0.0115365	0
1143	Plasma cells	Macrophages	ANNEXIN	0.00153647	0
1144	Plasma cells	Macrophages	CD45	0.000173267	0
1145	Plasma cells	Macrophages	CD99	0.00999554	0
1146	Plasma cells	Macrophages	COLLAGEN	0.00293887	0
1147	Plasma cells	Macrophages	GAS	0.00132395	0
1148	Plasma cells	Macrophages	ICAM	0.00224863	0
1149	Plasma cells	Macrophages	MHC-II	0.0295579	0
1150	Plasma cells	Macrophages	MIF	0.209797	0
1151	Plasma cells	Macrophages	MK	0.00202331	0
1152	Plasma cells	Macrophages	SPP1	0.0112032	0
1153	Plasma cells	Mast cells	CD45	0.00100132	0
1154	Plasma cells	Mast cells	COLLAGEN	0.00360718	0
1155	Plasma cells	Mast cells	ICAM	0.00100866	0
1156	Plasma cells	Mast cells	MIF	0.0847285	0
1157	Plasma cells	Mast cells	MK	0.00286951	0
1158	Plasma cells	Mast cells	SPP1	0.0152383	0
1159	Plasma cells	Monocytes	ANNEXIN	0.0139716	0
1160	Plasma cells	Monocytes	CD99	0.00215765	0
1161	Plasma cells	Monocytes	COLLAGEN	0.00418002	0
1162	Plasma cells	Monocytes	ICAM	0.00263548	0
1163	Plasma cells	Monocytes	IL1	0.00084595	0
1164	Plasma cells	Monocytes	MIF	0.169004	0
1165	Plasma cells	Monocytes	MK	0.000979003	0
1166	Plasma cells	Monocytes	SPP1	0.0165113	0
1167	Plasma cells	Naive CD4+ T cells	COLLAGEN	0.0019675	0
1168	Plasma cells	Naive CD4+ T cells	MIF	0.0464459	0.01
1169	Plasma cells	Naive CD4+ T cells	MK	0.00279	0
1170	Plasma cells	Naive CD4+ T cells	SPP1	0.00782301	0
1171	Plasma cells	Neutrophils1	ANNEXIN	0.0420724	0
1172	Plasma cells	Neutrophils1	CCL	0.00636672	0
1173	Plasma cells	Neutrophils1	COLLAGEN	0.00226416	0
1174	Plasma cells	Neutrophils1	CXCL	0.0471761	0
1175	Plasma cells	Neutrophils1	IL1	0.00348805	0
1176	Plasma cells	Neutrophils1	SPP1	0.00899458	0
1177	Plasma cells	Plasma cells	CADM	0.00134928	0
1178	Plasma cells	Plasma cells	COLLAGEN	0.00300362	0
1179	Plasma cells	Plasma cells	MIF	0.184085	0
1180	Plasma cells	Plasma cells	MK	0.00291085	0
1181	Plasma cells	Plasma cells	MPZ	0.000281654	0
1182	Plasma cells	Plasma cells	SPP1	0.00892836	0
1183	Plasma cells	Proliferative cells1+State1	CD46	0.000119785	0
1184	Plasma cells	Proliferative cells1+State1	COLLAGEN	0.00731384	0
1185	Plasma cells	Proliferative cells1+State1	GRN	0.00289482	0
1186	Plasma cells	Proliferative cells1+State1	IL1	0.000257353	0.01
1187	Plasma cells	Proliferative cells1+State1	MIF	0.0696944	0
1188	Plasma cells	Proliferative cells1+State1	MK	0.01108	0
1189	Plasma cells	Proliferative cells1+State1	MPZ	0.00138103	0
1190	Plasma cells	Proliferative cells1+State1	SEMA4	0.00145425	0
1191	Plasma cells	Proliferative cells1+State1	SPP1	0.00759953	0
1192	Plasma cells	Proliferative cells1+State1	TGFb	0.00326741	0
1193	Plasma cells	Proliferative cells1+State1	VISFATIN	0.000330684	0
1194	Plasma cells	Proliferative cells2	CD99	0.00806368	0.03
1195	Plasma cells	Proliferative cells2	CLEC	0.00328721	0
1196	Plasma cells	Proliferative cells2	COLLAGEN	0.00195671	0
1197	Plasma cells	Proliferative cells2	ICAM	0.00768185	0
1198	Plasma cells	Proliferative cells2	MHC-II	0.0181934	0
1199	Plasma cells	Proliferative cells2	MIF	0.166643	0
1200	Plasma cells	Proliferative cells2	MK	0.00508564	0
1201	Plasma cells	Proliferative cells2	SPP1	0.00827017	0
1202	Plasma cells	Tregs	CD99	0.00661423	0.02
1203	Plasma cells	Tregs	CLEC	0.00362048	0
1204	Plasma cells	Tregs	COLLAGEN	0.00255936	0
1205	Plasma cells	Tregs	IL1	0.00168921	0
1206	Plasma cells	Tregs	MHC-II	0.0299145	0
1207	Plasma cells	Tregs	MIF	0.18675	0
1208	Plasma cells	Tregs	MK	0.00252911	0
1209	Plasma cells	Tregs	SPP1	0.0101584	0
1210	Plasma cells	Tumor_cells+State1	CD46	0.000127585	0
1211	Plasma cells	Tumor_cells+State1	COLLAGEN	0.00365715	0
1212	Plasma cells	Tumor_cells+State1	GRN	0.00096717	0
1213	Plasma cells	Tumor_cells+State1	IL1	8.37789e-05	0
1214	Plasma cells	Tumor_cells+State1	MK	0.00692174	0
1215	Plasma cells	Tumor_cells+State1	MPZ	0.000534584	0
1216	Plasma cells	Tumor_cells+State1	SEMA4	0.00112552	0
1217	Plasma cells	Tumor_cells+State1	SPP1	0.00441571	0
1218	Plasma cells	Tumor_cells+State1	TGFb	0.00339882	0
1219	Plasma cells	Tumor_cells+State1	VISFATIN	0.000583904	0
1220	Plasma cells	Tumor_cells+State2	COLLAGEN	0.000486874	0
1221	Plasma cells	Tumor_cells+State2	MK	0.00108239	0
1222	Plasma cells	Tumor_cells+State2	SPP1	0.00194445	0
1223	Plasma cells	Tumor_cells+State3	CD46	0.000278107	0
1224	Plasma cells	Tumor_cells+State3	COLLAGEN	0.00183513	0
1225	Plasma cells	Tumor_cells+State3	GRN	0.000686863	0
1226	Plasma cells	Tumor_cells+State3	MK	0.00529095	0
1227	Plasma cells	Tumor_cells+State3	MPZ	0.000376474	0
1228	Plasma cells	Tumor_cells+State3	SEMA4	0.000893398	0
1229	Plasma cells	Tumor_cells+State3	SPP1	0.003237	0
1230	Plasma cells	Tumor_cells+State3	TGFb	0.00238247	0
1231	Plasma cells	Tumor_cells+State3	VISFATIN	0.00129672	0
1232	Plasma cells	iCAFs	CD99	0.0119388	0
1233	Plasma cells	iCAFs	COLLAGEN	0.00141338	0
1234	Plasma cells	iCAFs	GAS	0.00207838	0
1235	Plasma cells	iCAFs	MIF	0.0466667	0.04
1236	Plasma cells	iCAFs	MK	0.00540001	0
1237	Plasma cells	iCAFs	MPZ	0.000659291	0
1238	Plasma cells	iCAFs	SPP1	0.00863058	0
1239	Plasma cells	myCAFs	CD46	0.00161719	0
1240	Plasma cells	myCAFs	CD99	0.00980169	0
1241	Plasma cells	myCAFs	COLLAGEN	0.00152477	0
1242	Plasma cells	myCAFs	GAS	0.00309351	0
1243	Plasma cells	myCAFs	MK	0.00289566	0
1244	Plasma cells	myCAFs	SPP1	0.00453759	0
1245	Proliferative cells1+State1	B cells	APP	0.0824726	0
1246	Proliferative cells1+State1	B cells	CD45	0.000150711	0
1247	Proliferative cells1+State1	B cells	COLLAGEN	0.00278124	0
1248	Proliferative cells1+State1	B cells	GALECTIN	0.00200612	0.01
1249	Proliferative cells1+State1	B cells	LAMININ	0.0513088	0
1250	Proliferative cells1+State1	B cells	MIF	0.0796074	0
1251	Proliferative cells1+State1	B cells	MK	0.0332677	0
1252	Proliferative cells1+State1	B cells	THBS	0.0047301	0
1253	Proliferative cells1+State1	Cytotoxic CD8+ T cells	APP	0.0416562	0
1254	Proliferative cells1+State1	Cytotoxic CD8+ T cells	CD99	0.0183266	0
1255	Proliferative cells1+State1	Cytotoxic CD8+ T cells	COLLAGEN	0.00471884	0
1256	Proliferative cells1+State1	Cytotoxic CD8+ T cells	GALECTIN	0.00367658	0.01
1257	Proliferative cells1+State1	Cytotoxic CD8+ T cells	ICAM	0.00151804	0
1258	Proliferative cells1+State1	Cytotoxic CD8+ T cells	LAMININ	0.0861264	0
1259	Proliferative cells1+State1	Cytotoxic CD8+ T cells	MHC-I	0.648837	0
1260	Proliferative cells1+State1	Cytotoxic CD8+ T cells	MIF	0.0543918	0
1261	Proliferative cells1+State1	Cytotoxic CD8+ T cells	MK	0.0334176	0
1262	Proliferative cells1+State1	Cytotoxic CD8+ T cells	PVR	0.000394125	0
1263	Proliferative cells1+State1	Cytotoxic CD8+ T cells	THBS	0.00234966	0
1264	Proliferative cells1+State1	Cytotoxic CD8+ T cells	TNF	0.0110728	0
1265	Proliferative cells1+State1	DCs	ANNEXIN	0.00594177	0
1266	Proliferative cells1+State1	DCs	APP	0.0708819	0
1267	Proliferative cells1+State1	DCs	COLLAGEN	0.00267132	0
1268	Proliferative cells1+State1	DCs	GALECTIN	0.00141416	0.00666667
1269	Proliferative cells1+State1	DCs	GAS	0.000114704	0
1270	Proliferative cells1+State1	DCs	ICAM	0.00199491	0
1271	Proliferative cells1+State1	DCs	LAMININ	0.0493113	0
1272	Proliferative cells1+State1	DCs	MHC-II	0.0272179	0
1273	Proliferative cells1+State1	DCs	MK	0.00824406	0
1274	Proliferative cells1+State1	DCs	THBS	0.00132651	0
1275	Proliferative cells1+State1	DCs	TNF	0.0139519	0
1276	Proliferative cells1+State1	Effector CD4+ T cells	APP	0.0276107	0
1277	Proliferative cells1+State1	Effector CD4+ T cells	CCL	0.00193028	0
1278	Proliferative cells1+State1	Effector CD4+ T cells	CD99	0.0147858	0
1279	Proliferative cells1+State1	Effector CD4+ T cells	COLLAGEN	0.00455351	0
1280	Proliferative cells1+State1	Effector CD4+ T cells	GALECTIN	0.00352516	0.01
1281	Proliferative cells1+State1	Effector CD4+ T cells	ICAM	0.0013768	0
1282	Proliferative cells1+State1	Effector CD4+ T cells	LAMININ	0.0831841	0
1283	Proliferative cells1+State1	Effector CD4+ T cells	MHC-II	0.0853951	0
1284	Proliferative cells1+State1	Effector CD4+ T cells	MK	0.0416815	0
1285	Proliferative cells1+State1	Effector CD4+ T cells	PVR	0.00022198	0
1286	Proliferative cells1+State1	Effector CD4+ T cells	THBS	0.00226258	0
1287	Proliferative cells1+State1	Effector CD4+ T cells	TNF	0.00916702	0
1288	Proliferative cells1+State1	Effector CD4+ T cells	VEGI	0.000602799	0
1289	Proliferative cells1+State1	Endothelial cells	ANGPT	8.00523e-05	0
1290	Proliferative cells1+State1	Endothelial cells	APP	0.0444339	0
1291	Proliferative cells1+State1	Endothelial cells	CALCR	0.00375191	0
1292	Proliferative cells1+State1	Endothelial cells	CD46	0.0060092	0
1293	Proliferative cells1+State1	Endothelial cells	CD99	0.0257423	0
1294	Proliferative cells1+State1	Endothelial cells	EPHB	0.00228542	0
1295	Proliferative cells1+State1	Endothelial cells	GDF	0.0331066	0
1296	Proliferative cells1+State1	Endothelial cells	JAM	0.00852537	0
1297	Proliferative cells1+State1	Endothelial cells	LAMININ	0.0313168	0
1298	Proliferative cells1+State1	Endothelial cells	MIF	0.000671305	0
1299	Proliferative cells1+State1	Endothelial cells	MK	0.045688	0
1300	Proliferative cells1+State1	Endothelial cells	MPZ	0.00240333	0
1301	Proliferative cells1+State1	Endothelial cells	NOTCH	0.000646913	0
1302	Proliferative cells1+State1	Endothelial cells	PARs	0.00976732	0
1303	Proliferative cells1+State1	Endothelial cells	SEMA6	0.000538611	0
1304	Proliferative cells1+State1	Endothelial cells	THBS	0.00136511	0
1305	Proliferative cells1+State1	Endothelial cells	TNF	0.00674721	0
1306	Proliferative cells1+State1	Endothelial cells	VEGF	0.0205628	0
1307	Proliferative cells1+State1	Endothelial cells	VISFATIN	0.0700404	0
1308	Proliferative cells1+State1	Macrophages	ANNEXIN	0.00426033	0
1309	Proliferative cells1+State1	Macrophages	APP	0.0806338	0
1310	Proliferative cells1+State1	Macrophages	CD45	1.42201e-05	0
1311	Proliferative cells1+State1	Macrophages	CD99	0.0184845	0
1312	Proliferative cells1+State1	Macrophages	COLLAGEN	0.00479671	0
1313	Proliferative cells1+State1	Macrophages	CSF	0.000755504	0
1314	Proliferative cells1+State1	Macrophages	GALECTIN	0.00251657	0.00666667
1315	Proliferative cells1+State1	Macrophages	GAS	8.32626e-05	0
1316	Proliferative cells1+State1	Macrophages	ICAM	0.00269878	0
1317	Proliferative cells1+State1	Macrophages	LAMININ	0.0842016	0
1318	Proliferative cells1+State1	Macrophages	MHC-I	0.00301299	0
1319	Proliferative cells1+State1	Macrophages	MHC-II	0.100534	0
1320	Proliferative cells1+State1	Macrophages	MIF	0.0663	0
1321	Proliferative cells1+State1	Macrophages	MK	0.0237963	0
1322	Proliferative cells1+State1	Macrophages	THBS	0.0058387	0
1323	Proliferative cells1+State1	Macrophages	TNF	0.0127036	0
1324	Proliferative cells1+State1	Mast cells	APP	0.0236863	0
1325	Proliferative cells1+State1	Mast cells	CD45	8.22412e-05	0
1326	Proliferative cells1+State1	Mast cells	CD99	0.0127813	0.03
1327	Proliferative cells1+State1	Mast cells	CDH1	0.00982294	0
1328	Proliferative cells1+State1	Mast cells	COLLAGEN	0.00588806	0
1329	Proliferative cells1+State1	Mast cells	GALECTIN	0.00263299	0.00666667
1330	Proliferative cells1+State1	Mast cells	ICAM	0.00121089	0
1331	Proliferative cells1+State1	Mast cells	KIT	0.00228623	0
1332	Proliferative cells1+State1	Mast cells	LAMININ	0.106785	0
1333	Proliferative cells1+State1	Mast cells	MK	0.0329694	0
1334	Proliferative cells1+State1	Mast cells	THBS	0.00199284	0
1335	Proliferative cells1+State1	Monocytes	ANNEXIN	0.0383072	0
1336	Proliferative cells1+State1	Monocytes	APP	0.0410114	0
1337	Proliferative cells1+State1	Monocytes	CD99	0.00400423	0
1338	Proliferative cells1+State1	Monocytes	COLLAGEN	0.00682356	0
1339	Proliferative cells1+State1	Monocytes	GALECTIN	0.00362605	0.01
1340	Proliferative cells1+State1	Monocytes	ICAM	0.00316284	0
1341	Proliferative cells1+State1	Monocytes	IL1	0.00167674	0
1342	Proliferative cells1+State1	Monocytes	LAMININ	0.123129	0
1343	Proliferative cells1+State1	Monocytes	MIF	0.0569211	0.01
1344	Proliferative cells1+State1	Monocytes	MK	0.0114765	0
1345	Proliferative cells1+State1	Monocytes	THBS	0.00146346	0
1346	Proliferative cells1+State1	Monocytes	TNF	0.0413609	0
1347	Proliferative cells1+State1	Naive CD4+ T cells	APP	0.00804039	0
1348	Proliferative cells1+State1	Naive CD4+ T cells	COLLAGEN	0.00321102	0
1349	Proliferative cells1+State1	Naive CD4+ T cells	GALECTIN	0.00288286	0.01
1350	Proliferative cells1+State1	Naive CD4+ T cells	GDF	0.00864772	0
1351	Proliferative cells1+State1	Naive CD4+ T cells	LAMININ	0.0590959	0
1352	Proliferative cells1+State1	Naive CD4+ T cells	MK	0.0320827	0
1353	Proliferative cells1+State1	Naive CD4+ T cells	THBS	0.00211043	0
1354	Proliferative cells1+State1	Naive CD4+ T cells	VEGI	0.000169423	0
1355	Proliferative cells1+State1	Neutrophils1	ANNEXIN	0.112703	0
1356	Proliferative cells1+State1	Neutrophils1	COLLAGEN	0.00369529	0
1357	Proliferative cells1+State1	Neutrophils1	CXCL	0.72217	0
1358	Proliferative cells1+State1	Neutrophils1	GALECTIN	0.0043237	0.01
1359	Proliferative cells1+State1	Neutrophils1	IL1	0.00698748	0
1360	Proliferative cells1+State1	Neutrophils1	LAMININ	0.0678259	0
1361	Proliferative cells1+State1	Neutrophils1	MHC-I	0.00895032	0
1362	Proliferative cells1+State1	Neutrophils1	TNF	0.0293658	0
1363	Proliferative cells1+State1	Plasma cells	APP	0.0568886	0
1364	Proliferative cells1+State1	Plasma cells	COLLAGEN	0.00490195	0
1365	Proliferative cells1+State1	Plasma cells	GALECTIN	0.00153456	0.01
1366	Proliferative cells1+State1	Plasma cells	LAMININ	0.0673332	0
1367	Proliferative cells1+State1	Plasma cells	MK	0.0339397	0
1368	Proliferative cells1+State1	Plasma cells	MPZ	0.00138103	0
1369	Proliferative cells1+State1	Plasma cells	THBS	0.00517731	0
1370	Proliferative cells1+State1	Proliferative cells1+State1	AGRN	0.0074684	0
1371	Proliferative cells1+State1	Proliferative cells1+State1	APP	0.0530661	0
1372	Proliferative cells1+State1	Proliferative cells1+State1	BMP	0.00167862	0
1373	Proliferative cells1+State1	Proliferative cells1+State1	CD46	0.000659713	0
1374	Proliferative cells1+State1	Proliferative cells1+State1	CDH	0.0428212	0
1375	Proliferative cells1+State1	Proliferative cells1+State1	CDH1	0.0339459	0
1376	Proliferative cells1+State1	Proliferative cells1+State1	COLLAGEN	0.0119361	0
1377	Proliferative cells1+State1	Proliferative cells1+State1	DESMOSOME	0.00988907	0
1378	Proliferative cells1+State1	Proliferative cells1+State1	EGF	0.00593402	0
1379	Proliferative cells1+State1	Proliferative cells1+State1	EPHA	0.00413158	0
1380	Proliferative cells1+State1	Proliferative cells1+State1	EPHB	0.00276792	0
1381	Proliferative cells1+State1	Proliferative cells1+State1	GALECTIN	0.000628819	0.01
1382	Proliferative cells1+State1	Proliferative cells1+State1	GDF	0.00652894	0
1383	Proliferative cells1+State1	Proliferative cells1+State1	GRN	0.00600792	0
1384	Proliferative cells1+State1	Proliferative cells1+State1	HSPG	0.000403469	0
1385	Proliferative cells1+State1	Proliferative cells1+State1	IL1	0.000513843	0.01
1386	Proliferative cells1+State1	Proliferative cells1+State1	JAM	0.0172664	0
1387	Proliferative cells1+State1	Proliferative cells1+State1	LAMININ	0.190523	0
1388	Proliferative cells1+State1	Proliferative cells1+State1	MK	0.126132	0
1389	Proliferative cells1+State1	Proliferative cells1+State1	MPZ	0.00674264	0
1390	Proliferative cells1+State1	Proliferative cells1+State1	NMU	0.000110922	0
1391	Proliferative cells1+State1	Proliferative cells1+State1	NOTCH	0.000270964	0
1392	Proliferative cells1+State1	Proliferative cells1+State1	OCLN	0.0119774	0
1393	Proliferative cells1+State1	Proliferative cells1+State1	PARs	0.0108938	0
1394	Proliferative cells1+State1	Proliferative cells1+State1	SEMA4	0.00028933	0
1395	Proliferative cells1+State1	Proliferative cells1+State1	THBS	0.0273936	0
1396	Proliferative cells1+State1	Proliferative cells1+State1	TNF	0.00794423	0.005
1397	Proliferative cells1+State1	Proliferative cells1+State1	TRAIL	0.000201513	0
1398	Proliferative cells1+State1	Proliferative cells1+State1	VISFATIN	0.00206577	0
1399	Proliferative cells1+State1	Proliferative cells2	APP	0.0489901	0
1400	Proliferative cells1+State1	Proliferative cells2	CD99	0.0148894	0
1401	Proliferative cells1+State1	Proliferative cells2	CDH1	0.00485164	0
1402	Proliferative cells1+State1	Proliferative cells2	COLLAGEN	0.00319322	0
1403	Proliferative cells1+State1	Proliferative cells2	CXCL	0.00208663	0
1404	Proliferative cells1+State1	Proliferative cells2	GALECTIN	0.00237899	0.00666667
1405	Proliferative cells1+State1	Proliferative cells2	GDF	0.00416313	0
1406	Proliferative cells1+State1	Proliferative cells2	ICAM	0.00459602	0
1407	Proliferative cells1+State1	Proliferative cells2	JAM	0.00523759	0
1408	Proliferative cells1+State1	Proliferative cells2	LAMININ	0.0553765	0
1409	Proliferative cells1+State1	Proliferative cells2	MHC-II	0.0620541	0
1410	Proliferative cells1+State1	Proliferative cells2	MK	0.0580638	0
1411	Proliferative cells1+State1	Proliferative cells2	NOTCH	1.07892e-05	0
1412	Proliferative cells1+State1	Proliferative cells2	PVR	0.00024008	0
1413	Proliferative cells1+State1	Proliferative cells2	THBS	0.00444832	0
1414	Proliferative cells1+State1	Proliferative cells2	TNF	0.020331	0
1415	Proliferative cells1+State1	Proliferative cells2	VEGI	0.000161008	0
1416	Proliferative cells1+State1	Tregs	APP	0.0468268	0
1417	Proliferative cells1+State1	Tregs	CCL	0.00213314	0
1418	Proliferative cells1+State1	Tregs	CD99	0.0122282	0
1419	Proliferative cells1+State1	Tregs	COLLAGEN	0.00417721	0
1420	Proliferative cells1+State1	Tregs	CXCL	0.00987358	0
1421	Proliferative cells1+State1	Tregs	GALECTIN	0.00338632	0.01
1422	Proliferative cells1+State1	Tregs	IL1	0.00339006	0
1423	Proliferative cells1+State1	Tregs	LAMININ	0.0764679	0
1424	Proliferative cells1+State1	Tregs	MHC-II	0.101738	0
1425	Proliferative cells1+State1	Tregs	MK	0.0291628	0
1426	Proliferative cells1+State1	Tregs	PVR	0.00159321	0
1427	Proliferative cells1+State1	Tregs	THBS	0.00213424	0
1428	Proliferative cells1+State1	Tregs	TNF	0.0364014	0
1429	Proliferative cells1+State1	Tregs	VEGI	0.000268687	0
1430	Proliferative cells1+State1	Tumor_cells+State1	AGRN	0.00199339	0
1431	Proliferative cells1+State1	Tumor_cells+State1	APP	0.0412779	0
1432	Proliferative cells1+State1	Tumor_cells+State1	BMP	0.00162232	0
1433	Proliferative cells1+State1	Tumor_cells+State1	CD46	0.000702649	0
1434	Proliferative cells1+State1	Tumor_cells+State1	CDH	0.0270739	0
1435	Proliferative cells1+State1	Tumor_cells+State1	CDH1	0.0216227	0
1436	Proliferative cells1+State1	Tumor_cells+State1	COLLAGEN	0.00596791	0
1437	Proliferative cells1+State1	Tumor_cells+State1	DESMOSOME	0.00806215	0
1438	Proliferative cells1+State1	Tumor_cells+State1	EGF	0.00614563	0
1439	Proliferative cells1+State1	Tumor_cells+State1	EPHA	0.00240085	0
1440	Proliferative cells1+State1	Tumor_cells+State1	EPHB	0.00187227	0
1441	Proliferative cells1+State1	Tumor_cells+State1	GALECTIN	0.000179242	0.01
1442	Proliferative cells1+State1	Tumor_cells+State1	GDF	0.00467583	0
1443	Proliferative cells1+State1	Tumor_cells+State1	GRN	0.00201145	0
1444	Proliferative cells1+State1	Tumor_cells+State1	HSPG	0.000107131	0
1445	Proliferative cells1+State1	Tumor_cells+State1	IL1	0.000168408	0
1446	Proliferative cells1+State1	Tumor_cells+State1	JAM	0.0174962	0
1447	Proliferative cells1+State1	Tumor_cells+State1	LAMININ	0.100378	0
1448	Proliferative cells1+State1	Tumor_cells+State1	MK	0.0800827	0
1449	Proliferative cells1+State1	Tumor_cells+State1	MPZ	0.00261863	0
1450	Proliferative cells1+State1	Tumor_cells+State1	NMU	8.34856e-05	0
1451	Proliferative cells1+State1	Tumor_cells+State1	NOTCH	0.00022418	0
1452	Proliferative cells1+State1	Tumor_cells+State1	OCLN	0.00699415	0
1453	Proliferative cells1+State1	Tumor_cells+State1	PARs	0.00601915	0
1454	Proliferative cells1+State1	Tumor_cells+State1	SEMA4	0.00021379	0
1455	Proliferative cells1+State1	Tumor_cells+State1	SEMA6	0.000133283	0
1456	Proliferative cells1+State1	Tumor_cells+State1	THBS	0.0163722	0
1457	Proliferative cells1+State1	Tumor_cells+State1	TNF	0.008942	0
1458	Proliferative cells1+State1	Tumor_cells+State1	TRAIL	0.000237408	0
1459	Proliferative cells1+State1	Tumor_cells+State1	VEGI	1.27336e-05	0
1460	Proliferative cells1+State1	Tumor_cells+State1	VISFATIN	0.00364277	0
1461	Proliferative cells1+State1	Tumor_cells+State2	APP	0.038334	0
1462	Proliferative cells1+State1	Tumor_cells+State2	COLLAGEN	0.000794466	0
1463	Proliferative cells1+State1	Tumor_cells+State2	GALECTIN	0.000291115	0.01
1464	Proliferative cells1+State1	Tumor_cells+State2	LAMININ	0.0148218	0
1465	Proliferative cells1+State1	Tumor_cells+State2	MK	0.0126745	0
1466	Proliferative cells1+State1	Tumor_cells+State2	THBS	0.000895742	0
1467	Proliferative cells1+State1	Tumor_cells+State3	AGRN	0.00177223	0
1468	Proliferative cells1+State1	Tumor_cells+State3	APP	0.0161715	0
1469	Proliferative cells1+State1	Tumor_cells+State3	CD46	0.00153058	0
1470	Proliferative cells1+State1	Tumor_cells+State3	CDH	0.0232864	0
1471	Proliferative cells1+State1	Tumor_cells+State3	CDH1	0.00612595	0
1472	Proliferative cells1+State1	Tumor_cells+State3	COLLAGEN	0.00299448	0
1473	Proliferative cells1+State1	Tumor_cells+State3	DESMOSOME	0.00510198	0
1474	Proliferative cells1+State1	Tumor_cells+State3	EGF	0.00206305	0
1475	Proliferative cells1+State1	Tumor_cells+State3	EPHA	0.00201237	0
1476	Proliferative cells1+State1	Tumor_cells+State3	EPHB	0.0024112	0
1477	Proliferative cells1+State1	Tumor_cells+State3	GALECTIN	0.000141917	0.01
1478	Proliferative cells1+State1	Tumor_cells+State3	GDF	0.00257228	0
1479	Proliferative cells1+State1	Tumor_cells+State3	GRN	0.00142892	0
1480	Proliferative cells1+State1	Tumor_cells+State3	HSPG	9.52254e-05	0
1481	Proliferative cells1+State1	Tumor_cells+State3	JAM	0.00968499	0
1482	Proliferative cells1+State1	Tumor_cells+State3	LAMININ	0.0745899	0
1483	Proliferative cells1+State1	Tumor_cells+State3	MK	0.0615012	0
1484	Proliferative cells1+State1	Tumor_cells+State3	MPZ	0.00184528	0
1485	Proliferative cells1+State1	Tumor_cells+State3	OCLN	0.00276674	0
1486	Proliferative cells1+State1	Tumor_cells+State3	PARs	0.00203948	0
1487	Proliferative cells1+State1	Tumor_cells+State3	SEMA4	9.49072e-05	0
1488	Proliferative cells1+State1	Tumor_cells+State3	SEMA6	0.000367353	0
1489	Proliferative cells1+State1	Tumor_cells+State3	THBS	0.00644244	0
1490	Proliferative cells1+State1	Tumor_cells+State3	TNF	0.00272109	0
1491	Proliferative cells1+State1	Tumor_cells+State3	VISFATIN	0.0080597	0
1492	Proliferative cells1+State1	iCAFs	APP	0.0181835	0
1493	Proliferative cells1+State1	iCAFs	CD99	0.021972	0.01
1494	Proliferative cells1+State1	iCAFs	COLLAGEN	0.0023065	0
1495	Proliferative cells1+State1	iCAFs	EDN	0.000117369	0
1496	Proliferative cells1+State1	iCAFs	GALECTIN	0.000792106	0.01
1497	Proliferative cells1+State1	iCAFs	GAS	0.000130801	0
1498	Proliferative cells1+State1	iCAFs	GDF	0.00856431	0
1499	Proliferative cells1+State1	iCAFs	JAM	0.00174253	0
1500	Proliferative cells1+State1	iCAFs	LAMININ	0.0400083	0
1501	Proliferative cells1+State1	iCAFs	MK	0.0627568	0
1502	Proliferative cells1+State1	iCAFs	MPZ	0.00322793	0
1503	Proliferative cells1+State1	iCAFs	PARs	0.00490561	0
1504	Proliferative cells1+State1	iCAFs	PDGF	0.00459393	0
1505	Proliferative cells1+State1	iCAFs	THBS	0.00316036	0
1506	Proliferative cells1+State1	iCAFs	TNF	0.0102888	0
1507	Proliferative cells1+State1	myCAFs	APP	0.00519618	0.02
1508	Proliferative cells1+State1	myCAFs	CD46	0.00884692	0
1509	Proliferative cells1+State1	myCAFs	CD99	0.0180718	0.01
1510	Proliferative cells1+State1	myCAFs	COLLAGEN	0.00248816	0
1511	Proliferative cells1+State1	myCAFs	EDN	0.000326842	0
1512	Proliferative cells1+State1	myCAFs	GALECTIN	0.000340459	0.01
1513	Proliferative cells1+State1	myCAFs	GAS	0.000194874	0
1514	Proliferative cells1+State1	myCAFs	LAMININ	0.0768247	0
1515	Proliferative cells1+State1	myCAFs	MK	0.0336963	0
1516	Proliferative cells1+State1	myCAFs	NOTCH	0.00176659	0
1517	Proliferative cells1+State1	myCAFs	PDGF	0.00491702	0
1518	Proliferative cells1+State1	myCAFs	TNF	0.00615003	0
1519	Proliferative cells2	B cells	CD45	0.012818	0
1520	Proliferative cells2	B cells	CD99	0.00824204	0.03
1521	Proliferative cells2	B cells	GALECTIN	0.00488457	0
1522	Proliferative cells2	B cells	MIF	0.252341	0
1523	Proliferative cells2	B cells	SELPLG	0.00106307	0
1524	Proliferative cells2	Cytotoxic CD8+ T cells	CD99	0.0376195	0
1525	Proliferative cells2	Cytotoxic CD8+ T cells	CLEC	0.0133622	0
1526	Proliferative cells2	Cytotoxic CD8+ T cells	GALECTIN	0.00894104	0
1527	Proliferative cells2	Cytotoxic CD8+ T cells	ICAM	0.000407059	0
1528	Proliferative cells2	Cytotoxic CD8+ T cells	LCK	0.0142713	0
1529	Proliferative cells2	Cytotoxic CD8+ T cells	MHC-I	0.475316	0
1530	Proliferative cells2	Cytotoxic CD8+ T cells	MIF	0.198666	0
1531	Proliferative cells2	Cytotoxic CD8+ T cells	TNF	0.00118107	0
1532	Proliferative cells2	DCs	ANNEXIN	0.00234359	0.01
1533	Proliferative cells2	DCs	GALECTIN	0.00344445	0
1534	Proliferative cells2	DCs	ICAM	0.000535118	0
1535	Proliferative cells2	DCs	IFN-II	0.00102216	0
1536	Proliferative cells2	DCs	MHC-II	0.0142156	0
1537	Proliferative cells2	DCs	MIF	0.183152	0
1538	Proliferative cells2	DCs	TNF	0.00148269	0
1539	Proliferative cells2	Effector CD4+ T cells	CCL	0.00128553	0
1540	Proliferative cells2	Effector CD4+ T cells	CD99	0.0304669	0
1541	Proliferative cells2	Effector CD4+ T cells	CLEC	0.0652195	0
1542	Proliferative cells2	Effector CD4+ T cells	GALECTIN	0.00857376	0
1543	Proliferative cells2	Effector CD4+ T cells	ICAM	0.000369147	0
1544	Proliferative cells2	Effector CD4+ T cells	MHC-II	0.0447048	0
1545	Proliferative cells2	Effector CD4+ T cells	MIF	0.159259	0
1546	Proliferative cells2	Effector CD4+ T cells	TNF	0.00097611	0
1547	Proliferative cells2	Endothelial cells	CD46	0.000694477	0
1548	Proliferative cells2	Endothelial cells	CD99	0.0524251	0
1549	Proliferative cells2	Endothelial cells	IFN-II	0.00081477	0
1550	Proliferative cells2	Endothelial cells	ITGB2	0.0180624	0
1551	Proliferative cells2	Endothelial cells	MIF	0.00136948	0
1552	Proliferative cells2	Endothelial cells	PARs	0.00689648	0
1553	Proliferative cells2	Endothelial cells	SELL	0.00583831	0
1554	Proliferative cells2	Endothelial cells	SELPLG	0.00304361	0
1555	Proliferative cells2	Endothelial cells	TNF	0.000716883	0
1556	Proliferative cells2	Endothelial cells	VISFATIN	0.0418625	0
1557	Proliferative cells2	Macrophages	ANNEXIN	0.00167867	0
1558	Proliferative cells2	Macrophages	CD45	0.00122346	0
1559	Proliferative cells2	Macrophages	CD6	0.00139756	0
1560	Proliferative cells2	Macrophages	CD99	0.0382187	0
1561	Proliferative cells2	Macrophages	GALECTIN	0.00612449	0
1562	Proliferative cells2	Macrophages	ICAM	0.0007243	0
1563	Proliferative cells2	Macrophages	IFN-II	0.00148829	0
1564	Proliferative cells2	Macrophages	ITGB2	0.00828801	0
1565	Proliferative cells2	Macrophages	MHC-II	0.0526617	0
1566	Proliferative cells2	Macrophages	MIF	0.196867	0
1567	Proliferative cells2	Macrophages	TNF	0.00134943	0
1568	Proliferative cells2	Mast cells	CD45	0.00703511	0
1569	Proliferative cells2	Mast cells	CD99	0.0263936	0
1570	Proliferative cells2	Mast cells	GALECTIN	0.00640344	0
1571	Proliferative cells2	Mast cells	ICAM	0.000324624	0
1572	Proliferative cells2	Mast cells	IFN-II	0.000880672	0
1573	Proliferative cells2	Mast cells	MIF	0.0793482	0
1574	Proliferative cells2	Monocytes	ANNEXIN	0.0152556	0
1575	Proliferative cells2	Monocytes	CD99	0.0191594	0
1576	Proliferative cells2	Monocytes	GALECTIN	0.00881525	0
1577	Proliferative cells2	Monocytes	ICAM	0.000849131	0
1578	Proliferative cells2	Monocytes	IFN-II	0.0015062	0
1579	Proliferative cells2	Monocytes	ITGB2	0.0122149	0
1580	Proliferative cells2	Monocytes	MIF	0.158406	0.015
1581	Proliferative cells2	Monocytes	TNF	0.00447677	0
1582	Proliferative cells2	Naive CD4+ T cells	CD99	0.00984391	0
1583	Proliferative cells2	Naive CD4+ T cells	GALECTIN	0.00701438	0
1584	Proliferative cells2	Naive CD4+ T cells	SELPLG	0.00134415	0
1585	Proliferative cells2	Neutrophils1	ANNEXIN	0.0458819	0
1586	Proliferative cells2	Neutrophils1	CCL	0.0111802	0
1587	Proliferative cells2	Neutrophils1	GALECTIN	0.0105055	0
1588	Proliferative cells2	Neutrophils1	ITGB2	0.0165125	0
1589	Proliferative cells2	Neutrophils1	SELPLG	0.011579	0
1590	Proliferative cells2	Neutrophils1	TNF	0.00314254	0
1591	Proliferative cells2	Plasma cells	CD70	0.00400276	0
1592	Proliferative cells2	Plasma cells	CD99	0.00806368	0.03
1593	Proliferative cells2	Plasma cells	GALECTIN	0.00373533	0
1594	Proliferative cells2	Plasma cells	ITGB2	0.00537299	0
1595	Proliferative cells2	Plasma cells	MIF	0.1725	0
1596	Proliferative cells2	Proliferative cells1+State1	CD46	7.58813e-05	0
1597	Proliferative cells2	Proliferative cells1+State1	CD96	0.000310515	0
1598	Proliferative cells2	Proliferative cells1+State1	CD99	0.0148894	0
1599	Proliferative cells2	Proliferative cells1+State1	GALECTIN	0.00153196	0
1600	Proliferative cells2	Proliferative cells1+State1	GRN	0.00128053	0
1601	Proliferative cells2	Proliferative cells1+State1	IFN-II	0.00310165	0
1602	Proliferative cells2	Proliferative cells1+State1	MIF	0.0652008	0
1603	Proliferative cells2	Proliferative cells1+State1	PARs	0.00769375	0
1604	Proliferative cells2	Proliferative cells1+State1	SELL	0.000146332	0
1605	Proliferative cells2	Proliferative cells1+State1	SEMA4	0.00218757	0
1606	Proliferative cells2	Proliferative cells1+State1	TGFb	0.00322605	0
1607	Proliferative cells2	Proliferative cells1+State1	TIGIT	0.00024008	0
1608	Proliferative cells2	Proliferative cells1+State1	TNF	0.000842133	0
1609	Proliferative cells2	Proliferative cells1+State1	TRAIL	9.64949e-05	0
1610	Proliferative cells2	Proliferative cells1+State1	VISFATIN	0.00121772	0
1611	Proliferative cells2	Proliferative cells2	CD70	0.000784686	0
1612	Proliferative cells2	Proliferative cells2	CD99	0.030677	0
1613	Proliferative cells2	Proliferative cells2	CLEC	0.0106449	0
1614	Proliferative cells2	Proliferative cells2	GALECTIN	0.00579116	0
1615	Proliferative cells2	Proliferative cells2	ICAM	0.00123259	0
1616	Proliferative cells2	Proliferative cells2	MHC-II	0.0324554	0
1617	Proliferative cells2	Proliferative cells2	MIF	0.156046	0
1618	Proliferative cells2	Proliferative cells2	SELPLG	0.000577626	0
1619	Proliferative cells2	Proliferative cells2	TNF	0.00218688	0
1620	Proliferative cells2	Tregs	CCL	0.00142073	0
1621	Proliferative cells2	Tregs	CD70	0.00425754	0
1622	Proliferative cells2	Tregs	CD99	0.0252664	0
1623	Proliferative cells2	Tregs	CLEC	0.0117213	0
1624	Proliferative cells2	Tregs	GALECTIN	0.00823677	0
1625	Proliferative cells2	Tregs	MHC-II	0.0532949	0
1626	Proliferative cells2	Tregs	MIF	0.175002	0
1627	Proliferative cells2	Tregs	SELPLG	0.00135316	0
1628	Proliferative cells2	Tregs	TNF	0.00397364	0
1629	Proliferative cells2	Tumor_cells+State1	CD46	8.08229e-05	0
1630	Proliferative cells2	Tumor_cells+State1	CD96	0.000193242	0
1631	Proliferative cells2	Tumor_cells+State1	GALECTIN	0.000436942	0
1632	Proliferative cells2	Tumor_cells+State1	GRN	0.000427367	0
1633	Proliferative cells2	Tumor_cells+State1	IFN-II	0.00126036	0
1634	Proliferative cells2	Tumor_cells+State1	PARs	0.0042475	0
1635	Proliferative cells2	Tumor_cells+State1	SELL	0.000102938	0
1636	Proliferative cells2	Tumor_cells+State1	SEMA4	0.00169344	0
1637	Proliferative cells2	Tumor_cells+State1	TGFb	0.0033558	0
1638	Proliferative cells2	Tumor_cells+State1	TIGIT	0.000149404	0
1639	Proliferative cells2	Tumor_cells+State1	TNF	0.000948545	0
1640	Proliferative cells2	Tumor_cells+State1	TRAIL	0.000113685	0
1641	Proliferative cells2	Tumor_cells+State1	VISFATIN	0.00214872	0
1642	Proliferative cells2	Tumor_cells+State2	GALECTIN	0.000709541	0
1643	Proliferative cells2	Tumor_cells+State3	CD46	0.000176185	0
1644	Proliferative cells2	Tumor_cells+State3	CD6	0.000889388	0
1645	Proliferative cells2	Tumor_cells+State3	GALECTIN	0.000345972	0
1646	Proliferative cells2	Tumor_cells+State3	GRN	0.00030346	0
1647	Proliferative cells2	Tumor_cells+State3	IFN-II	0.000784161	0
1648	Proliferative cells2	Tumor_cells+State3	PARs	0.00143835	0
1649	Proliferative cells2	Tumor_cells+State3	SEMA4	0.00134458	0
1650	Proliferative cells2	Tumor_cells+State3	TGFb	0.00235231	0
1651	Proliferative cells2	Tumor_cells+State3	TNF	0.000288069	0
1652	Proliferative cells2	Tumor_cells+State3	VISFATIN	0.00476274	0
1653	Proliferative cells2	iCAFs	CD99	0.044927	0
1654	Proliferative cells2	iCAFs	GALECTIN	0.00192923	0
1655	Proliferative cells2	iCAFs	IFN-II	0.000725965	0
1656	Proliferative cells2	iCAFs	ITGB2	0.00473527	0
1657	Proliferative cells2	iCAFs	PARs	0.00346364	0
1658	Proliferative cells2	iCAFs	TNF	0.00109667	0
1659	Proliferative cells2	iCAFs	VCAM	0.00167744	0
1660	Proliferative cells2	myCAFs	CD46	0.00102502	0
1661	Proliferative cells2	myCAFs	CD99	0.0371067	0
1662	Proliferative cells2	myCAFs	GALECTIN	0.000829751	0
1663	Proliferative cells2	myCAFs	TNF	0.000653082	0
1664	Tregs	B cells	CD45	0.0176589	0
1665	Tregs	B cells	CD99	0.00676076	0
1666	Tregs	B cells	MIF	0.185926	0
1667	Tregs	B cells	SELPLG	0.00141429	0
1668	Tregs	Cytotoxic CD8+ T cells	CD99	0.0310236	0
1669	Tregs	Cytotoxic CD8+ T cells	CLEC	0.0079559	0
1670	Tregs	Cytotoxic CD8+ T cells	LCK	0.02085	0
1671	Tregs	Cytotoxic CD8+ T cells	MHC-I	0.617441	0
1672	Tregs	Cytotoxic CD8+ T cells	MIF	0.145009	0
1673	Tregs	DCs	MHC-II	0.00339563	0
1674	Tregs	DCs	MIF	0.133361	0
1675	Tregs	Effector CD4+ T cells	CCL	0.00256601	0
1676	Tregs	Effector CD4+ T cells	CD99	0.0250924	0
1677	Tregs	Effector CD4+ T cells	CLEC	0.0389751	0
1678	Tregs	Effector CD4+ T cells	MHC-II	0.0107155	0
1679	Tregs	Effector CD4+ T cells	MIF	0.115557	0
1680	Tregs	Endothelial cells	CD99	0.0433502	0
1681	Tregs	Endothelial cells	ITGB2	0.0189865	0
1682	Tregs	Endothelial cells	MIF	0.000970961	0
1683	Tregs	Endothelial cells	SELL	0.0136323	0
1684	Tregs	Endothelial cells	SELPLG	0.00404781	0
1685	Tregs	Endothelial cells	VISFATIN	0.0449295	0
1686	Tregs	Macrophages	CD45	0.00169303	0
1687	Tregs	Macrophages	CD6	0.00192923	0
1688	Tregs	Macrophages	CD99	0.0314396	0
1689	Tregs	Macrophages	ITGB2	0.00871257	0
1690	Tregs	Macrophages	MHC-II	0.0126341	0
1691	Tregs	Macrophages	MIF	0.143999	0
1692	Tregs	Mast cells	CD45	0.00971356	0
1693	Tregs	Mast cells	CD99	0.0217215	0
1694	Tregs	Mast cells	MIF	0.057566	0
1695	Tregs	Monocytes	CD99	0.0157203	0
1696	Tregs	Monocytes	ITGB2	0.012838	0
1697	Tregs	Monocytes	MIF	0.0803116	0
1698	Tregs	Naive CD4+ T cells	CD99	0.00807708	0
1699	Tregs	Naive CD4+ T cells	SELPLG	0.00178807	0
1700	Tregs	Neutrophils1	ITGB2	0.017351	0
1701	Tregs	Neutrophils1	SELPLG	0.0153511	0
1702	Tregs	Plasma cells	CD99	0.00661423	0.02
1703	Tregs	Plasma cells	ITGB2	0.00564908	0
1704	Tregs	Plasma cells	MIF	0.125454	0
1705	Tregs	Proliferative cells1+State1	CD96	0.000166318	0
1706	Tregs	Proliferative cells1+State1	CD99	0.0122282	0
1707	Tregs	Proliferative cells1+State1	SELL	0.000343	0
1708	Tregs	Proliferative cells1+State1	TGFb	0.00226165	0
1709	Tregs	Proliferative cells1+State1	TIGIT	0.00159321	0
1710	Tregs	Proliferative cells1+State1	VISFATIN	0.00130889	0
1711	Tregs	Proliferative cells2	CD99	0.0252664	0
1712	Tregs	Proliferative cells2	CLEC	0.00633675	0
1713	Tregs	Proliferative cells2	MHC-II	0.00776858	0
1714	Tregs	Proliferative cells2	MIF	0.113164	0
1715	Tregs	Proliferative cells2	SELPLG	0.000768587	0
1716	Tregs	Tregs	CCL	0.00283549	0
1717	Tregs	Tregs	CD99	0.0207896	0
1718	Tregs	Tregs	CLEC	0.00697809	0
1719	Tregs	Tregs	MHC-II	0.012787	0
1720	Tregs	Tregs	MIF	0.127287	0
1721	Tregs	Tregs	SELPLG	0.00180005	0
1722	Tregs	Tumor_cells+State1	CD96	0.000103499	0
1723	Tregs	Tumor_cells+State1	SELL	0.000241299	0
1724	Tregs	Tumor_cells+State1	TGFb	0.00235266	0
1725	Tregs	Tumor_cells+State1	TIGIT	0.000991975	0
1726	Tregs	Tumor_cells+State1	VISFATIN	0.00230943	0
1727	Tregs	Tumor_cells+State3	CD6	0.00122797	0
1728	Tregs	Tumor_cells+State3	TGFb	0.00164897	0
1729	Tregs	Tumor_cells+State3	VISFATIN	0.00511797	0
1730	Tregs	iCAFs	CD99	0.0370992	0
1731	Tregs	iCAFs	ITGB2	0.00497875	0
1732	Tregs	myCAFs	CD99	0.0305979	0
1733	Tumor_cells+State1	B cells	APP	0.0737691	0
1734	Tumor_cells+State1	B cells	COLLAGEN	0.00297126	0
1735	Tumor_cells+State1	B cells	GALECTIN	0.00323777	0
1736	Tumor_cells+State1	B cells	LAMININ	0.0392523	0
1737	Tumor_cells+State1	B cells	MIF	0.137398	0
1738	Tumor_cells+State1	B cells	MK	0.0356179	0
1739	Tumor_cells+State1	Cytotoxic CD8+ T cells	APP	0.0370861	0
1740	Tumor_cells+State1	Cytotoxic CD8+ T cells	CD99	0.00761302	0
1741	Tumor_cells+State1	Cytotoxic CD8+ T cells	COLLAGEN	0.0050403	0
1742	Tumor_cells+State1	Cytotoxic CD8+ T cells	GALECTIN	0.00593073	0
1743	Tumor_cells+State1	Cytotoxic CD8+ T cells	ICAM	0.000579777	0
1744	Tumor_cells+State1	Cytotoxic CD8+ T cells	LAMININ	0.0661019	0
1745	Tumor_cells+State1	Cytotoxic CD8+ T cells	MHC-I	0.521515	0
1746	Tumor_cells+State1	Cytotoxic CD8+ T cells	MIF	0.106426	0
1747	Tumor_cells+State1	Cytotoxic CD8+ T cells	MK	0.035778	0
1748	Tumor_cells+State1	Cytotoxic CD8+ T cells	PVR	0.000245282	0
1749	Tumor_cells+State1	DCs	ANNEXIN	0.00408754	0
1750	Tumor_cells+State1	DCs	APP	0.0633172	0
1751	Tumor_cells+State1	DCs	COLLAGEN	0.00285386	0
1752	Tumor_cells+State1	DCs	GALECTIN	0.00228272	0
1753	Tumor_cells+State1	DCs	GAS	9.73354e-05	0
1754	Tumor_cells+State1	DCs	ICAM	0.000762131	0
1755	Tumor_cells+State1	DCs	LAMININ	0.0377172	0
1756	Tumor_cells+State1	DCs	MHC-II	0.011651	0
1757	Tumor_cells+State1	DCs	MIF	0.097708	0
1758	Tumor_cells+State1	DCs	MK	0.00884262	0
1759	Tumor_cells+State1	Effector CD4+ T cells	APP	0.0245421	0
1760	Tumor_cells+State1	Effector CD4+ T cells	CCL	0.000826485	0
1761	Tumor_cells+State1	Effector CD4+ T cells	CD99	0.00612922	0.02
1762	Tumor_cells+State1	Effector CD4+ T cells	COLLAGEN	0.00486379	0
1763	Tumor_cells+State1	Effector CD4+ T cells	GALECTIN	0.00568674	0
1764	Tumor_cells+State1	Effector CD4+ T cells	ICAM	0.000525788	0
1765	Tumor_cells+State1	Effector CD4+ T cells	LAMININ	0.0638264	0
1766	Tumor_cells+State1	Effector CD4+ T cells	MHC-II	0.0366576	0
1767	Tumor_cells+State1	Effector CD4+ T cells	MK	0.0446402	0
1768	Tumor_cells+State1	Effector CD4+ T cells	PVR	0.00013814	0
1769	Tumor_cells+State1	Effector CD4+ T cells	VEGI	0.00113027	0
1770	Tumor_cells+State1	Endothelial cells	APP	0.0395716	0
1771	Tumor_cells+State1	Endothelial cells	CALCR	0.00544323	0
1772	Tumor_cells+State1	Endothelial cells	CD46	0.00402323	0
1773	Tumor_cells+State1	Endothelial cells	CD99	0.010741	0
1774	Tumor_cells+State1	Endothelial cells	EPHB	0.00093672	0
1775	Tumor_cells+State1	Endothelial cells	GDF	0.00756196	0
1776	Tumor_cells+State1	Endothelial cells	JAM	0.00864025	0
1777	Tumor_cells+State1	Endothelial cells	LAMININ	0.0239132	0
1778	Tumor_cells+State1	Endothelial cells	MIF	0.000698232	0
1779	Tumor_cells+State1	Endothelial cells	MK	0.0489515	0
1780	Tumor_cells+State1	Endothelial cells	MPZ	0.000930891	0
1781	Tumor_cells+State1	Endothelial cells	NOTCH	0.000615099	0
1782	Tumor_cells+State1	Endothelial cells	PARs	0.0121493	0
1783	Tumor_cells+State1	Endothelial cells	SEMA3	0.00087721	0
1784	Tumor_cells+State1	Endothelial cells	SEMA6	0.000669877	0
1785	Tumor_cells+State1	Endothelial cells	VEGF	0.0137336	0
1786	Tumor_cells+State1	Endothelial cells	VISFATIN	0.053276	0
1787	Tumor_cells+State1	Macrophages	ANNEXIN	0.00292928	0
1788	Tumor_cells+State1	Macrophages	APP	0.0721091	0
1789	Tumor_cells+State1	Macrophages	CD99	0.00764817	0.015
1790	Tumor_cells+State1	Macrophages	COLLAGEN	0.00512362	0
1791	Tumor_cells+State1	Macrophages	CSF	0.000566617	0
1792	Tumor_cells+State1	Macrophages	GALECTIN	0.00406077	0
1793	Tumor_cells+State1	Macrophages	GAS	7.06547e-05	0
1794	Tumor_cells+State1	Macrophages	ICAM	0.00103149	0
1795	Tumor_cells+State1	Macrophages	LAMININ	0.0646132	0
1796	Tumor_cells+State1	Macrophages	MHC-I	0.000854775	0
1797	Tumor_cells+State1	Macrophages	MHC-II	0.0431878	0
1798	Tumor_cells+State1	Macrophages	MIF	0.0687783	0
1799	Tumor_cells+State1	Macrophages	MK	0.0255246	0
1800	Tumor_cells+State1	Mast cells	APP	0.0210444	0
1801	Tumor_cells+State1	Mast cells	CDH1	0.00613285	0
1802	Tumor_cells+State1	Mast cells	COLLAGEN	0.00628847	0
1803	Tumor_cells+State1	Mast cells	GALECTIN	0.00424739	0
1804	Tumor_cells+State1	Mast cells	ICAM	0.000462382	0
1805	Tumor_cells+State1	Mast cells	KIT	0.00229381	0
1806	Tumor_cells+State1	Mast cells	LAMININ	0.0821134	0
1807	Tumor_cells+State1	Mast cells	MK	0.0352992	0
1808	Tumor_cells+State1	Monocytes	ANNEXIN	0.0264835	0
1809	Tumor_cells+State1	Monocytes	APP	0.0365093	0
1810	Tumor_cells+State1	Monocytes	CD99	0.00164933	0
1811	Tumor_cells+State1	Monocytes	COLLAGEN	0.00728692	0
1812	Tumor_cells+State1	Monocytes	GALECTIN	0.00584839	0
1813	Tumor_cells+State1	Monocytes	ICAM	0.0012092	0
1814	Tumor_cells+State1	Monocytes	IL1	7.5961e-05	0
1815	Tumor_cells+State1	Monocytes	LAMININ	0.0948232	0
1816	Tumor_cells+State1	Monocytes	MIF	0.059071	0
1817	Tumor_cells+State1	Monocytes	MK	0.0123069	0
1818	Tumor_cells+State1	Monocytes	SAA	0.00531675	0
1819	Tumor_cells+State1	Naive CD4+ T cells	APP	0.00713082	0
1820	Tumor_cells+State1	Naive CD4+ T cells	COLLAGEN	0.00343027	0
1821	Tumor_cells+State1	Naive CD4+ T cells	GALECTIN	0.00465139	0
1822	Tumor_cells+State1	Naive CD4+ T cells	GDF	0.00193743	0
1823	Tumor_cells+State1	Naive CD4+ T cells	LAMININ	0.0452424	0
1824	Tumor_cells+State1	Naive CD4+ T cells	MK	0.0343521	0
1825	Tumor_cells+State1	Naive CD4+ T cells	VEGI	0.000317795	0
1826	Tumor_cells+State1	Neutrophils1	ANNEXIN	0.0787964	0
1827	Tumor_cells+State1	Neutrophils1	COLLAGEN	0.00394742	0
1828	Tumor_cells+State1	Neutrophils1	CXCL	0.265546	0
1829	Tumor_cells+State1	Neutrophils1	GALECTIN	0.00697196	0
1830	Tumor_cells+State1	Neutrophils1	IL1	0.000316871	0
1831	Tumor_cells+State1	Neutrophils1	LAMININ	0.0519682	0
1832	Tumor_cells+State1	Neutrophils1	MHC-I	0.00255005	0
1833	Tumor_cells+State1	Neutrophils1	SAA	0.0222637	0
1834	Tumor_cells+State1	Plasma cells	APP	0.0507357	0
1835	Tumor_cells+State1	Plasma cells	COLLAGEN	0.00523674	0
1836	Tumor_cells+State1	Plasma cells	GALECTIN	0.00247639	0
1837	Tumor_cells+State1	Plasma cells	LAMININ	0.0515883	0
1838	Tumor_cells+State1	Plasma cells	MIF	0.0517887	0
1839	Tumor_cells+State1	Plasma cells	MK	0.0363798	0
1840	Tumor_cells+State1	Plasma cells	MPZ	0.000534584	0
1841	Tumor_cells+State1	Proliferative cells1+State1	AGRN	0.0026308	0
1842	Tumor_cells+State1	Proliferative cells1+State1	APP	0.047306	0
1843	Tumor_cells+State1	Proliferative cells1+State1	BMP	0.000418258	0
1844	Tumor_cells+State1	Proliferative cells1+State1	CD46	0.000440901	0
1845	Tumor_cells+State1	Proliferative cells1+State1	CDH	0.0270739	0
1846	Tumor_cells+State1	Proliferative cells1+State1	CDH1	0.0213895	0
1847	Tumor_cells+State1	Proliferative cells1+State1	COLLAGEN	0.0127515	0
1848	Tumor_cells+State1	Proliferative cells1+State1	DESMOSOME	0.0128307	0
1849	Tumor_cells+State1	Proliferative cells1+State1	EGF	0.00124887	0
1850	Tumor_cells+State1	Proliferative cells1+State1	EPHA	0.00378024	0
1851	Tumor_cells+State1	Proliferative cells1+State1	EPHB	0.00113401	0
1852	Tumor_cells+State1	Proliferative cells1+State1	GALECTIN	0.00101513	0
1853	Tumor_cells+State1	Proliferative cells1+State1	GDF	0.00146032	0
1854	Tumor_cells+State1	Proliferative cells1+State1	GRN	0.00826822	0
1855	Tumor_cells+State1	Proliferative cells1+State1	HSPG	0.000542519	0
1856	Tumor_cells+State1	Proliferative cells1+State1	IL1	2.31863e-05	0.01
1857	Tumor_cells+State1	Proliferative cells1+State1	JAM	0.0174962	0
1858	Tumor_cells+State1	Proliferative cells1+State1	LAMININ	0.145501	0
1859	Tumor_cells+State1	Proliferative cells1+State1	MK	0.134952	0
1860	Tumor_cells+State1	Proliferative cells1+State1	MPZ	0.00261863	0
1861	Tumor_cells+State1	Proliferative cells1+State1	NOTCH	0.000257637	0
1862	Tumor_cells+State1	Proliferative cells1+State1	OCLN	0.00699415	0
1863	Tumor_cells+State1	Proliferative cells1+State1	PARs	0.0135486	0
1864	Tumor_cells+State1	Proliferative cells1+State1	SEMA4	0.000225177	0
1865	Tumor_cells+State1	Proliferative cells1+State1	TRAIL	9.55218e-05	0
1866	Tumor_cells+State1	Proliferative cells1+State1	VISFATIN	0.0015584	0
1867	Tumor_cells+State1	Proliferative cells2	APP	0.043652	0
1868	Tumor_cells+State1	Proliferative cells2	CDH1	0.00302337	0
1869	Tumor_cells+State1	Proliferative cells2	COLLAGEN	0.00341156	0
1870	Tumor_cells+State1	Proliferative cells2	CXCL	0.00129354	0
1871	Tumor_cells+State1	Proliferative cells2	GALECTIN	0.00383919	0
1872	Tumor_cells+State1	Proliferative cells2	GDF	0.000929444	0
1873	Tumor_cells+State1	Proliferative cells2	ICAM	0.00175555	0
1874	Tumor_cells+State1	Proliferative cells2	JAM	0.00530816	0
1875	Tumor_cells+State1	Proliferative cells2	LAMININ	0.0423364	0
1876	Tumor_cells+State1	Proliferative cells2	MHC-II	0.0266079	0
1877	Tumor_cells+State1	Proliferative cells2	MK	0.0621378	0
1878	Tumor_cells+State1	Proliferative cells2	NOTCH	1.02586e-05	0
1879	Tumor_cells+State1	Proliferative cells2	PVR	0.000149404	0
1880	Tumor_cells+State1	Proliferative cells2	VEGI	0.000302012	0
1881	Tumor_cells+State1	Tregs	APP	0.0417141	0
1882	Tumor_cells+State1	Tregs	CCL	0.00091345	0
1883	Tumor_cells+State1	Tregs	COLLAGEN	0.00446201	0
1884	Tumor_cells+State1	Tregs	CXCL	0.00613903	0
1885	Tumor_cells+State1	Tregs	GALECTIN	0.00546297	0
1886	Tumor_cells+State1	Tregs	IL1	0.000153204	0
1887	Tumor_cells+State1	Tregs	LAMININ	0.0586366	0
1888	Tumor_cells+State1	Tregs	MHC-II	0.0437075	0
1889	Tumor_cells+State1	Tregs	MIF	0.0499792	0
1890	Tumor_cells+State1	Tregs	MK	0.0312323	0
1891	Tumor_cells+State1	Tregs	PVR	0.000991975	0
1892	Tumor_cells+State1	Tregs	VEGI	0.000503945	0
1893	Tumor_cells+State1	Tumor_cells+State1	AGRN	0.000699687	0
1894	Tumor_cells+State1	Tumor_cells+State1	APP	0.0367476	0
1895	Tumor_cells+State1	Tumor_cells+State1	BMP	0.000404231	0
1896	Tumor_cells+State1	Tumor_cells+State1	CD46	0.000469603	0
1897	Tumor_cells+State1	Tumor_cells+State1	CDH	0.0170147	0
1898	Tumor_cells+State1	Tumor_cells+State1	CDH1	0.0135606	0
1899	Tumor_cells+State1	Tumor_cells+State1	COLLAGEN	0.00637645	0
1900	Tumor_cells+State1	Tumor_cells+State1	DESMOSOME	0.0104661	0
1901	Tumor_cells+State1	Tumor_cells+State1	EGF	0.00129331	0
1902	Tumor_cells+State1	Tumor_cells+State1	EPHA	0.00219646	0
1903	Tumor_cells+State1	Tumor_cells+State1	EPHB	0.000766903	0
1904	Tumor_cells+State1	Tumor_cells+State1	GALECTIN	0.000289434	0
1905	Tumor_cells+State1	Tumor_cells+State1	GDF	0.00104433	0
1906	Tumor_cells+State1	Tumor_cells+State1	GRN	0.00277239	0
1907	Tumor_cells+State1	Tumor_cells+State1	HSPG	0.000144067	0
1908	Tumor_cells+State1	Tumor_cells+State1	IL1	7.58729e-06	0
1909	Tumor_cells+State1	Tumor_cells+State1	JAM	0.017729	0
1910	Tumor_cells+State1	Tumor_cells+State1	LAMININ	0.0765626	0
1911	Tumor_cells+State1	Tumor_cells+State1	MK	0.0857887	0
1912	Tumor_cells+State1	Tumor_cells+State1	MPZ	0.00101442	0
1913	Tumor_cells+State1	Tumor_cells+State1	NOTCH	0.000213154	0
1914	Tumor_cells+State1	Tumor_cells+State1	OCLN	0.00407565	0
1915	Tumor_cells+State1	Tumor_cells+State1	PARs	0.00748955	0
1916	Tumor_cells+State1	Tumor_cells+State1	SEMA4	0.000166383	0
1917	Tumor_cells+State1	Tumor_cells+State1	SEMA6	0.000165782	0
1918	Tumor_cells+State1	Tumor_cells+State1	TRAIL	0.000112539	0
1919	Tumor_cells+State1	Tumor_cells+State1	VEGI	2.38883e-05	0
1920	Tumor_cells+State1	Tumor_cells+State1	VISFATIN	0.00274915	0
1921	Tumor_cells+State1	Tumor_cells+State2	APP	0.0341154	0
1922	Tumor_cells+State1	Tumor_cells+State2	COLLAGEN	0.000848911	0
1923	Tumor_cells+State1	Tumor_cells+State2	GALECTIN	0.000470049	0
1924	Tumor_cells+State1	Tumor_cells+State2	LAMININ	0.0113002	0
1925	Tumor_cells+State1	Tumor_cells+State2	MK	0.0135903	0
1926	Tumor_cells+State1	Tumor_cells+State3	AGRN	0.00062197	0
1927	Tumor_cells+State1	Tumor_cells+State3	APP	0.0143554	0
1928	Tumor_cells+State1	Tumor_cells+State3	CD46	0.00102322	0
1929	Tumor_cells+State1	Tumor_cells+State3	CDH	0.0146133	0
1930	Tumor_cells+State1	Tumor_cells+State3	CDH1	0.00381932	0
1931	Tumor_cells+State1	Tumor_cells+State3	CEACAM	0.000445392	0
1932	Tumor_cells+State1	Tumor_cells+State3	COLLAGEN	0.00319974	0
1933	Tumor_cells+State1	Tumor_cells+State3	DESMOSOME	0.00662916	0
1934	Tumor_cells+State1	Tumor_cells+State3	EGF	0.000433311	0
1935	Tumor_cells+State1	Tumor_cells+State3	EPHA	0.00184099	0
1936	Tumor_cells+State1	Tumor_cells+State3	EPHB	0.000987779	0
1937	Tumor_cells+State1	Tumor_cells+State3	GALECTIN	0.000229168	0
1938	Tumor_cells+State1	Tumor_cells+State3	GDF	0.000573566	0
1939	Tumor_cells+State1	Tumor_cells+State3	GRN	0.00196992	0
1940	Tumor_cells+State1	Tumor_cells+State3	HSPG	0.000128057	0
1941	Tumor_cells+State1	Tumor_cells+State3	JAM	0.00981489	0
1942	Tumor_cells+State1	Tumor_cells+State3	LAMININ	0.0568764	0
1943	Tumor_cells+State1	Tumor_cells+State3	MK	0.0659071	0
1944	Tumor_cells+State1	Tumor_cells+State3	MPZ	0.000714493	0
1945	Tumor_cells+State1	Tumor_cells+State3	OCLN	0.00160938	0
1946	Tumor_cells+State1	Tumor_cells+State3	PARs	0.00253854	0
1947	Tumor_cells+State1	Tumor_cells+State3	SEMA4	7.38601e-05	0
1948	Tumor_cells+State1	Tumor_cells+State3	SEMA6	0.000456901	0
1949	Tumor_cells+State1	Tumor_cells+State3	VISFATIN	0.00608916	0
1950	Tumor_cells+State1	iCAFs	APP	0.0161451	0
1951	Tumor_cells+State1	iCAFs	CD99	0.00914723	0.03
1952	Tumor_cells+State1	iCAFs	COLLAGEN	0.00246427	0
1953	Tumor_cells+State1	iCAFs	EDN	7.59837e-05	0
1954	Tumor_cells+State1	iCAFs	GALECTIN	0.00127858	0
1955	Tumor_cells+State1	iCAFs	GAS	0.000110996	0
1956	Tumor_cells+State1	iCAFs	GDF	0.00191862	0
1957	Tumor_cells+State1	iCAFs	JAM	0.00176609	0
1958	Tumor_cells+State1	iCAFs	LAMININ	0.0305749	0
1959	Tumor_cells+State1	iCAFs	MK	0.0672516	0
1960	Tumor_cells+State1	iCAFs	MPZ	0.00125092	0
1961	Tumor_cells+State1	iCAFs	PARs	0.00610204	0
1962	Tumor_cells+State1	iCAFs	PDGF	0.000886806	0
1963	Tumor_cells+State1	myCAFs	APP	0.00460687	0
1964	Tumor_cells+State1	myCAFs	CD46	0.00592871	0
1965	Tumor_cells+State1	myCAFs	COLLAGEN	0.00265854	0
1966	Tumor_cells+State1	myCAFs	EDN	0.00021161	0
1967	Tumor_cells+State1	myCAFs	GALECTIN	0.000549707	0
1968	Tumor_cells+State1	myCAFs	GAS	0.000165368	0
1969	Tumor_cells+State1	myCAFs	LAMININ	0.0586386	0
1970	Tumor_cells+State1	myCAFs	MK	0.0361135	0
1971	Tumor_cells+State1	myCAFs	NOTCH	0.00167976	0
1972	Tumor_cells+State1	myCAFs	PDGF	0.00095194	0
1973	Tumor_cells+State2	B cells	MIF	0.207705	0
1974	Tumor_cells+State2	Cytotoxic CD8+ T cells	MHC-I	0.30904	0
1975	Tumor_cells+State2	Cytotoxic CD8+ T cells	MIF	0.162495	0
1976	Tumor_cells+State2	DCs	ANNEXIN	0.00339404	0
1977	Tumor_cells+State2	DCs	MHC-II	0.00469643	0
1978	Tumor_cells+State2	DCs	MIF	0.149561	0
1979	Tumor_cells+State2	Effector CD4+ T cells	MHC-II	0.0147845	0
1980	Tumor_cells+State2	Effector CD4+ T cells	MIF	0.129742	0
1981	Tumor_cells+State2	Endothelial cells	CD99	0.0115052	0
1982	Tumor_cells+State2	Endothelial cells	MIF	0.0010983	0
1983	Tumor_cells+State2	Endothelial cells	PARs	0.00201812	0
1984	Tumor_cells+State2	Macrophages	ANNEXIN	0.00243181	0
1985	Tumor_cells+State2	Macrophages	CD99	0.00200525	0
1986	Tumor_cells+State2	Macrophages	MHC-II	0.0174206	0
1987	Tumor_cells+State2	Macrophages	MIF	0.16125	0.005
1988	Tumor_cells+State2	Mast cells	MIF	0.0646355	0
1989	Tumor_cells+State2	Monocytes	ANNEXIN	0.0220312	0
1990	Tumor_cells+State2	Monocytes	CD99	0.00176783	0
1991	Tumor_cells+State2	Monocytes	MIF	0.0899079	0
1992	Tumor_cells+State2	Neutrophils1	ANNEXIN	0.0658293	0
1993	Tumor_cells+State2	Plasma cells	MIF	0.140748	0
1994	Tumor_cells+State2	Proliferative cells1+State1	PARs	0.00225236	0
1995	Tumor_cells+State2	Proliferative cells2	MHC-II	0.010729	0
1996	Tumor_cells+State2	Proliferative cells2	MIF	0.127078	0
1997	Tumor_cells+State2	Tregs	MHC-II	0.0176304	0
1998	Tumor_cells+State2	Tregs	MIF	0.1428	0
1999	Tumor_cells+State2	Tumor_cells+State1	PARs	0.00124171	0
[truncated: 644 more rows]

## Sheet: net_Primary_passway
Specific interaction results from cellular communication analysis
	source	target	pathway_name	prob	pval
1	B cells	B cells	MIF	0.0750552	0
2	B cells	Cytotoxic CD8+ T cells	CD99	0.0124364	0
3	B cells	Cytotoxic CD8+ T cells	MHC-I	0.306022	0
4	B cells	Cytotoxic CD8+ T cells	MIF	0.054044	0
5	B cells	DCs	MIF	0.0255294	0.03
6	B cells	Effector CD4+ T cells	CLEC	0.0290366	0
7	B cells	Effector CD4+ T cells	MIF	0.0241024	0
8	B cells	Endothelial cells	CD99	0.0119077	0.03
9	B cells	Endothelial cells	SELL	0.0153638	0
10	B cells	Macrophages	CD45	0.0222575	0
11	B cells	Macrophages	CD99	0.00605364	0
12	B cells	Macrophages	MHC-I	0.00261672	0
13	B cells	Macrophages	MHC-II	0.69179	0
14	B cells	Macrophages	MIF	0.060126	0
15	B cells	Monocytes	CD99	0.00284801	0
16	B cells	Monocytes	MHC-II	0.170947	0
17	B cells	Monocytes	MIF	0.0359461	0
18	B cells	Neutrophils2	MIF	0.00804516	0
19	B cells	Proliferative cells1+State1	MIF	0.0265832	0.01
20	B cells	Proliferative cells1+State1	SELL	0.00365501	0
21	B cells	Proliferative cells1+State23	SELL	0.00519232	0
22	B cells	Proliferative cells2	MHC-II	0.0728935	0
23	B cells	Proliferative cells2	MIF	0.0227255	0.01
24	B cells	Tregs	MHC-II	0.321457	0
25	B cells	Tumor_cells+State1	SELL	0.00535806	0
26	B cells	Tumor_cells+State2	SELL	0.00196624	0
27	B cells	Tumor_cells+State3	SELL	0.00211488	0
28	B cells	iCAFs	CD99	0.0165457	0
29	Cytotoxic CD8+ T cells	B cells	CD99	0.0124364	0
30	Cytotoxic CD8+ T cells	B cells	MIF	0.0704078	0
31	Cytotoxic CD8+ T cells	B cells	SELPLG	0.00283429	0
32	Cytotoxic CD8+ T cells	Cytotoxic CD8+ T cells	CD99	0.0492016	0
33	Cytotoxic CD8+ T cells	Cytotoxic CD8+ T cells	MHC-I	0.347505	0
34	Cytotoxic CD8+ T cells	Cytotoxic CD8+ T cells	MIF	0.0506593	0.015
35	Cytotoxic CD8+ T cells	DCs	ANNEXIN	0.0148534	0
36	Cytotoxic CD8+ T cells	DCs	IFN-II	0.0018206	0
37	Cytotoxic CD8+ T cells	DCs	ITGB2	0.00255538	0
38	Cytotoxic CD8+ T cells	DCs	SELPLG	0.00160962	0
39	Cytotoxic CD8+ T cells	Effector CD4+ T cells	CD99	0.0200554	0
40	Cytotoxic CD8+ T cells	Effector CD4+ T cells	CLEC	0.0425541	0
41	Cytotoxic CD8+ T cells	Endothelial cells	CD99	0.0471845	0
42	Cytotoxic CD8+ T cells	Endothelial cells	ITGB2	0.0250311	0
43	Cytotoxic CD8+ T cells	Endothelial cells	PARs	0.015709	0
44	Cytotoxic CD8+ T cells	Endothelial cells	SELPLG	0.00370154	0
45	Cytotoxic CD8+ T cells	Endothelial cells	VISFATIN	0.0146615	0
46	Cytotoxic CD8+ T cells	Macrophages	ANNEXIN	0.0334663	0
47	Cytotoxic CD8+ T cells	Macrophages	CCL	0.104137	0
48	Cytotoxic CD8+ T cells	Macrophages	CD45	0.129351	0
49	Cytotoxic CD8+ T cells	Macrophages	CD99	0.0550285	0
50	Cytotoxic CD8+ T cells	Macrophages	IFN-II	0.00871526	0
51	Cytotoxic CD8+ T cells	Macrophages	ITGB2	0.0165841	0
52	Cytotoxic CD8+ T cells	Macrophages	MHC-I	0.00361682	0
53	Cytotoxic CD8+ T cells	Macrophages	MHC-II	0.130149	0
54	Cytotoxic CD8+ T cells	Macrophages	MIF	0.0330518	0
55	Cytotoxic CD8+ T cells	Macrophages	SEMA4	0.00297672	0
56	Cytotoxic CD8+ T cells	Macrophages	TGFb	0.00316829	0
57	Cytotoxic CD8+ T cells	Macrophages	VISFATIN	0.00717179	0
58	Cytotoxic CD8+ T cells	Mast cells	ITGB2	0.0051487	0
59	Cytotoxic CD8+ T cells	Monocytes	ANNEXIN	0.0875488	0
60	Cytotoxic CD8+ T cells	Monocytes	CCL	0.0382727	0
61	Cytotoxic CD8+ T cells	Monocytes	CD99	0.0268719	0
62	Cytotoxic CD8+ T cells	Monocytes	IFN-II	0.0037523	0
63	Cytotoxic CD8+ T cells	Monocytes	ITGB2	0.0192199	0
64	Cytotoxic CD8+ T cells	Monocytes	MHC-II	0.0305506	0
65	Cytotoxic CD8+ T cells	Monocytes	MIF	0.033713	0
66	Cytotoxic CD8+ T cells	Monocytes	SELPLG	0.00261486	0
67	Cytotoxic CD8+ T cells	Monocytes	VISFATIN	0.00752302	0
68	Cytotoxic CD8+ T cells	Naive CD4+ T cells	CD99	0.0193996	0
69	Cytotoxic CD8+ T cells	Neutrophils1	ANNEXIN	0.0303758	0
70	Cytotoxic CD8+ T cells	Neutrophils1	ITGB2	0.0199823	0
71	Cytotoxic CD8+ T cells	Neutrophils1	SELPLG	0.00441988	0
72	Cytotoxic CD8+ T cells	Neutrophils2	ANNEXIN	0.0813451	0
73	Cytotoxic CD8+ T cells	Neutrophils2	ITGB2	0.0334081	0
74	Cytotoxic CD8+ T cells	Neutrophils2	MIF	0.00753182	0
75	Cytotoxic CD8+ T cells	Neutrophils2	SELPLG	0.00663128	0
76	Cytotoxic CD8+ T cells	Plasma cells	CD99	0.0333774	0
77	Cytotoxic CD8+ T cells	Plasma cells	ITGB2	0.0174526	0
78	Cytotoxic CD8+ T cells	Proliferative cells1+State1	CD96	0.00205266	0
79	Cytotoxic CD8+ T cells	Proliferative cells1+State1	CD99	0.0197494	0.02
80	Cytotoxic CD8+ T cells	Proliferative cells1+State1	IFN-II	0.00302029	0
81	Cytotoxic CD8+ T cells	Proliferative cells1+State1	ITGB2	0.00151487	0
82	Cytotoxic CD8+ T cells	Proliferative cells1+State1	PARs	0.0380328	0
83	Cytotoxic CD8+ T cells	Proliferative cells1+State1	SEMA4	0.0111614	0
84	Cytotoxic CD8+ T cells	Proliferative cells1+State1	TIGIT	0.00159095	0
85	Cytotoxic CD8+ T cells	Proliferative cells1+State1	VISFATIN	0.00330149	0.02
86	Cytotoxic CD8+ T cells	Proliferative cells1+State23	CD96	0.00155666	0
87	Cytotoxic CD8+ T cells	Proliferative cells1+State23	CD99	0.0189026	0
88	Cytotoxic CD8+ T cells	Proliferative cells1+State23	CEACAM	0.00152442	0
89	Cytotoxic CD8+ T cells	Proliferative cells1+State23	IFN-II	0.00299197	0
90	Cytotoxic CD8+ T cells	Proliferative cells1+State23	ITGB2	0.000994395	0
91	Cytotoxic CD8+ T cells	Proliferative cells1+State23	PARs	0.0321037	0
92	Cytotoxic CD8+ T cells	Proliferative cells1+State23	SEMA4	0.00924371	0
93	Cytotoxic CD8+ T cells	Proliferative cells1+State23	TGFb	0.00227634	0
94	Cytotoxic CD8+ T cells	Proliferative cells1+State23	TIGIT	0.00120638	0
95	Cytotoxic CD8+ T cells	Proliferative cells1+State23	VISFATIN	0.00518401	0
96	Cytotoxic CD8+ T cells	Proliferative cells2	CD99	0.045432	0
97	Cytotoxic CD8+ T cells	Proliferative cells2	MHC-II	0.0129041	0
98	Cytotoxic CD8+ T cells	Proliferative cells2	SELPLG	0.000883485	0
99	Cytotoxic CD8+ T cells	Tregs	CD99	0.0164154	0
100	Cytotoxic CD8+ T cells	Tregs	MHC-II	0.0582982	0
101	Cytotoxic CD8+ T cells	Tregs	SELPLG	0.00260271	0
102	Cytotoxic CD8+ T cells	Tumor_cells+State1	CD99	0.0166114	0
103	Cytotoxic CD8+ T cells	Tumor_cells+State1	CEACAM	0.00551269	0
104	Cytotoxic CD8+ T cells	Tumor_cells+State1	IFN-II	0.0044284	0
105	Cytotoxic CD8+ T cells	Tumor_cells+State1	ITGB2	0.00169665	0
106	Cytotoxic CD8+ T cells	Tumor_cells+State1	PARs	0.0240191	0
107	Cytotoxic CD8+ T cells	Tumor_cells+State1	SEMA4	0.0111778	0
108	Cytotoxic CD8+ T cells	Tumor_cells+State1	VISFATIN	0.00970937	0
109	Cytotoxic CD8+ T cells	Tumor_cells+State2	CD99	0.0182646	0
110	Cytotoxic CD8+ T cells	Tumor_cells+State2	CEACAM	0.00222544	0
111	Cytotoxic CD8+ T cells	Tumor_cells+State2	IFN-II	0.00349731	0
112	Cytotoxic CD8+ T cells	Tumor_cells+State2	ITGB2	0.00083583	0
113	Cytotoxic CD8+ T cells	Tumor_cells+State2	PARs	0.0195294	0
114	Cytotoxic CD8+ T cells	Tumor_cells+State2	SEMA4	0.00770202	0
115	Cytotoxic CD8+ T cells	Tumor_cells+State2	VISFATIN	0.00469376	0
116	Cytotoxic CD8+ T cells	Tumor_cells+State3	IFN-II	0.00306111	0
117	Cytotoxic CD8+ T cells	Tumor_cells+State3	ITGB2	0.00108583	0
118	Cytotoxic CD8+ T cells	Tumor_cells+State3	PARs	0.0195998	0
119	Cytotoxic CD8+ T cells	Tumor_cells+State3	SEMA4	0.0101142	0
120	Cytotoxic CD8+ T cells	Tumor_cells+State3	VISFATIN	0.00287447	0
121	Cytotoxic CD8+ T cells	iCAFs	CD99	0.0646637	0
122	Cytotoxic CD8+ T cells	iCAFs	IFN-II	0.00179014	0
123	Cytotoxic CD8+ T cells	iCAFs	ITGB2	0.00392674	0
124	Cytotoxic CD8+ T cells	iCAFs	PARs	0.0210079	0
125	Cytotoxic CD8+ T cells	iCAFs	SEMA4	0.00186583	0
126	Cytotoxic CD8+ T cells	iCAFs	TGFb	0.00437544	0
127	Cytotoxic CD8+ T cells	iCAFs	VISFATIN	0.0109813	0
128	Cytotoxic CD8+ T cells	myCAFs	CD99	0.0454657	0
129	Cytotoxic CD8+ T cells	myCAFs	PARs	0.0184672	0
130	Cytotoxic CD8+ T cells	myCAFs	VISFATIN	0.00549869	0
131	DCs	B cells	GALECTIN	0.011076	0
132	DCs	B cells	MIF	0.0372879	0.01
133	DCs	Cytotoxic CD8+ T cells	GALECTIN	0.0379489	0
134	DCs	Cytotoxic CD8+ T cells	ICAM	0.00234432	0
135	DCs	Cytotoxic CD8+ T cells	MHC-I	0.229093	0
136	DCs	Cytotoxic CD8+ T cells	MIF	0.0251404	0.04
137	DCs	DCs	ANNEXIN	0.0102883	0
138	DCs	DCs	GALECTIN	0.00170897	0
139	DCs	DCs	ICAM	0.00220309	0
140	DCs	DCs	ITGB2	0.00460485	0
141	DCs	Effector CD4+ T cells	ALCAM	0.00155235	0
142	DCs	Effector CD4+ T cells	CD86	0.0122325	0
143	DCs	Effector CD4+ T cells	CLEC	0.00176676	0
144	DCs	Effector CD4+ T cells	GALECTIN	0.0382073	0
145	DCs	Endothelial cells	ITGB2	0.0446189	0
146	DCs	Endothelial cells	SELL	0.00874619	0
147	DCs	Endothelial cells	VEGF	0.0113153	0
148	DCs	Endothelial cells	VISFATIN	0.041783	0
149	DCs	Macrophages	ANNEXIN	0.0233161	0
150	DCs	Macrophages	CD45	0.0281081	0
151	DCs	Macrophages	CD99	0.00569209	0
152	DCs	Macrophages	GALECTIN	0.0441134	0
153	DCs	Macrophages	GRN	0.00717344	0
154	DCs	Macrophages	ICAM	0.0201449	0
155	DCs	Macrophages	ITGB2	0.0295515	0
156	DCs	Macrophages	MHC-I	0.00162835	0
157	DCs	Macrophages	MHC-II	0.744052	0
158	DCs	Macrophages	MIF	0.0286783	0.04
159	DCs	Macrophages	TGFb	0.00178458	0
160	DCs	Macrophages	VISFATIN	0.0204594	0
161	DCs	Mast cells	GALECTIN	0.020421	0
162	DCs	Mast cells	ITGB2	0.00925876	0
163	DCs	Monocytes	ANNEXIN	0.0614697	0
164	DCs	Monocytes	CD99	0.0026774	0
165	DCs	Monocytes	GALECTIN	0.0429955	0
166	DCs	Monocytes	ICAM	0.00960091	0
167	DCs	Monocytes	ITGB2	0.0341766	0
168	DCs	Monocytes	MHC-II	0.183786	0
169	DCs	Monocytes	MIF	0.0292546	0.04
170	DCs	Monocytes	VISFATIN	0.0214474	0
171	DCs	Naive CD4+ T cells	GALECTIN	0.0119767	0
172	DCs	Neutrophils1	ANNEXIN	0.0211424	0
173	DCs	Neutrophils1	GALECTIN	0.0424297	0
174	DCs	Neutrophils1	IL1	0.00290457	0
175	DCs	Neutrophils1	ITGB2	0.035511	0
176	DCs	Neutrophils2	ANNEXIN	0.056803	0
177	DCs	Neutrophils2	GALECTIN	0.0282248	0
178	DCs	Neutrophils2	IL1	0.00452018	0
179	DCs	Neutrophils2	ITGB2	0.0587447	0
180	DCs	Neutrophils2	MIF	0.00651245	0
181	DCs	Plasma cells	BAFF	0.0096137	0
182	DCs	Plasma cells	GALECTIN	0.0102246	0
183	DCs	Plasma cells	ITGB2	0.0311939	0
184	DCs	Proliferative cells1+State1	EGF	0.00875225	0
185	DCs	Proliferative cells1+State1	GALECTIN	0.0132225	0
186	DCs	Proliferative cells1+State1	ITGB2	0.00273211	0.01
187	DCs	Proliferative cells1+State1	SELL	0.00207646	0
188	DCs	Proliferative cells1+State1	VISFATIN	0.00948688	0.01
189	DCs	Proliferative cells1+State23	CD39	0.000375793	0
190	DCs	Proliferative cells1+State23	EGF	0.00819536	0
191	DCs	Proliferative cells1+State23	GALECTIN	0.0107519	0
192	DCs	Proliferative cells1+State23	GRN	0.00189245	0
193	DCs	Proliferative cells1+State23	ITGB2	0.00179417	0.01
194	DCs	Proliferative cells1+State23	SELL	0.00295178	0
195	DCs	Proliferative cells1+State23	TGFb	0.00128068	0
196	DCs	Proliferative cells1+State23	VISFATIN	0.0148438	0
197	DCs	Proliferative cells2	ALCAM	0.000607195	0
198	DCs	Proliferative cells2	CD86	0.0101055	0
199	DCs	Proliferative cells2	GALECTIN	0.0339399	0
200	DCs	Proliferative cells2	ICAM	0.00767821	0
201	DCs	Proliferative cells2	MHC-II	0.0783618	0
202	DCs	Tregs	CD86	0.050339	0
203	DCs	Tregs	CXCL	0.00546892	0
204	DCs	Tregs	GALECTIN	0.0363592	0
205	DCs	Tregs	ICAM	0.00552628	0
206	DCs	Tregs	MHC-II	0.345645	0
207	DCs	Tumor_cells+State1	EGF	0.00535832	0
208	DCs	Tumor_cells+State1	ITGB2	0.00305951	0
209	DCs	Tumor_cells+State1	SELL	0.00304622	0
210	DCs	Tumor_cells+State1	VISFATIN	0.027568	0
211	DCs	Tumor_cells+State2	EGF	0.00441096	0
212	DCs	Tumor_cells+State2	ITGB2	0.00150827	0.02
213	DCs	Tumor_cells+State2	SELL	0.00111623	0
214	DCs	Tumor_cells+State2	VISFATIN	0.0134524	0
215	DCs	Tumor_cells+State3	EGF	0.00497584	0
216	DCs	Tumor_cells+State3	ITGB2	0.00195901	0.02
217	DCs	Tumor_cells+State3	SELL	0.00120069	0
218	DCs	Tumor_cells+State3	VISFATIN	0.00826648	0
219	DCs	iCAFs	CD99	0.0155673	0.02
220	DCs	iCAFs	ITGB2	0.00706827	0
221	DCs	iCAFs	TGFb	0.00246455	0
222	DCs	iCAFs	VISFATIN	0.0311059	0
223	DCs	myCAFs	GALECTIN	0.00930925	0.03
224	DCs	myCAFs	GRN	0.00882482	0
225	DCs	myCAFs	VISFATIN	0.0157356	0
226	Effector CD4+ T cells	Cytotoxic CD8+ T cells	CD99	0.0200554	0
227	Effector CD4+ T cells	Cytotoxic CD8+ T cells	MHC-I	0.326463	0
228	Effector CD4+ T cells	DCs	ANNEXIN	0.0127674	0
229	Effector CD4+ T cells	DCs	CD6	0.00155235	0
230	Effector CD4+ T cells	Effector CD4+ T cells	CLEC	0.0264169	0
231	Effector CD4+ T cells	Endothelial cells	CD99	0.019209	0
232	Effector CD4+ T cells	Endothelial cells	PARs	0.00361619	0
233	Effector CD4+ T cells	Endothelial cells	VISFATIN	0.0104439	0
234	Effector CD4+ T cells	Macrophages	ANNEXIN	0.0288429	0
235	Effector CD4+ T cells	Macrophages	CCL	0.0476322	0
236	Effector CD4+ T cells	Macrophages	CD45	0.133847	0
237	Effector CD4+ T cells	Macrophages	CD6	0.0142531	0
238	Effector CD4+ T cells	Macrophages	CD99	0.0221362	0.02
239	Effector CD4+ T cells	Macrophages	MHC-I	0.00311997	0
240	Effector CD4+ T cells	Macrophages	MHC-II	0.0120049	0
241	Effector CD4+ T cells	Macrophages	TGFb	0.00250514	0
242	Effector CD4+ T cells	Macrophages	VISFATIN	0.00510787	0
243	Effector CD4+ T cells	Monocytes	ANNEXIN	0.0757191	0
244	Effector CD4+ T cells	Monocytes	CCL	0.0168343	0
245	Effector CD4+ T cells	Monocytes	CD99	0.00462027	0
246	Effector CD4+ T cells	Monocytes	MHC-II	0.00277451	0
247	Effector CD4+ T cells	Monocytes	VISFATIN	0.00535857	0
248	Effector CD4+ T cells	Neutrophils1	ANNEXIN	0.0261678	0
249	Effector CD4+ T cells	Neutrophils2	ANNEXIN	0.07018	0
250	Effector CD4+ T cells	Plasma cells	CD99	0.0134723	0.01
251	Effector CD4+ T cells	Proliferative cells1+State1	CD6	0.00779842	0
252	Effector CD4+ T cells	Proliferative cells1+State1	CD96	0.00195146	0
253	Effector CD4+ T cells	Proliferative cells1+State1	PARs	0.00879385	0
254	Effector CD4+ T cells	Proliferative cells1+State1	TIGIT	0.00172467	0
255	Effector CD4+ T cells	Proliferative cells1+State23	CD6	0.00958561	0
256	Effector CD4+ T cells	Proliferative cells1+State23	CD96	0.00147988	0
257	Effector CD4+ T cells	Proliferative cells1+State23	PARs	0.00741009	0
258	Effector CD4+ T cells	Proliferative cells1+State23	TGFb	0.00179887	0
259	Effector CD4+ T cells	Proliferative cells1+State23	TIGIT	0.00130782	0
260	Effector CD4+ T cells	Proliferative cells1+State23	VISFATIN	0.00369002	0
261	Effector CD4+ T cells	Proliferative cells2	CD99	0.0184754	0
262	Effector CD4+ T cells	Proliferative cells2	MHC-II	0.0011687	0
263	Effector CD4+ T cells	Tregs	MHC-II	0.00531739	0
264	Effector CD4+ T cells	Tumor_cells+State1	CD6	0.0125558	0
265	Effector CD4+ T cells	Tumor_cells+State1	PARs	0.00551629	0
266	Effector CD4+ T cells	Tumor_cells+State1	VISFATIN	0.00692027	0
267	Effector CD4+ T cells	Tumor_cells+State2	CD6	0.00744158	0
268	Effector CD4+ T cells	Tumor_cells+State2	PARs	0.00447672	0
269	Effector CD4+ T cells	Tumor_cells+State2	VISFATIN	0.00334058	0
270	Effector CD4+ T cells	Tumor_cells+State3	CD6	0.00571605	0
271	Effector CD4+ T cells	Tumor_cells+State3	PARs	0.00449499	0
272	Effector CD4+ T cells	Tumor_cells+State3	VISFATIN	0.0020447	0
273	Effector CD4+ T cells	iCAFs	CD99	0.0266143	0
274	Effector CD4+ T cells	iCAFs	PARs	0.00485613	0
275	Effector CD4+ T cells	iCAFs	TGFb	0.00345964	0
276	Effector CD4+ T cells	iCAFs	VISFATIN	0.0078297	0
277	Effector CD4+ T cells	myCAFs	CD99	0.0184895	0
278	Effector CD4+ T cells	myCAFs	PARs	0.00426031	0
279	Effector CD4+ T cells	myCAFs	VISFATIN	0.00391436	0
280	Endothelial cells	B cells	APP	0.215339	0
281	Endothelial cells	B cells	CD99	0.0119077	0.03
282	Endothelial cells	B cells	COLLAGEN	0.106259	0
283	Endothelial cells	B cells	FN1	0.014127	0
284	Endothelial cells	B cells	GALECTIN	0.00775199	0
285	Endothelial cells	B cells	LAMININ	0.0522922	0
286	Endothelial cells	B cells	MIF	0.0846448	0
287	Endothelial cells	B cells	MK	0.00493866	0.04
288	Endothelial cells	B cells	SELE	0.0179061	0
289	Endothelial cells	B cells	THBS	0.00223405	0
290	Endothelial cells	Cytotoxic CD8+ T cells	APP	0.115997	0
291	Endothelial cells	Cytotoxic CD8+ T cells	CD99	0.0471845	0
292	Endothelial cells	Cytotoxic CD8+ T cells	COLLAGEN	0.178464	0
293	Endothelial cells	Cytotoxic CD8+ T cells	FN1	0.0180656	0
294	Endothelial cells	Cytotoxic CD8+ T cells	GALECTIN	0.0266339	0
295	Endothelial cells	Cytotoxic CD8+ T cells	ICAM	0.0177129	0
296	Endothelial cells	Cytotoxic CD8+ T cells	LAMININ	0.088019	0
297	Endothelial cells	Cytotoxic CD8+ T cells	MHC-I	0.353844	0
298	Endothelial cells	Cytotoxic CD8+ T cells	MIF	0.0610443	0
299	Endothelial cells	Cytotoxic CD8+ T cells	MK	0.00658768	0
300	Endothelial cells	Cytotoxic CD8+ T cells	SELE	0.0228738	0
301	Endothelial cells	DCs	ANNEXIN	0.0114336	0
302	Endothelial cells	DCs	APP	0.201561	0
303	Endothelial cells	DCs	COLLAGEN	0.0366729	0
304	Endothelial cells	DCs	FN1	0.00477391	0
305	Endothelial cells	DCs	GALECTIN	0.0011927	0
306	Endothelial cells	DCs	GAS	0.00165413	0
307	Endothelial cells	DCs	ICAM	0.0166612	0
308	Endothelial cells	DCs	LAMININ	0.0176361	0
309	Endothelial cells	DCs	MIF	0.0288441	0
310	Endothelial cells	DCs	SELE	0.00606634	0
311	Endothelial cells	DCs	THBS	0.0012828	0
312	Endothelial cells	Effector CD4+ T cells	APP	0.0762242	0
313	Endothelial cells	Effector CD4+ T cells	CD99	0.019209	0
314	Endothelial cells	Effector CD4+ T cells	CLEC	0.0126927	0
315	Endothelial cells	Effector CD4+ T cells	COLLAGEN	0.128588	0
316	Endothelial cells	Effector CD4+ T cells	FN1	0.0172127	0
317	Endothelial cells	Effector CD4+ T cells	GALECTIN	0.0268198	0
318	Endothelial cells	Effector CD4+ T cells	LAMININ	0.0637555	0
319	Endothelial cells	Effector CD4+ T cells	MIF	0.0272369	0
320	Endothelial cells	Effector CD4+ T cells	MK	0.00665022	0
321	Endothelial cells	Effector CD4+ T cells	SELE	0.0217989	0
322	Endothelial cells	Effector CD4+ T cells	THBS	0.00188038	0
323	Endothelial cells	Endothelial cells	APP	0.168763	0
324	Endothelial cells	Endothelial cells	CD46	0.00181676	0
325	Endothelial cells	Endothelial cells	CD99	0.045246	0
326	Endothelial cells	Endothelial cells	CDH5	0.0275757	0
327	Endothelial cells	Endothelial cells	EPHB	0.00248572	0
328	Endothelial cells	Endothelial cells	ESAM	0.0469574	0
329	Endothelial cells	Endothelial cells	FN1	0.00758087	0
330	Endothelial cells	Endothelial cells	JAM	0.00616813	0
331	Endothelial cells	Endothelial cells	LAMININ	0.0408615	0
332	Endothelial cells	Endothelial cells	MK	0.00347519	0
333	Endothelial cells	Endothelial cells	NOTCH	0.00396233	0
334	Endothelial cells	Endothelial cells	PTPRM	0.00325346	0
335	Endothelial cells	Endothelial cells	SELE	0.00079494	0
336	Endothelial cells	Endothelial cells	VISFATIN	0.0167007	0
337	Endothelial cells	Macrophages	ANNEXIN	0.0258736	0
338	Endothelial cells	Macrophages	APP	0.195622	0
339	Endothelial cells	Macrophages	CD99	0.0527239	0
340	Endothelial cells	Macrophages	COLLAGEN	0.183945	0
341	Endothelial cells	Macrophages	FN1	0.0473795	0
342	Endothelial cells	Macrophages	GALECTIN	0.0309324	0
343	Endothelial cells	Macrophages	GAS	0.00507242	0
344	Endothelial cells	Macrophages	GRN	0.0023483	0
345	Endothelial cells	Macrophages	ICAM	0.171865	0
346	Endothelial cells	Macrophages	JAM	0.0161821	0
347	Endothelial cells	Macrophages	LAMININ	0.0856553	0
348	Endothelial cells	Macrophages	MHC-I	0.00657954	0
349	Endothelial cells	Macrophages	MHC-II	0.294498	0
350	Endothelial cells	Macrophages	MIF	0.0678836	0
351	Endothelial cells	Macrophages	MK	0.0132897	0
352	Endothelial cells	Macrophages	NOTCH	0.0011564	0
353	Endothelial cells	Macrophages	SELE	0.032561	0
354	Endothelial cells	Macrophages	TGFb	0.00106434	0
355	Endothelial cells	Macrophages	THBS	0.0059985	0
356	Endothelial cells	Macrophages	VISFATIN	0.00816992	0
357	Endothelial cells	Mast cells	APP	0.0284065	0
358	Endothelial cells	Mast cells	COLLAGEN	0.190413	0
359	Endothelial cells	Mast cells	FN1	0.0259787	0
360	Endothelial cells	Mast cells	GALECTIN	0.0143332	0
361	Endothelial cells	Mast cells	LAMININ	0.0964041	0
362	Endothelial cells	Mast cells	SELE	0.0328225	0
363	Endothelial cells	Monocytes	ANNEXIN	0.0680785	0
364	Endothelial cells	Monocytes	APP	0.15861	0
365	Endothelial cells	Monocytes	CD99	0.0257308	0.005
366	Endothelial cells	Monocytes	COLLAGEN	0.223432	0
367	Endothelial cells	Monocytes	FN1	0.042616	0
368	Endothelial cells	Monocytes	GALECTIN	0.0301733	0
369	Endothelial cells	Monocytes	ICAM	0.0777641	0
370	Endothelial cells	Monocytes	JAM	0.00717324	0
371	Endothelial cells	Monocytes	LAMININ	0.114407	0
372	Endothelial cells	Monocytes	MHC-II	0.0702301	0
373	Endothelial cells	Monocytes	MIF	0.0651283	0.01
374	Endothelial cells	Monocytes	NOTCH	0.00149244	0
375	Endothelial cells	Monocytes	SELE	0.0388612	0
376	Endothelial cells	Monocytes	THBS	0.00163964	0
377	Endothelial cells	Monocytes	VISFATIN	0.00856962	0
378	Endothelial cells	Naive CD4+ T cells	APP	0.0747503	0
379	Endothelial cells	Naive CD4+ T cells	CD99	0.0185803	0
380	Endothelial cells	Naive CD4+ T cells	COLLAGEN	0.114581	0
381	Endothelial cells	Naive CD4+ T cells	FN1	0.0152721	0
382	Endothelial cells	Naive CD4+ T cells	GALECTIN	0.00838472	0
383	Endothelial cells	Naive CD4+ T cells	LAMININ	0.0565444	0
384	Endothelial cells	Naive CD4+ T cells	MIF	0.0249438	0
385	Endothelial cells	Naive CD4+ T cells	SELE	0.0193514	0
386	Endothelial cells	Neutrophils1	ANNEXIN	0.0234672	0
387	Endothelial cells	Neutrophils1	APP	0.0848633	0
388	Endothelial cells	Neutrophils1	COLLAGEN	0.131379	0
389	Endothelial cells	Neutrophils1	FN1	0.0176013	0
390	Endothelial cells	Neutrophils1	GALECTIN	0.0298115	0
391	Endothelial cells	Neutrophils1	LAMININ	0.0652003	0
392	Endothelial cells	Neutrophils1	MIF	0.0259676	0.03
393	Endothelial cells	Neutrophils1	SELE	0.0222887	0
394	Endothelial cells	Neutrophils2	ANNEXIN	0.0629974	0
395	Endothelial cells	Neutrophils2	APP	0.0362862	0
396	Endothelial cells	Neutrophils2	COLLAGEN	0.0578124	0
397	Endothelial cells	Neutrophils2	CXCL	0.0040919	0
398	Endothelial cells	Neutrophils2	FN1	0.00757388	0
399	Endothelial cells	Neutrophils2	GALECTIN	0.0198577	0
400	Endothelial cells	Neutrophils2	LAMININ	0.0279965	0
401	Endothelial cells	Neutrophils2	MIF	0.00911095	0
402	Endothelial cells	Neutrophils2	SELE	0.00961702	0
403	Endothelial cells	Plasma cells	APP	0.143976	0
404	Endothelial cells	Plasma cells	CD99	0.0319871	0
405	Endothelial cells	Plasma cells	COLLAGEN	0.187207	0
406	Endothelial cells	Plasma cells	FN1	0.024795	0
407	Endothelial cells	Plasma cells	GALECTIN	0.00715425	0
408	Endothelial cells	Plasma cells	LAMININ	0.0573121	0
409	Endothelial cells	Plasma cells	MIF	0.0499826	0.005
410	Endothelial cells	Plasma cells	MK	0.00609059	0.02
411	Endothelial cells	Plasma cells	SELE	0.0199378	0
412	Endothelial cells	Plasma cells	THBS	0.00979214	0
413	Endothelial cells	Proliferative cells1+State1	APP	0.15785	0
414	Endothelial cells	Proliferative cells1+State1	CD46	0.00517095	0
415	Endothelial cells	Proliferative cells1+State1	CD99	0.0189156	0.04
416	Endothelial cells	Proliferative cells1+State1	COLLAGEN	0.415182	0
417	Endothelial cells	Proliferative cells1+State1	EGF	0.00524832	0
418	Endothelial cells	Proliferative cells1+State1	EPHA	0.00735149	0
419	Endothelial cells	Proliferative cells1+State1	EPHB	0.00462319	0
420	Endothelial cells	Proliferative cells1+State1	FN1	0.0522868	0
421	Endothelial cells	Proliferative cells1+State1	GALECTIN	0.00926036	0.01
422	Endothelial cells	Proliferative cells1+State1	HSPG	0.0388278	0
423	Endothelial cells	Proliferative cells1+State1	JAM	0.0346755	0
424	Endothelial cells	Proliferative cells1+State1	LAMININ	0.302153	0
425	Endothelial cells	Proliferative cells1+State1	MIF	0.0300304	0
426	Endothelial cells	Proliferative cells1+State1	MK	0.0271898	0
427	Endothelial cells	Proliferative cells1+State1	NOTCH	0.00184656	0
428	Endothelial cells	Proliferative cells1+State1	SELE	0.0349113	0
429	Endothelial cells	Proliferative cells1+State1	THBS	0.0203749	0
430	Endothelial cells	Proliferative cells1+State1	TRAIL	0.0153343	0
431	Endothelial cells	Proliferative cells1+State1	VISFATIN	0.00376301	0.01
432	Endothelial cells	Proliferative cells1+State23	APP	0.128878	0
433	Endothelial cells	Proliferative cells1+State23	CD39	0.000686016	0
434	Endothelial cells	Proliferative cells1+State23	CD46	0.00677411	0
435	Endothelial cells	Proliferative cells1+State23	CD99	0.018104	0
436	Endothelial cells	Proliferative cells1+State23	COLLAGEN	0.413476	0
437	Endothelial cells	Proliferative cells1+State23	EGF	0.00491444	0
438	Endothelial cells	Proliferative cells1+State23	EPHA	0.00870708	0
439	Endothelial cells	Proliferative cells1+State23	EPHB	0.0089076	0
440	Endothelial cells	Proliferative cells1+State23	FN1	0.0498591	0
441	Endothelial cells	Proliferative cells1+State23	GALECTIN	0.00752441	0
442	Endothelial cells	Proliferative cells1+State23	GRN	0.000617304	0
443	Endothelial cells	Proliferative cells1+State23	HSPG	0.0517601	0
444	Endothelial cells	Proliferative cells1+State23	JAM	0.0309039	0
445	Endothelial cells	Proliferative cells1+State23	LAMININ	0.295918	0
446	Endothelial cells	Proliferative cells1+State23	MIF	0.0241736	0
447	Endothelial cells	Proliferative cells1+State23	MK	0.0268743	0
448	Endothelial cells	Proliferative cells1+State23	NOTCH	0.0012824	0
449	Endothelial cells	Proliferative cells1+State23	SELE	0.0285846	0
450	Endothelial cells	Proliferative cells1+State23	TGFb	0.000754291	0
451	Endothelial cells	Proliferative cells1+State23	THBS	0.0201446	0
452	Endothelial cells	Proliferative cells1+State23	TRAIL	0.00827838	0
453	Endothelial cells	Proliferative cells1+State23	VISFATIN	0.00590714	0
454	Endothelial cells	Proliferative cells2	APP	0.127602	0
455	Endothelial cells	Proliferative cells2	CD99	0.0435623	0
456	Endothelial cells	Proliferative cells2	COLLAGEN	0.176216	0
457	Endothelial cells	Proliferative cells2	FN1	0.0251893	0
458	Endothelial cells	Proliferative cells2	GALECTIN	0.0238062	0
459	Endothelial cells	Proliferative cells2	ICAM	0.0641732	0
460	Endothelial cells	Proliferative cells2	LAMININ	0.0864846	0
461	Endothelial cells	Proliferative cells2	MHC-II	0.0297495	0
462	Endothelial cells	Proliferative cells2	MIF	0.051435	0
463	Endothelial cells	Proliferative cells2	MK	0.013363	0
464	Endothelial cells	Proliferative cells2	SELE	0.0233075	0
465	Endothelial cells	Proliferative cells2	THBS	0.00344265	0
466	Endothelial cells	Tregs	APP	0.087915	0
467	Endothelial cells	Tregs	CD99	0.0157202	0
468	Endothelial cells	Tregs	COLLAGEN	0.123346	0
469	Endothelial cells	Tregs	FN1	0.0164845	0
470	Endothelial cells	Tregs	GALECTIN	0.0255143	0
471	Endothelial cells	Tregs	ICAM	0.0467654	0
472	Endothelial cells	Tregs	LAMININ	0.0610491	0
473	Endothelial cells	Tregs	MHC-II	0.133418	0
474	Endothelial cells	Tregs	MK	0.00563036	0.02
475	Endothelial cells	Tregs	SELE	0.0208809	0
476	Endothelial cells	Tumor_cells+State1	APP	0.138703	0
477	Endothelial cells	Tumor_cells+State1	CD46	0.00518791	0
478	Endothelial cells	Tumor_cells+State1	CD99	0.015908	0
479	Endothelial cells	Tumor_cells+State1	CEACAM	0.00115645	0
480	Endothelial cells	Tumor_cells+State1	COLLAGEN	0.517924	0
481	Endothelial cells	Tumor_cells+State1	EGF	0.00321338	0
482	Endothelial cells	Tumor_cells+State1	EPHA	0.0086558	0
483	Endothelial cells	Tumor_cells+State1	EPHB	0.00128872	0
484	Endothelial cells	Tumor_cells+State1	FN1	0.0602453	0
485	Endothelial cells	Tumor_cells+State1	HSPG	0.0389153	0
486	Endothelial cells	Tumor_cells+State1	JAM	0.0419392	0
487	Endothelial cells	Tumor_cells+State1	LAMININ	0.343198	0
488	Endothelial cells	Tumor_cells+State1	MIF	0.0224477	0.04
489	Endothelial cells	Tumor_cells+State1	MK	0.0264008	0
490	Endothelial cells	Tumor_cells+State1	NOTCH	0.000740913	0
491	Endothelial cells	Tumor_cells+State1	SELE	0.0238728	0
492	Endothelial cells	Tumor_cells+State1	THBS	0.0253277	0
493	Endothelial cells	Tumor_cells+State1	TRAIL	0.00518165	0
494	Endothelial cells	Tumor_cells+State1	VISFATIN	0.0110567	0
495	Endothelial cells	Tumor_cells+State2	APP	0.122979	0
496	Endothelial cells	Tumor_cells+State2	CD46	0.00497131	0
497	Endothelial cells	Tumor_cells+State2	CD99	0.0174925	0
498	Endothelial cells	Tumor_cells+State2	COLLAGEN	0.370852	0
499	Endothelial cells	Tumor_cells+State2	EGF	0.00264533	0
500	Endothelial cells	Tumor_cells+State2	EPHA	0.00851092	0
501	Endothelial cells	Tumor_cells+State2	EPHB	0.00169331	0
502	Endothelial cells	Tumor_cells+State2	FN1	0.0420082	0
503	Endothelial cells	Tumor_cells+State2	HSPG	0.0348384	0
504	Endothelial cells	Tumor_cells+State2	JAM	0.0270216	0
505	Endothelial cells	Tumor_cells+State2	LAMININ	0.257717	0
506	Endothelial cells	Tumor_cells+State2	MK	0.0227445	0
507	Endothelial cells	Tumor_cells+State2	NOTCH	0.000498271	0
508	Endothelial cells	Tumor_cells+State2	SELE	0.0200759	0
509	Endothelial cells	Tumor_cells+State2	THBS	0.0184988	0
510	Endothelial cells	Tumor_cells+State2	TRAIL	0.00419189	0
511	Endothelial cells	Tumor_cells+State2	VISFATIN	0.00534887	0
512	Endothelial cells	Tumor_cells+State3	APP	0.144617	0
513	Endothelial cells	Tumor_cells+State3	CD46	0.00528586	0
514	Endothelial cells	Tumor_cells+State3	COLLAGEN	0.365019	0
515	Endothelial cells	Tumor_cells+State3	EGF	0.00298404	0
516	Endothelial cells	Tumor_cells+State3	EPHA	0.0101804	0
517	Endothelial cells	Tumor_cells+State3	EPHB	0.0028378	0
518	Endothelial cells	Tumor_cells+State3	FN1	0.0427834	0
519	Endothelial cells	Tumor_cells+State3	HSPG	0.0274417	0
520	Endothelial cells	Tumor_cells+State3	JAM	0.0285604	0
521	Endothelial cells	Tumor_cells+State3	LAMININ	0.253839	0
522	Endothelial cells	Tumor_cells+State3	MIF	0.0226179	0.01
523	Endothelial cells	Tumor_cells+State3	MK	0.0227669	0
524	Endothelial cells	Tumor_cells+State3	NOTCH	0.000182634	0
525	Endothelial cells	Tumor_cells+State3	SELE	0.022866	0
526	Endothelial cells	Tumor_cells+State3	THBS	0.0177866	0
527	Endothelial cells	Tumor_cells+State3	TRAIL	0.00423948	0
528	Endothelial cells	Tumor_cells+State3	VISFATIN	0.0032765	0
529	Endothelial cells	iCAFs	APP	0.0262605	0
530	Endothelial cells	iCAFs	CD46	0.00181029	0
531	Endothelial cells	iCAFs	CD99	0.062054	0
532	Endothelial cells	iCAFs	COLLAGEN	0.190309	0
533	Endothelial cells	iCAFs	EPHA	0.00176678	0
534	Endothelial cells	iCAFs	FN1	0.0340485	0
535	Endothelial cells	iCAFs	GAS	0.00245755	0
536	Endothelial cells	iCAFs	JAM	0.0219949	0
537	Endothelial cells	iCAFs	LAMININ	0.0668653	0
538	Endothelial cells	iCAFs	MK	0.0154317	0.0133333
539	Endothelial cells	iCAFs	NOTCH	0.00311356	0
540	Endothelial cells	iCAFs	SELE	0.0206843	0
541	Endothelial cells	iCAFs	TGFb	0.0014232	0
542	Endothelial cells	iCAFs	THBS	0.0012741	0
543	Endothelial cells	iCAFs	VISFATIN	0.0125029	0
544	Endothelial cells	myCAFs	CD46	0.0110455	0
545	Endothelial cells	myCAFs	CD99	0.0435946	0
546	Endothelial cells	myCAFs	COLLAGEN	0.291532	0
547	Endothelial cells	myCAFs	ESAM	0.0306504	0
548	Endothelial cells	myCAFs	FN1	0.03459	0
549	Endothelial cells	myCAFs	GAS	0.00323224	0
550	Endothelial cells	myCAFs	GRN	0.00289213	0
551	Endothelial cells	myCAFs	HSPG	0.00482491	0
552	Endothelial cells	myCAFs	JAM	0.0235441	0
553	Endothelial cells	myCAFs	LAMININ	0.202681	0
554	Endothelial cells	myCAFs	MK	0.00967161	0.01
555	Endothelial cells	myCAFs	NOTCH	0.0133042	0
556	Endothelial cells	myCAFs	SELE	0.0186054	0
557	Endothelial cells	myCAFs	THBS	0.0059873	0
558	Endothelial cells	myCAFs	VISFATIN	0.00626544	0
559	Macrophages	B cells	APP	0.0872853	0
560	Macrophages	B cells	COLLAGEN	0.00586487	0
561	Macrophages	B cells	FN1	0.0197497	0
562	Macrophages	B cells	GALECTIN	0.0515605	0
563	Macrophages	B cells	MIF	0.0244201	0
564	Macrophages	B cells	RESISTIN	0.00148373	0
565	Macrophages	B cells	SELPLG	0.00195619	0
566	Macrophages	B cells	SPP1	0.0189795	0
567	Macrophages	Cytotoxic CD8+ T cells	APP	0.043726	0
568	Macrophages	Cytotoxic CD8+ T cells	CD99	0.0306122	0
569	Macrophages	Cytotoxic CD8+ T cells	COLLAGEN	0.00987557	0
570	Macrophages	Cytotoxic CD8+ T cells	FN1	0.0252158	0
571	Macrophages	Cytotoxic CD8+ T cells	GALECTIN	0.128736	0
572	Macrophages	Cytotoxic CD8+ T cells	ICAM	0.015232	0
573	Macrophages	Cytotoxic CD8+ T cells	MHC-I	0.325387	0
574	Macrophages	Cytotoxic CD8+ T cells	RESISTIN	0.00178039	0
575	Macrophages	Cytotoxic CD8+ T cells	SN	0.00320849	0
576	Macrophages	Cytotoxic CD8+ T cells	SPP1	0.0242378	0
577	Macrophages	DCs	ANNEXIN	0.0136284	0
578	Macrophages	DCs	APP	0.0808562	0
579	Macrophages	DCs	FN1	0.00669926	0
580	Macrophages	DCs	GALECTIN	0.0359013	0
581	Macrophages	DCs	ICAM	0.0143255	0
582	Macrophages	DCs	ITGB2	0.0118707	0
583	Macrophages	DCs	RESISTIN	0.00397894	0
584	Macrophages	DCs	SELPLG	0.00111052	0
585	Macrophages	DCs	SPP1	0.00643467	0
586	Macrophages	Effector CD4+ T cells	ALCAM	0.0142531	0
587	Macrophages	Effector CD4+ T cells	APP	0.0279499	0
588	Macrophages	Effector CD4+ T cells	CD80	0.00207638	0
589	Macrophages	Effector CD4+ T cells	CD86	0.020317	0
590	Macrophages	Effector CD4+ T cells	CD99	0.0123351	0.04
591	Macrophages	Effector CD4+ T cells	CLEC	0.0147888	0
592	Macrophages	Effector CD4+ T cells	COLLAGEN	0.00715899	0
593	Macrophages	Effector CD4+ T cells	FN1	0.0240335	0
594	Macrophages	Effector CD4+ T cells	GALECTIN	0.129442	0
595	Macrophages	Effector CD4+ T cells	RESISTIN	0.00178243	0
596	Macrophages	Effector CD4+ T cells	SPP1	0.0231002	0
597	Macrophages	Endothelial cells	APP	0.0660741	0
598	Macrophages	Endothelial cells	CD46	0.00422336	0
599	Macrophages	Endothelial cells	CD99	0.0293336	0
600	Macrophages	Endothelial cells	FN1	0.0106262	0
601	Macrophages	Endothelial cells	ITGB2	0.110811	0
602	Macrophages	Endothelial cells	JAM	0.00223754	0
603	Macrophages	Endothelial cells	RESISTIN	0.00127352	0
604	Macrophages	Endothelial cells	SELPLG	0.00255544	0
605	Macrophages	Endothelial cells	SEMA3	0.00229956	0
606	Macrophages	Endothelial cells	SPP1	0.0102081	0
607	Macrophages	Endothelial cells	VEGF	0.0428778	0
608	Macrophages	Endothelial cells	VISFATIN	0.0859707	0
609	Macrophages	Macrophages	ANNEXIN	0.0307542	0
610	Macrophages	Macrophages	APP	0.0781259	0
611	Macrophages	Macrophages	CCL	0.044361	0
612	Macrophages	Macrophages	CD45	0.109798	0
613	Macrophages	Macrophages	CD80	0.000620202	0
614	Macrophages	Macrophages	CD99	0.0339497	0.005
615	Macrophages	Macrophages	COLLAGEN	0.0103646	0
616	Macrophages	Macrophages	FN1	0.0662083	0
617	Macrophages	Macrophages	GALECTIN	0.150739	0
618	Macrophages	Macrophages	GRN	0.0157228	0
619	Macrophages	Macrophages	ICAM	0.12813	0
620	Macrophages	Macrophages	ITGB2	0.073282	0
621	Macrophages	Macrophages	JAM	0.00387483	0
622	Macrophages	Macrophages	MHC-I	0.00564232	0
623	Macrophages	Macrophages	MHC-II	0.812458	0
624	Macrophages	Macrophages	MPZ	0.00057972	0
625	Macrophages	Macrophages	RESISTIN	0.00762594	0
626	Macrophages	Macrophages	SEMA3	0.00481085	0
627	Macrophages	Macrophages	SEMA4	0.00410775	0
628	Macrophages	Macrophages	SN	0.000932401	0
629	Macrophages	Macrophages	SPP1	0.0653298	0
630	Macrophages	Macrophages	TGFb	0.0038254	0
631	Macrophages	Macrophages	VISFATIN	0.0421652	0
632	Macrophages	Mast cells	COLLAGEN	0.0108615	0
633	Macrophages	Mast cells	FN1	0.0361455	0
634	Macrophages	Mast cells	GALECTIN	0.0692268	0
635	Macrophages	Mast cells	ITGB2	0.0236931	0
636	Macrophages	Mast cells	RESISTIN	0.00140357	0
637	Macrophages	Mast cells	SPP1	0.0347586	0
638	Macrophages	Monocytes	ANNEXIN	0.0806195	0
639	Macrophages	Monocytes	APP	0.0616406	0
640	Macrophages	Monocytes	CCL	0.0154047	0
641	Macrophages	Monocytes	CD99	0.00711128	0
642	Macrophages	Monocytes	COLLAGEN	0.0129137	0
643	Macrophages	Monocytes	FN1	0.0593444	0
644	Macrophages	Monocytes	GALECTIN	0.145961	0
645	Macrophages	Monocytes	ICAM	0.0613213	0
646	Macrophages	Monocytes	ITGB2	0.0841578	0
647	Macrophages	Monocytes	MHC-II	0.200798	0
648	Macrophages	Monocytes	RESISTIN	0.00427574	0
649	Macrophages	Monocytes	SELPLG	0.00180462	0
650	Macrophages	Monocytes	SPP1	0.0570606	0
651	Macrophages	Monocytes	VISFATIN	0.044154	0
652	Macrophages	Naive CD4+ T cells	APP	0.0273818	0.02
653	Macrophages	Naive CD4+ T cells	COLLAGEN	0.00634455	0
654	Macrophages	Naive CD4+ T cells	FN1	0.0213406	0
655	Macrophages	Naive CD4+ T cells	GALECTIN	0.0583194	0
656	Macrophages	Naive CD4+ T cells	RESISTIN	0.00118826	0
657	Macrophages	Naive CD4+ T cells	SPP1	0.0205097	0
658	Macrophages	Neutrophils1	ANNEXIN	0.027907	0
659	Macrophages	Neutrophils1	APP	0.0313031	0
660	Macrophages	Neutrophils1	COLLAGEN	0.0073223	0
661	Macrophages	Neutrophils1	FN1	0.0245723	0
662	Macrophages	Neutrophils1	GALECTIN	0.142701	0
663	Macrophages	Neutrophils1	IL1	0.00517881	0
664	Macrophages	Neutrophils1	ITGB2	0.0872672	0
665	Macrophages	Neutrophils1	RESISTIN	0.00179683	0
666	Macrophages	Neutrophils1	SELPLG	0.00305205	0
667	Macrophages	Neutrophils1	SPP1	0.0236185	0
668	Macrophages	Neutrophils2	ANNEXIN	0.0747986	0
669	Macrophages	Neutrophils2	COLLAGEN	0.00313214	0.01
670	Macrophages	Neutrophils2	CXCL	0.0382759	0
671	Macrophages	Neutrophils2	FN1	0.0106164	0
672	Macrophages	Neutrophils2	GALECTIN	0.114732	0
673	Macrophages	Neutrophils2	IL1	0.00804922	0
674	Macrophages	Neutrophils2	ITGB2	0.139467	0
675	Macrophages	Neutrophils2	MIF	0.00421851	0
676	Macrophages	Neutrophils2	RESISTIN	0.00275391	0
677	Macrophages	Neutrophils2	SELPLG	0.00458223	0
678	Macrophages	Neutrophils2	SPP1	0.0101987	0
679	Macrophages	Plasma cells	APP	0.0553647	0
680	Macrophages	Plasma cells	BAFF	0.0435057	0
681	Macrophages	Plasma cells	CD99	0.0206369	0
682	Macrophages	Plasma cells	COLLAGEN	0.0102833	0
683	Macrophages	Plasma cells	FN1	0.0346873	0
684	Macrophages	Plasma cells	GALECTIN	0.0355453	0
685	Macrophages	Plasma cells	ITGB2	0.0781733	0
686	Macrophages	Plasma cells	RESISTIN	0.00078882	0
687	Macrophages	Plasma cells	SPP1	0.0175313	0
688	Macrophages	Proliferative cells1+State1	APP	0.0613115	0
689	Macrophages	Proliferative cells1+State1	CD46	0.0119675	0
690	Macrophages	Proliferative cells1+State1	COLLAGEN	0.022776	0
691	Macrophages	Proliferative cells1+State1	DESMOSOME	0.0086332	0
692	Macrophages	Proliferative cells1+State1	EGF	0.0534885	0
693	Macrophages	Proliferative cells1+State1	FN1	0.0731737	0
694	Macrophages	Proliferative cells1+State1	GALECTIN	0.0456253	0
695	Macrophages	Proliferative cells1+State1	ITGB2	0.00706398	0
696	Macrophages	Proliferative cells1+State1	JAM	0.00304419	0
697	Macrophages	Proliferative cells1+State1	MPZ	0.00247497	0
698	Macrophages	Proliferative cells1+State1	RESISTIN	0.00380998	0
699	Macrophages	Proliferative cells1+State1	SEMA4	0.0199248	0
700	Macrophages	Proliferative cells1+State1	SPP1	0.0361713	0
701	Macrophages	Proliferative cells1+State1	TRAIL	0.00439323	0
702	Macrophages	Proliferative cells1+State1	TWEAK	0.00321415	0
703	Macrophages	Proliferative cells1+State1	VISFATIN	0.0197868	0
704	Macrophages	Proliferative cells1+State23	APP	0.0490268	0
705	Macrophages	Proliferative cells1+State23	CD39	0.000334585	0
706	Macrophages	Proliferative cells1+State23	CD46	0.0156446	0
707	Macrophages	Proliferative cells1+State23	COLLAGEN	0.0226208	0
708	Macrophages	Proliferative cells1+State23	DESMOSOME	0.00723162	0
709	Macrophages	Proliferative cells1+State23	EGF	0.0501129	0
710	Macrophages	Proliferative cells1+State23	FN1	0.0698132	0
711	Macrophages	Proliferative cells1+State23	GALECTIN	0.0373292	0
712	Macrophages	Proliferative cells1+State23	GRN	0.00417436	0
713	Macrophages	Proliferative cells1+State23	ITGB2	0.00464583	0
714	Macrophages	Proliferative cells1+State23	JAM	0.00252587	0
715	Macrophages	Proliferative cells1+State23	MPZ	0.00203591	0
716	Macrophages	Proliferative cells1+State23	RESISTIN	0.00377124	0
717	Macrophages	Proliferative cells1+State23	SEMA4	0.0165013	0
718	Macrophages	Proliferative cells1+State23	SPP1	0.0306567	0
719	Macrophages	Proliferative cells1+State23	TGFb	0.00282096	0
720	Macrophages	Proliferative cells1+State23	TRAIL	0.00235966	0
721	Macrophages	Proliferative cells1+State23	TWEAK	0.00547368	0
722	Macrophages	Proliferative cells1+State23	VISFATIN	0.0307791	0
723	Macrophages	Proliferative cells2	ALCAM	0.00561853	0
724	Macrophages	Proliferative cells2	APP	0.0484974	0
725	Macrophages	Proliferative cells2	CD80	0.00171228	0
726	Macrophages	Proliferative cells2	CD86	0.0168083	0
727	Macrophages	Proliferative cells2	CD99	0.0282245	0
728	Macrophages	Proliferative cells2	COLLAGEN	0.0096958	0
729	Macrophages	Proliferative cells2	CXCL	0.0171454	0
730	Macrophages	Proliferative cells2	FN1	0.0352443	0
731	Macrophages	Proliferative cells2	GALECTIN	0.11568	0
732	Macrophages	Proliferative cells2	ICAM	0.0498114	0
733	Macrophages	Proliferative cells2	JAM	0.00247243	0
734	Macrophages	Proliferative cells2	MHC-II	0.0856223	0
735	Macrophages	Proliferative cells2	RESISTIN	0.00572067	0
736	Macrophages	Proliferative cells2	SELPLG	0.000609401	0
737	Macrophages	Proliferative cells2	SN	0.00398549	0
738	Macrophages	Proliferative cells2	SPP1	0.0308725	0
739	Macrophages	Tregs	APP	0.0324972	0
740	Macrophages	Tregs	CCL	0.00291911	0
741	Macrophages	Tregs	CD80	0.00871192	0
742	Macrophages	Tregs	CD86	0.0823624	0
743	Macrophages	Tregs	COLLAGEN	0.00685318	0
744	Macrophages	Tregs	CXCL	0.0176646	0
745	Macrophages	Tregs	FN1	0.0230236	0
746	Macrophages	Tregs	GALECTIN	0.123494	0
747	Macrophages	Tregs	ICAM	0.0359972	0
748	Macrophages	Tregs	JAM	0.00192583	0
749	Macrophages	Tregs	MHC-II	0.377585	0
750	Macrophages	Tregs	RESISTIN	0.00429424	0
751	Macrophages	Tregs	SELPLG	0.00179623	0
752	Macrophages	Tregs	SN	0.00200685	0
753	Macrophages	Tregs	SPP1	0.0221286	0
754	Macrophages	Tumor_cells+State1	APP	0.0531356	0
755	Macrophages	Tumor_cells+State1	CD46	0.0120064	0
756	Macrophages	Tumor_cells+State1	CEACAM	0.00035399	0
757	Macrophages	Tumor_cells+State1	COLLAGEN	0.0284417	0
758	Macrophages	Tumor_cells+State1	DESMOSOME	0.0101826	0
759	Macrophages	Tumor_cells+State1	EGF	0.0328743	0
760	Macrophages	Tumor_cells+State1	FN1	0.0843401	0
761	Macrophages	Tumor_cells+State1	GALECTIN	0.029701	0
762	Macrophages	Tumor_cells+State1	ITGB2	0.00790638	0
763	Macrophages	Tumor_cells+State1	JAM	0.00405399	0
764	Macrophages	Tumor_cells+State1	MPZ	0.000892017	0
765	Macrophages	Tumor_cells+State1	RESISTIN	0.00425382	0
766	Macrophages	Tumor_cells+State1	SEMA4	0.0199541	0
767	Macrophages	Tumor_cells+State1	SPP1	0.0334178	0
768	Macrophages	Tumor_cells+State1	TRAIL	0.00147368	0
769	Macrophages	Tumor_cells+State1	TWEAK	0.00157069	0
770	Macrophages	Tumor_cells+State1	VISFATIN	0.0563813	0
771	Macrophages	Tumor_cells+State2	APP	0.0465874	0
772	Macrophages	Tumor_cells+State2	CD46	0.0115085	0
773	Macrophages	Tumor_cells+State2	CD99	0.0112259	0.03
774	Macrophages	Tumor_cells+State2	COLLAGEN	0.0202354	0.00166667
775	Macrophages	Tumor_cells+State2	DESMOSOME	0.00692707	0
776	Macrophages	Tumor_cells+State2	EGF	0.0271003	0
777	Macrophages	Tumor_cells+State2	FN1	0.0588485	0
778	Macrophages	Tumor_cells+State2	GALECTIN	0.0257671	0
779	Macrophages	Tumor_cells+State2	ITGB2	0.00390729	0
780	Macrophages	Tumor_cells+State2	JAM	0.0026653	0
781	Macrophages	Tumor_cells+State2	MPZ	0.00126517	0
782	Macrophages	Tumor_cells+State2	RESISTIN	0.00326843	0
783	Macrophages	Tumor_cells+State2	SEMA4	0.0137491	0
784	Macrophages	Tumor_cells+State2	SPP1	0.0206379	0
785	Macrophages	Tumor_cells+State2	TRAIL	0.00119134	0
786	Macrophages	Tumor_cells+State2	TWEAK	0.00419919	0
787	Macrophages	Tumor_cells+State2	VISFATIN	0.0279363	0
788	Macrophages	Tumor_cells+State3	APP	0.0556368	0
789	Macrophages	Tumor_cells+State3	CD46	0.0122315	0
790	Macrophages	Tumor_cells+State3	COLLAGEN	0.0199395	0
791	Macrophages	Tumor_cells+State3	DESMOSOME	0.00601489	0
792	Macrophages	Tumor_cells+State3	EGF	0.0305414	0
793	Macrophages	Tumor_cells+State3	FN1	0.0599209	0
794	Macrophages	Tumor_cells+State3	GALECTIN	0.0287594	0
795	Macrophages	Tumor_cells+State3	ITGB2	0.00507134	0
796	Macrophages	Tumor_cells+State3	JAM	0.00234276	0
797	Macrophages	Tumor_cells+State3	MPZ	0.0007741	0
798	Macrophages	Tumor_cells+State3	RESISTIN	0.00286022	0
799	Macrophages	Tumor_cells+State3	SEMA4	0.0180553	0
800	Macrophages	Tumor_cells+State3	SPP1	0.0222588	0
801	Macrophages	Tumor_cells+State3	TRAIL	0.00120491	0
802	Macrophages	Tumor_cells+State3	TWEAK	0.00120444	0
803	Macrophages	Tumor_cells+State3	VISFATIN	0.0172645	0
804	Macrophages	iCAFs	CD46	0.00420835	0
805	Macrophages	iCAFs	CD99	0.0404811	0
806	Macrophages	iCAFs	COLLAGEN	0.0103369	0
807	Macrophages	iCAFs	FN1	0.0476406	0
808	Macrophages	iCAFs	GALECTIN	0.0262843	0
809	Macrophages	iCAFs	ITGB2	0.0181502	0
810	Macrophages	iCAFs	JAM	0.000795154	0
811	Macrophages	iCAFs	MPZ	0.00245346	0
812	Macrophages	iCAFs	OSM	0.00368183	0
813	Macrophages	iCAFs	RESISTIN	0.00315916	0
814	Macrophages	iCAFs	SEMA3	0.00112379	0
815	Macrophages	iCAFs	SEMA4	0.00333071	0
816	Macrophages	iCAFs	SPP1	0.0521554	0
817	Macrophages	iCAFs	TGFb	0.00564478	0
818	Macrophages	iCAFs	TWEAK	0.00453706	0
819	Macrophages	iCAFs	VCAM	0.00452108	0
820	Macrophages	iCAFs	VISFATIN	0.0633758	0
821	Macrophages	myCAFs	CD46	0.0253664	0
822	Macrophages	myCAFs	CD99	0.0282458	0
823	Macrophages	myCAFs	COLLAGEN	0.016148	0
824	Macrophages	myCAFs	FN1	0.0484423	0
825	Macrophages	myCAFs	GALECTIN	0.0324375	0
826	Macrophages	myCAFs	GRN	0.0193041	0
827	Macrophages	myCAFs	MPZ	0.000595723	0
828	Macrophages	myCAFs	OSM	0.00324791	0
829	Macrophages	myCAFs	RESISTIN	0.00419703	0
830	Macrophages	myCAFs	SEMA3	0.000622706	0
831	Macrophages	myCAFs	SPP1	0.0420214	0
832	Macrophages	myCAFs	TWEAK	0.00148074	0
833	Macrophages	myCAFs	VISFATIN	0.0325965	0
834	Mast cells	Cytotoxic CD8+ T cells	ICAM	0.00472446	0
835	Mast cells	Cytotoxic CD8+ T cells	MHC-I	0.257816	0
836	Mast cells	DCs	ANNEXIN	0.0250334	0
837	Mast cells	DCs	CSF	0.00194839	0
838	Mast cells	DCs	ICAM	0.00444048	0
839	Mast cells	Effector CD4+ T cells	CLEC	0.0103193	0
840	Mast cells	Endothelial cells	VEGF	0.0215519	0
841	Mast cells	Endothelial cells	VISFATIN	0.00957441	0
842	Mast cells	Macrophages	ANNEXIN	0.055682	0
843	Mast cells	Macrophages	CD45	0.00643894	0
844	Mast cells	Macrophages	CD99	0.00661396	0
845	Mast cells	Macrophages	CSF	0.0172676	0
846	Mast cells	Macrophages	ICAM	0.0404358	0
847	Mast cells	Macrophages	MHC-II	0.0256372	0
848	Mast cells	Macrophages	VISFATIN	0.00468248	0
849	Mast cells	Monocytes	ANNEXIN	0.143287	0
850	Mast cells	Monocytes	CD99	0.00311255	0
851	Mast cells	Monocytes	CSF	0.00383142	0
852	Mast cells	Monocytes	ICAM	0.0192867	0
853	Mast cells	Monocytes	MHC-II	0.00591578	0
854	Mast cells	Monocytes	VISFATIN	0.0049124	0
855	Mast cells	Neutrophils1	ANNEXIN	0.0506475	0
856	Mast cells	Neutrophils2	ANNEXIN	0.134671	0
857	Mast cells	Proliferative cells1+State1	EGF	0.011089	0
858	Mast cells	Proliferative cells1+State1	TRAIL	0.00772541	0
859	Mast cells	Proliferative cells1+State23	EGF	0.010385	0
860	Mast cells	Proliferative cells1+State23	TRAIL	0.00415585	0
861	Mast cells	Proliferative cells1+State23	VISFATIN	0.00338231	0
862	Mast cells	Proliferative cells2	ICAM	0.0154693	0
863	Mast cells	Proliferative cells2	MHC-II	0.00249119	0
864	Mast cells	Tregs	ICAM	0.0111422	0
865	Mast cells	Tregs	MHC-II	0.0113426	0
866	Mast cells	Tumor_cells+State1	EGF	0.00679606	0
867	Mast cells	Tumor_cells+State1	TRAIL	0.00259721	0
868	Mast cells	Tumor_cells+State1	VISFATIN	0.0063449	0
869	Mast cells	Tumor_cells+State2	EGF	0.00559664	0
870	Mast cells	Tumor_cells+State2	TRAIL	0.00210007	0
871	Mast cells	Tumor_cells+State2	VISFATIN	0.00306192	0
872	Mast cells	Tumor_cells+State3	EGF	0.00631171	0
873	Mast cells	Tumor_cells+State3	TRAIL	0.00212396	0
874	Mast cells	Tumor_cells+State3	VISFATIN	0.00187393	0
875	Mast cells	iCAFs	CD99	0.0180595	0.03
876	Mast cells	iCAFs	VISFATIN	0.00717926	0
877	Mast cells	myCAFs	VISFATIN	0.00358801	0
878	Monocytes	B cells	GALECTIN	0.0112655	0
879	Monocytes	B cells	RESISTIN	0.00545019	0
880	Monocytes	Cytotoxic CD8+ T cells	CD99	0.0152714	0
881	Monocytes	Cytotoxic CD8+ T cells	GALECTIN	0.0385923	0
882	Monocytes	Cytotoxic CD8+ T cells	ICAM	0.0176568	0
883	Monocytes	Cytotoxic CD8+ T cells	MHC-I	0.288216	0
884	Monocytes	Cytotoxic CD8+ T cells	RESISTIN	0.00653474	0
885	Monocytes	DCs	ANNEXIN	0.0159256	0
886	Monocytes	DCs	GALECTIN	0.0017385	0
887	Monocytes	DCs	ICAM	0.0166084	0
888	Monocytes	DCs	ITGB2	0.00683778	0
889	Monocytes	DCs	RESISTIN	0.0145189	0
890	Monocytes	Effector CD4+ T cells	CD86	0.00585154	0
891	Monocytes	Effector CD4+ T cells	CLEC	0.00554439	0
892	Monocytes	Effector CD4+ T cells	GALECTIN	0.0388547	0
893	Monocytes	Effector CD4+ T cells	RESISTIN	0.00654218	0
894	Monocytes	Endothelial cells	CD46	0.00167299	0
895	Monocytes	Endothelial cells	CD99	0.0146239	0.01
896	Monocytes	Endothelial cells	ITGB2	0.0654867	0
897	Monocytes	Endothelial cells	RESISTIN	0.00468065	0
898	Monocytes	Endothelial cells	SELL	0.0141804	0
899	Monocytes	Endothelial cells	VEGF	0.0690832	0
900	Monocytes	Endothelial cells	VISFATIN	0.117653	0
901	Monocytes	Macrophages	ANNEXIN	0.0358331	0
902	Monocytes	Macrophages	CCL	0.0377358	0
903	Monocytes	Macrophages	CD45	0.0913308	0
904	Monocytes	Macrophages	CD99	0.00744461	0
905	Monocytes	Macrophages	GALECTIN	0.0448637	0
906	Monocytes	Macrophages	GRN	0.0076117	0
907	Monocytes	Macrophages	ICAM	0.147944	0
908	Monocytes	Macrophages	ITGB2	0.0433544	0
909	Monocytes	Macrophages	MHC-I	0.00239484	0
910	Monocytes	Macrophages	MHC-II	0.491165	0
911	Monocytes	Macrophages	RESISTIN	0.0276941	0
912	Monocytes	Macrophages	TGFb	0.00185985	0
913	Monocytes	Macrophages	VISFATIN	0.0577698	0
914	Monocytes	Mast cells	GALECTIN	0.0207672	0
915	Monocytes	Mast cells	ITGB2	0.0137173	0
916	Monocytes	Mast cells	RESISTIN	0.00515686	0
917	Monocytes	Monocytes	ANNEXIN	0.0935733	0
918	Monocytes	Monocytes	CCL	0.0130942	0
919	Monocytes	Monocytes	CD99	0.003505	0
920	Monocytes	Monocytes	GALECTIN	0.0437247	0
921	Monocytes	Monocytes	ICAM	0.0708578	0
922	Monocytes	Monocytes	ITGB2	0.0500285	0
923	Monocytes	Monocytes	MHC-II	0.119102	0
924	Monocytes	Monocytes	RESISTIN	0.0155896	0
925	Monocytes	Monocytes	VISFATIN	0.0604482	0
926	Monocytes	Naive CD4+ T cells	GALECTIN	0.0121815	0
927	Monocytes	Naive CD4+ T cells	RESISTIN	0.0043683	0
928	Monocytes	Neutrophils1	ANNEXIN	0.0325314	0
929	Monocytes	Neutrophils1	GALECTIN	0.0431464	0
930	Monocytes	Neutrophils1	IL1	0.0512304	0
931	Monocytes	Neutrophils1	ITGB2	0.0519484	0
932	Monocytes	Neutrophils1	RESISTIN	0.00659478	0
933	Monocytes	Neutrophils2	ANNEXIN	0.0870517	0
934	Monocytes	Neutrophils2	CXCL	0.0639636	0
935	Monocytes	Neutrophils2	GALECTIN	0.0286994	0
936	Monocytes	Neutrophils2	IL1	0.0779531	0
937	Monocytes	Neutrophils2	ITGB2	0.0849891	0
938	Monocytes	Neutrophils2	RESISTIN	0.0100817	0
939	Monocytes	Plasma cells	BAFF	0.0141587	0
940	Monocytes	Plasma cells	GALECTIN	0.0103997	0
941	Monocytes	Plasma cells	ITGB2	0.0459143	0
942	Monocytes	Plasma cells	RESISTIN	0.00290298	0
943	Monocytes	Proliferative cells1+State1	CD46	0.00476302	0
944	Monocytes	Proliferative cells1+State1	EGF	0.12068	0
945	Monocytes	Proliferative cells1+State1	GALECTIN	0.0134483	0
946	Monocytes	Proliferative cells1+State1	ITGB2	0.00406064	0
947	Monocytes	Proliferative cells1+State1	RESISTIN	0.0139086	0
948	Monocytes	Proliferative cells1+State1	SELL	0.00337227	0
949	Monocytes	Proliferative cells1+State1	VISFATIN	0.0273461	0
950	Monocytes	Proliferative cells1+State23	CD46	0.00624051	0
951	Monocytes	Proliferative cells1+State23	EGF	0.113123	0
952	Monocytes	Proliferative cells1+State23	GALECTIN	0.0109359	0
953	Monocytes	Proliferative cells1+State23	GRN	0.00200872	0
954	Monocytes	Proliferative cells1+State23	ITGB2	0.00266783	0
955	Monocytes	Proliferative cells1+State23	RESISTIN	0.0137686	0
956	Monocytes	Proliferative cells1+State23	SELL	0.00479122	0
957	Monocytes	Proliferative cells1+State23	TGFb	0.00138119	0
958	Monocytes	Proliferative cells1+State23	VISFATIN	0.0423563	0
959	Monocytes	Proliferative cells2	CD86	0.00482866	0
960	Monocytes	Proliferative cells2	CD99	0.0140629	0.04
961	Monocytes	Proliferative cells2	GALECTIN	0.0345165	0
962	Monocytes	Proliferative cells2	ICAM	0.0577241	0
963	Monocytes	Proliferative cells2	MHC-II	0.050608	0
964	Monocytes	Proliferative cells2	RESISTIN	0.0207781	0
965	Monocytes	Tregs	CCL	0.0121045	0
966	Monocytes	Tregs	CD86	0.0243735	0
967	Monocytes	Tregs	CXCL	0.00448102	0
968	Monocytes	Tregs	GALECTIN	0.036976	0
969	Monocytes	Tregs	ICAM	0.0417474	0
970	Monocytes	Tregs	MHC-II	0.225183	0
971	Monocytes	Tregs	RESISTIN	0.0156563	0
972	Monocytes	Tumor_cells+State1	CD46	0.00477865	0
973	Monocytes	Tumor_cells+State1	EGF	0.0744395	0
974	Monocytes	Tumor_cells+State1	GALECTIN	0.00865272	0.01
975	Monocytes	Tumor_cells+State1	ITGB2	0.00454652	0
976	Monocytes	Tumor_cells+State1	RESISTIN	0.0155105	0
977	Monocytes	Tumor_cells+State1	SELL	0.00494422	0
978	Monocytes	Tumor_cells+State1	VISFATIN	0.0768251	0
979	Monocytes	Tumor_cells+State2	CD46	0.00457906	0
980	Monocytes	Tumor_cells+State2	EGF	0.0614458	0
981	Monocytes	Tumor_cells+State2	ITGB2	0.00224302	0
982	Monocytes	Tumor_cells+State2	RESISTIN	0.0119489	0
983	Monocytes	Tumor_cells+State2	SELL	0.0018139	0
984	Monocytes	Tumor_cells+State2	VISFATIN	0.0384867	0
985	Monocytes	Tumor_cells+State3	CD46	0.00486891	0
986	Monocytes	Tumor_cells+State3	EGF	0.069186	0
987	Monocytes	Tumor_cells+State3	GALECTIN	0.00837265	0.02
988	Monocytes	Tumor_cells+State3	ITGB2	0.0029127	0
989	Monocytes	Tumor_cells+State3	RESISTIN	0.0104679	0
990	Monocytes	Tumor_cells+State3	SELL	0.00195104	0
991	Monocytes	Tumor_cells+State3	VISFATIN	0.0238836	0
992	Monocytes	iCAFs	CD46	0.00166703	0
993	Monocytes	iCAFs	CD99	0.0202983	0
994	Monocytes	iCAFs	GALECTIN	0.00763827	0.04
995	Monocytes	iCAFs	ITGB2	0.0104832	0
996	Monocytes	iCAFs	OSM	0.00593442	0
997	Monocytes	iCAFs	RESISTIN	0.0115528	0
998	Monocytes	iCAFs	TGFb	0.00280692	0
999	Monocytes	iCAFs	VISFATIN	0.0861243	0
1000	Monocytes	myCAFs	CD46	0.0101789	0
1001	Monocytes	myCAFs	GALECTIN	0.00946887	0
1002	Monocytes	myCAFs	GRN	0.00936303	0
1003	Monocytes	myCAFs	OSM	0.00523641	0
1004	Monocytes	myCAFs	RESISTIN	0.0153058	0
1005	Monocytes	myCAFs	VISFATIN	0.0448257	0
1006	Naive CD4+ T cells	B cells	MIF	0.0906672	0
1007	Naive CD4+ T cells	Cytotoxic CD8+ T cells	CD99	0.0193996	0
1008	Naive CD4+ T cells	Cytotoxic CD8+ T cells	MHC-I	0.291544	0
1009	Naive CD4+ T cells	Cytotoxic CD8+ T cells	MIF	0.0654517	0
1010	Naive CD4+ T cells	DCs	ANNEXIN	0.0175792	0
1011	Naive CD4+ T cells	DCs	MIF	0.0309319	0
1012	Naive CD4+ T cells	Effector CD4+ T cells	CLEC	0.016415	0
1013	Naive CD4+ T cells	Effector CD4+ T cells	MIF	0.029212	0
1014	Naive CD4+ T cells	Endothelial cells	CD99	0.0185803	0
1015	Naive CD4+ T cells	Macrophages	ANNEXIN	0.0394709	0
1016	Naive CD4+ T cells	Macrophages	CCL	0.0199554	0
1017	Naive CD4+ T cells	Macrophages	CD45	0.0284979	0
1018	Naive CD4+ T cells	Macrophages	CD99	0.00947737	0
1019	Naive CD4+ T cells	Macrophages	MHC-I	0.00254111	0
1020	Naive CD4+ T cells	Macrophages	MIF	0.0727643	0
1021	Naive CD4+ T cells	Monocytes	ANNEXIN	0.102792	0
1022	Naive CD4+ T cells	Monocytes	CCL	0.00692261	0
1023	Naive CD4+ T cells	Monocytes	CD99	0.00446689	0
1024	Naive CD4+ T cells	Monocytes	MIF	0.0698131	0
1025	Naive CD4+ T cells	Naive CD4+ T cells	MIF	0.0267572	0
1026	Naive CD4+ T cells	Neutrophils1	ANNEXIN	0.0358465	0
1027	Naive CD4+ T cells	Neutrophils1	MIF	0.0278532	0
1028	Naive CD4+ T cells	Neutrophils2	ANNEXIN	0.0958108	0
1029	Naive CD4+ T cells	Neutrophils2	MIF	0.00978484	0
1030	Naive CD4+ T cells	Plasma cells	MIF	0.053616	0
1031	Naive CD4+ T cells	Proliferative cells1+State1	MIF	0.0322013	0
1032	Naive CD4+ T cells	Proliferative cells1+State23	MIF	0.0259324	0
1033	Naive CD4+ T cells	Proliferative cells2	CD99	0.0178703	0
1034	Naive CD4+ T cells	Proliferative cells2	MIF	0.055171	0
1035	Naive CD4+ T cells	Tregs	MIF	0.0230485	0.02
1036	Naive CD4+ T cells	Tumor_cells+State1	MIF	0.0240841	0.01
1037	Naive CD4+ T cells	Tumor_cells+State3	MIF	0.0242664	0.01
1038	Naive CD4+ T cells	iCAFs	CD99	0.0257497	0
1039	Naive CD4+ T cells	myCAFs	CD99	0.0178839	0.01
1040	Neutrophils1	Cytotoxic CD8+ T cells	ICAM	0.0183584	0
1041	Neutrophils1	Cytotoxic CD8+ T cells	MHC-I	0.333336	0
1042	Neutrophils1	DCs	ANNEXIN	0.00534543	0
1043	Neutrophils1	DCs	ICAM	0.0172691	0
1044	Neutrophils1	Effector CD4+ T cells	CLEC	0.0277235	0
1045	Neutrophils1	Endothelial cells	CD46	0.00297704	0
1046	Neutrophils1	Endothelial cells	PARs	0.00344052	0
1047	Neutrophils1	Endothelial cells	SELL	0.0238849	0
1048	Neutrophils1	Endothelial cells	VISFATIN	0.145019	0
1049	Neutrophils1	Macrophages	ANNEXIN	0.0121913	0
1050	Neutrophils1	Macrophages	CCL	0.0583818	0
1051	Neutrophils1	Macrophages	CD45	0.152363	0
1052	Neutrophils1	Macrophages	ICAM	0.153649	0
1053	Neutrophils1	Macrophages	MHC-I	0.0025753	0
1054	Neutrophils1	Macrophages	MHC-II	0.0788679	0
1055	Neutrophils1	Macrophages	SEMA4	0.00487098	0
1056	Neutrophils1	Macrophages	TGFb	0.0023285	0
1057	Neutrophils1	Macrophages	VISFATIN	0.0712759	0
1058	Neutrophils1	Monocytes	ANNEXIN	0.0324201	0
1059	Neutrophils1	Monocytes	CCL	0.0207852	0
1060	Neutrophils1	Monocytes	ICAM	0.073606	0
1061	Neutrophils1	Monocytes	MHC-II	0.0185361	0
1062	Neutrophils1	Monocytes	VISFATIN	0.0745309	0
1063	Neutrophils1	Neutrophils1	ANNEXIN	0.011043	0
1064	Neutrophils1	Neutrophils1	IL1	0.0302672	0
1065	Neutrophils1	Neutrophils2	ANNEXIN	0.0297753	0
1066	Neutrophils1	Neutrophils2	IL1	0.0463947	0
1067	Neutrophils1	Proliferative cells1+State1	CD46	0.00845523	0
1068	Neutrophils1	Proliferative cells1+State1	PARs	0.0083672	0
1069	Neutrophils1	Proliferative cells1+State1	SELL	0.00569713	0
1070	Neutrophils1	Proliferative cells1+State1	SEMA4	0.0181691	0
1071	Neutrophils1	Proliferative cells1+State1	TRAIL	0.00863111	0
1072	Neutrophils1	Proliferative cells1+State1	VISFATIN	0.0339959	0
1073	Neutrophils1	Proliferative cells1+State23	CD46	0.0110653	0
1074	Neutrophils1	Proliferative cells1+State23	PARs	0.0070504	0
1075	Neutrophils1	Proliferative cells1+State23	SELL	0.00808638	0
1076	Neutrophils1	Proliferative cells1+State23	SEMA4	0.0150686	0
1077	Neutrophils1	Proliferative cells1+State23	TGFb	0.00167179	0
1078	Neutrophils1	Proliferative cells1+State23	TRAIL	0.00464502	0
1079	Neutrophils1	Proliferative cells1+State23	VISFATIN	0.0524595	0
1080	Neutrophils1	Proliferative cells2	ICAM	0.0600128	0
1081	Neutrophils1	Proliferative cells2	MHC-II	0.00783113	0
1082	Neutrophils1	Tregs	ICAM	0.0434122	0
1083	Neutrophils1	Tregs	MHC-II	0.0353589	0
1084	Neutrophils1	Tumor_cells+State1	CD46	0.00848288	0
1085	Neutrophils1	Tumor_cells+State1	PARs	0.00524814	0
1086	Neutrophils1	Tumor_cells+State1	SELL	0.00834372	0
1087	Neutrophils1	Tumor_cells+State1	SEMA4	0.0181934	0
1088	Neutrophils1	Tumor_cells+State1	TRAIL	0.00290346	0
1089	Neutrophils1	Tumor_cells+State1	VISFATIN	0.0943401	0
1090	Neutrophils1	Tumor_cells+State2	CD46	0.00812983	0
1091	Neutrophils1	Tumor_cells+State2	PARs	0.00425899	0
1092	Neutrophils1	Tumor_cells+State2	SELL	0.00306772	0
1093	Neutrophils1	Tumor_cells+State2	SEMA4	0.0125666	0
1094	Neutrophils1	Tumor_cells+State2	TRAIL	0.00234784	0
1095	Neutrophils1	Tumor_cells+State2	VISFATIN	0.0477128	0
1096	Neutrophils1	Tumor_cells+State3	CD46	0.0086425	0
1097	Neutrophils1	Tumor_cells+State3	PARs	0.00427641	0
1098	Neutrophils1	Tumor_cells+State3	SELL	0.00329935	0
1099	Neutrophils1	Tumor_cells+State3	SEMA4	0.0164835	0
1100	Neutrophils1	Tumor_cells+State3	TRAIL	0.00237454	0
1101	Neutrophils1	Tumor_cells+State3	VISFATIN	0.0297173	0
1102	Neutrophils1	iCAFs	CD46	0.00296644	0
1103	Neutrophils1	iCAFs	OSM	0.0222504	0
1104	Neutrophils1	iCAFs	PARs	0.00462051	0
1105	Neutrophils1	iCAFs	SEMA4	0.00305274	0
1106	Neutrophils1	iCAFs	TGFb	0.00321571	0
1107	Neutrophils1	iCAFs	VISFATIN	0.105517	0
1108	Neutrophils1	myCAFs	CD46	0.0179934	0
1109	Neutrophils1	myCAFs	OSM	0.0196712	0
1110	Neutrophils1	myCAFs	PARs	0.00405348	0
1111	Neutrophils1	myCAFs	VISFATIN	0.0554838	0
1112	Neutrophils2	Cytotoxic CD8+ T cells	ICAM	0.0307273	0
1113	Neutrophils2	Cytotoxic CD8+ T cells	MHC-I	0.345092	0
1114	Neutrophils2	DCs	ICAM	0.0289257	0
1115	Neutrophils2	Effector CD4+ T cells	CLEC	0.0257524	0
1116	Neutrophils2	Endothelial cells	SELL	0.0356817	0
1117	Neutrophils2	Endothelial cells	VISFATIN	0.178517	0
1118	Neutrophils2	Macrophages	CD45	0.150527	0
1119	Neutrophils2	Macrophages	ICAM	0.25218	0
1120	Neutrophils2	Macrophages	MHC-II	0.0227428	0
1121	Neutrophils2	Macrophages	VISFATIN	0.0878414	0
1122	Neutrophils2	Monocytes	ICAM	0.121252	0
1123	Neutrophils2	Monocytes	MHC-II	0.00530051	0
1124	Neutrophils2	Monocytes	VISFATIN	0.0917781	0
1125	Neutrophils2	Neutrophils1	IL1	0.0416802	0
1126	Neutrophils2	Neutrophils2	IL1	0.0634907	0
1127	Neutrophils2	Plasma cells	BAFF	0.0193639	0
1128	Neutrophils2	Proliferative cells1+State1	SELL	0.00854209	0
1129	Neutrophils2	Proliferative cells1+State1	VISFATIN	0.0422916	0
1130	Neutrophils2	Proliferative cells1+State23	SELL	0.0121099	0
1131	Neutrophils2	Proliferative cells1+State23	VISFATIN	0.0649576	0
1132	Neutrophils2	Proliferative cells2	ICAM	0.100299	0
1133	Neutrophils2	Proliferative cells2	MHC-II	0.00223599	0
1134	Neutrophils2	Tregs	ICAM	0.0728381	0
1135	Neutrophils2	Tregs	MHC-II	0.010135	0
1136	Neutrophils2	Tumor_cells+State1	SELL	0.0124937	0
1137	Neutrophils2	Tumor_cells+State1	VISFATIN	0.115599	0
1138	Neutrophils2	Tumor_cells+State2	SELL	0.00460571	0
1139	Neutrophils2	Tumor_cells+State2	VISFATIN	0.0591507	0
1140	Neutrophils2	Tumor_cells+State3	SELL	0.00495291	0
1141	Neutrophils2	Tumor_cells+State3	VISFATIN	0.0370089	0
1142	Neutrophils2	iCAFs	OSM	0.03339	0
1143	Neutrophils2	iCAFs	VISFATIN	0.128936	0
1144	Neutrophils2	myCAFs	OSM	0.0295586	0
1145	Neutrophils2	myCAFs	VISFATIN	0.0686502	0
1146	Plasma cells	B cells	COLLAGEN	0.00471609	0
1147	Plasma cells	B cells	MIF	0.287811	0
1148	Plasma cells	Cytotoxic CD8+ T cells	CD99	0.0333774	0
1149	Plasma cells	Cytotoxic CD8+ T cells	COLLAGEN	0.00794186	0
1150	Plasma cells	Cytotoxic CD8+ T cells	ICAM	0.00255198	0
1151	Plasma cells	Cytotoxic CD8+ T cells	MHC-I	0.30866	0
1152	Plasma cells	Cytotoxic CD8+ T cells	MIF	0.214578	0
1153	Plasma cells	DCs	ANNEXIN	0.00168113	0
1154	Plasma cells	DCs	COLLAGEN	0.00158369	0
1155	Plasma cells	DCs	GAS	0.00529396	0
1156	Plasma cells	DCs	ICAM	0.00239827	0
1157	Plasma cells	DCs	MIF	0.16974	0
1158	Plasma cells	Effector CD4+ T cells	CD99	0.0134723	0.01
1159	Plasma cells	Effector CD4+ T cells	CLEC	0.00464232	0
1160	Plasma cells	Effector CD4+ T cells	COLLAGEN	0.00575819	0
1161	Plasma cells	Effector CD4+ T cells	MIF	0.170265	0
1162	Plasma cells	Endothelial cells	CD99	0.0319871	0
1163	Plasma cells	Endothelial cells	IGF	0.00116183	0
1164	Plasma cells	Endothelial cells	MK	0.00259461	0
1165	Plasma cells	Macrophages	ANNEXIN	0.00385232	0
1166	Plasma cells	Macrophages	CCL	0.0059918	0
1167	Plasma cells	Macrophages	CD99	0.0370627	0
1168	Plasma cells	Macrophages	COLLAGEN	0.00833961	0
1169	Plasma cells	Macrophages	GAS	0.0162016	0
1170	Plasma cells	Macrophages	GRN	0.00608591	0
1171	Plasma cells	Macrophages	ICAM	0.0811125	0
1172	Plasma cells	Macrophages	MHC-I	0.00203369	0
1173	Plasma cells	Macrophages	MHC-II	0.0895651	0
1174	Plasma cells	Macrophages	MIF	0.236317	0
1175	Plasma cells	Macrophages	MK	0.00541111	0
1176	Plasma cells	Macrophages	TGFb	0.00127706	0
1177	Plasma cells	Mast cells	COLLAGEN	0.00874261	0
1178	Plasma cells	Mast cells	MIF	0.0551061	0
1179	Plasma cells	Monocytes	ANNEXIN	0.0103123	0
1180	Plasma cells	Monocytes	CCL	0.00205942	0
1181	Plasma cells	Monocytes	CD99	0.00777064	0
1182	Plasma cells	Monocytes	COLLAGEN	0.0103987	0
1183	Plasma cells	Monocytes	ICAM	0.027483	0
1184	Plasma cells	Monocytes	MHC-II	0.0207501	0
1185	Plasma cells	Monocytes	MIF	0.227009	0
1186	Plasma cells	Naive CD4+ T cells	COLLAGEN	0.0051023	0
1187	Plasma cells	Naive CD4+ T cells	MIF	0.157942	0
1188	Plasma cells	Neutrophils1	ANNEXIN	0.0034867	0
1189	Plasma cells	Neutrophils1	COLLAGEN	0.00588975	0
1190	Plasma cells	Neutrophils1	IL1	0.00276332	0
1191	Plasma cells	Neutrophils1	MIF	0.170962	0
1192	Plasma cells	Neutrophils2	ANNEXIN	0.00942645	0
1193	Plasma cells	Neutrophils2	COLLAGEN	0.00251728	0
1194	Plasma cells	Neutrophils2	IL1	0.00430071	0
1195	Plasma cells	Neutrophils2	MIF	0.108715	0
1196	Plasma cells	Plasma cells	CADM	0.0113741	0
1197	Plasma cells	Plasma cells	CD99	0.022522	0
1198	Plasma cells	Plasma cells	COLLAGEN	0.00826795	0
1199	Plasma cells	Plasma cells	MIF	0.178527	0
1200	Plasma cells	Plasma cells	MK	0.00376826	0
1201	Plasma cells	Proliferative cells1+State1	COLLAGEN	0.0183116	0
1202	Plasma cells	Proliferative cells1+State1	IGF	0.00968174	0
1203	Plasma cells	Proliferative cells1+State1	MIF	0.105855	0
1204	Plasma cells	Proliferative cells1+State1	MK	0.0203299	0
1205	Plasma cells	Proliferative cells1+State23	COLLAGEN	0.0181853	0
1206	Plasma cells	Proliferative cells1+State23	GRN	0.00160425	0
1207	Plasma cells	Proliferative cells1+State23	IGF	0.0103282	0
1208	Plasma cells	Proliferative cells1+State23	MIF	0.0865296	0
1209	Plasma cells	Proliferative cells1+State23	MK	0.0200907	0
1210	Plasma cells	Proliferative cells1+State23	TGFb	0.000916074	0
1211	Plasma cells	Proliferative cells2	CD99	0.0307809	0
1212	Plasma cells	Proliferative cells2	COLLAGEN	0.00779596	0
1213	Plasma cells	Proliferative cells2	ICAM	0.0243323	0
1214	Plasma cells	Proliferative cells2	MHC-II	0.00874426	0
1215	Plasma cells	Proliferative cells2	MIF	0.183364	0
1216	Plasma cells	Proliferative cells2	MK	0.00998987	0.005
1217	Plasma cells	Tregs	COLLAGEN	0.00551189	0
1218	Plasma cells	Tregs	ICAM	0.018496	0
1219	Plasma cells	Tregs	MHC-II	0.039741	0
1220	Plasma cells	Tregs	MIF	0.151044	0
1221	Plasma cells	Tumor_cells+State1	COLLAGEN	0.0228674	0
1222	Plasma cells	Tumor_cells+State1	IGF	0.0122929	0
1223	Plasma cells	Tumor_cells+State1	MIF	0.0807202	0
1224	Plasma cells	Tumor_cells+State1	MK	0.0197313	0.0075
1225	Plasma cells	Tumor_cells+State2	CD99	0.012262	0.04
1226	Plasma cells	Tumor_cells+State2	COLLAGEN	0.0162664	0
1227	Plasma cells	Tumor_cells+State2	IGF	0.0103691	0
1228	Plasma cells	Tumor_cells+State2	MIF	0.0707732	0
1229	Plasma cells	Tumor_cells+State2	MK	0.0105429	0
1230	Plasma cells	Tumor_cells+State3	COLLAGEN	0.016029	0
1231	Plasma cells	Tumor_cells+State3	IGF	0.00944851	0
1232	Plasma cells	Tumor_cells+State3	MIF	0.0812954	0
1233	Plasma cells	Tumor_cells+State3	MK	0.0170151	0.01
1234	Plasma cells	iCAFs	CD99	0.0440971	0
1235	Plasma cells	iCAFs	COLLAGEN	0.00830834	0
1236	Plasma cells	iCAFs	GAS	0.00785136	0
1237	Plasma cells	iCAFs	IGF	0.000591363	0
1238	Plasma cells	iCAFs	MIF	0.0326426	0
1239	Plasma cells	iCAFs	MK	0.00791377	0
1240	Plasma cells	iCAFs	TGFb	0.00176366	0
1241	Plasma cells	myCAFs	CD99	0.030804	0
1242	Plasma cells	myCAFs	COLLAGEN	0.0129865	0
1243	Plasma cells	myCAFs	GAS	0.0103088	0
1244	Plasma cells	myCAFs	GRN	0.00748882	0
1245	Plasma cells	myCAFs	MIF	0.0237363	0.02
1246	Plasma cells	myCAFs	MK	0.00332892	0
1247	Proliferative cells1+State1	B cells	APP	0.166963	0
1248	Proliferative cells1+State1	B cells	GALECTIN	0.0299022	0
1249	Proliferative cells1+State1	B cells	LAMININ	0.0970938	0.006
1250	Proliferative cells1+State1	B cells	MIF	0.194144	0
1251	Proliferative cells1+State1	B cells	MK	0.0465591	0
1252	Proliferative cells1+State1	Cytotoxic CD8+ T cells	APP	0.0874511	0
1253	Proliferative cells1+State1	Cytotoxic CD8+ T cells	CD99	0.0197494	0.02
1254	Proliferative cells1+State1	Cytotoxic CD8+ T cells	COLLAGEN	0.0168087	0.005
1255	Proliferative cells1+State1	Cytotoxic CD8+ T cells	GALECTIN	0.100879	0
1256	Proliferative cells1+State1	Cytotoxic CD8+ T cells	ICAM	0.00138963	0
1257	Proliferative cells1+State1	Cytotoxic CD8+ T cells	LAMININ	0.163208	0
1258	Proliferative cells1+State1	Cytotoxic CD8+ T cells	MHC-I	0.322275	0
1259	Proliferative cells1+State1	Cytotoxic CD8+ T cells	MIF	0.142538	0.005
1260	Proliferative cells1+State1	Cytotoxic CD8+ T cells	MK	0.0612499	0
1261	Proliferative cells1+State1	Cytotoxic CD8+ T cells	PVR	0.00159095	0
1262	Proliferative cells1+State1	DCs	ANNEXIN	0.00908711	0
1263	Proliferative cells1+State1	DCs	APP	0.155667	0
1264	Proliferative cells1+State1	DCs	COMPLEMENT	0.00211662	0
1265	Proliferative cells1+State1	DCs	GALECTIN	0.00468927	0
1266	Proliferative cells1+State1	DCs	GAS	0.000790405	0
1267	Proliferative cells1+State1	DCs	ICAM	0.00130584	0
1268	Proliferative cells1+State1	DCs	LAMININ	0.0318969	0
1269	Proliferative cells1+State1	DCs	MIF	0.0675631	0.01
1270	Proliferative cells1+State1	DCs	MK	0.035618	0
1271	Proliferative cells1+State1	Effector CD4+ T cells	ALCAM	0.00779842	0
1272	Proliferative cells1+State1	Effector CD4+ T cells	APP	0.0568368	0.02
1273	Proliferative cells1+State1	Effector CD4+ T cells	COLLAGEN	0.00984189	0.03
1274	Proliferative cells1+State1	Effector CD4+ T cells	GALECTIN	0.101472	0
1275	Proliferative cells1+State1	Effector CD4+ T cells	ICOS	0.0028438	0
1276	Proliferative cells1+State1	Effector CD4+ T cells	LAMININ	0.117851	0.002
1277	Proliferative cells1+State1	Effector CD4+ T cells	MIF	0.112151	0.02
1278	Proliferative cells1+State1	Effector CD4+ T cells	MK	0.061799	0
1279	Proliferative cells1+State1	Effector CD4+ T cells	PVR	0.00172467	0
1280	Proliferative cells1+State1	Effector CD4+ T cells	VEGI	0.000734749	0
1281	Proliferative cells1+State1	Endothelial cells	APP	0.129129	0
1282	Proliferative cells1+State1	Endothelial cells	CALCR	0.00170282	0
1283	Proliferative cells1+State1	Endothelial cells	CD46	0.00975272	0
1284	Proliferative cells1+State1	Endothelial cells	CD99	0.0189156	0.04
1285	Proliferative cells1+State1	Endothelial cells	EPHB	0.00345631	0
1286	Proliferative cells1+State1	Endothelial cells	FN1	0.00197686	0
1287	Proliferative cells1+State1	Endothelial cells	GDF	0.00833513	0
1288	Proliferative cells1+State1	Endothelial cells	JAM	0.00837987	0
1289	Proliferative cells1+State1	Endothelial cells	LAMININ	0.0766938	0
1290	Proliferative cells1+State1	Endothelial cells	MK	0.0525823	0
1291	Proliferative cells1+State1	Endothelial cells	NOTCH	0.0112714	0
1292	Proliferative cells1+State1	Endothelial cells	PARs	0.00382202	0
1293	Proliferative cells1+State1	Endothelial cells	VEGF	0.0509856	0
1294	Proliferative cells1+State1	Endothelial cells	VISFATIN	0.0463481	0
1295	Proliferative cells1+State1	Macrophages	ANNEXIN	0.0206255	0
1296	Proliferative cells1+State1	Macrophages	APP	0.150824	0
1297	Proliferative cells1+State1	Macrophages	CD45	0.0040137	0
1298	Proliferative cells1+State1	Macrophages	CD99	0.00965002	0
1299	Proliferative cells1+State1	Macrophages	COLLAGEN	0.0271285	0.012
1300	Proliferative cells1+State1	Macrophages	COMPLEMENT	0.0185202	0
1301	Proliferative cells1+State1	Macrophages	FN1	0.00633304	0
1302	Proliferative cells1+State1	Macrophages	GALECTIN	0.117857	0
1303	Proliferative cells1+State1	Macrophages	GAS	0.00242494	0
1304	Proliferative cells1+State1	Macrophages	GDF	0.00136529	0
1305	Proliferative cells1+State1	Macrophages	GRN	0.00400554	0
1306	Proliferative cells1+State1	Macrophages	ICAM	0.0119604	0
1307	Proliferative cells1+State1	Macrophages	JAM	0.0144976	0
1308	Proliferative cells1+State1	Macrophages	LAMININ	0.156999	0
1309	Proliferative cells1+State1	Macrophages	MHC-I	0.00849953	0
1310	Proliferative cells1+State1	Macrophages	MHC-II	0.414914	0
1311	Proliferative cells1+State1	Macrophages	MIF	0.157688	0.005
1312	Proliferative cells1+State1	Macrophages	MK	0.125815	0
1313	Proliferative cells1+State1	Macrophages	MPZ	0.00247497	0
1314	Proliferative cells1+State1	Macrophages	NOTCH	0.00329541	0
1315	Proliferative cells1+State1	Macrophages	SEMA4	0.00109341	0
1316	Proliferative cells1+State1	Macrophages	TGFb	0.000119073	0
1317	Proliferative cells1+State1	Macrophages	VISFATIN	0.0226986	0
1318	Proliferative cells1+State1	Mast cells	COLLAGEN	0.0283124	0.02
1319	Proliferative cells1+State1	Mast cells	GALECTIN	0.0542599	0
1320	Proliferative cells1+State1	Mast cells	KIT	0.0150928	0
1321	Proliferative cells1+State1	Mast cells	LAMININ	0.175975	0
1322	Proliferative cells1+State1	Mast cells	MK	0.0174756	0
1323	Proliferative cells1+State1	Monocytes	ANNEXIN	0.0544896	0
1324	Proliferative cells1+State1	Monocytes	APP	0.121013	0
1325	Proliferative cells1+State1	Monocytes	CD99	0.00454868	0
1326	Proliferative cells1+State1	Monocytes	COLLAGEN	0.0336404	0.015
1327	Proliferative cells1+State1	Monocytes	COMPLEMENT	0.00922528	0
1328	Proliferative cells1+State1	Monocytes	FN1	0.00307791	0
1329	Proliferative cells1+State1	Monocytes	GALECTIN	0.114349	0
1330	Proliferative cells1+State1	Monocytes	ICAM	0.00569841	0
1331	Proliferative cells1+State1	Monocytes	LAMININ	0.207413	0
1332	Proliferative cells1+State1	Monocytes	MHC-II	0.0992593	0
1333	Proliferative cells1+State1	Monocytes	MIF	0.151382	0.015
1334	Proliferative cells1+State1	Monocytes	MK	0.0170022	0
1335	Proliferative cells1+State1	Monocytes	NOTCH	0.0042504	0
1336	Proliferative cells1+State1	Monocytes	VISFATIN	0.0237921	0
1337	Proliferative cells1+State1	Naive CD4+ T cells	APP	0.0557152	0.02
1338	Proliferative cells1+State1	Naive CD4+ T cells	GALECTIN	0.0453437	0.02
1339	Proliferative cells1+State1	Naive CD4+ T cells	LAMININ	0.104815	0.006
1340	Proliferative cells1+State1	Naive CD4+ T cells	MIF	0.0587441	0.02
1341	Proliferative cells1+State1	Naive CD4+ T cells	MK	0.020837	0
1342	Proliferative cells1+State1	Neutrophils1	ANNEXIN	0.0186979	0
1343	Proliferative cells1+State1	Neutrophils1	APP	0.0634295	0.01
1344	Proliferative cells1+State1	Neutrophils1	COLLAGEN	0.0100658	0.02
1345	Proliferative cells1+State1	Neutrophils1	GALECTIN	0.112113	0
1346	Proliferative cells1+State1	Neutrophils1	LAMININ	0.120454	0.002
1347	Proliferative cells1+State1	Neutrophils1	MIF	0.112582	0.03
1348	Proliferative cells1+State1	Neutrophils1	MK	0.0235248	0
1349	Proliferative cells1+State1	Neutrophils2	ANNEXIN	0.0502787	0
1350	Proliferative cells1+State1	Neutrophils2	CXCL	0.143745	0
1351	Proliferative cells1+State1	Neutrophils2	GALECTIN	0.0901693	0.01
1352	Proliferative cells1+State1	Neutrophils2	LAMININ	0.052482	0.008
1353	Proliferative cells1+State1	Neutrophils2	MIF	0.0219395	0
1354	Proliferative cells1+State1	Plasma cells	APP	0.109397	0
1355	Proliferative cells1+State1	Plasma cells	CDH1	0.004893	0
1356	Proliferative cells1+State1	Plasma cells	COLLAGEN	0.0133688	0
1357	Proliferative cells1+State1	Plasma cells	FN1	0.00307379	0
1358	Proliferative cells1+State1	Plasma cells	GALECTIN	0.0276441	0
1359	Proliferative cells1+State1	Plasma cells	LAMININ	0.106845	0.003
1360	Proliferative cells1+State1	Plasma cells	MIF	0.117704	0.02
1361	Proliferative cells1+State1	Plasma cells	MK	0.0715982	0.01
1362	Proliferative cells1+State1	Proliferative cells1+State1	AGRN	0.0117946	0
1363	Proliferative cells1+State1	Proliferative cells1+State1	APP	0.120407	0
1364	Proliferative cells1+State1	Proliferative cells1+State1	BMP	0.000423404	0
1365	Proliferative cells1+State1	Proliferative cells1+State1	CD46	0.0273571	0
1366	Proliferative cells1+State1	Proliferative cells1+State1	CDH	0.0402349	0
1367	Proliferative cells1+State1	Proliferative cells1+State1	CDH1	0.0385576	0
1368	Proliferative cells1+State1	Proliferative cells1+State1	COLLAGEN	0.0516569	0.00714286
1369	Proliferative cells1+State1	Proliferative cells1+State1	DESMOSOME	0.0257899	0
1370	Proliferative cells1+State1	Proliferative cells1+State1	EGF	0.0149902	0
1371	Proliferative cells1+State1	Proliferative cells1+State1	EPHA	0.00525128	0
1372	Proliferative cells1+State1	Proliferative cells1+State1	EPHB	0.00642747	0
1373	Proliferative cells1+State1	Proliferative cells1+State1	FN1	0.00924962	0.002
1374	Proliferative cells1+State1	Proliferative cells1+State1	GALECTIN	0.0355661	0
1375	Proliferative cells1+State1	Proliferative cells1+State1	HSPG	0.0127879	0
1376	Proliferative cells1+State1	Proliferative cells1+State1	JAM	0.0113756	0
1377	Proliferative cells1+State1	Proliferative cells1+State1	LAMININ	0.560539	0
1378	Proliferative cells1+State1	Proliferative cells1+State1	MIF	0.0702269	0
1379	Proliferative cells1+State1	Proliferative cells1+State1	MK	0.247528	0
1380	Proliferative cells1+State1	Proliferative cells1+State1	MPZ	0.0105011	0
1381	Proliferative cells1+State1	Proliferative cells1+State1	NOTCH	0.00526424	0
1382	Proliferative cells1+State1	Proliferative cells1+State1	OCLN	0.00998375	0
1383	Proliferative cells1+State1	Proliferative cells1+State1	PARs	0.0092937	0
1384	Proliferative cells1+State1	Proliferative cells1+State1	SEMA4	0.00412122	0
1385	Proliferative cells1+State1	Proliferative cells1+State1	TRAIL	0.00883992	0
1386	Proliferative cells1+State1	Proliferative cells1+State1	VISFATIN	0.0105381	0
1387	Proliferative cells1+State1	Proliferative cells1+State23	AGRN	0.0158717	0
1388	Proliferative cells1+State1	Proliferative cells1+State23	APP	0.0975119	0
1389	Proliferative cells1+State1	Proliferative cells1+State23	BMP	0.000551528	0
1390	Proliferative cells1+State1	Proliferative cells1+State23	CD46	0.0355926	0
1391	Proliferative cells1+State1	Proliferative cells1+State23	CDH	0.0296327	0
1392	Proliferative cells1+State1	Proliferative cells1+State23	CDH1	0.0394417	0
1393	Proliferative cells1+State1	Proliferative cells1+State23	COLLAGEN	0.0464646	0.000666667
1394	Proliferative cells1+State1	Proliferative cells1+State23	DESMOSOME	0.0216638	0
1395	Proliferative cells1+State1	Proliferative cells1+State23	EGF	0.0140374	0
1396	Proliferative cells1+State1	Proliferative cells1+State23	EPHA	0.00621903	0
1397	Proliferative cells1+State1	Proliferative cells1+State23	EPHB	0.0123874	0
1398	Proliferative cells1+State1	Proliferative cells1+State23	FN1	0.00943477	0
1399	Proliferative cells1+State1	Proliferative cells1+State23	GALECTIN	0.0290434	0
1400	Proliferative cells1+State1	Proliferative cells1+State23	GDF	0.000287477	0
1401	Proliferative cells1+State1	Proliferative cells1+State23	GRN	0.00105424	0
1402	Proliferative cells1+State1	Proliferative cells1+State23	HSPG	0.0172024	0
1403	Proliferative cells1+State1	Proliferative cells1+State23	JAM	0.00945221	0
1404	Proliferative cells1+State1	Proliferative cells1+State23	LAMININ	0.549794	0.000857143
1405	Proliferative cells1+State1	Proliferative cells1+State23	MIF	0.056991	0.02
1406	Proliferative cells1+State1	Proliferative cells1+State23	MK	0.245959	0
1407	Proliferative cells1+State1	Proliferative cells1+State23	MPZ	0.0086506	0
1408	Proliferative cells1+State1	Proliferative cells1+State23	NOTCH	0.00365796	0
1409	Proliferative cells1+State1	Proliferative cells1+State23	OCLN	0.00768738	0
1410	Proliferative cells1+State1	Proliferative cells1+State23	PARs	0.00783152	0
1411	Proliferative cells1+State1	Proliferative cells1+State23	SEMA4	0.00340835	0
1412	Proliferative cells1+State1	Proliferative cells1+State23	TGFb	8.54836e-05	0
1413	Proliferative cells1+State1	Proliferative cells1+State23	TRAIL	0.00475787	0
1414	Proliferative cells1+State1	Proliferative cells1+State23	VISFATIN	0.0164788	0
1415	Proliferative cells1+State1	Proliferative cells2	ALCAM	0.00306197	0
1416	Proliferative cells1+State1	Proliferative cells2	APP	0.0965121	0
1417	Proliferative cells1+State1	Proliferative cells2	CDH1	0.00772881	0
1418	Proliferative cells1+State1	Proliferative cells2	COLLAGEN	0.0087318	0
1419	Proliferative cells1+State1	Proliferative cells2	FN1	0.00247716	0
1420	Proliferative cells1+State1	Proliferative cells2	GALECTIN	0.0905172	0
1421	Proliferative cells1+State1	Proliferative cells2	ICAM	0.00455189	0
1422	Proliferative cells1+State1	Proliferative cells2	ICOS	0.00197645	0
1423	Proliferative cells1+State1	Proliferative cells2	JAM	0.00925357	0
1424	Proliferative cells1+State1	Proliferative cells2	LAMININ	0.160837	0.003
1425	Proliferative cells1+State1	Proliferative cells2	MHC-II	0.0420698	0
1426	Proliferative cells1+State1	Proliferative cells2	MIF	0.121002	0.01
1427	Proliferative cells1+State1	Proliferative cells2	MK	0.12229	0
1428	Proliferative cells1+State1	Proliferative cells2	PVR	0.00139075	0
1429	Proliferative cells1+State1	Tregs	APP	0.0657659	0.02
1430	Proliferative cells1+State1	Tregs	CCL	0.0048436	0
1431	Proliferative cells1+State1	Tregs	CD137	0.00289038	0
1432	Proliferative cells1+State1	Tregs	COLLAGEN	0.00942257	0.03
1433	Proliferative cells1+State1	Tregs	CXCL	0.0132217	0
1434	Proliferative cells1+State1	Tregs	GALECTIN	0.0967345	0
1435	Proliferative cells1+State1	Tregs	ICAM	0.00327517	0
1436	Proliferative cells1+State1	Tregs	ICOS	0.0109763	0
1437	Proliferative cells1+State1	Tregs	JAM	0.00721865	0
1438	Proliferative cells1+State1	Tregs	LAMININ	0.112967	0.002
1439	Proliferative cells1+State1	Tregs	MHC-II	0.1884	0
1440	Proliferative cells1+State1	Tregs	MIF	0.0990763	0.035
1441	Proliferative cells1+State1	Tregs	MK	0.052771	0
1442	Proliferative cells1+State1	Tregs	PVR	0.00638402	0
1443	Proliferative cells1+State1	Tumor_cells+State1	AGRN	0.0118219	0
1444	Proliferative cells1+State1	Tumor_cells+State1	APP	0.105235	0
1445	Proliferative cells1+State1	Tumor_cells+State1	CD46	0.0274448	0
1446	Proliferative cells1+State1	Tumor_cells+State1	CDH	0.0378646	0
1447	Proliferative cells1+State1	Tumor_cells+State1	CDH1	0.0554948	0
1448	Proliferative cells1+State1	Tumor_cells+State1	COLLAGEN	0.0656996	0.000555556
1449	Proliferative cells1+State1	Tumor_cells+State1	DESMOSOME	0.0303244	0
1450	Proliferative cells1+State1	Tumor_cells+State1	EGF	0.00918189	0
1451	Proliferative cells1+State1	Tumor_cells+State1	EPHA	0.00618529	0
1452	Proliferative cells1+State1	Tumor_cells+State1	EPHB	0.00179156	0
1453	Proliferative cells1+State1	Tumor_cells+State1	FN1	0.0129086	0
1454	Proliferative cells1+State1	Tumor_cells+State1	GALECTIN	0.0230679	0.01
1455	Proliferative cells1+State1	Tumor_cells+State1	HSPG	0.0128175	0
1456	Proliferative cells1+State1	Tumor_cells+State1	JAM	0.0151072	0
1457	Proliferative cells1+State1	Tumor_cells+State1	LAMININ	0.636364	0.00075
1458	Proliferative cells1+State1	Tumor_cells+State1	MIF	0.0530496	0.03
1459	Proliferative cells1+State1	Tumor_cells+State1	MK	0.243698	0
1460	Proliferative cells1+State1	Tumor_cells+State1	MPZ	0.00380435	0
1461	Proliferative cells1+State1	Tumor_cells+State1	NOTCH	0.00211303	0
1462	Proliferative cells1+State1	Tumor_cells+State1	OCLN	0.00998293	0
1463	Proliferative cells1+State1	Tumor_cells+State1	PARs	0.00583051	0
1464	Proliferative cells1+State1	Tumor_cells+State1	SEMA4	0.00412788	0
1465	Proliferative cells1+State1	Tumor_cells+State1	TRAIL	0.00297412	0
1466	Proliferative cells1+State1	Tumor_cells+State1	VISFATIN	0.030561	0
1467	Proliferative cells1+State1	Tumor_cells+State2	AGRN	0.0105523	0
1468	Proliferative cells1+State1	Tumor_cells+State2	APP	0.0928957	0
1469	Proliferative cells1+State1	Tumor_cells+State2	CD46	0.0263236	0
1470	Proliferative cells1+State1	Tumor_cells+State2	CDH	0.0296589	0
1471	Proliferative cells1+State1	Tumor_cells+State2	CDH1	0.0383768	0
1472	Proliferative cells1+State1	Tumor_cells+State2	COLLAGEN	0.0448647	0
1473	Proliferative cells1+State1	Tumor_cells+State2	DESMOSOME	0.0207642	0
1474	Proliferative cells1+State1	Tumor_cells+State2	EGF	0.00755988	0
1475	Proliferative cells1+State1	Tumor_cells+State2	EPHA	0.00607968	0
1476	Proliferative cells1+State1	Tumor_cells+State2	EPHB	0.00235387	0
1477	Proliferative cells1+State1	Tumor_cells+State2	FN1	0.00851316	0
1478	Proliferative cells1+State1	Tumor_cells+State2	GALECTIN	0.0199944	0.01
1479	Proliferative cells1+State1	Tumor_cells+State2	HSPG	0.0114422	0
1480	Proliferative cells1+State1	Tumor_cells+State2	JAM	0.00997016	0
1481	Proliferative cells1+State1	Tumor_cells+State2	LAMININ	0.479721	0.000857143
1482	Proliferative cells1+State1	Tumor_cells+State2	MIF	0.0463405	0.04
1483	Proliferative cells1+State1	Tumor_cells+State2	MK	0.21116	0
1484	Proliferative cells1+State1	Tumor_cells+State2	MPZ	0.00538926	0
1485	Proliferative cells1+State1	Tumor_cells+State2	NOTCH	0.00142167	0
1486	Proliferative cells1+State1	Tumor_cells+State2	OCLN	0.00713061	0
1487	Proliferative cells1+State1	Tumor_cells+State2	PARs	0.00473188	0
1488	Proliferative cells1+State1	Tumor_cells+State2	SEMA4	0.00283737	0
1489	Proliferative cells1+State1	Tumor_cells+State2	TRAIL	0.00240501	0
1490	Proliferative cells1+State1	Tumor_cells+State2	VISFATIN	0.0149364	0
1491	Proliferative cells1+State1	Tumor_cells+State3	AGRN	0.0082677	0
1492	Proliferative cells1+State1	Tumor_cells+State3	APP	0.109903	0
1493	Proliferative cells1+State1	Tumor_cells+State3	CD46	0.0279512	0
1494	Proliferative cells1+State1	Tumor_cells+State3	CDH	0.0326158	0
1495	Proliferative cells1+State1	Tumor_cells+State3	CDH1	0.0375643	0
1496	Proliferative cells1+State1	Tumor_cells+State3	COLLAGEN	0.0427804	0.002
1497	Proliferative cells1+State1	Tumor_cells+State3	DESMOSOME	0.0180631	0
1498	Proliferative cells1+State1	Tumor_cells+State3	EGF	0.00852697	0
1499	Proliferative cells1+State1	Tumor_cells+State3	EPHA	0.00727791	0
1500	Proliferative cells1+State1	Tumor_cells+State3	EPHB	0.00394516	0
1501	Proliferative cells1+State1	Tumor_cells+State3	FN1	0.00842765	0
1502	Proliferative cells1+State1	Tumor_cells+State3	GALECTIN	0.0223317	0.01
1503	Proliferative cells1+State1	Tumor_cells+State3	HSPG	0.00896666	0
1504	Proliferative cells1+State1	Tumor_cells+State3	JAM	0.0087714	0
1505	Proliferative cells1+State1	Tumor_cells+State3	LAMININ	0.472586	0.000857143
1506	Proliferative cells1+State1	Tumor_cells+State3	MIF	0.0534391	0.02
1507	Proliferative cells1+State1	Tumor_cells+State3	MK	0.210284	0
1508	Proliferative cells1+State1	Tumor_cells+State3	MPZ	0.00330272	0
1509	Proliferative cells1+State1	Tumor_cells+State3	NOTCH	0.000521396	0
1510	Proliferative cells1+State1	Tumor_cells+State3	OCLN	0.00427446	0
1511	Proliferative cells1+State1	Tumor_cells+State3	PARs	0.00475116	0
1512	Proliferative cells1+State1	Tumor_cells+State3	SEMA4	0.00373025	0
1513	Proliferative cells1+State1	Tumor_cells+State3	TRAIL	0.00243236	0
1514	Proliferative cells1+State1	Tumor_cells+State3	VISFATIN	0.00918373	0
1515	Proliferative cells1+State1	iCAFs	CD46	0.00971826	0
1516	Proliferative cells1+State1	iCAFs	CD99	0.0262109	0.02
1517	Proliferative cells1+State1	iCAFs	COLLAGEN	0.0174814	0
1518	Proliferative cells1+State1	iCAFs	EPHA	0.00126001	0
1519	Proliferative cells1+State1	iCAFs	FN1	0.00640447	0
1520	Proliferative cells1+State1	iCAFs	GALECTIN	0.0203982	0.01
1521	Proliferative cells1+State1	iCAFs	GAS	0.0011748	0
1522	Proliferative cells1+State1	iCAFs	GDF	0.00155356	0
1523	Proliferative cells1+State1	iCAFs	JAM	0.00298982	0
1524	Proliferative cells1+State1	iCAFs	LAMININ	0.12507	0.003
1525	Proliferative cells1+State1	iCAFs	MK	0.145202	0
1526	Proliferative cells1+State1	iCAFs	MPZ	0.0104106	0
1527	Proliferative cells1+State1	iCAFs	NOTCH	0.00886495	0
1528	Proliferative cells1+State1	iCAFs	PARs	0.00513218	0
1529	Proliferative cells1+State1	iCAFs	PDGF	0.00741404	0
1530	Proliferative cells1+State1	iCAFs	SEMA4	0.000685459	0
1531	Proliferative cells1+State1	iCAFs	TGFb	0.000165232	0
1532	Proliferative cells1+State1	iCAFs	VISFATIN	0.0344693	0
1533	Proliferative cells1+State1	myCAFs	AGRN	0.00143042	0
1534	Proliferative cells1+State1	myCAFs	CD46	0.0569926	0
1535	Proliferative cells1+State1	myCAFs	COLLAGEN	0.0307812	0
1536	Proliferative cells1+State1	myCAFs	FN1	0.00592709	0
1537	Proliferative cells1+State1	myCAFs	GALECTIN	0.0252091	0.01
1538	Proliferative cells1+State1	myCAFs	GAS	0.00154576	0
1539	Proliferative cells1+State1	myCAFs	GDF	0.00131041	0
1540	Proliferative cells1+State1	myCAFs	GRN	0.00493127	0
1541	Proliferative cells1+State1	myCAFs	HSPG	0.00155225	0
1542	Proliferative cells1+State1	myCAFs	LAMININ	0.37578	0.0012
1543	Proliferative cells1+State1	myCAFs	MK	0.0912365	0
1544	Proliferative cells1+State1	myCAFs	MPZ	0.00254315	0
1545	Proliferative cells1+State1	myCAFs	NOTCH	0.0370793	0
1546	Proliferative cells1+State1	myCAFs	PARs	0.00450265	0
1547	Proliferative cells1+State1	myCAFs	PDGF	0.00794389	0
1548	Proliferative cells1+State1	myCAFs	VISFATIN	0.017467	0
1549	Proliferative cells1+State23	B cells	APP	0.164291	0
1550	Proliferative cells1+State23	B cells	COLLAGEN	0.0137459	0.00333333
1551	Proliferative cells1+State23	B cells	GALECTIN	0.0418263	0
1552	Proliferative cells1+State23	B cells	LAMININ	0.0834702	0
1553	Proliferative cells1+State23	B cells	MIF	0.250687	0
1554	Proliferative cells1+State23	B cells	MK	0.0451936	0
1555	Proliferative cells1+State23	Cytotoxic CD8+ T cells	APP	0.0859199	0
1556	Proliferative cells1+State23	Cytotoxic CD8+ T cells	CD99	0.0189026	0
1557	Proliferative cells1+State23	Cytotoxic CD8+ T cells	COLLAGEN	0.0231478	0
1558	Proliferative cells1+State23	Cytotoxic CD8+ T cells	GALECTIN	0.105174	0
1559	Proliferative cells1+State23	Cytotoxic CD8+ T cells	ICAM	0.000912145	0
1560	Proliferative cells1+State23	Cytotoxic CD8+ T cells	LAMININ	0.140374	0
1561	Proliferative cells1+State23	Cytotoxic CD8+ T cells	MHC-I	0.291878	0
1562	Proliferative cells1+State23	Cytotoxic CD8+ T cells	MIF	0.185764	0
1563	Proliferative cells1+State23	Cytotoxic CD8+ T cells	MK	0.0594803	0
1564	Proliferative cells1+State23	Cytotoxic CD8+ T cells	PVR	0.00120638	0
1565	Proliferative cells1+State23	DCs	ANNEXIN	0.0107102	0
1566	Proliferative cells1+State23	DCs	APP	0.153141	0
1567	Proliferative cells1+State23	DCs	COLLAGEN	0.00461639	0.0266667
1568	Proliferative cells1+State23	DCs	COMPLEMENT	0.00191278	0
1569	Proliferative cells1+State23	DCs	GALECTIN	0.0290192	0
1570	Proliferative cells1+State23	DCs	GAS	0.00178372	0
1571	Proliferative cells1+State23	DCs	ICAM	0.000857119	0
1572	Proliferative cells1+State23	DCs	LAMININ	0.0284014	0
1573	Proliferative cells1+State23	DCs	MIF	0.146486	0
1574	Proliferative cells1+State23	DCs	MK	0.0345618	0
1575	Proliferative cells1+State23	Effector CD4+ T cells	ALCAM	0.00958561	0
1576	Proliferative cells1+State23	Effector CD4+ T cells	APP	0.0558089	0
1577	Proliferative cells1+State23	Effector CD4+ T cells	COLLAGEN	0.0167828	0
1578	Proliferative cells1+State23	Effector CD4+ T cells	GALECTIN	0.105786	0
1579	Proliferative cells1+State23	Effector CD4+ T cells	IL2	0.002005	0
1580	Proliferative cells1+State23	Effector CD4+ T cells	LAMININ	0.101475	0
1581	Proliferative cells1+State23	Effector CD4+ T cells	MIF	0.146904	0
1582	Proliferative cells1+State23	Effector CD4+ T cells	MK	0.0600147	0
1583	Proliferative cells1+State23	Effector CD4+ T cells	PVR	0.00130782	0
1584	Proliferative cells1+State23	Effector CD4+ T cells	VEGI	0.000421144	0
1585	Proliferative cells1+State23	Endothelial cells	APP	0.12697	0
1586	Proliferative cells1+State23	Endothelial cells	CD46	0.00850117	0
1587	Proliferative cells1+State23	Endothelial cells	CD99	0.018104	0
1588	Proliferative cells1+State23	Endothelial cells	EPHB	0.00435687	0
1589	Proliferative cells1+State23	Endothelial cells	GDF	0.00584589	0
1590	Proliferative cells1+State23	Endothelial cells	JAM	0.00695943	0
1591	Proliferative cells1+State23	Endothelial cells	LAMININ	0.0656814	0
1592	Proliferative cells1+State23	Endothelial cells	MK	0.0510112	0
1593	Proliferative cells1+State23	Endothelial cells	NOTCH	0.0163529	0
1594	Proliferative cells1+State23	Endothelial cells	PARs	0.00563206	0
1595	Proliferative cells1+State23	Endothelial cells	VEGF	0.0334854	0
1596	Proliferative cells1+State23	Endothelial cells	VISFATIN	0.0337315	0
1597	Proliferative cells1+State23	Macrophages	ANNEXIN	0.024259	0
1598	Proliferative cells1+State23	Macrophages	APP	0.148364	0
1599	Proliferative cells1+State23	Macrophages	CD99	0.00923219	0
1600	Proliferative cells1+State23	Macrophages	COLLAGEN	0.0243055	0
1601	Proliferative cells1+State23	Macrophages	COMPLEMENT	0.0167438	0
1602	Proliferative cells1+State23	Macrophages	GALECTIN	0.122917	0
1603	Proliferative cells1+State23	Macrophages	GAS	0.00546941	0
1604	Proliferative cells1+State23	Macrophages	GDF	0.000955549	0
1605	Proliferative cells1+State23	Macrophages	GRN	0.00372639	0
1606	Proliferative cells1+State23	Macrophages	ICAM	0.00785708	0
1607	Proliferative cells1+State23	Macrophages	IL2	0.000471278	0
1608	Proliferative cells1+State23	Macrophages	JAM	0.0120429	0
1609	Proliferative cells1+State23	Macrophages	LAMININ	0.135588	0
1610	Proliferative cells1+State23	Macrophages	MHC-I	0.00752397	0
1611	Proliferative cells1+State23	Macrophages	MHC-II	0.285264	0
1612	Proliferative cells1+State23	Macrophages	MIF	0.204952	0
1613	Proliferative cells1+State23	Macrophages	MK	0.122108	0
1614	Proliferative cells1+State23	Macrophages	MPZ	0.00203591	0
1615	Proliferative cells1+State23	Macrophages	NOTCH	0.00478369	0
1616	Proliferative cells1+State23	Macrophages	SEMA4	0.00142688	0
1617	Proliferative cells1+State23	Macrophages	VISFATIN	0.0165119	0
1618	Proliferative cells1+State23	Mast cells	COLLAGEN	0.0254789	0
1619	Proliferative cells1+State23	Mast cells	GALECTIN	0.056568	0
1620	Proliferative cells1+State23	Mast cells	KIT	0.0208443	0
1621	Proliferative cells1+State23	Mast cells	LAMININ	0.152197	0
1622	Proliferative cells1+State23	Mast cells	MIF	0.0473204	0
1623	Proliferative cells1+State23	Mast cells	MK	0.0169479	0
1624	Proliferative cells1+State23	Monocytes	ANNEXIN	0.0639094	0
1625	Proliferative cells1+State23	Monocytes	APP	0.118971	0
1626	Proliferative cells1+State23	Monocytes	CD99	0.00435076	0
1627	Proliferative cells1+State23	Monocytes	COLLAGEN	0.0303038	0
1628	Proliferative cells1+State23	Monocytes	COMPLEMENT	0.00833939	0
1629	Proliferative cells1+State23	Monocytes	GALECTIN	0.119222	0
1630	Proliferative cells1+State23	Monocytes	ICAM	0.00374282	0
1631	Proliferative cells1+State23	Monocytes	LAMININ	0.179822	0
1632	Proliferative cells1+State23	Monocytes	MHC-II	0.0674818	0
1633	Proliferative cells1+State23	Monocytes	MIF	0.196828	0
1634	Proliferative cells1+State23	Monocytes	MK	0.0164886	0
1635	Proliferative cells1+State23	Monocytes	NOTCH	0.0061688	0
1636	Proliferative cells1+State23	Monocytes	SAA	0.000422313	0
1637	Proliferative cells1+State23	Monocytes	VISFATIN	0.0173126	0
1638	Proliferative cells1+State23	Naive CD4+ T cells	APP	0.0547063	0
1639	Proliferative cells1+State23	Naive CD4+ T cells	COLLAGEN	0.0148714	0.00333333
1640	Proliferative cells1+State23	Naive CD4+ T cells	GALECTIN	0.0473311	0
1641	Proliferative cells1+State23	Naive CD4+ T cells	IL2	0.000667394	0
1642	Proliferative cells1+State23	Naive CD4+ T cells	LAMININ	0.0901609	0
1643	Proliferative cells1+State23	Naive CD4+ T cells	MIF	0.13614	0
1644	Proliferative cells1+State23	Naive CD4+ T cells	MK	0.0202099	0
1645	Proliferative cells1+State23	Neutrophils1	ANNEXIN	0.0219994	0
1646	Proliferative cells1+State23	Neutrophils1	APP	0.0622902	0
1647	Proliferative cells1+State23	Neutrophils1	COLLAGEN	0.0171661	0
1648	Proliferative cells1+State23	Neutrophils1	GALECTIN	0.116839	0
1649	Proliferative cells1+State23	Neutrophils1	IL2	0.000684604	0
1650	Proliferative cells1+State23	Neutrophils1	LAMININ	0.103737	0
1651	Proliferative cells1+State23	Neutrophils1	MIF	0.147491	0
1652	Proliferative cells1+State23	Neutrophils1	MK	0.0228187	0
1653	Proliferative cells1+State23	Neutrophils2	ANNEXIN	0.0590877	0
1654	Proliferative cells1+State23	Neutrophils2	APP	0.0262635	0.04
1655	Proliferative cells1+State23	Neutrophils2	COLLAGEN	0.00733755	0.02
1656	Proliferative cells1+State23	Neutrophils2	CXCL	0.10571	0
1657	Proliferative cells1+State23	Neutrophils2	GALECTIN	0.0939654	0
1658	Proliferative cells1+State23	Neutrophils2	LAMININ	0.0449659	0
1659	Proliferative cells1+State23	Neutrophils2	MIF	0.0930958	0.00333333
1660	Proliferative cells1+State23	Neutrophils2	SAA	0.000890119	0
1661	Proliferative cells1+State23	Plasma cells	APP	0.107527	0
1662	Proliferative cells1+State23	Plasma cells	CDH1	0.00356903	0
1663	Proliferative cells1+State23	Plasma cells	COLLAGEN	0.0240989	0.00166667
1664	Proliferative cells1+State23	Plasma cells	GALECTIN	0.0288546	0
1665	Proliferative cells1+State23	Plasma cells	LAMININ	0.0917221	0
1666	Proliferative cells1+State23	Plasma cells	MIF	0.154091	0
1667	Proliferative cells1+State23	Plasma cells	MK	0.0694751	0
1668	Proliferative cells1+State23	Proliferative cells1+State1	AGRN	0.009257	0
1669	Proliferative cells1+State23	Proliferative cells1+State1	APP	0.118374	0
1670	Proliferative cells1+State23	Proliferative cells1+State1	BMP	0.000621582	0
1671	Proliferative cells1+State23	Proliferative cells1+State1	CD46	0.0239009	0
1672	Proliferative cells1+State23	Proliferative cells1+State1	CDH	0.0296327	0
1673	Proliferative cells1+State23	Proliferative cells1+State1	CDH1	0.0283844	0
1674	Proliferative cells1+State23	Proliferative cells1+State1	COLLAGEN	0.0533737	0
1675	Proliferative cells1+State23	Proliferative cells1+State1	DESMOSOME	0.0156118	0
1676	Proliferative cells1+State23	Proliferative cells1+State1	EGF	0.0115226	0
1677	Proliferative cells1+State23	Proliferative cells1+State1	EPHA	0.0106155	0
1678	Proliferative cells1+State23	Proliferative cells1+State1	EPHB	0.00810538	0
1679	Proliferative cells1+State23	Proliferative cells1+State1	GALECTIN	0.0371102	0
1680	Proliferative cells1+State23	Proliferative cells1+State1	HSPG	0.0114811	0
1681	Proliferative cells1+State23	Proliferative cells1+State1	JAM	0.00945221	0
1682	Proliferative cells1+State23	Proliferative cells1+State1	LAMININ	0.482033	0
1683	Proliferative cells1+State23	Proliferative cells1+State1	MIF	0.0915947	0
1684	Proliferative cells1+State23	Proliferative cells1+State1	MK	0.240533	0
1685	Proliferative cells1+State23	Proliferative cells1+State1	MPZ	0.0086506	0
1686	Proliferative cells1+State23	Proliferative cells1+State1	NOTCH	0.00764257	0
1687	Proliferative cells1+State23	Proliferative cells1+State1	OCLN	0.00768738	0
1688	Proliferative cells1+State23	Proliferative cells1+State1	PARs	0.0136859	0
1689	Proliferative cells1+State23	Proliferative cells1+State1	SEMA4	0.00642201	0
1690	Proliferative cells1+State23	Proliferative cells1+State1	TRAIL	0.00708801	0
1691	Proliferative cells1+State23	Proliferative cells1+State1	VISFATIN	0.00763995	0
1692	Proliferative cells1+State23	Proliferative cells1+State23	AGRN	0.012468	0
1693	Proliferative cells1+State23	Proliferative cells1+State23	APP	0.095823	0
1694	Proliferative cells1+State23	Proliferative cells1+State23	BMP	0.000809595	0
1695	Proliferative cells1+State23	Proliferative cells1+State23	CD46	0.0311293	0
1696	Proliferative cells1+State23	Proliferative cells1+State23	CDH	0.021761	0
1697	Proliferative cells1+State23	Proliferative cells1+State23	CDH1	0.0290422	0
1698	Proliferative cells1+State23	Proliferative cells1+State23	COLLAGEN	0.0530061	0.000555556
1699	Proliferative cells1+State23	Proliferative cells1+State23	DESMOSOME	0.0130923	0
1700	Proliferative cells1+State23	Proliferative cells1+State23	EGF	0.0107899	0
1701	Proliferative cells1+State23	Proliferative cells1+State23	EPHA	0.0125735	0
1702	Proliferative cells1+State23	Proliferative cells1+State23	EPHB	0.015609	0
1703	Proliferative cells1+State23	Proliferative cells1+State23	GALECTIN	0.0303133	0
1704	Proliferative cells1+State23	Proliferative cells1+State23	GDF	0.000201136	0
1705	Proliferative cells1+State23	Proliferative cells1+State23	GRN	0.000980566	0
1706	Proliferative cells1+State23	Proliferative cells1+State23	HSPG	0.0154516	0
1707	Proliferative cells1+State23	Proliferative cells1+State23	JAM	0.00785144	0
1708	Proliferative cells1+State23	Proliferative cells1+State23	LAMININ	0.472543	0
1709	Proliferative cells1+State23	Proliferative cells1+State23	MIF	0.074655	0
1710	Proliferative cells1+State23	Proliferative cells1+State23	MK	0.238968	0
1711	Proliferative cells1+State23	Proliferative cells1+State23	MPZ	0.00712382	0
1712	Proliferative cells1+State23	Proliferative cells1+State23	NOTCH	0.00531151	0
1713	Proliferative cells1+State23	Proliferative cells1+State23	OCLN	0.00591605	0
1714	Proliferative cells1+State23	Proliferative cells1+State23	PARs	0.0115357	0
1715	Proliferative cells1+State23	Proliferative cells1+State23	SEMA4	0.00520569	0
1716	Proliferative cells1+State23	Proliferative cells1+State23	TRAIL	0.00381183	0
1717	Proliferative cells1+State23	Proliferative cells1+State23	VISFATIN	0.0119666	0
1718	Proliferative cells1+State23	Proliferative cells2	ALCAM	0.00376782	0
1719	Proliferative cells1+State23	Proliferative cells2	APP	0.0948387	0
1720	Proliferative cells1+State23	Proliferative cells2	CD99	0.0174118	0
1721	Proliferative cells1+State23	Proliferative cells2	CDH1	0.00564187	0
1722	Proliferative cells1+State23	Proliferative cells2	COLLAGEN	0.022723	0.00166667
1723	Proliferative cells1+State23	Proliferative cells2	GALECTIN	0.094392	0
1724	Proliferative cells1+State23	Proliferative cells2	ICAM	0.00298801	0
1725	Proliferative cells1+State23	Proliferative cells2	JAM	0.00768618	0
1726	Proliferative cells1+State23	Proliferative cells2	LAMININ	0.138191	0
1727	Proliferative cells1+State23	Proliferative cells2	MHC-II	0.0285429	0
1728	Proliferative cells1+State23	Proliferative cells2	MIF	0.158323	0
1729	Proliferative cells1+State23	Proliferative cells2	MK	0.118815	0
1730	Proliferative cells1+State23	Proliferative cells2	PVR	0.00105452	0
1731	Proliferative cells1+State23	Tregs	APP	0.0645875	0
1732	Proliferative cells1+State23	Tregs	CCL	0.00289257	0
1733	Proliferative cells1+State23	Tregs	CD137	0.00532299	0
1734	Proliferative cells1+State23	Tregs	COLLAGEN	0.016065	0
1735	Proliferative cells1+State23	Tregs	CXCL	0.0115777	0
1736	Proliferative cells1+State23	Tregs	GALECTIN	0.100859	0
1737	Proliferative cells1+State23	Tregs	ICAM	0.0021496	0
1738	Proliferative cells1+State23	Tregs	IL2	0.00117853	0
1739	Proliferative cells1+State23	Tregs	JAM	0.00599385	0
1740	Proliferative cells1+State23	Tregs	LAMININ	0.0972334	0
1741	Proliferative cells1+State23	Tregs	MHC-II	0.128492	0
1742	Proliferative cells1+State23	Tregs	MIF	0.130102	0
1743	Proliferative cells1+State23	Tregs	MK	0.051233	0
1744	Proliferative cells1+State23	Tregs	PVR	0.00484648	0
1745	Proliferative cells1+State23	Tumor_cells+State1	AGRN	0.00927851	0
1746	Proliferative cells1+State23	Tumor_cells+State1	APP	0.103427	0
1747	Proliferative cells1+State23	Tumor_cells+State1	CD46	0.0239779	0
1748	Proliferative cells1+State23	Tumor_cells+State1	CDH	0.0278689	0
1749	Proliferative cells1+State23	Tumor_cells+State1	CDH1	0.0410435	0
1750	Proliferative cells1+State23	Tumor_cells+State1	COLLAGEN	0.0666524	0.000952381
1751	Proliferative cells1+State23	Tumor_cells+State1	DESMOSOME	0.0183905	0
1752	Proliferative cells1+State23	Tumor_cells+State1	EGF	0.0070562	0
1753	Proliferative cells1+State23	Tumor_cells+State1	EPHA	0.0124964	0
1754	Proliferative cells1+State23	Tumor_cells+State1	EPHB	0.00225962	0
1755	Proliferative cells1+State23	Tumor_cells+State1	GALECTIN	0.0240829	0
1756	Proliferative cells1+State23	Tumor_cells+State1	HSPG	0.0115078	0
1757	Proliferative cells1+State23	Tumor_cells+State1	JAM	0.0125609	0
1758	Proliferative cells1+State23	Tumor_cells+State1	LAMININ	0.547334	0
1759	Proliferative cells1+State23	Tumor_cells+State1	MIF	0.0695821	0
1760	Proliferative cells1+State23	Tumor_cells+State1	MK	0.236711	0
1761	Proliferative cells1+State23	Tumor_cells+State1	MPZ	0.00313021	0
1762	Proliferative cells1+State23	Tumor_cells+State1	NOTCH	0.00306803	0
1763	Proliferative cells1+State23	Tumor_cells+State1	OCLN	0.00768675	0
1764	Proliferative cells1+State23	Tumor_cells+State1	PARs	0.00859472	0
1765	Proliferative cells1+State23	Tumor_cells+State1	SEMA4	0.00647229	0
1766	Proliferative cells1+State23	Tumor_cells+State1	TRAIL	0.00238191	0
1767	Proliferative cells1+State23	Tumor_cells+State1	VISFATIN	0.0222802	0
1768	Proliferative cells1+State23	Tumor_cells+State2	AGRN	0.00827972	0
1769	Proliferative cells1+State23	Tumor_cells+State2	APP	0.0912787	0
1770	Proliferative cells1+State23	Tumor_cells+State2	CD46	0.0229949	0
1771	Proliferative cells1+State23	Tumor_cells+State2	CDH	0.0217803	0
1772	Proliferative cells1+State23	Tumor_cells+State2	CDH1	0.0282499	0
1773	Proliferative cells1+State23	Tumor_cells+State2	COLLAGEN	0.0474134	0.00166667
1774	Proliferative cells1+State23	Tumor_cells+State2	DESMOSOME	0.012544	0
1775	Proliferative cells1+State23	Tumor_cells+State2	EGF	0.0058092	0
1776	Proliferative cells1+State23	Tumor_cells+State2	EPHA	0.0122895	0
1777	Proliferative cells1+State23	Tumor_cells+State2	EPHB	0.00296938	0
1778	Proliferative cells1+State23	Tumor_cells+State2	GALECTIN	0.0208771	0
1779	Proliferative cells1+State23	Tumor_cells+State2	HSPG	0.0102715	0
1780	Proliferative cells1+State23	Tumor_cells+State2	JAM	0.00828241	0
1781	Proliferative cells1+State23	Tumor_cells+State2	LAMININ	0.412043	0
1782	Proliferative cells1+State23	Tumor_cells+State2	MIF	0.0609167	0
1783	Proliferative cells1+State23	Tumor_cells+State2	MK	0.205067	0
1784	Proliferative cells1+State23	Tumor_cells+State2	MPZ	0.00443551	0
1785	Proliferative cells1+State23	Tumor_cells+State2	NOTCH	0.00206449	0
1786	Proliferative cells1+State23	Tumor_cells+State2	OCLN	0.00548686	0
1787	Proliferative cells1+State23	Tumor_cells+State2	PARs	0.0069772	0
1788	Proliferative cells1+State23	Tumor_cells+State2	SEMA4	0.00430568	0
1789	Proliferative cells1+State23	Tumor_cells+State2	TRAIL	0.0019259	0
1790	Proliferative cells1+State23	Tumor_cells+State2	VISFATIN	0.0108419	0
1791	Proliferative cells1+State23	Tumor_cells+State3	AGRN	0.00648392	0
1792	Proliferative cells1+State23	Tumor_cells+State3	APP	0.108026	0
1793	Proliferative cells1+State23	Tumor_cells+State3	CD46	0.0244218	0
1794	Proliferative cells1+State23	Tumor_cells+State3	CDH	0.0239712	0
1795	Proliferative cells1+State23	Tumor_cells+State3	CDH1	0.0276456	0
1796	Proliferative cells1+State23	Tumor_cells+State3	COLLAGEN	0.0467213	0.00166667
1797	Proliferative cells1+State23	Tumor_cells+State3	DESMOSOME	0.0109003	0
1798	Proliferative cells1+State23	Tumor_cells+State3	EGF	0.00655272	0
1799	Proliferative cells1+State23	Tumor_cells+State3	EPHA	0.014694	0
1800	Proliferative cells1+State23	Tumor_cells+State3	EPHB	0.00497557	0
1801	Proliferative cells1+State23	Tumor_cells+State3	GALECTIN	0.0233151	0
1802	Proliferative cells1+State23	Tumor_cells+State3	HSPG	0.0080472	0
1803	Proliferative cells1+State23	Tumor_cells+State3	JAM	0.00728508	0
1804	Proliferative cells1+State23	Tumor_cells+State3	LAMININ	0.405889	0
1805	Proliferative cells1+State23	Tumor_cells+State3	MIF	0.070084	0
1806	Proliferative cells1+State23	Tumor_cells+State3	MK	0.20425	0
1807	Proliferative cells1+State23	Tumor_cells+State3	MPZ	0.00271722	0
1808	Proliferative cells1+State23	Tumor_cells+State3	NOTCH	0.000757285	0
1809	Proliferative cells1+State23	Tumor_cells+State3	OCLN	0.00328693	0
1810	Proliferative cells1+State23	Tumor_cells+State3	PARs	0.00700512	0
1811	Proliferative cells1+State23	Tumor_cells+State3	SEMA4	0.00562756	0
1812	Proliferative cells1+State23	Tumor_cells+State3	TRAIL	0.00194781	0
1813	Proliferative cells1+State23	Tumor_cells+State3	VISFATIN	0.00665554	0
1814	Proliferative cells1+State23	iCAFs	CD46	0.00847109	0
1815	Proliferative cells1+State23	iCAFs	CD99	0.0250942	0
1816	Proliferative cells1+State23	iCAFs	COLLAGEN	0.0242175	0.00333333
1817	Proliferative cells1+State23	iCAFs	EDN	0.000325731	0
1818	Proliferative cells1+State23	iCAFs	EPHA	0.00255341	0
1819	Proliferative cells1+State23	iCAFs	GALECTIN	0.0212983	0
1820	Proliferative cells1+State23	iCAFs	GAS	0.00264991	0
1821	Proliferative cells1+State23	iCAFs	GDF	0.00108738	0
1822	Proliferative cells1+State23	iCAFs	JAM	0.00248074	0
1823	Proliferative cells1+State23	iCAFs	LAMININ	0.107242	0
1824	Proliferative cells1+State23	iCAFs	MIF	0.0279368	0.01
1825	Proliferative cells1+State23	iCAFs	MK	0.140952	0
1826	Proliferative cells1+State23	iCAFs	MPZ	0.00857587	0
1827	Proliferative cells1+State23	iCAFs	NOTCH	0.0128651	0
1828	Proliferative cells1+State23	iCAFs	PARs	0.00755797	0
1829	Proliferative cells1+State23	iCAFs	PDGF	0.00622203	0
1830	Proliferative cells1+State23	iCAFs	SEMA4	0.00110717	0
1831	Proliferative cells1+State23	iCAFs	VISFATIN	0.025157	0
1832	Proliferative cells1+State23	myCAFs	AGRN	0.00112014	0
1833	Proliferative cells1+State23	myCAFs	CD46	0.0499848	0
1834	Proliferative cells1+State23	myCAFs	CD99	0.0174251	0.03
1835	Proliferative cells1+State23	myCAFs	COLLAGEN	0.0378509	0.00111111
1836	Proliferative cells1+State23	myCAFs	EDN	0.00233399	0
1837	Proliferative cells1+State23	myCAFs	GALECTIN	0.0263158	0
1838	Proliferative cells1+State23	myCAFs	GAS	0.00348502	0
1839	Proliferative cells1+State23	myCAFs	GDF	0.000917121	0
1840	Proliferative cells1+State23	myCAFs	GRN	0.0045879	0
1841	Proliferative cells1+State23	myCAFs	HSPG	0.00139201	0
1842	Proliferative cells1+State23	myCAFs	LAMININ	0.323218	0
1843	Proliferative cells1+State23	myCAFs	MK	0.0885588	0
1844	Proliferative cells1+State23	myCAFs	MPZ	0.00209203	0
1845	Proliferative cells1+State23	myCAFs	NOTCH	0.053475	0
1846	Proliferative cells1+State23	myCAFs	PARs	0.00663287	0
1847	Proliferative cells1+State23	myCAFs	PDGF	0.00667396	0
1848	Proliferative cells1+State23	myCAFs	VISFATIN	0.0126877	0
1849	Proliferative cells2	B cells	COLLAGEN	0.00374648	0
1850	Proliferative cells2	B cells	GALECTIN	0.00782134	0.02
1851	Proliferative cells2	B cells	MIF	0.0795192	0
1852	Proliferative cells2	B cells	SELPLG	0.00292139	0
1853	Proliferative cells2	Cytotoxic CD8+ T cells	CD99	0.045432	0
1854	Proliferative cells2	Cytotoxic CD8+ T cells	COLLAGEN	0.00630949	0
1855	Proliferative cells2	Cytotoxic CD8+ T cells	GALECTIN	0.0268706	0
1856	Proliferative cells2	Cytotoxic CD8+ T cells	MHC-I	0.313784	0
1857	Proliferative cells2	Cytotoxic CD8+ T cells	MIF	0.0572999	0
1858	Proliferative cells2	DCs	ANNEXIN	0.00908698	0
1859	Proliferative cells2	DCs	CD6	0.000607195	0
1860	Proliferative cells2	DCs	COLLAGEN	0.00125727	0.04
1861	Proliferative cells2	DCs	GALECTIN	0.00120345	0
1862	Proliferative cells2	DCs	IFN-II	0.00207937	0
1863	Proliferative cells2	DCs	ITGB2	0.00391695	0
1864	Proliferative cells2	DCs	MIF	0.0270709	0
1865	Proliferative cells2	DCs	SELPLG	0.00165915	0
1866	Proliferative cells2	Effector CD4+ T cells	CD99	0.0184754	0
1867	Proliferative cells2	Effector CD4+ T cells	CLEC	0.0370537	0
1868	Proliferative cells2	Effector CD4+ T cells	COLLAGEN	0.00457532	0
1869	Proliferative cells2	Effector CD4+ T cells	GALECTIN	0.0270581	0
1870	Proliferative cells2	Effector CD4+ T cells	MIF	0.0255599	0.01
1871	Proliferative cells2	Endothelial cells	CD46	0.0016668	0
1872	Proliferative cells2	Endothelial cells	CD99	0.0435623	0
1873	Proliferative cells2	Endothelial cells	ITGB2	0.0380915	0
1874	Proliferative cells2	Endothelial cells	PARs	0.00891164	0
1875	Proliferative cells2	Endothelial cells	SELL	0.00480744	0
1876	Proliferative cells2	Endothelial cells	SELPLG	0.0038152	0
1877	Proliferative cells2	Endothelial cells	VISFATIN	0.0342402	0
1878	Proliferative cells2	Macrophages	ANNEXIN	0.0206252	0
1879	Proliferative cells2	Macrophages	CCL	0.0661232	0
1880	Proliferative cells2	Macrophages	CD45	0.118914	0
1881	Proliferative cells2	Macrophages	CD6	0.00561853	0
1882	Proliferative cells2	Macrophages	CD99	0.0507252	0
1883	Proliferative cells2	Macrophages	COLLAGEN	0.0066285	0
1884	Proliferative cells2	Macrophages	GALECTIN	0.031208	0
1885	Proliferative cells2	Macrophages	IFN-II	0.00994422	0
1886	Proliferative cells2	Macrophages	ITGB2	0.0252314	0
1887	Proliferative cells2	Macrophages	MHC-I	0.00550134	0
1888	Proliferative cells2	Macrophages	MHC-II	0.260755	0
1889	Proliferative cells2	Macrophages	MIF	0.063735	0
1890	Proliferative cells2	Macrophages	SEMA4	0.00348153	0
1891	Proliferative cells2	Macrophages	TGFb	0.00232578	0
1892	Proliferative cells2	Macrophages	VISFATIN	0.0167613	0
1893	Proliferative cells2	Mast cells	COLLAGEN	0.00695094	0
1894	Proliferative cells2	Mast cells	GALECTIN	0.0144605	0
1895	Proliferative cells2	Mast cells	ITGB2	0.00788114	0
1896	Proliferative cells2	Monocytes	ANNEXIN	0.0544888	0
1897	Proliferative cells2	Monocytes	CCL	0.0234317	0
1898	Proliferative cells2	Monocytes	CD99	0.0247422	0.02
1899	Proliferative cells2	Monocytes	COLLAGEN	0.00827047	0
1900	Proliferative cells2	Monocytes	GALECTIN	0.0304416	0
1901	Proliferative cells2	Monocytes	IFN-II	0.00428445	0
1902	Proliferative cells2	Monocytes	ITGB2	0.0292007	0
1903	Proliferative cells2	Monocytes	MHC-II	0.0616549	0
1904	Proliferative cells2	Monocytes	MIF	0.0380919	0
1905	Proliferative cells2	Monocytes	SELPLG	0.00269524	0
1906	Proliferative cells2	Monocytes	VISFATIN	0.0175738	0
1907	Proliferative cells2	Naive CD4+ T cells	CD99	0.0178703	0
1908	Proliferative cells2	Naive CD4+ T cells	COLLAGEN	0.00405361	0
1909	Proliferative cells2	Naive CD4+ T cells	GALECTIN	0.00845969	0
1910	Proliferative cells2	Neutrophils1	ANNEXIN	0.0186976	0
1911	Proliferative cells2	Neutrophils1	COLLAGEN	0.00467997	0
1912	Proliferative cells2	Neutrophils1	GALECTIN	0.0300758	0
1913	Proliferative cells2	Neutrophils1	ITGB2	0.0303469	0
1914	Proliferative cells2	Neutrophils1	SELPLG	0.0045555	0
1915	Proliferative cells2	Neutrophils2	ANNEXIN	0.050278	0
1916	Proliferative cells2	Neutrophils2	COLLAGEN	0.00199883	0.03
1917	Proliferative cells2	Neutrophils2	GALECTIN	0.0200332	0
1918	Proliferative cells2	Neutrophils2	ITGB2	0.0503785	0
1919	Proliferative cells2	Neutrophils2	MIF	0.00854019	0
1920	Proliferative cells2	Neutrophils2	SELPLG	0.00683428	0
1921	Proliferative cells2	Plasma cells	CD99	0.0307809	0
1922	Proliferative cells2	Plasma cells	COLLAGEN	0.00656731	0
1923	Proliferative cells2	Plasma cells	ITGB2	0.0266066	0
1924	Proliferative cells2	Plasma cells	MIF	0.0235552	0.02
1925	Proliferative cells2	Proliferative cells1+State1	CD46	0.00474543	0
1926	Proliferative cells2	Proliferative cells1+State1	CD6	0.00306197	0
1927	Proliferative cells2	Proliferative cells1+State1	CD96	0.00162069	0
1928	Proliferative cells2	Proliferative cells1+State1	COLLAGEN	0.0145447	0
1929	Proliferative cells2	Proliferative cells1+State1	GALECTIN	0.00934308	0.03
1930	Proliferative cells2	Proliferative cells1+State1	IFN-II	0.00344899	0
1931	Proliferative cells2	Proliferative cells1+State1	ITGB2	0.00232332	0
1932	Proliferative cells2	Proliferative cells1+State1	MIF	0.0281864	0.01
1933	Proliferative cells2	Proliferative cells1+State1	PARs	0.0216293	0
1934	Proliferative cells2	Proliferative cells1+State1	SELL	0.00113996	0
1935	Proliferative cells2	Proliferative cells1+State1	SEMA4	0.013036	0
1936	Proliferative cells2	Proliferative cells1+State1	TIGIT	0.00139075	0
1937	Proliferative cells2	Proliferative cells1+State1	TRAIL	0.00489419	0
1938	Proliferative cells2	Proliferative cells1+State1	VISFATIN	0.00775637	0
1939	Proliferative cells2	Proliferative cells1+State23	CD39	0.000427296	0
1940	Proliferative cells2	Proliferative cells1+State23	CD46	0.00621749	0
1941	Proliferative cells2	Proliferative cells1+State23	CD6	0.00376782	0
1942	Proliferative cells2	Proliferative cells1+State23	CD96	0.00122894	0
1943	Proliferative cells2	Proliferative cells1+State23	CD99	0.0174118	0
1944	Proliferative cells2	Proliferative cells1+State23	COLLAGEN	0.0144434	0
1945	Proliferative cells2	Proliferative cells1+State23	IFN-II	0.00341666	0
1946	Proliferative cells2	Proliferative cells1+State23	ITGB2	0.0015255	0
1947	Proliferative cells2	Proliferative cells1+State23	PARs	0.0182397	0
1948	Proliferative cells2	Proliferative cells1+State23	SELL	0.00162115	0
1949	Proliferative cells2	Proliferative cells1+State23	SEMA4	0.0108003	0
1950	Proliferative cells2	Proliferative cells1+State23	TGFb	0.00166983	0
1951	Proliferative cells2	Proliferative cells1+State23	TIGIT	0.00105452	0
1952	Proliferative cells2	Proliferative cells1+State23	TRAIL	0.00262934	0
1953	Proliferative cells2	Proliferative cells1+State23	VISFATIN	0.0121481	0
1954	Proliferative cells2	Proliferative cells2	CD99	0.0419384	0
1955	Proliferative cells2	Proliferative cells2	COLLAGEN	0.00619269	0
1956	Proliferative cells2	Proliferative cells2	GALECTIN	0.0240181	0
1957	Proliferative cells2	Proliferative cells2	MHC-II	0.0260759	0
1958	Proliferative cells2	Proliferative cells2	MIF	0.0241018	0.01
1959	Proliferative cells2	Proliferative cells2	SELPLG	0.000910693	0
1960	Proliferative cells2	Tregs	CD99	0.0151178	0.04
1961	Proliferative cells2	Tregs	COLLAGEN	0.00437939	0
1962	Proliferative cells2	Tregs	GALECTIN	0.0257412	0
1963	Proliferative cells2	Tregs	MHC-II	0.117414	0
1964	Proliferative cells2	Tregs	SELPLG	0.00268272	0
1965	Proliferative cells2	Tumor_cells+State1	CD46	0.00476101	0
1966	Proliferative cells2	Tumor_cells+State1	CD6	0.00494429	0
1967	Proliferative cells2	Tumor_cells+State1	COLLAGEN	0.0181638	0.00142857
1968	Proliferative cells2	Tumor_cells+State1	IFN-II	0.00505594	0
1969	Proliferative cells2	Tumor_cells+State1	ITGB2	0.00260186	0
1970	Proliferative cells2	Tumor_cells+State1	PARs	0.0136081	0
1971	Proliferative cells2	Tumor_cells+State1	SELL	0.00167309	0
1972	Proliferative cells2	Tumor_cells+State1	SEMA4	0.0130548	0
1973	Proliferative cells2	Tumor_cells+State1	TRAIL	0.00164227	0
1974	Proliferative cells2	Tumor_cells+State1	VISFATIN	0.0226146	0
1975	Proliferative cells2	Tumor_cells+State2	CD46	0.00456215	0
1976	Proliferative cells2	Tumor_cells+State2	CD6	0.00292123	0
1977	Proliferative cells2	Tumor_cells+State2	CD99	0.0168233	0
1978	Proliferative cells2	Tumor_cells+State2	COLLAGEN	0.0129185	0.00333333
1979	Proliferative cells2	Tumor_cells+State2	IFN-II	0.00399344	0
1980	Proliferative cells2	Tumor_cells+State2	ITGB2	0.00128236	0
1981	Proliferative cells2	Tumor_cells+State2	PARs	0.0110527	0
1982	Proliferative cells2	Tumor_cells+State2	SELL	0.000612537	0
1983	Proliferative cells2	Tumor_cells+State2	SEMA4	0.00900117	0
1984	Proliferative cells2	Tumor_cells+State2	TRAIL	0.00132768	0
1985	Proliferative cells2	Tumor_cells+State2	VISFATIN	0.0110066	0
1986	Proliferative cells2	Tumor_cells+State3	CD46	0.00485093	0
1987	Proliferative cells2	Tumor_cells+State3	CD6	0.00224149	0
1988	Proliferative cells2	Tumor_cells+State3	COLLAGEN	0.0127303	0.00166667
1989	Proliferative cells2	Tumor_cells+State3	IFN-II	0.00349557	0
1990	Proliferative cells2	Tumor_cells+State3	ITGB2	0.0016657	0
1991	Proliferative cells2	Tumor_cells+State3	PARs	0.0110955	0
1992	Proliferative cells2	Tumor_cells+State3	SELL	0.000658911	0
1993	Proliferative cells2	Tumor_cells+State3	SEMA4	0.0118166	0
1994	Proliferative cells2	Tumor_cells+State3	TRAIL	0.00134279	0
1995	Proliferative cells2	Tumor_cells+State3	VISFATIN	0.00675706	0
1996	Proliferative cells2	iCAFs	CD46	0.00166086	0
1997	Proliferative cells2	iCAFs	CD99	0.0597839	0
1998	Proliferative cells2	iCAFs	COLLAGEN	0.00659759	0.00666667
[truncated: 1,513 more rows]
