# Supplementary material for: ECM remodeling-associated immune signatures and hub proteins: predictive markers and therapeutic targets for metastatic gastric cancer
Source: Front Immunol. 2026 Feb 6;17:1765095. doi: 10.3389/fimmu.2026.1765095 (PMC12920572; doi:10.3389/fimmu.2026.1765095)
Supplement: Supplementary file 14 [file Table11.xlsx]

## Sheet: de_passway
The results of cellular communication interactions are enriched at the pathway level
	passway	Primary	Metastasis	p
71	RESISTIN	42	0	3.29016e-08
103	TNF	0	42	3.29016e-08
91	VISFATIN	177	72	1.69837e-06
27	COLLAGEN	215	108	2.30133e-05
94	CD22	0	26	3.27571e-05
80	SPP1	21	76	4.62681e-05
62	NOTCH	80	25	0.000102616
26	CLEC	15	60	0.000154207
86	TRAIL	55	16	0.000891921
45	HSPG	48	12	0.00101816
53	JAM	79	33	0.00257307
1	AGRN	42	12	0.00472494
67	PERIOSTIN	14	0	0.0057971
83	THBS	42	85	0.00757071
50	IL1	12	40	0.00771092
74	SELL	42	15	0.0119723
14	CD45	13	39	0.0145698
77	SEMA4	63	30	0.0169635
32	DESMOSOME	30	9	0.0192732
35	EPHA	36	12	0.0197889
28	COMPLEMENT	18	3	0.0202507
15	CD46	96	55	0.0203752
55	LAMININ	168	114	0.0277364
39	FN1	96	57	0.0284036
102	SEMA6	0	9	0.0294118
65	PARs	72	40	0.042585
68	PTN	40	18	0.0580574
60	MPZ	64	36	0.0630563
22	CDH1	35	15	0.0655777
36	EPHB	36	16	0.0715026
61	ncWNT	8	0	0.0769231
101	PROS	0	8	0.0769231
87	TWEAK	7	0	0.0769231
21	CDH	25	9	0.0797644
63	OCLN	25	9	0.0797644
52	ITGB2	84	55	0.0921896
5	ANNEXIN	90	60	0.104059
40	GALECTIN	183	144	0.137108
58	MIF	207	166	0.14243
31	CXCL	30	49	0.151264
34	EGF	50	30	0.151264
56	MHC-I	40	23	0.152888
6	APP	161	126	0.155709
20	CD99	160	199	0.156035
13	CD39	5	0	0.166667
44	HGF	5	0	0.166667
51	IL2	5	0	0.166667
92	WNT	5	0	0.166667
98	LCK	0	5	0.166667
30	CSPG4	6	0	0.181818
93	ACTIVIN	0	6	0.181818
59	MK	157	126	0.207351
75	SELPLG	32	18	0.225371
10	CALCR	2	7	0.334842
76	SEMA3	8	2	0.349845
41	GAS	36	24	0.358973
29	CSF	9	3	0.400323
47	ICOS	3	0	0.428571
95	CD23	0	3	0.428571
97	CD70	0	3	0.428571
17	CD80	4	0	0.428571
79	SN	4	0	0.428571
90	VEGI	4	10	0.440071
82	TGFb	33	42	0.515649
3	ANGPT	5	1	0.545455
54	KIT	5	2	0.608392
49	IGF	7	3	0.649917
7	BAFF	4	8	0.680172
33	EDN	8	4	0.680172
24	CEACAM	8	5	0.695098
19	CD96	6	10	0.722393
84	THY1	6	9	0.722393
46	ICAM	84	77	0.738118
2	ALCAM	14	10	0.772482
16	CD6	14	10	0.772482
66	PDGF	13	10	0.772482
73	SELE	21	18	0.823036
57	MHC-II	80	85	0.825751
42	GDF	25	21	0.834827
11	CCL	23	27	0.841491
64	OSM	8	6	1
81	TENASCIN	14	14	1
4	ANGPTL	6	6	1
8	BMP	6	4	1
9	CADM	1	1	1
12	CD137	5	4	1
18	CD86	9	9	1
23	CDH5	1	1	1
25	CHEMERIN	2	0	1
37	ESAM	4	4	1
38	FGF	3	3	1
43	GRN	36	36	1
48	IFN-II	18	18	1
69	PTPRM	1	1	1
70	PVR	8	8	1
72	SAA	4	2	1
78	SEMA5	2	0	1
85	TIGIT	8	8	1
88	VCAM	2	2	1
89	VEGF	11	10	1
96	CD34	0	1	1
99	LIFR	0	1	1
100	NMU	0	2	1
